# Supplementary material for: SIMBA: single-cell embedding along with features
Source: Nat Methods. 2023 May 29;21(6):1003–13. doi: 10.1038/s41592-023-01899-8 (PMC11166568; doi:10.1038/s41592-023-01899-8)
Supplement: Supplementary file 4 — Supplementary Tables 2–4. [file 41592_2023_1899_MOESM4_ESM.xlsx]

## Sheet: T2_summary_datasets
scRNA-seq
Dataset	# cells	# genes	Technology	Description	Reference
10xpbmc3k	2700	32738	10x Genomics	human peripheral blood mononuclear cells	https://support.10xgenomics.com/single-cell-gene-expression/datasets/1.1.0/pbmc3k
han2018	4239	15006	microwell-seq	mouse cell atlas	Han, X. et al. Mapping the mouse cell atlas by microwell-seq. Cell 172, 1091-1107. e1017 (2018).
tmc2018	2715	15006	Smart-Seq2	mouse cell atlas	Tabula Muris Consortium. Single-cell transcriptomics of 20 mouse organs creates a Tabula Muris. Nature 562, 367-372 (2018).
baron2016	8569	15558	inDrops	human pancreas	Baron, M. et al. A single-cell transcriptomic map of the human and mouse pancreas reveals inter-and intra-cell population structure. Cell systems 3, 346-360. e344 (2016)
segerstolpe2016	2127	15558	SMART-seq2	human pancreas	Segerstolpe, Å. et al. Single-cell transcriptome profiling of human pancreatic islets in health and type 2 diabetes. Cell metabolism 24, 593-607 (2016).
muraro2016	2122	15558	CelSeq2	human pancreas data	Muraro, M.J. et al. A single-cell transcriptome atlas of the human pancreas.Cell systems 3, 385-394. e383 (2016).
wang2016	457	15558	SMARTer	human pancreas data	Wang, Y.J. et al. Single-cell transcriptomics of the human endocrine pancreas. Diabetes 65, 3028-3038 (2016).
xin2016	1492	15558	SMARTer	human pancreas data	Xin, Y. et al. RNA sequencing of single human islet cells reveals type 2 diabetes genes. Cell metabolism 24, 608-615 (2016).
scATAC-seq
Dataset	# cells	# peaks	Technology	Description	Reference
buenrostro2018	2034	237450	Fluidigm(Plate-based)	human blood	Buenrostro, J.D. et al. Integrated Single-Cell Analysis Maps the Continuous RegulatoryLandscape of Human Hematopoietic Differentiation. Cell 173, 1535-1548 e1516 (2018).
10xpbmc5k	5335	97998	10x Genomics	human peripheral blood mononuclear cells	https://support.10xgenomics.com/single-cell-atac/datasets/1.0.1/atac_v1_pbmc_5k
cusanovich2018_subset	12178	385237	sciATAC-seq(split-pool)	mouse tissues	Cusanovich, D.A. et al. A Single-Cell Atlas of In Vivo Mammalian Chromatin Accessibility. Cell 174, 1309-1324 e1318 (2018).
chen2019	1200	156311	Simulated	simulated scATAC-seq bone marrow data with a noise level of 0.4 and a coverage of 2500 fragments	Chen, H. et al. Assessment of computational methods for the analysis of single-cell ATAC-seq data. Genome Biology 20, 241 (2019).
Multiome
Dataset	# cells	# genes	#peaks	Technology	Description	Reference
ma2020_fig4	6436	20331	344592	SHARE-seq	mouse skin	Ma, S. et al. Chromatin Potential Identified by Shared Single-Cell Profiling of RNA and Chromatin. Cell (2020).
chen2019	5081	19322	229429	SNARE-seq	neonatal mouse cerebral cortex	Chen, S., Lake, B.B. & Zhang, K. High-throughput sequencing of the transcriptome and chromatin accessibility in the same cell. Nat Biotechnol (2019).
10xpmbc10k	11909	36601	108377	10x Genomics	human peripheral blood mononuclear cells	https://support.10xgenomics.com/single-cell-multiome-atac-gex/datasets/1.0.0/pbmc_granulocyte_sorted_10k.

## Sheet: T3_master_regulators
	motif	gene	rank	dist	max_motif	std_motif	gini_motif	entropy_motif	max_gene	std_gene	gini_gene	entropy_gene
0	M_ENSMUSG00000002983_LINE7015_Relb_I	Relb	6	1.84142	4.13795	2.20429	0.958187	5.173	2.20018	0.819749	0.475906	8.33997
1	M_ENSMUSG00000027985_LINE1723_Lef1_D	Lef1	20	1.77775	3.62951	2.86307	0.896504	6.42649	1.55529	0.881973	0.448684	8.43901
2	M_ENSMUSG00000005836_LINE1110_Gata6_D	Gata6	20	2.18034	4.00566	3.80926	0.968346	4.87839	2.02279	0.665929	0.412207	8.43887
3	M_ENSMUSG00000025225_LINE1658_Nfkb2_I	Nfkb2	50	2.32954	3.90418	1.80229	0.92255	5.76863	1.7623	0.665998	0.375743	8.52179
4	M_ENSMUSG00000033016_LINE1662_Nfatc1_I	Nfatc1	54	2.45154	3.55228	2.89885	0.977447	3.64439	1.78745	0.620042	0.365021	8.52836
5	M_ENSMUSG00000021379_LINE72_Id4_I	Id4	93	3.05705	3.14148	3.39534	0.993407	2.61953	1.63899	0.772806	0.407382	8.49379
6	M_ENSMUSG00000018899_LINE1497_Irf1_I	Irf1	114	2.78806	3.89339	2.85135	0.952911	5.12276	2.12838	0.768971	0.459252	8.3714
7	M_ENSMUSG00000070990_LINE1102_Foxe1_I	Foxe1	123	1.87111	3.96515	3.14609	0.969429	4.63613	2.08791	0.940201	0.515879	8.29481
8	M_ENSMUSG00000000567_LINE1701_Sox9_I	Sox9	162	1.38152	3.63252	1.97465	0.858505	6.64411	1.71749	0.621521	0.363384	8.53488
9	M_ENSMUSG00000001655_LINE1151_Hoxc13_D	Hoxc13	166	1.82309	3.84951	3.3302	0.96176	5.07626	1.91207	1.09307	0.556649	8.23468
10	M_ENSMUSG00000038718_LINE1318_Pbx3_I	Pbx3	195	2.73282	3.30062	1.32332	0.745634	7.18088	2.08291	0.916733	0.48841	8.33935
11	M_ENSMUSG00000003032_LINE286_Klf4_D_N2	Klf4	303	3.47965	4.06856	3.54909	0.985919	4.03194	1.73312	0.656435	0.3683	8.53195
12	M_ENSMUSG00000072294_LINE811_Klf12_D_N1	Klf12	398	2.54645	4.0735	3.78497	0.990314	3.86416	1.97576	0.919739	0.481492	8.36457
13	M_ENSMUSG00000048450_LINE1363_Msx1_D	Msx1	648	3.38026	3.24801	3.21662	0.97464	3.29882	1.90726	0.9397	0.477134	8.37711
14	M_ENSMUSG00000041649_LINE492_Klf8_D	Klf8	1116	3.62899	3.95772	3.83195	0.991782	3.48676	1.84949	0.746782	0.409521	8.4741
15	M_ENSMUSG00000048251_LINE1408_Bcl11b_I	Bcl11b	1225	2.41295	4.08233	3.0473	0.957135	5.3585	1.70505	0.666393	0.370832	8.53265
16	M_ENSMUSG00000038560_LINE471_Sp6_I	Sp6	1589	2.96674	3.71284	3.10394	0.991369	3.19124	2.05936	0.956401	0.50343	8.3195
17	M_ENSMUSG00000015619_LINE1113_Gata3_D	Gata3	1594	2.77644	3.99178	3.62522	0.959844	5.15568	1.61777	1.13669	0.497983	8.35699
18	M_ENSMUSG00000028341_LINE1617_Nr4a3_I	Nr4a3	1834	1.86922	3.90426	2.36539	0.924834	5.76724	1.86081	0.642424	0.374669	8.5134
19	M_ENSMUSG00000039153_LINE1675_Runx2_I	Runx2	2417	2.60149	3.92989	2.60261	0.925927	6.00194	2.14966	1.12382	0.556352	8.21892
20	M_ENSMUSG00000029026_LINE1639_Trp73_D	Trp73	2426	1.81221	3.1432	2.35945	0.787485	7.3803	1.61699	0.90103	0.4394	8.45176
21	M_ENSMUSG00000007872_LINE48_Id3_I	Id3	2491	3.22844	3.12886	3.39338	0.993437	2.59403	1.72256	0.778507	0.412832	8.48072
22	M_ENSMUSG00000029832_LINE1491_Nfe2l3_I_N2	Nfe2l3	3081	2.4545	3.11182	1.36074	0.735467	7.52836	1.95801	0.814298	0.459542	8.39468
23	M_ENSMUSG00000029755_LINE1267_Dlx5_D	Dlx5	3490	1.74624	3.80686	3.08699	0.92346	5.94404	1.54557	0.699529	0.384037	8.52585
24	M_ENSMUSG00000020871_LINE1187_Dlx4_D	Dlx4	3989	1.46476	3.75549	3.09609	0.905346	6.32109	1.57568	0.726496	0.376319	8.53325
25	M_ENSMUSG00000033730_LINE430_Egr3_D_N1	Egr3	4669	1.91843	3.66379	2.11438	0.871151	6.5449	1.73971	0.722517	0.393578	8.50397
26	M_ENSMUSG00000021318_LINE331_Gli3_D	Gli3	5749	2.39232	3.21762	1.64611	0.782735	7.28322	2.07852	0.885044	0.506815	8.30008
27	M_ENSMUSG00000024912_LINE189_Fosl1_D	Fosl1	5928	3.00736	4.17863	3.87678	0.986967	4.38429	1.66946	0.660501	0.368825	8.53731
28	M_ENSMUSG00000037868_LINE463_Egr2_D_N2	Egr2	8140	2.35267	3.70476	1.8415	0.852747	6.59741	1.86602	0.776855	0.423031	8.45662
29	M_ENSMUSG00000028634_LINE1075_Hivep3_I_N1	Hivep3	8385	2.59033	4.1648	2.97976	0.989356	3.94535	1.78334	0.824165	0.451886	8.42009
30	M_ENSMUSG00000015501_LINE829_Hivep2_I_N1	Hivep2	8875	2.61288	4.15912	3.01161	0.989975	3.9119	1.77574	0.648769	0.378429	8.51263
31	M_ENSMUSG00000055435_LINE664_Maf_I_N4	Maf	9026	2.68879	3.72156	2.16453	0.89151	6.20556	2.44426	1.13574	0.612301	8.05275
32	M_ENSMUSG00000074622_LINE260_Mafb_D_N2	Mafb	9352	4.24039	3.72991	2.05433	0.921794	5.39468	1.76603	0.720635	0.394217	8.50065
33	M_ENSMUSG00000027490_LINE993_E2f1_I	E2f1	9513	3.84392	3.67679	2.27806	0.954644	4.36001	1.79297	0.813429	0.434957	8.44847
34	M_ENSMUSG00000041911_LINE1345_Dlx1_D_N2	Dlx1	10978	2.04996	3.75052	3.07111	0.915996	6.03626	1.71755	1.06889	0.481955	8.37959
35	M_ENSMUSG00000056648_LINE1391_Hoxb8_D	Hoxb8	12056	2.23872	3.82211	3.27731	0.96324	4.71468	1.71284	0.87714	0.418902	8.47046
36	M_ENSMUSG00000040270_LINE222_Bach2_I	Bach2	12929	3.34135	4.11359	4.76768	0.993486	3.72086	1.79617	0.653103	0.367342	8.52865
37	M_ENSMUSG00000032015_LINE1279_Pou2f3_D	Pou2f3	14313	1.38076	3.32238	2.30587	0.813406	7.18176	1.52531	0.754797	0.394813	8.51346
38	M_ENSMUSG00000019564_LINE13_Arid3a_D_N3	Arid3a	14323	2.84583	3.43114	2.28339	0.860777	6.48743	1.66123	0.6225	0.350038	8.55546
39	M_ENSMUSG00000023391_LINE1210_Dlx2_D_N2	Dlx2	14461	2.20778	3.79846	2.99722	0.917951	5.94861	1.83916	0.914781	0.44034	8.43467
40	M_ENSMUSG00000001517_LINE5830_Foxm1_I_N1	Foxm1	15002	2.05621	4.06688	2.85916	0.962752	4.98702	1.70758	1.04944	0.503594	8.34736
41	M_ENSMUSG00000022528_LINE77_Hes1_D	Hes1	15048	2.02249	3.42525	1.67761	0.808281	7.06663	1.84172	0.738519	0.402289	8.4865
42	M_ENSMUSG00000031103_LINE1027_Elf4_D	Elf4	15203	3.40991	3.68066	2.73951	0.974344	3.87512	1.5151	0.646532	0.351507	8.56347
43	M_ENSMUSG00000047407_LINE1362_Tgif1_D	Tgif1	15291	3.12245	3.48944	3.38944	0.984202	3.44452	1.68268	0.754122	0.399387	8.50014
44	M_ENSMUSG00000013089_LINE1017_Etv5_D	Etv5	15385	2.84231	3.94294	2.67052	0.96431	4.83683	1.84776	1.0751	0.509477	8.32857
45	M_ENSMUSG00000062175_LINE1403_Tgif2_D	Tgif2	15398	3.05137	3.44026	3.59126	0.98825	3.25136	1.7679	0.715235	0.394687	8.49836
46	M_ENSMUSG00000000247_LINE1140_Lhx2_D	Lhx2	15657	2.35701	3.73605	3.2684	0.939614	5.22429	1.57767	0.790377	0.411168	8.49156
47	M_ENSMUSG00000020653_LINE897_Klf11_I_N3	Klf11	15944	3.41622	3.78031	3.22995	0.991211	3.24636	1.7395	0.832442	0.422894	8.4689
48	M_ENSMUSG00000026610_LINE1613_Esrrg_D	Esrrg	15954	2.87686	3.70724	3.05662	0.98199	3.86167	1.67983	0.669742	0.364446	8.54126
49	M_ENSMUSG00000026826_LINE1615_Nr4a2_D	Nr4a2	16001	1.69058	3.51478	1.81174	0.817553	6.96324	1.6333	0.633978	0.355214	8.55467
50	M_ENSMUSG00000032744_LINE111_Heyl_I	Heyl	16156	4.05053	3.37554	2.52577	0.964201	3.75621	2.15999	0.949416	0.520908	8.2772
51	M_ENSMUSG00000061517_LINE1757_Sox21_D	Sox21	16478	3.19152	3.34134	3.35605	0.990784	2.97879	2.09703	0.871199	0.47551	8.36164
52	M_ENSMUSG00000029595_LINE1256_Lhx5_D	Lhx5	16554	2.91374	3.75211	3.24887	0.944745	5.23995	2.22523	0.91362	0.4983	8.30407
53	M_ENSMUSG00000030103_LINE100_Bhlhe40_D_N5	Bhlhe40	16609	4.00099	3.60822	2.39735	0.939019	4.94664	1.59377	0.728935	0.393075	8.51241
54	M_ENSMUSG00000025602_LINE372_Zfp202_D	Zfp202	16694	2.87968	3.47063	1.61396	0.79917	7.00145	1.54418	0.71362	0.376761	8.53525
55	M_ENSMUSG00000008398_LINE1009_Elk3_D_N2	Elk3	16740	3.04894	3.93655	2.6784	0.965743	4.77358	1.80516	0.698094	0.404383	8.47964
56	M_ENSMUSG00000017724_LINE1019_Etv4_D	Etv4	16968	3.18297	3.94885	2.69978	0.965964	4.80041	2.16443	0.94703	0.519159	8.27763
57	M_ENSMUSG00000063060_LINE1759_Sox7_D	Sox7	17033	3.19061	3.6886	3.11049	0.982649	3.68718	1.85915	0.614562	0.370531	8.513
58	M_ENSMUSG00000037169_LINE121_Mycn_D	Mycn	17085	4.20078	3.50299	2.22891	0.937552	4.64633	1.75359	0.795428	0.417532	8.47244
59	M_ENSMUSG00000032033_LINE1280_Barx2_D	Barx2	17110	3.36702	3.73903	3.10255	0.953581	4.86543	1.80349	0.67957	0.395805	8.49063
60	M_ENSMUSG00000020644_LINE69_Id2_D	Id2	17144	4.22737	3.45864	2.22678	0.934048	4.73067	1.86745	0.851102	0.445908	8.42802
61	M_ENSMUSG00000012350_LINE1015_Ehf_D_N2	Ehf	17167	3.96379	3.67528	2.58117	0.952554	4.62542	1.83681	0.668849	0.39142	8.4933
62	M_ENSMUSG00000078236_LINE1487_Pou3f1_D_N2	Pou3f1	17174	2.07353	3.89125	3.26567	0.918901	6.10175	2.09396	0.986536	0.525879	8.28105
63	M_ENSMUSG00000026077_LINE84_Npas2_D	Npas2	17207	4.29029	3.38235	2.22414	0.946492	4.16746	2.06816	0.851327	0.467876	8.37271
64	M_ENSMUSG00000028940_LINE94_Hes2_D	Hes2	17221	3.98412	3.3097	1.71003	0.817412	6.70236	1.79642	0.752017	0.428637	8.44719
65	M_ENSMUSG00000042745_LINE133_Id1_I	Id1	17257	4.31467	3.44392	2.22164	0.934407	4.68728	1.90724	0.794275	0.432841	8.43891
66	M_ENSMUSG00000038415_LINE1071_Foxq1_I	Foxq1	17321	2.68643	3.65049	2.11891	0.890306	6.07594	2.63696	1.00289	0.630324	7.89801
67	M_ENSMUSG00000038151_LINE465_Prdm1_I	Prdm1	17352	3.67968	3.00626	1.4222	0.703327	7.63171	2.69891	1.29009	0.725242	7.628

## Sheet: T4_target_genes_Hoxc13
GRN_M_ENSMUSG00000001655_LINE1151_Hoxc13_D
	average_rank	has_motif	rank_gene_to_TFmotif	rank_gene_to_TFgene	rank_peak_to_TFmotif	rank_peak2_to_TFmotif	rank_peak_to_gene	rank_peak2_to_gene
Cybrd1	43.5	yes	66	21	341	341	1228	1228
Tiam2	47	yes	87	7	3496	5221	654	654
Sema4c	64.5	yes	35	94	79	72730	102	102
Ammecr1	65.5	yes	57	74	1777	2668	760	760
Pim1	66	yes	108	24	682	43191	4908	4908
Kctd6	74.5	yes	117	32	1335	3538	8	8
Hoxc13	83.5	yes	166	1	1015	2476	23	23
Tle4	91.5	yes	153	30	1043	1043	26	26
Tuba4a	94	yes	112	76	1378	9581	268	268
Eps8	94.5	yes	82	107	1342	18623	98	98
Ccdc109b	95	yes	136	54	2593	2593	976	976
Gjb5	104.5	yes	172	37	143	143	4791	4791
Rab6a	105.5	yes	151	60	128	128	1960	1960
Egfl8	111	yes	208	14	3583	18769	257	257
Trim29	111.5	yes	204	19	750	750	2069	2069
Dennd2d	116.5	yes	205	28	3700	21599	652	652
Tysnd1	119.5	yes	196	43	3623	29923	582	582
Dock8	120.5	yes	116	125	1592	18078	732	732
Rnf149	125.5	yes	110	141	10	10	68	68
Cfap43	126	yes	163	89	6868	42416	557	557
Slc37a3	132	yes	118	146	30	30	195	195
Ccr10	133	yes	226	40	902	77492	271	271
Slc25a44	134	yes	239	29	913	913	60	60
Ptpdc1	139	yes	270	8	6650	24388	201	201
Ryr1	139	yes	59	219	337	7044	3884	3884
Fam98c	141	yes	107	175	337	7044	1201	1201
Slc13a5	146	yes	290	2	4394	158224	154	154
St14	148	yes	149	147	466	8167	289	289
Fgf11	148.5	yes	222	75	936	936	1814	1814
Tnni1	151	yes	298	4	1242	27783	447	447
Nim1k	153	yes	293	13	1597	258987	181	181
Mtmr3	155.5	yes	201	110	232	4976	2669	2669
Lef1	156.5	yes	260	53	2868	2868	803	803
Aim1	160.5	yes	121	200	136	136	501	501
5031439G07Rik	164.5	yes	62	267	28	111318	1284	1284
Sec11c	165	yes	50	280	3111	7691	471	471
Carnmt1	172.5	yes	267	78	922	922	2558	2558
Wnt10a	173	yes	311	35	4442	316848	209	209
Kif26a	173.5	yes	144	203	765	9895	49	49
Aim1l	174	yes	29	319	895	895	1446	1446
Tulp3	174.5	yes	297	52	940	7985	123	123
Rab3ip	175	yes	146	204	591	591	4849	4849
Slc16a6	177.5	yes	343	12	10885	141955	917	917
Gm15511	181	yes	225	137	1385	19146	157	157
Hpca	194.5	yes	168	221	52	52	8303	8303
0610010K14Rik	195.5	yes	203	188	2397	2397	978	978
Dennd2c	204	yes	228	180	1054	25459	77	77
Irs1	208.5	yes	255	162	483	483	7003	7003
Gtf2ird1	219	yes	303	135	597	872	1520	1520
Scnn1g	220.5	yes	188	253	363	363	725	725
Runx1	222.5	yes	384	61	56	5413	418	418
Hoxc12	225	yes	278	172	1015	2476	114	114
Hivep3	225	yes	140	310	440	127689	564	564
Flt3	228.5	yes	365	92	114	114	11001	11001
Mdfi	228.5	yes	333	124	6664	23234	329	329
Rin2	231.5	yes	176	287	1020	1530	120	120
Acot7	233	yes	98	368	225	10713	345	345
Jag1	235	yes	371	99	3064	59299	190	190
Gm15831	236.5	yes	346	127	655	6609	16273	16273
Rab15	240	yes	470	10	7202	16741	244	244
Psd3	240.5	yes	413	68	772	772	522	522
Tmem19	248	yes	395	101	461	461	3288	3288
Smtnl2	258	yes	426	90	3279	3279	405	405
Slc20a2	258	yes	138	378	578	230291	2399	2399
Tbc1d12	261.5	yes	114	409	1896	1896	277	277
Pi16	263.5	yes	389	138	447	274625	3092	3092
Rab11fip2	265	yes	194	336	219	5066	2258	2258
Lonrf1	266.5	yes	421	112	87	87	296	296
Rab21	271	yes	454	88	461	461	2333	2333
Nrip2	273	yes	397	149	940	27664	29757	29757
Gnb5	299.5	yes	104	495	869	19528	205	205
Myo19	310.5	yes	193	428	575	9323	538	538
Ccdc136	313.5	yes	493	134	4537	4537	227	227
Oaf	317	yes	603	31	750	750	595	595
Tubb2b	317	yes	451	183	688	164028	3732	3732
Mgst3	322.5	yes	85	560	451	50210	1836	1836
Atp8a1	343	yes	53	633	1529	15022	261	261
Magi3	351	yes	563	139	1376	1376	988	988
Them4	353.5	yes	4	703	673	673	2157	2157
Metap2	354.5	yes	171	538	413	413	332	332
Celsr1	363	yes	81	645	1734	4067	937	937
Bckdha	391.5	yes	696	87	383	135692	618	618
Abhd10	402.5	yes	161	644	98	787	1623	1623
Ptprk	410.5	yes	148	673	399	7686	435	435
Pced1a	447.5	yes	854	41	106	176939	7539	7539
Bdkrb2	451	yes	113	789	947	947	719	719
Rnf145	454	yes	760	148	380	11322	2976	2976
Vav3	464.5	yes	844	85	1199	12584	480	480
Palld	477	yes	142	812	180	49852	479	479
Skil	478	yes	889	67	6468	6468	386	386
Arfgef3	494.5	yes	924	65	11886	39609	90	90
Bcat2	497	yes	901	93	602	65282	5270	5270
Specc1l	507.5	yes	838	177	4963	7920	92	92
Mapre3	571.5	yes	80	1063	278	1299	1197	1197
Tdh	585	yes	28	1142	508	135411	655	655
Smpd1	588	yes	128	1048	2852	171584	55	55
Ifngr2	600	yes	1021	179	138	53633	1231	1231
Wipi1	619	yes	1155	83	5858	8435	895	895
Smad7	620.5	yes	1077	164	829	60489	2322	2322
Grtp1	627	yes	78	1176	2463	3930	661	661
Btbd19	692.5	yes	1245	140	126	3186	5702	5702
S100a3	704.5	yes	26	1383	478	6323	874	874
Fam49a	732.5	yes	41	1424	1726	11358	514	514
Bambi	774	yes	1515	33	244	1301	2270	2270
Elmod1	820	yes	1570	70	3307	21038	229	229
Mdfic	829.5	yes	200	1459	149	48831	3969	3969
Krt39	930.5	yes	25	1836	349	349	339	339
Itga11	932.5	yes	65	1800	443	1036	34	34
Slc7a5	968	yes	1840	96	1805	19163	880	880
Dct	1003.5	yes	1850	157	1413	1413	211	211
Panx1	1102	yes	51	2153	125	50010	75	75
Gna12	1147.5	yes	2119	176	4100	42737	430	430
Sat1	1164	yes	2210	118	3089	26269	457	457
Syne3	1180.5	yes	76	2285	1198	1198	359	359
Gpr156	1181	yes	1	2361	473	2886	141	141
Lamc1	1263.5	yes	2418	109	6583	13950	574	574
Pcsk6	1305	yes	34	2576	67	67	5	5
Arid3b	1400	yes	187	2613	1394	11096	332	332
Krt82	1475	yes	8	2942	7	38	1	1
Pstpip1	1649.5	yes	119	3180	43	197	1467	1467
Krt86	2167.5	yes	2	4333	1525	6436	896	896
Krt84	2275.5	yes	15	4536	7	38	5	5
Cpeb2	2385.5	yes	162	4609	6228	6656	726	726
Rffl	2655	yes	39	5271	465	5630	706	706
Fhod3	2713	yes	91	5335	207	40666	1757	1757
Selenbp1	2772.5	yes	3	5542	261	4391	225	225
Krt35	2782	yes	17	5547	36	135	16	16
Dlgap4	2962.5	yes	49	5876	427	85956	85	85
Dapl1	3125.5	yes	19	6232	359	359	227	227
Vipr1	3335.5	yes	20	6651	975	18759	825	825
Myo5c	3809.5	yes	84	7535	807	807	19	19
Krt81	3872	yes	7	7737	7	38	3	3
Hspb8	4655.5	yes	40	9271	909	19478	1383	1383

## Sheet: T4_target_genes_Relb
GRN_M_ENSMUSG00000002983_LINE7015_Relb_I
	average_rank	has_motif	rank_gene_to_TFmotif	rank_gene_to_TFgene	rank_peak_to_TFmotif	rank_peak2_to_TFmotif	rank_peak_to_gene	rank_peak2_to_gene
Relb	3.5	yes	6	1	669	11849	2951	2951
Tnfaip3	5.5	yes	4	7	28	28	7	7
Zfp462	8.5	yes	14	3	816	147995	972	972
Sel1l3	11	yes	13	9	1369	22887	495	495
Nfkbie	11.5	yes	21	2	79	79	10	10
9530036O11Rik	12	yes	11	13	762	93201	41	41
Tspear	12.5	yes	9	16	74	692	845	845
Man1a	15	yes	26	4	81	152988	368	368
Epb41l3	17.5	yes	30	5	878	171743	1358	1358
Bmp4	19.5	yes	33	6	617	4153	165	165
Lrp4	19.5	yes	15	24	170	458	18	18
Npnt	20.5	yes	23	18	352	42309	271	271
Rab11fip4	27	yes	24	30	38	24697	170	170
Ly6e	28.5	yes	42	15	115	115	52	52
Wnt10b	30	yes	27	33	80	107	46	46
Nfkbia	31	yes	41	21	123	152	77	77
Kit	31	yes	43	19	610	254973	13	13
Galnt6	32.5	yes	40	25	127	127	1655	1655
Irx4	33	yes	2	64	2	8840	7	7
Aff3	34.5	yes	47	22	3099	3099	457	457
Dgki	40	yes	37	43	224	224	3228	3228
Tnf	42	yes	18	66	7	7	1	1
Icam1	42	yes	50	34	190	3019	595	595
Mras	45.5	yes	51	40	1758	7242	265	265
Fgfr1	45.5	yes	56	35	61	61	3086	3086
St3gal3	48	yes	60	36	4107	12137	569	569
Wnt6	49	yes	71	27	3667	49581	405	405
Itga5	50	yes	55	45	488	179465	1737	1737
Psd	50.5	yes	45	56	640	3100	1338	1338
Rgs9	50.5	yes	52	49	1545	61333	118	118
Wif1	52.5	yes	12	93	997	259322	294	294
Tenm4	54.5	yes	54	55	742	4719	381	381
Rbpms	57	yes	39	75	1833	3351	693	693
Kremen2	57.5	yes	44	71	23	65	6	6
Scube1	59.5	yes	8	111	49	49	12	12
Moxd1	59.5	yes	61	58	6	6	142	142
Edar	61.5	yes	16	107	503	716	16	16
Ptch2	62	yes	67	57	138	20664	32	32
Nfkb1	64.5	yes	35	94	1132	4143	246	246
Adamts15	67	yes	74	60	372	75770	1	1
Pdgfa	69	yes	87	51	696	11298	66	66
Cxcl10	70.5	yes	97	44	2066	2066	582	582
Shh	71.5	yes	20	123	762	93201	45	45
Adcy6	72	yes	66	78	1734	3803	629	629
Fas	81.5	yes	86	77	2203	15967	95	95
Pdlim1	87	yes	31	143	761	95409	170	170
Stxbp6	92	yes	93	91	1436	132848	31	31
Csf1	92.5	yes	106	79	717	717	35	35
Auts2	94	yes	69	119	96	96	159	159
1110051M20Rik	95	yes	128	62	170	458	257	257
Lbh	100	yes	104	96	7705	11208	197	197
Ptn	105	yes	147	63	1073	162618	127	127
Fyn	105.5	yes	125	86	812	208016	685	685
Tnfrsf19	107	yes	133	81	286	1733	675	675
Arhgef40	110.5	yes	75	146	583	583	1024	1024
Pgm5	111	yes	96	126	8424	287358	483	483
Gsap	114	yes	119	109	4511	8553	816	816
Cdk6	115.5	yes	130	101	68	68	136	136
Tgif1	116.5	yes	164	69	112	112	1465	1465
Fjx1	122.5	yes	195	50	1571	104233	836	836
Nin	125.5	yes	148	103	541	86587	1564	1564
Myb	125.5	yes	88	163	6216	25522	831	831
Stc1	126	yes	134	118	1815	73501	108	108
Gm525	126.5	yes	171	82	7053	213226	405	405
Frem2	128.5	yes	91	166	521	909	167	167
Spr	129	yes	190	68	252	252	2560	2560
Bach2	129	yes	173	85	1066	1827	3	3
Aim2	132	yes	191	73	1589	85843	630	630
Runx2	132.5	yes	111	154	464	3166	7	7
Apobec1	134.5	yes	179	90	2576	26355	58	58
Pard3b	135.5	yes	121	150	782	782	84	84
Rhbdl3	135.5	yes	204	67	643	643	116	116
Nrip3	143.5	yes	112	175	117	9003	1817	1817
9530082P21Rik	145	yes	184	106	23	65	7563	7563
Jade2	151	yes	226	76	11	49822	1187	1187
Eya2	159	yes	90	228	1053	74939	854	854
Mbd1	160.5	yes	183	138	84	84	1075	1075
Fbln1	163.5	yes	244	83	3274	150712	61	61
Dpysl2	165.5	yes	196	135	19384	166791	871	871
Itgb5	170.5	yes	252	89	8171	78332	229	229
Tmem173	172.5	yes	232	113	1096	45288	226	226
Chst11	172.5	yes	224	121	598	100509	284	284
Cgn	177.5	yes	233	122	4038	5281	483	483
Clstn1	180.5	yes	221	140	135	6575	2486	2486
Arid5a	180.5	yes	73	288	932	9799	1051	1051
Hap1	183	yes	214	152	41	15865	103	103
Igfbp7	185.5	yes	158	213	7812	23079	124	124
Hoxb5	186.5	yes	271	102	616	1870	329	329
Lncpint	188	yes	143	233	1149	53619	420	420
Pkp4	192	yes	215	169	606	52749	800	800
Klhl42	194	yes	296	92	858	858	5233	5233
Phldb1	196	yes	287	105	163	163	691	691
Tbc1d1	199	yes	169	229	446	84989	548	548
Flot2	199.5	yes	250	149	1323	304258	394	394
Zfp36l1	200.5	yes	274	127	550	29900	310	310
Bcl11b	202.5	yes	82	323	326	4193	362	362
Zmynd15	203.5	yes	138	269	517	517	1752	1752
Gm16907	208.5	yes	264	153	2518	27785	707	707
Fam118a	213.5	yes	269	158	5414	20114	107	107
Galnt14	217.5	yes	178	257	264	264	494	494
Kansl1l	224.5	yes	282	167	454	98816	302	302
Greb1	225.5	yes	261	190	1330	9815	431	431
Cxcl1	229	yes	316	142	426	426	80	80
Grasp	229	yes	342	116	173	175516	486	486
Susd6	241	yes	283	199	1741	7580	430	430
Supt4a	242.5	yes	352	133	306	176627	677	677
Arhgap24	243	yes	181	305	226	1182	38	38
Kif13a	243.5	yes	300	187	1088	1088	31	31
AK010878	264.5	yes	368	161	682	66096	5226	5226
Rbfox2	265	yes	362	168	102	9598	247	247
Gxylt2	268.5	yes	157	380	34	588	103	103
Disp1	274	yes	400	148	532	823	257	257
Hoxc8	277.5	yes	372	183	13241	55186	724	724
Ssbp3	284.5	yes	390	179	2382	3747	904	904
Cldn10	293	yes	461	125	1795	76661	59	59
Tbc1d9	297	yes	198	396	2828	2828	254	254
Epha2	302	yes	420	184	4	83	201	201
Relt	321.5	yes	462	181	227	70495	4857	4857
Birc3	325	yes	36	614	2577	2971	606	606
Slc15a2	334	yes	101	567	12092	94683	895	895
Meis2	346	yes	137	555	44	25204	682	682
Ppic	349.5	yes	542	157	947	947	4403	4403
Cdc25b	357.5	yes	161	554	5283	7987	344	344
Tnfrsf21	368	yes	159	577	1578	20147	943	943
Mgarp	381	yes	562	200	528	528	855	855
Nfkbiz	411.5	yes	89	734	820	9853	142	142
Actn1	417.5	yes	170	665	145	6060	388	388
H2-Q4	419	yes	63	775	1383	4655	420	420
Etl4	420.5	yes	189	652	53	103	2264	2264
Fndc3b	445	yes	65	825	745	13228	415	415
Tgif2	487	yes	779	195	3777	6005	266	266
Irx3	555.5	yes	120	991	835	835	553	553
Scube2	565.5	yes	59	1072	117	9003	439	439
Has3	625.5	yes	1092	159	10001	171118	723	723
Gemin6	679.5	yes	1161	198	805	159821	8161	8161
Pde4b	908.5	yes	194	1623	584	1683	1462	1462
C77080	977.5	yes	175	1780	785	785	2922	2922
H2-K1	1094.5	yes	79	2110	1359	2925	373	373
Hdac7	1129.5	yes	108	2151	451	23136	205	205
Ccl27a	1320.5	yes	144	2497	6529	41227	465	465
Epha4	1891	yes	186	3596	2280	56028	917	917
Sik1	1995	yes	155	3835	64	64	91	91
Col17a1	2384	yes	193	4575	45	233651	1026	1026
Igdcc4	2404	yes	168	4640	5683	276504	624	624
Ptges	2751.5	yes	140	5363	2076	5170	424	424
Krt14	2913	yes	165	5661	41	92	201	201
Cxcl16	3162.5	yes	62	6263	517	517	179	179
Ggta1	3419.5	yes	150	6689	2969	21831	414	414
Cdh6	3576	yes	192	6960	1289	1993	98	98
Kalrn	3710	yes	109	7311	70	70	610	610
Plxdc1	3807.5	yes	172	7443	596	27028	214	214
Gm12216	4049.5	yes	167	7932	151	12819	3157	3157
Atf3	4333.5	yes	200	8467	420	9874	2283	2283

## Sheet: T4_target_genes_Gata6
GRN_M_ENSMUSG00000005836_LINE1110_Gata6_D
	average_rank	has_motif	rank_gene_to_TFmotif	rank_gene_to_TFgene	rank_peak_to_TFmotif	rank_peak2_to_TFmotif	rank_peak_to_gene	rank_peak2_to_gene
Pla2g2f	6.5	yes	8	5	670	33057	218	218
Defb6	9	yes	5	13	5	5	2	2
Plet1	10.5	yes	19	2	101	3985	847	847
Sox7	15	yes	27	3	946	134985	3820	3820
Pkib	15	yes	10	20	111	83613	165	165
Skint4	16	yes	22	10	611	2176	313	313
Pdk4	21	yes	9	33	744	744	164	164
Adgrl3	22	yes	15	29	1000	16919	866	866
Klk11	22	yes	21	23	52	33573	945	945
Barx2	22	yes	12	32	645	3479	196	196
Alox12e	25	yes	7	43	439	12813	11	11
Susd2	27	yes	30	24	222	4230	478	478
Mill1	31.5	yes	13	50	269	77017	2379	2379
Sptlc3	33	yes	31	35	2122	7132	256	256
Ly6g6c	33	yes	54	12	781	9894	2296	2296
Dusp1	34.5	yes	39	30	871	78584	846	846
Calm4	35.5	yes	18	53	917	7437	531	531
Fmo5	36	yes	46	26	275	53870	605	605
Nlrc5	36	yes	50	22	958	1596	332	332
Areg	37	yes	1	73	586	1098	482	482
Gcnt2	43	yes	59	27	1968	4205	253	253
Krt79	43.5	yes	62	25	54	54	92	92
Serpina3i	44.5	yes	72	17	237	237	150	150
Dnase1l3	47	yes	42	52	550	31734	85	85
Mbp	50.5	yes	29	72	370	370	45	45
Cst6	52.5	yes	60	45	1205	4396	492	492
Klk7	53	yes	16	90	52	37539	271	271
Elovl7	55.5	yes	64	47	676	676	285	285
Tgm5	57.5	yes	23	92	845	2336	1151	1151
Hivep2	61	yes	63	59	1740	23215	748	748
Zfp629	63.5	yes	67	60	158	98827	1255	1255
Ctsh	64.5	yes	65	64	272	2771	333	333
Sdr16c6	64.5	yes	90	39	766	192481	47	47
Car13	67.5	yes	80	55	479	10147	74	74
Nfatc1	72.5	yes	104	41	1160	8696	345	345
Slc43a2	72.5	yes	70	75	145	23764	579	579
Ehf	74	yes	41	107	1264	12969	29	29
Adamts14	78.5	yes	86	71	2076	140313	250	250
Cd55	81.5	yes	106	57	669	14422	2057	2057
Krt1	87.5	yes	97	78	54	54	693	693
Cysrt1	87.5	yes	91	84	1702	18961	156	156
Mcf2l	89.5	yes	110	69	64	78579	361	361
Esyt3	90.5	yes	47	134	68	55948	926	926
Krtdap	91	yes	58	124	490	8164	21	21
Cyp2b10	91	yes	96	86	74	15106	1632	1632
Zbtb7c	93	yes	73	113	53	8754	17	17
Adrb2	97	yes	145	49	141	141	244	244
Tprg	97	yes	146	48	1860	27934	205	205
Sprr1a	105	yes	102	108	557	4068	2512	2512
Il20ra	113	yes	123	103	1385	34760	258	258
Cxcl16	115.5	yes	132	99	7421	22203	179	179
Slco2b1	115.5	yes	113	118	355	2739	363	363
Cdh13	117.5	yes	156	79	3270	40157	262	262
Sh3tc2	121.5	yes	85	158	590	15433	439	439
Tmprss4	122	yes	103	141	990	2753	358	358
Slc22a4	124.5	yes	191	58	410	7521	384	384
Il34	126	yes	66	186	305	5275	39	39
Kalrn	127.5	yes	136	119	2626	31698	610	610
H2-T23	127.5	yes	157	98	41	22706	408	408
Adamts1	129	yes	171	87	1652	56955	404	404
Acsbg1	129.5	yes	120	139	149	30137	447	447
Pdzrn4	130	yes	163	97	985	72051	1455	1455
Sema3d	132.5	yes	143	122	535	10280	1270	1270
Irf1	133	yes	135	131	333	26131	208	208
Aadac	138	yes	193	83	1933	1933	34	34
Dlg2	138.5	yes	184	93	326	326	122	122
Krt77	141	yes	186	96	54	54	409	409
Lama4	141	yes	166	116	9934	160459	886	886
Krt15	146.5	yes	257	36	2433	2818	512	512
Hmgn3	147.5	yes	138	157	947	947	1904	1904
Cyp26b1	149.5	yes	185	114	394	17836	5070	5070
Neat1	150	yes	165	135	372	27675	410	410
Fam83a	151	yes	198	104	540	540	8323	8323
Itgb8	162.5	yes	215	110	399	19304	6684	6684
Slco2a1	163	yes	201	125	1422	2422	97	97
Chit1	164.5	yes	167	162	2130	7861	795	795
Ahnak2	167.5	yes	151	184	3207	14191	427	427
Phactr2	172.5	yes	180	165	808	7071	7343	7343
Ephx1	174	yes	266	82	3667	22742	630	630
Sox9	175	yes	304	46	738	68564	177	177
Gm12216	182.5	yes	245	120	333	3135	3157	3157
Prlr	184	yes	300	68	345	345	19	19
Krt80	185	yes	219	151	514	1917	641	641
Anxa1	189.5	yes	98	281	15798	16589	974	974
Stk39	192	yes	152	232	1193	1193	112	112
Lrig1	197	yes	261	133	1139	55685	122	122
Ppm1h	200	yes	208	192	446	92884	1113	1113
S1pr1	203.5	yes	182	225	2890	301181	764	764
Adgrf2	222.5	yes	81	364	79	43089	61	61
Fosb	224.5	yes	321	128	988	1168	1631	1631
Myof	227.5	yes	256	199	100	46342	475	475
Tinagl1	228.5	yes	289	168	677	17270	819	819
Camk2d	235	yes	173	297	241	85192	348	348
Insig2	235.5	yes	148	323	287	798	1030	1030
Parp8	238.5	yes	317	160	12465	69103	672	672
Acsl1	239	yes	189	289	787	14770	510	510
Ccdc64	243	yes	99	387	285	285	1010	1010
Eps8l1	250.5	yes	359	142	2123	2123	555	555
Krt14	253	yes	352	154	1278	8081	201	201
Bace2	253	yes	200	306	344	3481	728	728
Gm28856	253.5	yes	3	504	502	502	1553	1553
Ppp1r14c	266.5	yes	378	155	249	249	68	68
Clca2	267.5	yes	339	196	630	68115	5954	5954
Nebl	276.5	yes	14	539	573	573	978	978
Plekhn1	280	yes	51	509	156	40320	13	13
Tgfbr3	305.5	yes	422	189	571	48063	45	45
Card14	324	yes	78	570	1973	17169	168	168
Vangl1	327.5	yes	48	607	4	4	45	45
Myom3	341.5	yes	194	489	247	47985	647	647
Ltbp1	400.5	yes	624	177	425	4297	1778	1778
Ptgr1	461.5	yes	178	745	5194	5526	4	4
Extl1	509	yes	37	981	391	391	407	407
Gramd1b	512	yes	44	980	1099	5430	246	246
Arhgap27	577.5	yes	147	1008	35	17448	1055	1055
Ptk6	588	yes	199	977	4186	34351	193	193
Cds1	988	yes	126	1850	872	43584	529	529
Cast	1047	yes	36	2058	4648	11703	134	134
Pla2g4f	1282.5	yes	119	2446	1483	9938	76	76
Perm1	1502.5	yes	181	2824	156	40320	418	418
Lpcat2	2142.5	yes	162	4123	3649	28334	828	828
Tmprss11f	3020	yes	137	5903	26	684	7514	7514
Flrt1	3632	yes	118	7146	2135	46507	968	968
Fam25c	3785	yes	111	7459	4618	47379	1	1
Elovl4	4731.5	yes	34	9429	306	21626	48	48

## Sheet: T4_target_genes_Lef1
GRN_M_ENSMUSG00000027985_LINE1723_Lef1_D
	average_rank	has_motif	rank_gene_to_TFmotif	rank_gene_to_TFgene	rank_peak_to_TFmotif	rank_peak2_to_TFmotif	rank_peak_to_gene	rank_peak2_to_gene
Slc16a6	10	yes	2	18	2364	13824	917	917
Lef1	10.5	yes	20	1	121	2150	803	803
Psd3	14	yes	26	2	181	3591	522	522
Tle4	17.5	yes	31	4	2	2	26	26
Tiam2	18	yes	25	11	69	69	654	654
Dach1	23	yes	41	5	464	6194	1	1
Jag1	26.5	yes	50	3	242	242	190	190
Hivep3	29	yes	51	7	469	1943	564	564
Egfl8	38.5	yes	43	34	6453	43658	257	257
Sat1	48	yes	9	87	126	126	457	457
Nsf	54.5	yes	85	24	303	3953	4546	4546
Wnt10a	60	yes	81	39	817	2719	209	209
Rab15	65	yes	32	98	1762	42324	244	244
Kctd6	67	yes	1	133	48	739	8	8
Vav3	67	yes	126	8	184	1355	480	480
Bhlhe40	67.5	yes	52	83	1519	13206	93	93
Mob3b	73.5	yes	134	13	460	1469	63	63
Slc39a11	75.5	yes	111	40	1565	2473	83	83
Tnni1	76	yes	98	54	333	1031	447	447
Fras1	81.5	yes	44	119	982	22579	138	138
Arfgef3	86	yes	10	162	940	1813	90	90
Fbxl22	86.5	yes	108	65	932	37443	3258	3258
Phlda3	88	yes	96	80	539	1031	2241	2241
Rnf145	90	yes	65	115	21	757	2976	2976
Cfap43	90.5	yes	114	67	1961	1961	557	557
Runx1	92.5	yes	176	9	191	191	418	418
Nckap5l	93	yes	72	114	814	16633	1270	1270
Mettl8	94.5	yes	61	128	46	2424	153	153
Slc35b3	95	yes	23	167	607	5706	5555	5555
Rab6a	99.5	yes	185	14	189	9435	1960	1960
Specc1l	102	yes	116	88	394	437	92	92
Eps8	107.5	yes	194	21	959	6535	98	98
Magi3	114	yes	167	61	2347	12738	988	988
Skil	114	yes	86	142	1231	1231	386	386
Hoxc13	122	yes	18	226	116	722	23	23
St14	124	yes	73	175	32	32	289	289
Ccdc109b	124	yes	62	186	39	5624	976	976
Lonrf1	125.5	yes	174	77	1521	13609	296	296
Sipa1l1	130.5	yes	239	22	186	9293	1449	1449
Cybrd1	133.5	yes	138	129	46	2424	1228	1228
Xpo6	137	yes	222	52	5851	5851	846	846
Ccr10	146	yes	237	55	4912	30793	271	271
Txnrd1	147	yes	148	146	249	249	2257	2257
Tshz1	157	yes	204	110	557	557	790	790
Pigp	159.5	yes	225	94	9004	9004	611	611
Igf1r	163.5	yes	231	96	986	26037	2350	2350
Ccdc173	165	yes	158	172	451	916	1896	1896
Gtf2ird1	173	yes	334	12	297	297	1520	1520
4921524J17Rik	176	yes	230	122	1024	1024	207	207
Rnf43	180.5	yes	115	246	67	67	827	827
Slc25a44	180.5	yes	298	63	4692	7045	60	60
Gjb5	184	yes	351	17	589	11111	4791	4791
Acot9	187.5	yes	12	363	126	126	267	267
Aspscr1	190	yes	217	163	101	101	20	20
Map1b	191	yes	76	306	1466	62894	182	182
Stx7	191.5	yes	205	178	1504	1504	156	156
Lamc1	195	yes	40	350	18	63	574	574
Tmem131	199.5	yes	361	38	3668	4881	7	7
Spred2	202.5	yes	177	228	945	3898	297	297
Ern1	208	yes	248	168	167	167	8222	8222
Ppp1r36	208	yes	133	283	3831	6631	612	612
Smtnl2	217.5	yes	168	267	4495	123959	405	405
Cdh3	221.5	yes	102	341	349	5773	671	671
Rnf41	229	yes	410	48	2229	2229	714	714
Slc37a3	231	yes	388	74	10	10	195	195
Mrrf	233	yes	355	111	3040	233590	345	345
Mtmr3	233	yes	446	20	687	10217	2669	2669
Elmod1	233	yes	7	459	1271	4145	229	229
Plag1	233.5	yes	382	85	143	7829	1326	1326
Epha2	234.5	yes	53	416	424	424	201	201
Tcf4	239.5	yes	451	28	64	64	48	48
Tnnt2	243.5	yes	186	301	333	1031	2287	2287
Ptprg	244.5	yes	131	358	6059	14129	44	44
Pdzd8	250.5	yes	311	190	321	61224	114	114
Efcab5	253	yes	142	364	1945	55741	561	561
Slc18a2	255	yes	344	166	754	130076	1569	1569
Trps1	261	yes	516	6	934	2490	28	28
Lmntd2	268.5	yes	510	27	1340	116613	352	352
Hes2	274	yes	30	518	269	14603	55	55
Sowahc	283.5	yes	391	176	790	4154	471	471
Actr6	295.5	yes	39	552	953	69253	6972	6972
1190002N15Rik	300.5	yes	197	404	1453	51902	12	12
Dnajc17	303	yes	153	453	200	8093	1978	1978
4631405K08Rik	306	yes	425	187	917	917	845	845
Ammecr1	314	yes	539	89	767	19184	760	760
Smug1	317	yes	139	495	643	3818	140	140
Celsr1	322.5	yes	509	136	272	521	937	937
Rabgap1l	324.5	yes	175	474	7	7	2181	2181
Hipk2	328.5	yes	463	194	467	313499	3977	3977
Irf2bp2	334	yes	49	619	1515	1515	333	333
Rexo2	337.5	yes	59	616	122	42179	418	418
Irs2	344	yes	67	621	243	243	604	604
Snrk	345	yes	577	113	2192	2425	438	438
Mid1	386.5	yes	666	107	199	199	243	243
Xpr1	395.5	yes	132	659	639	36385	2648	2648
Kremen1	420	yes	79	761	192	1274	285	285
Samd8	441	yes	759	123	509	10706	4891	4891
Tprkb	444.5	yes	145	744	2542	2542	166	166
Dock8	465	yes	804	126	352	150866	732	732
Ctdspl	481	yes	823	139	865	865	887	887
Gm16907	484.5	yes	120	849	7746	7746	707	707
Pitpnm3	502.5	yes	169	836	1238	111747	89	89
Ptprk	519	yes	995	43	4474	15437	435	435
Aim1	520.5	yes	970	71	1628	1628	501	501
B230118H07Rik	521	yes	63	979	488	488	2321	2321
Naaladl2	541.5	yes	966	117	2893	12651	946	946
Map7	565.5	yes	1052	79	2201	11352	332	332
Slc20a2	568	yes	1009	127	530	9533	2399	2399
Sh3rf3	570.5	yes	21	1120	829	829	851	851
Aff1	586.5	yes	977	196	600	9022	596	596
Schip1	622	yes	19	1225	738	5917	200	200
Hpcal1	638.5	yes	127	1150	125	125	1905	1905
Ptpdc1	650.5	yes	157	1144	19	19	201	201
Axin2	658	yes	187	1129	658	2535	106	106
Fxyd4	663	yes	183	1143	1828	109935	104	104
Acsl4	673	yes	154	1192	318	24753	281	281
Rab38	674	yes	77	1271	976	976	145	145
Cachd1	681	yes	1211	151	846	64165	239	239
Gm14812	681	yes	155	1207	317	2334	1099	1099
Prelid2	732	yes	1408	56	484	1761	1343	1343
Tnfrsf19	765.5	yes	112	1419	709	1144	675	675
Ctsb	778	yes	1431	125	7894	60404	389	389
Acot11	854.5	yes	181	1528	6	32807	5377	5377
Fzd6	856.5	yes	1556	157	928	40706	8935	8935
Ldlrad3	865.5	yes	125	1606	134	371	359	359
Tuba4a	878	yes	1596	160	10461	37860	268	268
Nrip2	902.5	yes	1634	171	284	46295	29757	29757
Rpl23a	915	yes	124	1706	3786	9995	237	237
Gmcl1	944.5	yes	200	1689	3749	16393	70	70
Lamp2	955	yes	1737	173	16818	151428	125	125
Sox21	976.5	yes	71	1882	72	72	1478	1478
Palld	987.5	yes	1814	161	2596	5558	479	479
Daam1	996.5	yes	1837	156	810	1050	599	599
Egr3	1008.5	yes	92	1925	172	172	184	184
Cmip	1016.5	yes	1938	95	6729	10764	163	163
Hoxb9	1049	yes	1960	138	2458	2458	44	44
Metap2	1089	yes	1990	188	930	14787	332	332
Eva1c	1098	yes	188	2008	1652	6626	877	877
Vps13d	1148.5	yes	2193	104	9864	31658	137	137
Zfp503	1177.5	yes	172	2183	567	567	1562	1562
Wipi1	1188	yes	152	2224	2360	12629	895	895
Adprhl2	1197	yes	191	2203	14077	42599	225	225
Odc1	1248	yes	104	2392	797	3133	1338	1338
Htra1	1265.5	yes	160	2371	1058	1058	673	673
Prkd1	1288.5	yes	54	2523	8400	8801	774	774
Smpdl3a	1332	yes	2467	197	5648	130066	457	457
Apcdd1	1366	yes	149	2583	150	4288	2057	2057
Slc7a5	1402.5	yes	66	2739	353	3124	880	880
2021-09-10	1442	yes	46	2838	790	4154	10305	10305
Egr2	1452.5	yes	162	2743	4017	14056	46	46
Foxp1	1499	yes	2893	105	792	792	1095	1095
Bach2	1557.5	yes	15	3100	179	5207	3	3
Fam20a	1564.5	yes	17	3112	350	48320	624	624
Dusp6	1617.5	yes	113	3122	773	773	930	930
Grasp	2095.5	yes	56	4135	7935	23510	486	486
Tenm4	2204	yes	36	4372	210	3815	381	381
Moxd1	2241.5	yes	84	4399	27	50	142	142
Cpne4	2306	yes	13	4599	218	124208	952	952
Slc16a10	2690	yes	117	5263	983	983	547	547
Crhr1	2776	yes	101	5451	58	58	549	549
Adamts15	2802	yes	3	5601	1234	1234	1	1
Cxcl10	2851	yes	55	5647	2221	15712	582	582
Alcam	3149.5	yes	164	6135	1390	1390	106	106
Tns3	3267.5	yes	118	6417	1102	1102	9	9
Chst11	3433.5	yes	75	6792	997	1925	284	284
Sncaip	3446	yes	178	6714	12444	41603	577	577
Cldn10	3857	yes	68	7646	1462	121799	59	59
Has3	4011	yes	35	7987	3271	26782	723	723
Npas2	4300	yes	147	8453	141	220013	1301	1301
Rgs9	4346.5	yes	37	8656	669	27978	118	118
Msx1	4902.5	yes	193	9612	71	1127	271	271

## Sheet: T4_target_genes_Nfatc1
GRN_M_ENSMUSG00000033016_LINE1662_Nfatc1_I
	average_rank	has_motif	rank_gene_to_TFmotif	rank_gene_to_TFgene	rank_peak_to_TFmotif	rank_peak2_to_TFmotif	rank_peak_to_gene	rank_peak2_to_gene
Krt15	15	yes	14	16	705	49781	512	512
Gcnt2	19.5	yes	25	14	238	63600	253	253
Abi3bp	27.5	yes	16	39	265	109653	2367	2367
Nfatc1	27.5	yes	54	1	92	1441	345	345
Prlr	29.5	yes	35	24	644	3284	19	19
Klk11	31	yes	15	47	1550	89168	945	945
Itgb8	37.5	yes	23	52	242	13365	6684	6684
Ephx1	39.5	yes	43	36	1941	1941	630	630
Mcf2l	40.5	yes	71	10	364	7397	361	361
Lama4	49	yes	27	71	2129	156529	886	886
Sox9	50	yes	8	92	862	16390	177	177
Ppp1r14c	51	yes	17	85	491	10031	68	68
Krt79	53.5	yes	72	35	310	984	92	92
Il20ra	58.5	yes	19	98	1567	126795	258	258
Parp8	60.5	yes	39	82	5337	8440	672	672
Elovl7	64.5	yes	100	29	564	9502	285	285
Cysrt1	65	yes	127	3	5717	48537	156	156
Tgfbi	65.5	yes	68	63	201	56168	1269	1269
Adamts1	68	yes	108	28	1711	27301	404	404
Dlg2	73.5	yes	141	6	376	1810	122	122
Adgrl3	74	yes	103	45	136	7854	866	866
Cdh13	75	yes	138	12	460	998	262	262
Slc22a4	76	yes	101	51	380	69794	384	384
Hivep2	77	yes	63	91	1686	11997	748	748
Defb1	78.5	yes	55	102	806	3360	12	12
Susd2	80	yes	36	124	446	95892	478	478
Sema3d	81	yes	153	9	870	22973	1270	1270
Rhoj	81	yes	155	7	300	9709	2237	2237
Arhgap44	84.5	yes	58	111	40	40	2241	2241
Pdzrn4	85	yes	40	130	596	5272	1455	1455
Phactr2	86.5	yes	132	41	620	30188	7343	7343
Pglyrp4	87	yes	97	77	2280	211939	217	217
Barx2	87.5	yes	126	49	1075	18907	196	196
Nr4a3	88	yes	62	114	361	108751	1479	1479
Tshz2	88	yes	24	152	332	32320	1164	1164
Dusp1	93.5	yes	182	5	753	919	846	846
Skint7	96	yes	74	118	577	3012	65	65
Slco2b1	99	yes	129	69	498	7163	363	363
Acsbg1	99	yes	137	61	1608	22397	447	447
Slco2a1	99.5	yes	142	57	105	5956	97	97
Sfrp1	100	yes	79	121	504	504	4099	4099
Fosb	100.5	yes	146	55	927	1173	1631	1631
Nod2	102.5	yes	29	176	370	54641	316	316
Cyp4b1	103.5	yes	176	31	16	16	9313	9313
Gm12216	104	yes	162	46	325	42260	3157	3157
Kalrn	105	yes	123	87	4325	21603	610	610
Hmgn3	105.5	yes	44	167	335	335	1904	1904
Ahr	107.5	yes	192	23	62	60110	1788	1788
Tgfbr3	109.5	yes	159	60	137	1364	45	45
Lrig1	114	yes	47	181	18	6007	122	122
Pdlim3	116.5	yes	83	150	2348	19643	10	10
Anxa2	120	yes	207	33	584	47103	1341	1341
Tinagl1	120.5	yes	165	76	2350	218574	819	819
Ank	121.5	yes	163	80	185	10476	61	61
Cyp27a1	121.5	yes	85	158	146	49004	1765	1765
Ltbp1	122	yes	110	134	878	8104	1778	1778
Sptlc3	126.5	yes	134	119	1696	6376	256	256
Krt14	127.5	yes	202	53	948	24894	201	201
Adrb2	128	yes	168	88	3	19546	244	244
Pdk4	129.5	yes	139	120	149	8089	164	164
Krt1	131	yes	220	42	310	984	693	693
Krt77	132	yes	133	131	310	984	409	409
Sdr16c6	134.5	yes	90	179	1731	54505	47	47
Serpina3i	135	yes	5	265	29	160523	150	150
Skint8	137	yes	247	27	577	3012	325	325
Tprg	139.5	yes	116	163	1359	5524	205	205
Tmprss4	141.5	yes	121	162	107	243319	358	358
Aadac	143	yes	230	56	1520	42040	34	34
Slc43a2	144.5	yes	214	75	1601	66235	579	579
Myof	144.5	yes	193	96	77	23535	475	475
Ssfa2	146	yes	209	83	606	9782	2021	2021
Pdzk1ip1	147	yes	154	140	805	133031	4080	4080
Plxdc1	147.5	yes	56	239	4122	67795	214	214
Skint4	148.5	yes	9	288	278	1187	313	313
Zbtb7c	154.5	yes	250	59	74	3635	17	17
Adam33	154.5	yes	145	164	683	53025	14412	14412
Ahnak2	161	yes	161	161	1827	8772	427	427
Nlrc5	162	yes	70	254	170	288	332	332
Atf3	163.5	yes	170	157	323	5933	2283	2283
Igdcc4	165.5	yes	198	133	7897	42601	624	624
Pla2g2f	168.5	yes	48	289	1088	25089	218	218
Ephb2	168.5	yes	113	224	961	299904	1609	1609
Dnaja4	172	yes	136	208	1608	22397	679	679
Cyp26b1	174	yes	210	138	365	1421	5070	5070
Cald1	174.5	yes	175	174	1488	58669	947	947
Anxa8	177	yes	270	84	1707	67676	159	159
Cacna1c	185.5	yes	217	154	1289	15055	749	749
Car13	191.5	yes	2	381	165	10038	74	74
Pkia	193	yes	197	189	651	27504	7025	7025
Sh3tc2	193	yes	280	106	369	38226	439	439
Il6ra	201.5	yes	143	260	671	671	3276	3276
Skint1	202.5	yes	249	156	278	1187	1607	1607
Sorbs2	203	yes	172	234	327	1420	930	930
Ghr	203	yes	289	117	701	8798	734	734
Alox12e	203.5	yes	128	279	690	743	11	11
Pkib	206	yes	130	282	212	1336	165	165
Il34	206.5	yes	341	72	3156	81515	39	39
Iffo2	207	yes	144	270	403	3789	529	529
Slit3	208.5	yes	38	379	579	14542	422	422
Tgm5	208.5	yes	169	248	588	8718	1151	1151
Ggta1	209	yes	190	228	2164	15651	414	414
Ppm1h	210	yes	171	249	646	61064	1113	1113
Il15ra	210.5	yes	195	226	4955	144884	335	335
Timp2	214.5	yes	57	372	206	45550	453	453
Tcf7l1	215.5	yes	140	291	3028	3081	490	490
Rnase4	217.5	yes	346	89	125	125	2132	2132
Areg	217.5	yes	160	275	191	4994	482	482
Krt80	218	yes	167	269	96	2958	641	641
Camk2d	219	yes	95	343	1076	16022	348	348
Mbp	224	yes	181	267	1253	15611	45	45
Ccl27a	224	yes	261	187	1015	171099	465	465
Lifr	226	yes	259	193	655	20043	2368	2368
Irf1	226.5	yes	75	378	325	146796	208	208
Dnase1l3	239.5	yes	158	321	7283	57723	85	85
Dscaml1	241	yes	357	125	1402	126515	634	634
Calm4	243.5	yes	77	410	2232	95127	531	531
Gm26802	251.5	yes	152	351	927	1173	4351	4351
Klk7	252.5	yes	321	184	556	9737	271	271
2021-09-08	252.5	yes	308	197	864	172281	5058	5058
Kcnma1	255	yes	322	188	2447	20418	777	777
Jak1	260.5	yes	352	169	693	73595	615	615
S1pr1	266.5	yes	351	182	4061	231186	764	764
Stat3	279.5	yes	411	148	3736	30132	981	981
Dapk2	280.5	yes	122	439	2407	21928	774	774
Col12a1	286.5	yes	22	551	5923	140454	201	201
Arhgap18	292	yes	485	99	568	568	827	827
Galnt18	292.5	yes	183	402	896	2840	971	971
Serpinb2	294.5	yes	409	180	477	1314	4413	4413
Ablim3	323.5	yes	475	172	369	38226	412	412
Clic4	333.5	yes	200	467	279	14749	454	454
Galnt7	336.5	yes	473	200	222	11116	795	795
H2-K1	338	yes	484	192	9891	66740	373	373
Ctsh	360	yes	94	626	2436	3241	333	333
Ripk2	361.5	yes	563	160	855	5772	1411	1411
Itgb6	379.5	yes	604	155	530	76764	3020	3020
Cst6	405.5	yes	179	632	2531	32697	492	492
Tns1	417.5	yes	65	770	1061	4705	263	263
Cpxm2	449	yes	189	709	1569	249598	674	674
Defb6	492.5	yes	26	959	22	127	2	2
Kcnb2	527.5	yes	109	946	8575	50880	987	987
Rbms3	1127	yes	180	2074	95	11516	252	252
Thbs1	4238.5	yes	184	8293	298	352	253	253
