# Supplementary material for: SIMBA: single-cell embedding along with features
Source: Nat Methods. 2023 May 29;21(6):1003–13. doi: 10.1038/s41592-023-01899-8 (PMC11166568; doi:10.1038/s41592-023-01899-8)
Supplement: Supplementary file 5 — Source data to regenerate the plots presented (UMAP of SIMBA embeddings, barcode and metric plots, annotations, colors). [file 41592_2023_1899_MOESM5_ESM.xlsx]

## Sheet: umap_cells
	UMAP1	UMAP2	celltype	CST3	NKG7	MS4A1	GAPDH
GACTCCTGTTGGTG-1	-1.00491	4.58662	CD14 Monocytes	3.81071	0	0	4.09285
TCTAACACCAGTTG-1	11.7879	10.9605	NK	2.32318	4.714	0	2.96611
GAAACCTGTGCTAG-1	14.2868	6.23005	CD4 T	0	0	0	2.91298
CATTACACCAACTG-1	11.907	10.6856	NK	0	4.74972	0	3.27549
ACTCAGGATTCGTT-1	-1.88893	4.61427	CD14 Monocytes	4.10206	0	0	4.10206
AGCTGTGATCCAAG-1	15.2793	3.49576	CD4 T	0	0	0	2.00955
GGCGGACTAGAGGC-1	14.1242	6.39182	CD4 T	0	0	0	0
GCAGTCCTCTCTTA-1	14.1075	4.70755	CD4 T	0	0	0	1.86632
TGCGATGACTAGTG-1	10.2807	-5.60054	B	0	1.50767	3.09544	2.44656
CGGAATTGTGGAGG-1	16.2149	6.20109	CD4 T	0	0	0	0
AATACTGAAAGGGC-1	12.5764	10.3722	CD8 T	0	4.06571	0	2.52263
ACGCACCTGTTAGC-1	9.0433	-5.19468	B	0	0	3.42225	0
GTAGCCCTGACGTT-1	14.9006	3.4946	CD4 T	0	0	1.6253	2.21484
TTAGAATGTGTAGC-1	14.1384	5.29214	CD4 T	0	0	0	0
GCCCAACTATGGTC-1	12.9422	9.62094	CD8 T	0	4.54165	0	3.12878
ACGACCCTGATGAA-1	15.2962	5.41496	CD4 T	0	2.76745	0	2.39291
GCGATATGGTACGT-1	14.4364	5.24794	CD4 T	0	0	0	2.36667
ACGATGACAATGCC-1	14.7511	6.55933	CD4 T	0	0	0	1.69641
AATCCGGAATGCTG-1	10.2373	-5.93282	B	1.51871	0	3.77954	3.85783
GGGATTACGTCTAG-1	14.8861	4.40847	CD4 T	0	1.46634	0	2.03688
GCAGCCGACAGTCA-1	15.3444	3.75071	CD4 T	0	0	0	1.45768
GTAGTGTGAGGCGA-1	-1.77641	4.63918	CD14 Monocytes	3.30241	0	0	3.30241
CATGTTACAGTCGT-1	13.4751	9.44698	CD8 T	0	3.74173	0	2.31739
CAATCGGAGAAACA-1	15.5161	6.85861	CD4 T	0	0	0	1.56939
GCAGGGCTTGGGAG-1	13.6759	8.30944	CD8 T	0	2.3141	0	2.3141
GACAGTACGAGCTT-1	-3.08972	7.60676	FCGR3A Monocytes	3.6775	1.10817	0	3.14918
GTCATACTAATCGC-1	10.127	-5.37535	B	1.97724	0	2.59865	0
TCATCCCTTACTGG-1	14.9324	7.3543	CD4 T	0	0	0	2.9258
CGGGCATGTCTCTA-1	12.5537	10.4982	NK	0	3.58119	0	3.08875
CTCAGGCTGCTAAC-1	13.8361	6.79428	CD4 T	2.23583	0	0	2.23583
TCAGTTACTAGAAG-1	14.7403	6.26503	CD4 T	0	0	0	2.93816
CAAGACTGAGTAGA-1	9.44057	-5.96629	B	0	0	2.1587	2.1587
GAACTGTGACCTGA-1	-3.17098	7.52881	FCGR3A Monocytes	4.1454	0	0	2.59738
TTGTACACGTTGTG-1	9.61885	-5.59622	B	0	0	2.64054	2.64054
AATACCCTGGCATT-1	15.0451	4.34762	CD4 T	0	0	0	1.95219
TGGAACACGCTAAC-1	14.0209	8.63281	CD8 T	0	2.57199	0	0
TTTCGAACACCTGA-1	0.425542	5.24387	Dendritic	3.24615	0	0	1.17701
CGGCGAACCAGTCA-1	-2.08843	6.12034	CD14 Monocytes	3.77294	0	0	2.65912
CATGCGCTAGTCAC-1	-2.6514	7.6063	FCGR3A Monocytes	3.86664	0	0	3.15509
GAACGGGATACTTC-1	14.89	4.57857	CD4 T	0	1.77814	0	0
ATTTCTCTACTTTC-1	-2.99831	7.25636	FCGR3A Monocytes	3.67814	0	0	2.56909
CAGGAACTAACTGC-1	14.4009	8.13142	CD8 T	0	1.76038	0	2.36361
GCGCACGAAGTCGT-1	14.9665	3.45236	CD4 T	0	0	0	1.69026
CCCTCAGAGGTCAT-1	14.199	4.03189	CD4 T	0	1.78347	0	1.78347
TAACACCTTCGCTC-1	-1.11614	4.91733	CD14 Monocytes	3.94807	0	0	3.5169
ATCATGCTGAACCT-1	10.0223	-5.26956	B	0	0	2.34963	1.99076
CTAACTACGGCAAG-1	13.908	6.77939	CD8 T	0	2.17203	0	2.17203
TGATCACTTCTACT-1	9.92777	-5.25616	B	0	0	2.89558	0
TCACCGTGCTCGCT-1	-2.55765	7.52135	FCGR3A Monocytes	3.89425	2.02309	1.15915	3.02941
TGTAGGTGTGCTGA-1	14.4594	4.29441	CD4 T	0	0	0	1.59645
GGCGGACTCTGACA-1	15.082	5.32284	CD4 T	0	0	0	0
GGGATGGATACTTC-1	14.5843	7.10022	CD4 T	0	0	0	1.68666
ATACGTCTTAACGC-1	-1.15009	4.47351	CD14 Monocytes	4.18474	0	0	3.82376
TAAACAACCAACCA-1	15.685	6.16828	CD4 T	1.9227	1.36602	0	1.36602
GGCCGATGCAGGAG-1	15.483	5.99786	CD4 T	0	0	0	1.49869
AGCCTCACGTTCGA-1	14.2687	4.99797	CD4 T	0	1.72919	0	2.70191
TCTAGTTGCACCAA-1	-1.98019	5.97371	CD14 Monocytes	4.25781	0	0	3.10006
GGGACCTGCTTGCC-1	14.403	4.65794	CD4 T	1.66339	0	0	0
CAGGCCGAACACCA-1	14.0994	4.94633	CD4 T	1.55039	0	0	1.55039
GCCGGAACGTTCTT-1	11.9919	11.0745	NK	0	5.31519	0	1.99131
ATGCAGTGTTACCT-1	9.97479	-5.39416	B	2.10028	0	2.10028	0
AGAGTGCTGTGTTG-1	9.40242	-5.18771	B	0	0	2.58324	1.9629
TTCAAGCTTCCAAG-1	13.6695	5.80656	CD4 T	0	0	0	0
CGAAGTACCAACTG-1	9.59112	-5.82979	B	0	0	2.00176	3.00599
TGCTATACGGTTCA-1	-0.514809	5.1854	CD14 Monocytes	3.65677	0	0	3.20213
TAACTCACGTATCG-1	-0.958909	4.31733	CD14 Monocytes	3.63189	0	0	3.82136
CATAGTCTCACTTT-1	15.0747	6.4716	CD4 T	0	0	0	2.49073
CGGTCACTGTTTGG-1	14.875	7.59571	CD4 T	0	0	0	2.71017
CCTTTAGATTCATC-1	-1.30378	4.42613	CD14 Monocytes	3.63995	0	0	3.63995
CCCTACGAATTGGC-1	-1.73007	4.29559	CD14 Monocytes	4.25852	0	0	3.11119
GCTCAAGAAGTCAC-1	-1.82217	6.0458	CD14 Monocytes	3.72292	1.41258	0	2.80534
CTCATTGATTGCTT-1	-1.85523	4.00603	CD4 T	3.54915	0	0	0
ACGCTCACAGTACC-1	15.1286	4.63582	CD4 T	0	0	0	1.65341
GGTATCGAGACAAA-1	-2.04152	4.26324	CD14 Monocytes	3.24734	0	0	3.24734
GGAGGATGGTTGAC-1	-2.06373	5.45648	CD14 Monocytes	4.44028	0	0	2.87694
TACTAAGAATCACG-1	13.7989	6.12547	CD4 T	2.22104	0	0	3.24457
TTCACAACCCGTTC-1	-2.0455	5.04723	CD14 Monocytes	4.1642	1.60117	0	3.35731
ATCGGTGATTGCAG-1	15.8365	5.72227	CD4 T	0	0	0	1.49225
CGGATAACTCAGTG-1	-1.41146	4.73518	CD14 Monocytes	3.97289	0	0	3.08443
AACGCATGCCTTCG-1	15.5023	4.18284	CD4 T	0	0	0	2.43952
TCGCCATGAGACTC-1	14.3783	4.60831	CD4 T	0	0	0	0
AATGGCTGTACTCT-1	13.4577	8.08066	CD8 T	0	2.2284	0	3.53047
CCGATAGACCTAAG-1	15.312	3.5576	CD4 T	0	0	0	0
CCAGAAACGAACTC-1	13.961	5.52107	CD4 T	0	0	0	2.16653
ATGTAAACTCTCCG-1	14.063	8.71183	CD8 T	0	2.23994	0	2.87839
ATCTTTCTGCATCA-1	13.6337	7.97767	CD4 T	0	3.56348	0	2.52
TGGTTACTGACGTT-1	-1.33767	5.30833	CD14 Monocytes	3.7182	0	0	3.88151
CATTTGTGGGATCT-1	9.96281	-5.82954	B	1.62236	0	2.57985	1.62236
AAGAAGACGTAGGG-1	9.41882	-5.57038	B	0	0	2.70256	0
CATACTACGTACCA-1	-2.07773	6.32915	CD14 Monocytes	3.63976	0	0	2.97254
GATCTTACGAATAG-1	-1.57545	5.29879	CD14 Monocytes	3.83784	0	0	2.63753
ATGGACACATCGGT-1	15.9331	6.34508	CD4 T	0	1.44318	0	2.84321
GATCCCTGACCTTT-1	12.1674	10.6907	NK	0	4.51497	0	2.67802
GCACTAGACGTAAC-1	9.28989	-6.07748	B	0	0	3.32927	0
GCCTCAACCATGGT-1	14.1594	5.22071	CD4 T	0	0	0	2.16176
AATCAAACTATCGG-1	13.8573	9.15502	CD8 T	0	3.07224	0	3.07224
GTCTAGGAGCTTCC-1	-1.55063	4.50072	CD14 Monocytes	3.67265	0	0	3.34629
ACCTTTGAGGAAGC-1	-1.80149	5.96614	FCGR3A Monocytes	4.14704	0	0	2.21037
ATTCGACTGAATAG-1	-1.89109	4.98362	CD14 Monocytes	4.36382	1.76598	0	3.9949
CTTAAGCTCCGCTT-1	9.4713	-6.05721	B	0	0	2.88275	3.09464
GATTCGGAGAAGGC-1	-3.03794	7.26056	FCGR3A Monocytes	3.92288	0	0	3.13638
TCAGCGCTCTAGTG-1	13.7065	8.64139	CD8 T	0	3.15688	0	0
CGCCATACTGCAAC-1	14.8404	5.68339	CD4 T	1.36147	0	0	1.36147
TGAACCGACTACTT-1	-2.81827	7.6039	FCGR3A Monocytes	3.82085	0	0	3.65777
AGGGCGCTATGGTC-1	14.0349	5.49784	CD4 T	0	0	1.97617	1.97617
ATAACCCTTGGTAC-1	15.4363	6.28124	CD4 T	1.48008	0	1.48008	0
AAAGCAGATATCGG-1	-1.89515	5.78397	CD14 Monocytes	4.34837	1.67952	0	2.64539
TTCAGTACTCAAGC-1	14.5296	4.39897	CD4 T	0	0	0	2.7931
TCCGAAGACGTTAG-1	15.7245	5.72381	CD4 T	0	0	0	2.91517
AAATCAACCCTATT-1	-2.43397	7.42637	FCGR3A Monocytes	4.56578	1.50931	0	3.17402
CGTCAAGAACGTGT-1	15.4817	4.7302	CD4 T	0	0	0	2.09246
GCACTAGAAGATGA-1	9.2481	-5.58455	B	0	0	2.01123	2.01123
CTATGTTGTCCTCG-1	15.3078	5.45466	CD4 T	0	0	0	0
TGGGTATGGTACGT-1	9.06777	-5.98038	B	0	0	2.28188	0
CGAATCGAGGAGCA-1	-1.68828	4.03539	CD14 Monocytes	0	0	0	0
ACGTCGCTCCTGAA-1	11.9621	9.09701	B	0	4.31621	0	3.60217
GAAGTCACCCTCGT-1	-1.95437	4.3771	CD14 Monocytes	3.50795	0	0	1.85578
ATGCCAGACAGTCA-1	-2.29261	4.50687	CD14 Monocytes	4.43253	0	0	0
AACGTGTGGCGGAA-1	9.95713	-5.28123	B	0	0	1.76317	0
ACCTTTGAGGAACG-1	-1.94948	5.26878	CD14 Monocytes	4.22782	0	1.22763	3.54915
TGGATGTGATGTCG-1	14.0216	8.90974	CD8 T	0	4.94315	0	3.01234
GTCACCTGTCCCGT-1	15.2349	3.5879	CD4 T	1.5215	0	0	2.72892
ACCATTACCTTCTA-1	15.454	4.7221	CD4 T	0	0	0	2.28083
GAGTGTTGCTGTAG-1	15.3372	7.05009	CD4 T	0	0	0	2.73093
ATTCGGGAAAGGCG-1	-0.915809	4.24181	CD14 Monocytes	3.32055	3.6291	0	3.99547
GTATTCACACAGCT-1	14.5388	4.17263	CD4 T	1.87843	0	1.87843	3.14299
CCCAACACCTCGCT-1	9.98611	-5.19994	B	0	0	2.70614	2.07765
CGATACGATTCACT-1	10.0168	-5.62698	B	0	0	2.76326	2.76326
ACGGAGGACTCTTA-1	-1.24163	4.57671	CD14 Monocytes	4.24687	0	0	3.45367
ACCCACTGGACAGG-1	14.7964	3.85098	CD4 T	0	0	0	0
CCAGTGCTCGTAGT-1	14.2299	7.06683	CD4 T	1.58989	0	0	2.81017
GTCAACGACACTGA-1	14.5927	6.30361	CD8 T	0	0	0	2.69339
GACAACACATCGTG-1	13.7015	5.17978	CD4 T	0	0	0	2.53164
CTTAAGCTTCCTCG-1	13.8671	8.70954	CD8 T	1.91699	3.18643	0	2.91243
ATGCACGATTGGTG-1	-2.15987	5.65405	CD14 Monocytes	4.37306	0	0	3.52526
ACAGGTACTGGTGT-1	11.8112	10.8443	NK	1.84135	3.98992	0	4.08354
ATTACCTGGAGGAC-1	-2.6751	6.85592	FCGR3A Monocytes	4.4777	2.27246	0	2.27246
CTATCAACGAACTC-1	13.8798	4.95654	CD4 T	0	0	0	2.5576
ACCCAGCTGTTAGC-1	-1.01712	4.20879	CD14 Monocytes	3.70756	0	0	3.33595
GACTGAACCAATCG-1	-0.853749	4.25048	CD14 Monocytes	3.57873	0	0	4.52638
TTTCTACTTCCTCG-1	9.53756	-4.86448	B	0	0	1.93705	0
ACGGTAACTCGCAA-1	13.7936	9.05626	CD8 T	0	3.52566	0	2.22398
AACCTTACTAACGC-1	-2.80146	7.31582	FCGR3A Monocytes	3.45999	0	0	2.42234
CAGCGGACACCCTC-1	15.591	4.9932	CD4 T	0	0	0	0
AACGTGTGTGCTTT-1	14.4231	6.95161	CD4 T	0	1.82067	0	1.82067
GTGAACACACTCTT-1	15.1504	4.2018	CD4 T	0	0	0	2.6776
TTGAATGATCTCAT-1	9.85646	-6.06447	B	1.78636	0	2.76652	1.78636
CTCGACTGCTCTAT-1	13.6701	5.73111	CD4 T	0	0	0	0
AGTTCTTGAAGCCT-1	13.1631	8.95758	CD8 T	0	4.26861	0	2.81238
TGTATGCTCATGGT-1	9.25188	-5.51751	B	0	0	2.67571	0
CGACAAACCGACAT-1	9.46132	-5.64141	B	0	0	1.75284	1.75284
GATCGATGGTAAAG-1	9.7682	-5.35893	B	0	0	1.89409	0
GAGGGTGAAGAGTA-1	14.3697	5.19096	CD4 T	0	1.5788	0	2.16312
ACGGTATGGTTGTG-1	9.90121	-5.18179	B	0	0	1.81462	0
TAGTTAGAACCACA-1	11.9498	10.6505	NK	0	4.89459	0	2.90641
GCTACCTGATCACG-1	14.689	5.59163	CD4 T	0	0	0	3.18066
CTTGATTGAGGTTC-1	12.6816	9.58068	CD8 T	0	4.61265	0	3.04214
GAGATGCTCTGGAT-1	13.4101	8.7208	CD8 T	0	3.00995	0	3.22319
AGTTTCACGGTCTA-1	12.5458	8.99607	CD8 T	1.60339	4.56722	0	3.79926
ACTCGCACGAAAGT-1	-1.60194	4.96297	CD14 Monocytes	4.11697	0	0	3.13349
CACGGGTGTGTTTC-1	15.025	5.93541	CD4 T	0	0	0	2.49719
ACAGTGACTCTATC-1	13.9592	8.67452	CD8 T	0	2.71323	0	2.71323
AGCTGAACCTCTCG-1	14.7384	4.7286	CD4 T	0	0	0	0
CACAGATGGGATTC-1	15.1364	7.61799	CD4 T	0	1.97323	0	2.59434
AGAAAGTGGGGATG-1	-1.14893	4.49588	CD14 Monocytes	4.27959	0	0	2.41349
GGGCCAACTACGCA-1	-1.59706	4.96037	CD14 Monocytes	4.72501	0	0	0
GGCTCACTACTCAG-1	-0.861723	4.75704	CD14 Monocytes	4.52221	0	0	4.19621
GACCTCTGCATCAG-1	15.2144	3.44192	CD4 T	1.78885	0	0	2.59946
TTCAAGCTTGATGC-1	14.1511	4.63469	CD4 T	0	0	0	2.8705
TATACCACCTGATG-1	9.42869	-5.02848	B	0	0	1.80395	2.41118
ATCGGAACCAGTCA-1	14.1063	6.80003	CD4 T	0	0	0	2.23434
ATGCAGTGTTCTAC-1	14.9607	6.94285	CD4 T	0	0	0	2.89963
CCAGTCACACTGTG-1	9.20271	-5.46237	B	0	0	0	0
CACCTGACCAGAAA-1	15.0859	6.41984	CD4 T	0	0	0	2.54994
TAGCTACTTTTGCT-1	14.1322	8.6631	CD8 T	0	2.32985	2.32985	2.32985
CGGCACGAACTCAG-1	14.1669	8.4333	CD8 T	1.68738	2.9243	0	1.68738
ATACCGGACATTTC-1	-1.88605	5.17402	CD14 Monocytes	5.36308	0	0	2.30633
TGTTAAGACAAAGA-1	-1.57091	4.22179	CD14 Monocytes	4.09372	0	0	3.59395
AAATCAACAATGCC-1	10.0084	-5.98526	B	0	0	2.2643	1.67001
AGGGACGATGCATG-1	12.8937	9.15372	CD8 T	0	3.82577	0	2.50283
TAGCATCTCCCTCA-1	13.6221	7.58069	CD4 T	0	0	0	2.9218
CATACTACCTGAAC-1	14.9121	5.38089	CD4 T	0	1.63222	0	2.59119
ACCTCCGATATGCG-1	14.9243	6.90337	CD4 T	0	0	0	0
GGAGGCCTTTCTTG-1	13.8262	5.42279	CD4 T	0	0	0	1.63988
GCGGCAACCCGATA-1	14.8295	6.93254	CD4 T	0	0	0	2.88315
AGTAAGGAGTTTGG-1	14.3966	7.39313	CD4 T	0	0	0	2.43128
GGATAGCTCGTCTC-1	14.9601	6.00341	CD4 T	0	0	0	2.02196
TCTACAACGACTAC-1	-2.08178	4.83298	CD14 Monocytes	4.37026	0	0	2.81017
CTTCATGAAGCATC-1	9.4125	-5.06104	B	0	0	2.43175	2.43175
GCGCGAACGTTCTT-1	9.99581	-5.66046	B	0	0	3.2233	0
CTGGATGACTTGTT-1	15.9401	6.48815	CD4 T	0	0	0	2.06342
TTGCTAACCACTCC-1	15.4431	3.90679	CD4 T	0	0	0	1.81764
CTGGATGATGTGAC-1	9.01519	-5.63797	B	0	0	2.52739	0
GCCGTACTACCTGA-1	14.9057	3.52094	CD4 T	0	0	1.6917	2.92931
CTATACTGTTCGTT-1	0.527257	5.07542	CD4 T	1.13167	1.13167	0	2.9911
CTAACACTAGTGCT-1	-2.1262	5.35338	CD14 Monocytes	3.6691	0	0	3.42504
TACGCAGACGTCTC-1	8.9829	-5.60755	B	2.70451	0	3.36363	0
ATCATGCTAGAGTA-1	12.6736	8.7646	CD8 T	0	4.09372	2.54886	0
ACGTCAGAGAGCTT-1	-1.71119	5.66723	CD14 Monocytes	5.55171	0	0	3.30291
ACATTCTGGGAACG-1	-0.820836	4.56281	CD14 Monocytes	3.72272	0	0	3.22788
ATTATGGAATCTCT-1	14.5671	5.97318	CD4 T	0	1.53908	0	2.48332
ATCCTAACGACGGA-1	9.5791	-5.0598	B	0	0	1.8917	1.8917
AAGCGACTTACAGC-1	9.80715	-5.08479	B	0	0	2.66632	2.04037
TGGTAGTGCACTGA-1	-3.13307	7.52434	FCGR3A Monocytes	3.33317	0	0	2.30349
CGGGACTGCGTGTA-1	15.358	4.44465	CD4 T	0	0	0	2.54128
TACGAGTGATCTCT-1	15.6769	5.19036	CD4 T	1.55069	1.55069	0	1.55069
GTGTATCTAGCCTA-1	9.21551	-5.19298	B	0	0	0	2.07734
ACTGCCACTCCGTC-1	11.9003	10.9699	NK	1.91059	4.70397	0	2.52686
TTGCTATGGTACGT-1	-1.6432	4.62557	CD14 Monocytes	3.96043	2.0062	0	3.75718
GTAGGTACACGGGA-1	-0.933218	4.13094	CD14 Monocytes	3.67635	1.50412	0	3.58357
GACAGTTGAGTAGA-1	9.93149	-5.61175	B	0	0	3.40009	1.43949
TAGCCCACAGCTAC-1	11.869	10.7531	NK	0	4.71446	0	2.3236
CGACCGGATGGAAA-1	14.7822	6.77289	CD4 T	0	0	0	2.76234
GTAAGCACTCATTC-1	9.33078	-5.96821	B	0	0	3.31	0
CACAATCTTGTTCT-1	14.1612	8.40473	CD8 T	2.01067	0	0	2.01067
CATTAGCTCCACAA-1	-1.629	4.70282	CD14 Monocytes	3.64245	0	1.35077	3.56459
CGATAGACCCGTAA-1	-2.28497	4.71861	CD14 Monocytes	3.91482	0	0	2.21812
CTCAGCACTTGCAG-1	14.926	3.90675	CD4 T	0	0	0	2.46408
GTTGAGTGGTCTTT-1	-1.36642	4.89585	CD14 Monocytes	4.61647	0	0	3.49231
GACGTAACCTGTGA-1	14.0578	6.44255	CD4 T	1.60307	0	0	2.5576
TTCGAGGATAGAAG-1	-2.48349	7.20652	FCGR3A Monocytes	3.79962	0	0	2.11392
ACCAGCCTGACAGG-1	13.6132	5.33057	CD4 T	0	0	0	3.01861
GAAACAGAATCACG-1	14.4067	5.51677	CD4 T	0	0	0	3.17625
CCGATAGAGTTGGT-1	-1.56228	5.68686	CD14 Monocytes	4.17796	0	0	0
ATCTGTTGACCTCC-1	15.1471	5.65559	CD4 T	0	0	0	1.54515
TTCAGTTGTCCTTA-1	-0.597241	5.21392	Dendritic	4.0382	0	0	4.20254
CCAGAAACCCTGTC-1	8.93061	-5.54214	B	0	0	3.2581	0
ATTTAGGACAGAGG-1	14.1843	6.30558	CD4 T	0	0	0	0
CGTCGACTTTCCGC-1	14.0877	8.7095	CD8 T	0	2.95915	1.71746	1.71746
AAACCGTGTATGCG-1	11.776	11.156	NK	0	4.72955	0	2.41628
TTTCACGAGGTTCA-1	14.8108	5.25343	CD4 T	0	0	0	1.77692
CATAACCTTCTCCG-1	15.1004	5.98911	CD4 T	0	0	0	2.8527
CACCTGACCTCAAG-1	12.9897	9.29977	CD8 T	0	4.54661	0	3.07898
CTTTGATGTGTCCC-1	15.6494	6.14611	CD4 T	0	0	0	1.91403
GGGACCACGAATAG-1	14.2439	6.41076	CD8 T	0	0	0	0
TCTAACTGAACCAC-1	15.5534	7.25588	CD8 T	1.67669	1.67669	0	2.64216
TGTCTAACCCCTTG-1	15.3097	4.01391	CD4 T	0	0	1.80099	2.40796
CCATCCGAACGACT-1	12.9536	8.38752	CD8 T	0	3.11478	0	3.11478
GTGTACGATCAGTG-1	14.1855	4.62264	CD4 T	0	0	0	2.4075
ATTCAGCTCATTGG-1	-3.42862	18.9777	Megakaryocytes	4.01792	0	0	3.51901
ATAGCGTGCCCTTG-1	-1.00326	4.38425	CD14 Monocytes	4.51185	0	0	3.71455
CCCAGACTGCCTTC-1	-2.31335	6.05068	CD14 Monocytes	4.16052	0	0	3.1838
CACGGGACGTAGGG-1	14.2754	5.79013	CD4 T	1.5628	0	2.14527	2.98875
TCACCTCTTCCAAG-1	-2.99591	7.34757	FCGR3A Monocytes	3.27019	1.52967	0	2.73868
GATATAACACGCAT-1	15.3611	5.54754	CD4 T	0	0	0	2.29301
CATTACACACGGAG-1	9.54896	-5.04935	B	0	0	2.04856	2.67508
ATAGATTGGTGTAC-1	9.63404	-5.21134	B	0	0	2.11424	1.53507
AGGCAACTGAAGGC-1	15.4416	6.30919	CD4 T	0	0	0	3.4234
ATTACCTGGGCATT-1	9.12182	-5.92197	B	0	0	3.53936	0
TCCACTCTGAGCTT-1	-1.39028	5.15853	CD14 Monocytes	4.15628	0	0	3.26322
GACGTCCTGATAAG-1	10.1192	-5.69722	B	0	0	1.69278	1.69278
ACCGTGCTACCAGT-1	14.1637	6.5006	CD4 T	0	0	0	2.80311
CGGAGGCTATTCCT-1	14.5999	6.81523	CD4 T	0	0	0	2.54886
CACGGGACATAAGG-1	14.5118	4.04018	CD4 T	1.6627	0	1.6627	2.62615
TACCATTGCGGGAA-1	-1.9735	5.92274	CD14 Monocytes	4.53175	0	0	2.74173
AGCCACCTGGATCT-1	12.7821	9.10166	CD8 T	0	4.11927	0	3.44225
GAATGCACCTTCGC-1	11.8939	10.9923	NK	0	5.78247	1.80099	3.26873
ACTGAGACGTTGGT-1	9.99303	-5.38715	B	1.25473	1.25473	2.4004	2.4004
GCTACAGAATCTTC-1	9.04041	-5.54525	B	0	0	2.79924	0
TCCGAAGACAATCG-1	-1.85236	5.04462	CD14 Monocytes	4.29769	0	0	4.1661
CGCACGGAGGACGA-1	8.92075	-5.78675	B	0	0	3.28163	0
ACAGTCGACCGATA-1	13.3046	8.75723	CD8 T	1.76398	4.36143	0	1.76398
CACAACGATACGAC-1	15.137	4.76157	CD4 T	1.64122	0	0	1.64122
ACGCAATGGTTCAG-1	11.8735	11.0058	NK	0	4.67236	0	2.21375
ACCCACTGTCGTAG-1	-1.32306	4.65011	CD14 Monocytes	4.43753	0	0	4.03796
CATGAGACGTTGAC-1	12.3304	10.7927	NK	0	4.83741	0	1.90036
TATCCAACCAGCTA-1	-1.94183	4.92161	CD14 Monocytes	3.64399	2.33321	0	2.97665
CCACTGTGTGTAGC-1	15.4295	5.84489	CD4 T	1.67492	1.67492	0	2.64014
GCACTAGAACGGGA-1	14.3696	6.82237	CD4 T	0	0	0	2.20043
CCAAGAACGTGTCA-1	15.1328	6.19432	CD4 T	0	0	0	2.26045
CGGACCGATGGGAG-1	13.8762	5.57856	CD4 T	2.41164	0	0	0
AGCACTGATGCTTT-1	0.183675	5.32142	Dendritic	5.1241	0	1.07913	3.01658
GGGACCACTCGTGA-1	14.0867	4.62942	CD4 T	0	0	0	3.12825
TTAACCACCGTAAC-1	15.1153	7.29286	CD4 T	0	1.71634	0	2.31533
GAAATACTTCCTCG-1	14.1802	6.6488	CD4 T	1.77773	0	0	2.38258
GTACTTTGTCGACA-1	13.9986	8.82021	CD8 T	0	2.86385	0	2.22619
ACGTTACTTTCCAT-1	15.738	6.34156	CD4 T	0	0	0	0
ATCTGTTGCCTTCG-1	-2.44307	6.238	FCGR3A Monocytes	4.80585	0	0	3.33001
ATTAGATGTTTCAC-1	15.3145	3.62465	CD4 T	0	0	1.76719	3.01639
AACGTGTGAAAGCA-1	15.6624	5.36808	CD4 T	0	0	0	4.6764
ACGTGATGTGACAC-1	12.4142	10.8292	NK	0	4.64528	0	2.33912
AGGGCGCTAACCAC-1	-0.769978	4.30399	CD14 Monocytes	2.88275	0	0	2.88275
GCGCATCTTTCTAC-1	14.8619	5.24139	CD4 T	0	0	0	2.56237
CAGTGATGTACGCA-1	8.96924	-5.76116	B	0	0	3.03223	0
TTTCAGTGGAAGGC-1	13.9125	8.9189	CD8 T	0	2.50438	0	0
CTATTGACAAACGA-1	-2.20217	5.08505	CD14 Monocytes	4.76533	0	0	2.80432
AAAGTTTGTAGCGT-1	-1.82659	4.01635	CD14 Monocytes	3.29917	0	0	3.15115
GGTGATACTGTTTC-1	14.5495	4.16274	CD4 T	0	0	0	0
AGTCCAGATATCTC-1	14.5663	3.98064	CD4 T	1.90619	0	0	2.5221
CGCCATTGGAGCAG-1	9.53416	-5.44462	B	0	0	2.3884	1.78306
AGCGTAACATGCTG-1	14.7126	6.90412	CD4 T	2.22508	0	0	2.86268
AAGACAGAGGATCT-1	14.1487	4.3328	CD4 T	0	0	0	1.67176
ATAATGACCTACTT-1	13.8564	5.86173	CD4 T	0	0	0	2.30674
CGCACTTGTCACGA-1	-1.36372	4.08564	CD14 Monocytes	3.96804	0	0	3.29362
TTGACACTGATAAG-1	9.03965	-5.81341	B	0	0	2.15297	2.78629
ACGAGGGATGTAGC-1	14.7519	7.42099	CD4 T	0	0	0	2.38229
AGGGTGGACAGTCA-1	9.35224	-5.5955	B	0	1.70226	2.29984	1.70226
CCCAGACTGGTTTG-1	9.84267	-6.06699	B	0	0	2.81238	1.59176
TGTAATGACACAAC-1	12.1982	10.9739	NK	0	4.5729	0	2.68712
AAGCGACTGTGTCA-1	15.2117	4.23812	CD4 T	1.43362	0	0	0
GAGCGGCTGGGAGT-1	9.59004	-4.94678	B	0	0	3.3081	0
TTAGACCTCCTACC-1	14.4875	4.84784	CD4 T	1.61426	0	0	2.20258
TATGTCACGGAACG-1	10.043	-5.31671	B	0	0	3.43408	2.94453
CGTGTAGAGTTACG-1	12.2031	10.5925	NK	0	4.67353	0	2.73857
GAGTGTTGTGGTCA-1	14.2793	4.16738	CD4 T	0	0	1.77406	0
TGACGCCTGTACCA-1	13.8494	6.76926	CD4 T	1.07836	0	1.07836	3.86192
GCCTAGCTACGGAG-1	9.38816	-5.27858	B	0	0	2.53217	0
ACGTAGACTACAGC-1	9.42424	-5.69108	B	0	0	2.47997	0
GATATCCTAGAAGT-1	13.877	5.34635	CD4 T	0	0	0	1.67634
TACGCAGAGAATCC-1	13.7771	9.28547	NK	0	3.77122	0	2.34464
ACGGCTCTTGCACA-1	14.0869	5.89286	CD4 T	0	0	0	2.18488
ACAATTGACTGACA-1	13.138	9.0722	CD8 T	0	3.75206	0	3.35826
AAATTCGAGCTGAT-1	-2.70346	7.08496	FCGR3A Monocytes	3.8744	0	0	3.05442
AATAGGGAGAATGA-1	12.753	9.13825	CD8 T	1.85214	4.52557	0	3.32745
CACGACCTCGATAC-1	9.48484	-5.39535	B	1.8965	0	2.51163	0
GCTAGAACAGAGGC-1	9.50069	-5.69228	B	0	0	2.02996	0
TAGCCCACAAAAGC-1	15.3045	7.20168	CD4 T	0	0	0	2.82214
GGTAGTACTGTCTT-1	14.0139	8.98366	CD4 T	0	2.11392	1.53479	1.53479
ACATGGTGAAGCCT-1	14.6489	5.11376	CD4 T	0	1.72614	0	1.72614
GGAGGTGATACGCA-1	14.4186	6.32528	CD4 T	0	0	0	0
GTAGTGTGAGCGGA-1	12.2883	10.8091	NK	0	4.63753	0	3.40869
CGACTCACGTTGCA-1	13.5809	7.5679	CD4 T	0	0	0	2.31739
CACCGGGATTCGGA-1	12.4226	9.47376	CD8 T	0	4.18103	0	2.63092
CGCTACTGTGAGCT-1	14.6242	5.35733	CD4 T	0	0	0	2.4327
CAACCGCTTTGAGC-1	14.5431	6.19865	CD4 T	0	0	0	0
TTAGCTACAACCGT-1	15.1802	3.51229	CD4 T	0	0	0	2.35364
TTAGAATGTGGTGT-1	15.1277	4.93616	CD4 T	0	0	0	4.75309
CGATAGACGTAGGG-1	-1.42135	4.25221	CD14 Monocytes	4.19885	0	0	3.80086
AGAACGCTTTGCTT-1	15.3957	4.15419	CD4 T	0	0	0	2.89182
TCCATCCTCCCTAC-1	12.7873	9.40956	CD8 T	0	4.55941	0	2.76791
ATAAGTACGAATGA-1	9.59647	-5.57323	B	0	0	2.00287	0
GCGGCAACTGTCGA-1	-1.32021	3.908	CD14 Monocytes	4.28401	0	0	3.78233
TAAGGCTGTCTCGC-1	-1.86146	4.69225	CD14 Monocytes	3.80354	0	0	3.50146
TTACCATGAATCGC-1	-1.87247	4.0595	CD14 Monocytes	4.00221	2.22619	0	3.07552
AAATTCGAATCACG-1	-1.65222	3.97897	CD14 Monocytes	4.97768	1.58834	0	3.78081
GGAACACTCACTTT-1	-1.7957	3.97356	CD14 Monocytes	2.62854	0	0	2.62854
TACTGTTGAGGCGA-1	12.302	10.8911	NK	0	5.11021	0	2.92569
GTGTATCTAGTAGA-1	13.3095	9.58366	NK	0	4.69189	0	2.81892
TATAGATGGACGGA-1	14.1022	6.60347	CD4 T	0	1.7564	0	2.35926
AACACGTGGAACCT-1	-1.74191	4.81186	CD14 Monocytes	4.13362	0	0	3.80354
ATCGGTGAGTCAAC-1	14.1859	3.89003	CD4 T	1.84135	0	0	2.82821
TTACCATGGTTGAC-1	14.8251	5.25182	CD4 T	1.22797	0	1.76277	2.10935
CACAGCCTTGTAGC-1	13.7343	5.73309	CD4 T	0	0	1.59269	2.1786
AACCTTTGGACGGA-1	14.1724	4.64038	CD4 T	0	1.76078	0	1.76078
GTATCTACGACGAG-1	13.1643	9.14997	CD8 T	0	3.85946	0	3.07454
ATCTACACCCGCTT-1	-1.86671	4.39377	CD14 Monocytes	3.70968	0	0	3.70968
TAGATTGACTTGTT-1	9.38962	-5.15826	B	0	0	1.98532	0
AGTCAGACGCTTAG-1	13.6458	6.39323	CD4 T	0	3.03411	0	2.38795
GGTACTGAACTCTT-1	-1.25254	4.70792	CD14 Monocytes	3.56047	0	0	3.41104
ATTGGTCTTGTCTT-1	9.15534	-5.39119	B	2.66011	0	0	0
TTATCCGAGAAAGT-1	-2.0895	6.10151	CD14 Monocytes	4.20781	0	0	2.72049
GGCAAGGAGGACTT-1	15.5014	5.50973	CD4 T	0	0	0	0
GGAAGGACGAGGGT-1	15.6798	5.55445	CD4 T	0	0	0	2.91056
CTGTGAGACAACCA-1	-2.87162	7.71072	FCGR3A Monocytes	3.14322	0	0	2.90416
AATTACGACTTCTA-1	14.1011	4.37159	CD4 T	0	0	0	1.58803
AAACGCTGACCAGT-1	13.5408	8.49389	CD4 T	0	3.17757	0	2.32194
TCACCTCTACGACT-1	14.0584	8.54136	CD8 T	0	3.52235	0	2.34081
TAGTCTTGGGACTT-1	13.7934	8.17189	CD4 T	0	2.45139	0	2.45139
GTAAGCTGGTACCA-1	-1.04753	4.30317	CD14 Monocytes	4.0291	2.06703	0	3.07749
TAAGCGTGGGAAAT-1	14.6396	5.06022	CD4 T	0	0	0	2.26045
TTTCAGTGTCACGA-1	9.75891	-5.05407	B	0	0	1.96395	0
GTTGAGTGTGCTTT-1	15.5787	6.93928	CD4 T	0	0	0	2.43507
AGTAATACATCACG-1	12.3633	10.7126	NK	0	5.31358	1.86586	0
CTCGCATGACTTTC-1	14.4132	7.73027	CD4 T	0	0	0	2.47448
CAGGTAACAGACTC-1	-2.387	6.35776	CD14 Monocytes	3.90325	0	0	3.05564
CTCAATTGGTTCAG-1	15.6552	6.06373	CD4 T	0	0	0	2.97283
GCAATCGACTGCAA-1	13.9316	8.01968	CD8 T	0	2.62457	0	2.89397
CTATGTTGAAAGCA-1	15.2699	6.22875	CD4 T	1.42517	0	0	2.34906
ATATGCCTTCTCTA-1	14.5347	6.91466	CD4 T	0	0	0	2.96262
ACAATCCTAACCGT-1	14.4621	7.20058	CD4 T	0	0	0	2.26546
ACACAGACCATACG-1	12.9527	8.8942	CD8 T	1.78306	4.17937	0	2.3884
GGCAATACGGCATT-1	13.1406	9.35121	CD8 T	0	4.29412	0	2.30592
TAAGAGGACTTGTT-1	11.891	11.0894	NK	1.76719	5.1691	0	2.37106
CGCTACTGAGAACA-1	14.4552	5.98613	CD4 T	0	1.62236	0	2.21157
AAACGCTGTAGCCA-1	12.9447	9.07712	CD8 T	0	2.17964	2.17964	2.17964
ACCCAAGAGGACAG-1	15.359	6.02894	CD4 T	0	0	0	2.40551
CTGGAAACAAACGA-1	12.5551	9.19395	CD8 T	0	4.54271	0	1.65341
ATGCACGACTGTAG-1	15.1802	6.99612	CD4 T	2.05033	0	0	2.05033
GTCATACTTCGCCT-1	-3.44116	18.9905	Megakaryocytes	0	0	0	3.73428
GACGCCGACCTTCG-1	14.0915	6.54839	CD4 T	0	2.12683	0	0
GACCTAGACGAGAG-1	13.7937	6.10348	CD4 T	0	0	0	3.18458
CGATCCACTTCCAT-1	8.96116	-5.61668	B	2.88594	0	0	0
ACGTGCCTTCTATC-1	12.8575	8.91678	CD4 T	0	4.63329	0	0
TACATCACTGAACC-1	-3.08256	7.66525	FCGR3A Monocytes	4.28688	0	0	3.29905
GGTCAAACCAAAGA-1	14.735	5.6841	CD4 T	0	0	0	1.64593
TGTTAAGATAAGGA-1	-2.10446	4.07905	CD14 Monocytes	3.5034	0	0	3.35426
AGTCTACTTGCATG-1	-2.6043	6.73246	FCGR3A Monocytes	4.10436	0	0	1.91222
ACCCACTGCGCCTT-1	-2.08396	4.80355	CD14 Monocytes	4.5248	0	0	2.41072
ATAGTCCTTGCATG-1	12.6854	8.63813	CD8 T	0	2.37326	0	3.0187
GGTGATACGACTAC-1	-1.38085	3.95634	CD14 Monocytes	4.09285	0	1.5437	4.26206
TTCACAACGTCTGA-1	-2.81168	7.10515	FCGR3A Monocytes	3.41911	0	0	2.75818
ACACAGACACCTGA-1	-1.94265	4.15914	CD14 Monocytes	4.29858	0	0	0
GTAGCAACGGTAGG-1	-2.18492	4.40554	CD14 Monocytes	3.08842	0	0	3.47858
GATCGAACCGAGAG-1	14.6353	7.82071	CD4 T	0	2.27422	0	2.02025
TATCTCGAGAGATA-1	13.5122	5.81176	CD4 T	0	0	0	0
CTTTAGACTCATTC-1	12.781	8.73617	CD8 T	0	3.21504	0	1.60625
TGATCGGACTGACA-1	-3.11245	7.64191	FCGR3A Monocytes	3.60062	0	1.21632	2.72447
ACGAAGCTCTGAGT-1	9.98686	-6.03635	B	0	0	2.71868	2.88995
TACTCTGACGAGTT-1	14.6334	7.36718	CD4 T	1.60212	0	0	2.8246
ACGAACACCTTGTT-1	12.2868	10.5422	CD8 T	2.90696	4.93741	0	2.90696
CCTACCGACTCTTA-1	14.8065	5.29086	CD4 T	1.83779	0	0	1.83779
ACACGATGATGTGC-1	-1.44395	5.09891	CD14 Monocytes	4.0462	0	0	3.57156
TGATACCTTATGCG-1	15.1078	4.12377	CD4 T	0	0	0	1.68954
TGAAATTGGTGAGG-1	-1.28231	4.70471	CD14 Monocytes	4.32729	1.94292	0	3.75779
CGGACCGATGCGTA-1	12.7078	9.14562	CD8 T	2.47697	4.34816	0	0
GCTTAACTGCTGAT-1	14.1665	5.08789	CD8 T	1.57666	0	0	3.00538
GAGTGACTCGGTAT-1	12.6674	8.91259	CD8 T	0	4.24484	0	3.1745
CTAGATCTCTCTAT-1	14.7827	5.58338	CD4 T	0	0	0	2.86022
GTGATGACAAGTGA-1	14.0681	6.77749	CD4 T	0.9478	1.74747	0.9478	3.20682
GCATGTGACAAGCT-1	15.3325	4.23458	CD4 T	1.47955	0	0	2.05181
CGCAGGTGCCATAG-1	-2.31269	6.75469	FCGR3A Monocytes	4.0767	1.72919	0	3.69899
CCAACCTGTTCGCC-1	-0.794577	4.37833	CD14 Monocytes	2.9799	0	0	3.12676
GGAATCTGGGAGGT-1	13.8438	4.64299	CD4 T	0	0	0	3.30493
CGTCAAGACAGAGG-1	15.4445	6.33839	CD4 T	1.5345	0	0	2.74445
AGCCGTCTGAGAGC-1	15.6988	6.675	CD4 T	0	1.46557	0	2.66166
CAACGTGACTCCAC-1	-1.54399	5.52754	CD14 Monocytes	4.39577	0	0	3.19313
TAGCATCTGGGACA-1	14.8156	4.30521	CD4 T	0	0	0	2.36799
CTTACTGACGTACA-1	14.2083	4.02745	CD4 T	0	0	0	0
TGGATGTGTGAAGA-1	9.56284	-5.05972	B	0	1.56849	2.51755	1.56849
TAGTCTTGGCTGTA-1	15.0838	3.48075	CD4 T	0	0	0	0
AATGCGTGGCTATG-1	8.86253	-5.32598	B	1.70409	0	1.70409	2.6734
CATCGCTGGGATCT-1	15.5212	7.07808	CD4 T	0	0	0	2.09683
AGATTCCTATCGTG-1	14.2373	5.48979	CD4 T	1.60976	0	0	1.60976
AGTTATGAGTTCAG-1	15.5451	6.07167	CD4 T	0	0	1.50276	2.70647
CCGACACTGGTTTG-1	15.0318	6.91969	CD4 T	1.3884	0	0	2.30511
CGAAGGGAAACCTG-1	12.8765	8.77835	CD8 T	0	4.72225	0	2.974
TACGTACTACGGAG-1	13.9181	5.92752	CD4 T	0	1.56609	0	1.89939
GATTCGGACAGGAG-1	-1.3509	5.32971	CD14 Monocytes	3.67159	0	0	3.08642
ATAGTTGACAACTG-1	15.2771	5.65061	CD4 T	0	0	0	2.69117
TGACCGCTAAAAGC-1	15.5899	6.70522	CD4 T	0	0	0	2.03111
AGTCCAGATTTCAC-1	14.1299	5.84729	CD4 T	1.75324	0	0	1.75324
GAAACCTGGACTAC-1	-3.05607	7.6398	FCGR3A Monocytes	3.54952	0	0	1.89202
TTCAGTTGTCTCGC-1	9.91218	-5.01329	B	0	1.85124	0	1.85124
GTACCCTGTCCTTA-1	12.7972	9.63149	CD8 T	0	4.3118	0	2.58493
ACCTATTGTGCCCT-1	-2.75868	7.26211	FCGR3A Monocytes	3.49806	0	1.24285	2.75956
GGTAGTACACTAGC-1	-1.28694	5.40721	CD14 Monocytes	4.11778	0	0	2.57144
TGGCAATGGAGGGT-1	14.0638	8.57648	CD8 T	0	2.37018	0	0
ATGATAACTTCACT-1	12.3364	10.6912	NK	0	4.20025	0	2.64905
TCAATCACACTCTT-1	13.5414	9.04394	CD8 T	0	4.81086	0	2.33912
AAAGAGACGCGAGA-1	-1.06642	4.78374	CD14 Monocytes	3.78104	0	0	2.86136
AGCATCGAAGGGTG-1	9.86298	-5.4347	B	0	0	2.69588	1.72387
GACTCCTGGGTTAC-1	14.2016	4.69176	CD4 T	0	0	0	1.56399
CCCAGTTGTCTATC-1	9.57623	-5.24679	B	0	0	1.82415	0
GCATCAGATGCGTA-1	14.0133	8.6326	CD8 T	0	1.77244	0	2.3768
GGGCCATGTTGACG-1	13.9751	5.97079	CD4 T	0	2.28663	0	0
AACCAGTGATACCG-1	-2.76719	7.26215	FCGR3A Monocytes	4.15104	0	0	3.38932
GATCCCTGTGTAGC-1	12.9884	8.91144	CD8 T	0	4.18357	0	1.66896
CTCAGCACTGAACC-1	-2.29381	4.55006	CD14 Monocytes	3.79415	0	0	2.91106
ACGGAACTGTCGTA-1	-2.79827	6.9481	FCGR3A Monocytes	3.7575	0	0	2.97533
ATACCGGATCTCGC-1	15.2944	6.00667	CD4 T	0	0	0	0
GGAGGATGCCACCT-1	15.1592	3.89878	CD4 T	0	0	0	1.98913
GGACGCTGACGCAT-1	13.6306	8.96185	CD8 T	1.45465	2.85733	0	2.64844
CTTTGATGAGCACT-1	15.1926	6.6409	CD4 T	0	1.78389	0	2.3893
TGAGGACTTCATTC-1	15.7829	5.80529	CD4 T	0	0	0	2.01207
TAGTTAGATGAACC-1	14.6849	5.78248	CD4 T	1.70741	0	0	2.94752
GCTACGCTAGCTAC-1	14.6162	8.05996	CD4 T	0	0	0	2.9936
GCGTAATGCACCAA-1	-2.66212	7.39941	FCGR3A Monocytes	4.40313	1.25905	0	3.16542
CCAGCACTGCGATT-1	-2.61841	6.70022	FCGR3A Monocytes	3.86026	1.23727	0	2.37813
ACAATTGATGACTG-1	11.8524	10.472	NK	0	5.59294	0	2.83623
TGATTCTGCTCTTA-1	15.0465	6.0953	CD4 T	0	0	0	1.51455
CTGCCAACAGGAGC-1	14.6857	7.71583	CD8 T	0	2.7081	0	1.50412
TCGAGCCTATCAGC-1	9.87253	-5.34785	B	0	0	3.05281	2.04446
GTGGATTGCACTAG-1	-3.06766	7.39454	FCGR3A Monocytes	3.52326	0	0	2.79428
AAAGTTTGATCACG-1	9.05938	-4.99239	B	0	0	2.18453	0
TACAATGAAAACAG-1	-1.29392	4.00547	CD14 Monocytes	3.93477	0	0	3.43689
AAGTCCGACTTGTT-1	15.5983	4.52969	CD4 T	0	0	0	0
AACTCTTGCAGGAG-1	14.8488	7.22738	CD4 T	0	0	0	2.72603
AACCCAGATCGCTC-1	15.2304	5.02624	CD4 T	0	0	0	1.66166
CAAAGCACCGTAAC-1	9.77447	-5.94161	B	0	0	2.62457	0
AGCGATTGAGATCC-1	11.8663	10.9706	NK	1.82677	4.70492	0	2.43603
AAGCGACTTTGACG-1	-3.0706	7.47612	FCGR3A Monocytes	3.43364	0	0	2.85404
TACTCAACGGTCTA-1	-1.34437	4.29849	CD14 Monocytes	4.0462	0	0	3.57733
CACGGGTGGAGGAC-1	12.6464	10.1548	CD8 T	0	4.248	0	2.60559
CCTACCGAGGGATG-1	9.92932	-5.63774	B	0	0	0	2.25508
ATGAGAGAAGTAGA-1	10.096	-5.20364	B	0	0	1.99459	1.99459
ATTGCACTGAGAGC-1	-2.42581	6.89015	FCGR3A Monocytes	4.17563	1.47538	0	2.04709
AAATGTTGCCACAA-1	14.1172	7.14676	CD4 T	1.89939	1.89939	0	1.89939
CAGTTGGAAAGAGT-1	-1.79049	5.78383	CD14 Monocytes	2.84942	1.86034	0	2.99527
AACGTGTGTCCAAG-1	15.4486	6.36017	CD4 T	1.94677	0	0	1.94677
CTACGCACACCTAG-1	-2.5834	7.0438	FCGR3A Monocytes	3.95533	0	0	2.46655
CTTGATTGCATTCT-1	14.6616	6.93966	CD4 T	1.6863	0	0	2.92305
CTGACAGAATCGTG-1	12.5807	9.2576	CD8 T	0	4.68663	0	2.12977
AATACTGAATTGGC-1	12.1026	10.5799	NK	0	4.93261	0	2.48651
TAACTAGAATTTCC-1	14.4834	6.50111	CD4 T	0	0	0	3.35311
ACCACCTGTGTGCA-1	14.4859	5.65937	CD4 T	0	0	0	0
GATTTAGACACTCC-1	-3.27719	7.43406	FCGR3A Monocytes	4.04022	0	0	3.22992
GAATGCTGCGGTAT-1	14.5395	3.69736	CD4 T	0	0	0	2.53984
ATCGTTTGTGCCAA-1	-2.05849	4.08732	CD14 Monocytes	3.73063	0	0	3.33709
GAAGGGTGAAAGTG-1	14.9986	6.84118	CD4 T	0	0	0	2.84382
TACTCTGAATCGAC-1	11.8384	10.6231	NK	0	4.62357	0	3.26631
TACATAGAACGCAT-1	14.0071	8.81662	CD8 T	0	2.30227	0	2.30227
GGGACCACACGTTG-1	12.703	9.51261	CD8 T	0	4.6854	0	3.11221
AGCATGACGATGAA-1	13.5203	8.72907	CD8 T	0	4.17754	1.84853	3.10914
ACCCAGCTTGCTTT-1	14.0566	5.3719	CD4 T	0	0	0	3.04643
TGGACCCTCATGGT-1	14.1805	8.71225	CD8 T	1.82984	2.43936	0	2.43936
CGAGGAGATGTCGA-1	14.0516	4.85065	CD4 T	0	0	0	2.33996
TTCTACGAGTTGGT-1	14.7221	6.47217	CD4 T	0	0	0	3.77247
TTCATTCTTCTCTA-1	14.6565	3.91954	CD4 T	0	0	0	0
CCGGTACTGTCCTC-1	13.7633	5.04697	CD4 T	2.5668	0	0	2.8351
CTGTATACGTTGGT-1	15.1359	5.59081	CD4 T	0	0	0	1.86771
ATATACGAATTGGC-1	14.8193	6.43387	CD4 T	0	0	0	2.15566
TACTAAGATGATGC-1	-1.41726	4.42832	CD14 Monocytes	4.63566	0	0	3.78391
CTATAGCTTCGCTC-1	-2.25521	4.93696	CD14 Monocytes	3.35121	0	0	3.48036
ATGAAGGACTAGTG-1	9.1093	-5.35379	B	0	0	3.37039	0
ATAAACACAGTGCT-1	9.41386	-5.7791	B	1.60944	0	3.3673	0
AGGAGTCTGGTTTG-1	14.836	4.6743	CD4 T	1.60752	0	1.60752	2.19509
ACGCCACTGAACTC-1	-2.41081	6.42131	CD14 Monocytes	4.43149	0	0	2.86854
CACGGGTGCTTCGC-1	12.7002	9.48071	CD8 T	0	4.56461	0	3.54207
GAACTGTGCCAGTA-1	-1.62633	4.34353	CD14 Monocytes	4.00591	0	0	2.75404
CCAGTCACACTGGT-1	-0.924793	4.21639	CD14 Monocytes	4.13578	1.96765	0	3.24319
TTTAGCTGATACCG-1	14.7998	4.01688	CD4 T	0	0	0	2.47597
TGTTACTGTAGTCG-1	12.6054	9.6814	CD8 T	1.89409	4.91645	0	0
TCAAGGACGGTGTT-1	-1.15462	4.61857	CD14 Monocytes	4.94944	1.76317	0	3.89811
GAGAAATGTTCTCA-1	10.1517	-5.34168	B	0	0	3.0187	0
GCTCCATGAGAAGT-1	13.031	8.86802	CD8 T	0	4.64761	0	3.19807
TATACAGAAGAACA-1	15.0901	3.87963	CD4 T	0	0	0	1.94831
CATCAGGATAGCCA-1	12.2669	10.8391	NK	0	5.9428	0	0
GGAAGGACCACTAG-1	13.9311	6.42275	CD4 T	0	0	0	2.37459
TATGTGCTCCGATA-1	-0.932858	4.47089	CD14 Monocytes	4.38284	0	0	2.69127
AGGGACGACGTTGA-1	14.8546	4.29503	CD4 T	1.85441	0	0	0
ATTTCTCTAGCAAA-1	14.64	6.99506	CD4 T	1.62925	0	0	2.85648
CCTGGACTCGTGAT-1	14.2855	5.97084	CD4 T	2.12716	0	0	2.12716
GTCCCATGTGGTGT-1	-2.08575	5.45759	CD14 Monocytes	4.09471	1.13396	1.13396	3.60644
TGATCACTAGCATC-1	13.4999	8.52971	CD8 T	0	3.33317	0	0
GTTAAAACTTCGCC-1	14.689	7.86918	CD4 T	1.76759	2.3715	0	0
CTAGATCTTCGACA-1	14.3257	5.37312	CD4 T	0	0	0	2.23657
TGTATCTGTTAGGC-1	14.7978	6.69285	CD4 T	0	0	0	3.58547
GATCTACTTTGCAG-1	8.96329	-5.48023	B	0	0	2.96902	0
TACTACACGAGAGC-1	15.7155	6.53167	CD4 T	0	0	0	1.4086
AGAACAGAAATGCC-1	11.8036	10.7822	NK	1.84403	4.51605	0	2.45479
GGCTAAACTCTTAC-1	14.3814	5.44174	CD4 T	0	0	0	1.55864
GCAACCCTCCTCGT-1	-1.91942	4.14773	CD14 Monocytes	3.32797	0	0	2.67006
ATTCGACTCACTAG-1	15.3681	7.05782	CD8 T	0	0	0	0
TGGAGACTGAAACA-1	13.6569	5.54364	CD4 T	2.83472	0	0	0
TACGGAACGCGTTA-1	9.378	-5.66569	B	0	2.11041	0	2.11041
CGCACGGATCTTTG-1	15.1353	4.02747	CD4 T	0	0	0	0
GGAACTTGAAGGTA-1	-1.69646	4.67461	CD14 Monocytes	3.91695	0	0	4.29622
ATGAAGGACCTGTC-1	9.52875	-5.41902	B	1.77244	0	1.77244	2.3768
TACCATTGTGAGGG-1	-0.988272	4.21469	CD14 Monocytes	3.10476	0	0	2.25355
CTAGGATGATCGTG-1	10.2295	-5.64795	B	0	0	2.70105	0
TCTGATACACGTGT-1	14.1424	5.46748	CD4 T	1.70409	0	0	2.6734
TATTTCCTGGAGGT-1	12.069	10.4489	NK	0	5.04769	0	2.28623
CATGAGACTCGCCT-1	13.9629	5.6059	CD4 T	0	0	0	0
TTACGACTGAGAGC-1	14.946	7.14793	CD4 T	0	0	0	1.95792
TACTCTGATTGACG-1	9.20525	-5.65754	B	0	2.0427	3.32668	0
CGCTAAGACAACTG-1	15.4089	4.72828	CD4 T	0	0	0	2.10628
GCGCATCTAGGTCT-1	15.3928	4.59824	CD4 T	0	0	0	2.10028
AGAATGGAAGAAGT-1	13.0006	9.29737	CD8 T	1.77082	3.90715	0	4.85021
GAGTCTGATCGTGA-1	14.9185	5.26507	CD4 T	0	0	0	1.65959
TACAATGATGCTAG-1	14.1406	8.70479	CD8 T	0	3.38052	0	3.05757
CAGAAGCTCTCAAG-1	14.9245	3.75234	CD4 T	0	0	0	2.29061
CCAAGAACCCAATG-1	15.2404	7.51352	CD4 T	0	1.90912	0	2.90369
AGCATCGAGCTTCC-1	-1.79044	3.95924	CD14 Monocytes	3.93902	0	0	3.33653
CCTGACTGAAGTAG-1	14.061	8.90577	CD8 T	0	2.34209	0	2.98598
ATTGAATGGACGGA-1	15.3435	6.54406	CD4 T	0	0	0	2.64479
CGCCATTGGAGACG-1	14.5024	6.89982	CD4 T	0	0	0	2.91724
CGCTACTGAACAGA-1	-1.38252	4.93084	CD14 Monocytes	4.5035	0	0	2.96486
ATAATCGAGCTGAT-1	9.89895	-5.1913	B	0	0	2.1066	2.1066
CGTACCACACACAC-1	15.0546	6.05417	CD4 T	0	0	0	1.75759
GAAAGATGATTTCC-1	14.4195	6.29645	CD4 T	0	1.60912	0	2.19687
ATTGATGAGCGAAG-1	14.0118	6.73849	CD4 T	1.68023	0	0	0
TCACGAGAGGAGGT-1	9.9009	-5.41136	B	0	0	2.5776	1.95766
GGACCGTGGGAACG-1	0.0104973	5.31641	Dendritic	4.70943	0	0	3.0541
AAGCGTACGTCTTT-1	15.2947	3.74917	CD4 T	0	1.77285	0	2.37724
GTTGTACTTTTGGG-1	15.4455	3.83968	CD4 T	0	0	0	2.23285
CATTTGTGACGACT-1	9.8985	-5.77635	B	2.21375	0	2.5821	0
TGGTCAGACCGTTC-1	11.832	10.7114	NK	2.40154	4.95274	0	0
CGCTCATGCATTTC-1	-1.06602	4.04544	CD14 Monocytes	4.13209	0	0	2.68266
CTTGTATGACACCA-1	9.71676	-5.36992	B	0	0	2.76326	1.78347
CGGCGAACGACAAA-1	12.4054	10.4254	NK	0	5.24721	0	1.98804
CAAAGCACGGTAAA-1	12.2463	10.0028	CD8 T	0	3.86737	0	2.33827
GCTACGCTCCCTAC-1	14.7827	6.02474	CD4 T	0	0	1.53194	3.40177
GTTGACGAGCCCTT-1	12.6244	9.4972	CD8 T	1.83557	4.61616	0	3.09444
ATAGCTCTGAGGTG-1	15.0607	4.70645	CD4 T	0	0	0	0
CAAATTGAGGGCAA-1	14.3772	6.75799	CD4 T	0	0	0	3.26388
CAAATTGATGGAGG-1	-1.78366	4.32069	CD14 Monocytes	2.55212	0	0	0
CTATAGCTTGCCTC-1	-1.38414	3.97418	CD14 Monocytes	4.29125	0	0	3.04528
GCACTGCTGAGGCA-1	14.1926	8.24044	CD8 T	0	1.3561	1.3561	1.91132
GCCACGGATACTGG-1	14.2237	4.75875	CD4 T	0	0	0	1.63988
AGCTGCCTTGGGAG-1	-2.68327	6.63784	CD14 Monocytes	4.07515	0	0	2.36492
GACCATGACTCTCG-1	-2.19267	4.02784	CD14 Monocytes	4.3778	2.38258	0	2.38258
TATTTCCTGGTGTT-1	14.1291	5.1088	CD4 T	0	1.71	1.71	1.71
GGCGGACTTACTGG-1	14.7654	4.50328	CD4 T	0	0	0	0
AAAGTTTGGGGTGA-1	9.71086	-5.2273	B	1.39819	0	1.95949	0
AAGGTCACGGTTAC-1	-1.11482	4.62433	CD14 Monocytes	3.77919	0	1.84808	3.10863
AATCCTACCGGTAT-1	14.7211	4.85555	CD4 T	0	0	0	0
CAGCACCTGTAGGG-1	-1.87105	4.22447	CD14 Monocytes	3.80505	0	0	3.07601
GGAACTACTACTTC-1	15.2102	6.64665	CD4 T	0	0	0	2.87011
ACGCGGTGTTTGCT-1	12.6948	9.55596	CD8 T	0	3.86371	0	2.33489
ACGAACTGGCTATG-1	-3.38935	18.9354	Megakaryocytes	2.81987	0.7546	0	3.24994
TAGGTGTGTTCTGT-1	14.453	5.8601	CD4 T	0	0	0	1.916
TTTCCAGAGGTGAG-1	14.2663	6.28206	CD4 T	2.31698	0	0	2.68903
AAGTCCGATAGAAG-1	15.3929	3.97887	CD4 T	0	0	0	1.93705
CACATGGAAGTCGT-1	15.2309	4.62923	CD4 T	0	0	0	0
TAGGTTCTTCTTAC-1	-2.83567	7.45926	FCGR3A Monocytes	3.97789	1.40674	0	2.32707
CAATTCACTTGTGG-1	13.83	4.74621	CD4 T	0	0	0	0
TATGGGTGCATCAG-1	12.1734	10.3705	NK	1.34069	4.51408	0	3.70139
AAGATTACTCCTCG-1	-1.87634	4.15577	CD14 Monocytes	2.80798	0	0	3.86554
CTTCATGACCGAAT-1	14.0058	8.61894	CD8 T	0	3.10863	0	0
CCTCGAACTTACTC-1	15.8693	6.33833	CD4 T	0	1.4211	0	2.60762
ATCCAGGATGGAAA-1	14.8932	7.06192	CD8 T	0	0	0	2.34294
ATCGCGCTGGGATG-1	15.547	7.08094	CD4 T	0	0	0	2.48365
CCTATAACGAGACG-1	-2.55023	7.26126	FCGR3A Monocytes	3.86097	0	0	2.65949
GGATGTACCAAAGA-1	9.75378	-5.01396	B	0	1.8409	1.8409	0
TTTAGCTGGATACC-1	-1.42872	4.97154	CD14 Monocytes	3.62899	0	0	3.62899
ATCAACCTTTGTCT-1	14.0098	8.70389	CD8 T	0	3.19201	0	1.5871
TACTTGACTCCTCG-1	13.3737	8.5888	CD8 T	0	3.19706	0	1.92645
CCAAGAACGTAGCT-1	15.5409	6.16895	CD4 T	0	0	0	2.80214
GAAGTAGATCCAAG-1	-2.93006	7.67154	FCGR3A Monocytes	3.42556	0	0	2.90953
TAGGCTGATGCCTC-1	-1.89891	4.68312	CD14 Monocytes	3.62721	1.96028	0	4.02377
GGTACATGAGCTCA-1	13.9846	7.79527	CD8 T	0	0	0	2.89774
TTAGGGTGTCCTGC-1	-2.21246	6.18508	CD14 Monocytes	4.14599	0	0	3.28104
CGGGCATGACCCAA-1	12.7434	9.26406	FCGR3A Monocytes	4.08181	4.36526	0	2.37106
GCGAGAGAGGGACA-1	15.8465	6.68005	CD4 T	0	0	0	3.49341
ACCCAAGAATTCCT-1	-3.03708	7.73746	FCGR3A Monocytes	4.04565	0	0	2.88169
CGAGCGTGGATACC-1	15.4357	7.25896	CD4 T	1.38055	0	0	2.55787
GCGAAGGAGAGCTT-1	11.8351	8.90726	B	1.36602	2.46007	0	4.48403
GAAGTCTGTCGCAA-1	9.40619	-5.76702	B	0	0	3.04548	1.79259
CTGTGAGACGAACT-1	-1.5187	4.30296	CD14 Monocytes	3.89811	0	0	3.45765
CTGGCACTGGACAG-1	14.2047	8.61091	CD8 T	0	4.35953	0	3.28616
CGAGTATGTCACCC-1	-2.60275	6.8583	FCGR3A Monocytes	3.13069	0	0	2.48031
TGAATAACCACTTT-1	14.3182	4.26766	CD4 T	0	0	0	1.58124
GTGATTCTGGTTCA-1	12.1218	10.476	NK	1.95297	4.519	0	2.57255
CGACCACTAAAGTG-1	11.8427	10.9002	NK	0	4.9826	0	3.29088
CACAGAACCTGATG-1	15.2542	7.05659	CD4 T	0	0	0	1.50958
GGGCCAACTCCAAG-1	9.94826	-5.1353	B	0	0	2.21994	1.62991
CTCAGCTGAACCTG-1	-0.835946	4.22126	CD14 Monocytes	3.45784	0	0	3.45784
GATATTGACAGGAG-1	13.9958	8.28685	CD8 T	0	2.52792	0	2.52792
TATTGCTGTGCACA-1	13.4497	9.09534	CD8 T	0	3.95665	0	0
CGGCCAGAAAGGTA-1	15.3243	6.19111	CD4 T	0	0	0	2.73767
TTGGTACTCTTAGG-1	15.5596	4.02284	CD4 T	0	0	0	2.05864
GTTAACCTTGCTTT-1	0.00546578	5.32698	Dendritic	4.45769	0	0	3.24268
CGGCGAACTACTTC-1	12.1218	11.0076	NK	1.91452	5.19459	0	2.90969
TCCACGTGGAAACA-1	15.4743	3.96855	CD4 T	0	0	0	2.60327
TGGACCCTACACTG-1	-2.35711	4.59658	CD14 Monocytes	3.78794	0	0	3.39374
TGAGACACTGTGCA-1	13.9778	6.52235	CD4 T	0	0	0	0
AGACTGACCATCAG-1	13.9109	8.86778	CD8 T	0	4.24331	0	1.83734
TCGAGAACGTTAGC-1	13.5551	6.78261	CD4 T	0	0	0	3.51201
TTCAGTTGTCTAGG-1	13.6803	7.84819	CD4 T	0	2.37018	0	0
CACATACTACAGCT-1	13.1406	9.16099	CD8 T	0	4.33852	0	2.84483
CCTGACTGGGGAGT-1	14.1432	3.92648	CD4 T	0	0	0	2.54958
CATTTGTGCGGAGA-1	15.0466	3.44187	CD4 T	0	0	0	1.62826
TCAAGGACAGCGTT-1	15.6821	5.79969	CD4 T	0	0	0	2.52633
ATACGGACTCTGGA-1	-0.982395	4.53261	CD14 Monocytes	4.01631	0	0	3.34102
CCAGGTCTACACCA-1	9.51765	-6.15204	B	0	0	2.1181	0
CATCATACGGAGCA-1	9.40695	-5.04974	B	2.04504	0	2.67131	0
GCTATACTGGACGA-1	15.9269	6.73433	CD4 T	1.51344	1.51344	0	3.25023
ATACGGACAGACTC-1	-2.1177	4.6908	CD14 Monocytes	4.2401	0	0	2.5179
GCAATCGATCCTTA-1	-1.18459	5.39465	CD14 Monocytes	3.69649	0	0	2.85517
GTTCAACTTATGCG-1	14.7821	3.5585	CD4 T	0	0	0	0
ACTCTCCTGACACT-1	13.887	4.4479	CD4 T	0	0	0	0
AAGCACTGCATACG-1	12.9633	8.70967	CD8 T	0	4.14736	0	0
ACCAGTGATGACTG-1	-2.11924	4.06154	CD14 Monocytes	4.19589	0	0	4.06451
AGCACTGATTGCGA-1	14.8336	4.11831	CD4 T	0	0	0	2.32985
CGGCATCTTCGTAG-1	-1.60311	4.31499	CD14 Monocytes	3.61775	1.95193	0	2.9511
CAAAGCTGAAAGTG-1	13.2554	8.52044	CD4 T	0	0	0	2.20868
TAAGTAACCTGTAG-1	15.5302	7.08234	CD4 T	1.93022	1.37258	0	3.41625
AAGCCATGAACTGC-1	0.158878	5.32242	Dendritic	4.57742	0	0	3.27644
TACGATCTTACGAC-1	12.9129	8.49871	CD8 T	0	4.27909	0	2.93352
GAAAGATGCTTCGC-1	-1.2556	5.13305	CD14 Monocytes	3.29279	0	0	3.57114
CGGCACGACTACGA-1	-2.58209	7.21724	FCGR3A Monocytes	3.84638	0	0	2.44881
TTCTTACTCTGGAT-1	-2.73684	7.39363	FCGR3A Monocytes	3.71916	1.90912	0	3.96507
TGGGTATGAAGAGT-1	15.7484	6.6782	CD4 T	1.43777	0	0	2.36405
TTCATTCTATGTCG-1	-2.00317	5.83733	CD14 Monocytes	3.84405	0	1.5706	3.56348
CGCAAATGCTCGAA-1	13.7047	5.24277	CD4 T	0	0	0	2.38795
TGTGAGTGACCACA-1	15.1868	4.45357	CD4 T	0	0	0	2.9933
TTACGTACGTTCAG-1	-3.41725	18.9657	Megakaryocytes	3.99044	0	0	3.10151
GGGACCACGTCATG-1	13.9094	4.36997	CD4 T	0	0	0	3.02269
CCAGCTACCAGCTA-1	9.38094	-5.67851	B	0	0	3.83936	2.31245
ACAGACACGTTGTG-1	14.5355	6.10229	CD4 T	0	0	0	3.05362
AGTCAGACTGCACA-1	15.2502	6.69428	CD8 T	0	1.51427	0	2.4543
GATAGCACCCATAG-1	14.1587	6.09212	CD4 T	0	0	0	3.44518
TATTGCTGCCGTTC-1	8.81684	-5.43934	CD4 T	0	0	0	2.17065
TACTCCCTCAGTTG-1	15.6614	6.41155	CD4 T	0	0	0	3.01148
GAAACCTGATGCCA-1	15.3093	6.90347	CD4 T	0	1.6456	0	3.08742
GTAACGTGATCGGT-1	10.0147	-5.56619	B	1.84046	0	2.82721	2.4509
CTAGGATGAGCCTA-1	0.552917	5.19393	B	1.48362	0	0	3.27966
CTGGCACTCAAGCT-1	-1.27991	3.97754	CD14 Monocytes	3.195	2.17513	0	3.34328
ACAAATTGATTCTC-1	-2.70841	7.0478	FCGR3A Monocytes	3.85882	0	0	2.89581
TCTTCAGAGCTACA-1	-2.11261	5.53409	CD14 Monocytes	4.58066	1.32425	0	2.48803
CCTCGAACGTATCG-1	15.0922	6.04566	CD4 T	0	0	1.9719	1.9719
TATACGCTACCAAC-1	15.267	6.56918	CD4 T	1.73455	0	0	0
TCCCGAACTTCGCC-1	-2.82621	7.61708	FCGR3A Monocytes	3.30816	1.22203	0	1.22203
TCATTCGATACAGC-1	-3.07077	7.16453	FCGR3A Monocytes	4.49504	0	0	2.78019
CTCAGCTGTTTCTG-1	14.0606	8.5373	CD4 T	0	1.85396	0	0
TCCGGACTGTACGT-1	13.847	9.05206	CD8 T	0	3.2874	0	2.42562
CCTAAGGACTAGCA-1	-1.21273	4.48233	CD14 Monocytes	4.46436	0	0	3.70451
CTCCACGAGAGATA-1	-0.174358	5.28882	Dendritic	4.72949	0	0	3.50785
AGTGTTCTATAAGG-1	13.727	5.47078	CD4 T	2.15701	0	0	2.15701
CTATACTGCGCTAA-1	-0.969545	4.33914	CD14 Monocytes	4.26329	0	0	3.50639
ACGGTCCTCGGGAA-1	15.4006	6.58211	CD4 T	0	0	0	3.14341
TGAAGCTGCGTAAC-1	15.0125	4.6384	CD4 T	0	0	0	2.32111
CAGCATGAGACGTT-1	14.0931	8.55957	CD8 T	1.72995	2.97356	0	2.97356
ATGATATGACTGGT-1	15.118	4.44009	CD4 T	0	0	0	3.1072
CTGCAGCTGGATTC-1	-2.54818	6.36714	CD14 Monocytes	4.28674	1.24514	0	3.24782
CTTAACACCTGTAG-1	14.7694	5.97677	CD4 T	0	0	0	1.76398
CGAACATGCCCTAC-1	-1.7802	5.61995	CD14 Monocytes	4.30779	0	0	1.66966
TACAATGACTTAGG-1	15.2968	6.81467	CD4 T	0	0	0	0
GGCGGACTTGAACC-1	14.8779	6.52754	CD4 T	0	0	0	3.20667
CGGAATTGGTTTGG-1	15.2578	6.8897	CD4 T	0	0	0	3.48571
TATGTCACTTCTCA-1	9.81314	-5.68839	B	0	0	0	2.10723
GCTTAACTTAGACC-1	-2.02985	4.08474	CD14 Monocytes	2.93352	0	0	2.29221
ATTACCTGCCTTAT-1	-1.07668	3.9923	CD14 Monocytes	3.63193	0	1.34277	3.83459
GAACAGCTAACTGC-1	-2.27141	5.8803	CD14 Monocytes	4.22548	0	0	3.57276
TCGAGCCTGCGAGA-1	13.8575	8.49478	CD8 T	0	3.11964	0	2.32957
AATCTCTGCTTTAC-1	12.0479	10.5132	NK	0	4.8193	0	2.54182
CAGCAATGTGAGGG-1	-1.71082	3.95332	CD14 Monocytes	3.36408	0	0	3.36408
CACCGTACTAGCGT-1	14.5385	4.03988	CD4 T	2.12456	0	0	1.54428
CTAGAGACACTTTC-1	15.1237	5.30101	CD4 T	1.4173	0	0	2.60298
ACCTTTGACTCCCA-1	-1.28905	5.03381	CD14 Monocytes	4.56358	1.45239	0	2.85455
CGGCACGAAGGGTG-1	14.7409	6.16602	CD4 T	0	1.62991	0	1.62991
CAGACTGAGTATGC-1	15.1769	5.41584	CD4 T	1.54515	0	0	2.12553
CTAGAGACAGCATC-1	12.8946	9.24536	CD8 T	1.71075	4.51811	0	2.95138
TCAGTGGAAGATCC-1	13.3898	9.3889	CD8 T	0	3.87936	0	2.93239
AGCCAATGGGGAGT-1	-3.13707	7.45986	FCGR3A Monocytes	3.99461	0	0	3.10557
AGCTTTACACCAAC-1	13.7958	8.57309	CD8 T	0	3.3813	0	2.72159
ATACGGACCTACTT-1	-1.78494	3.86172	CD14 Monocytes	3.67345	0	0	3.00538
CCACCATGATCGGT-1	14.5021	3.99424	CD4 T	0	0	0	1.61136
GGAGGTGATCGCTC-1	15.0875	6.20268	CD4 T	0	0	0	2.48854
GAGTTGTGGTAGCT-1	-3.41758	18.9673	Megakaryocytes	1.64055	0	0	3.64863
TTCCTAGACTAGTG-1	-3.03141	7.49323	FCGR3A Monocytes	3.61214	0	0	1.81634
GACGGCACACGGGA-1	12.142	10.8204	NK	0	5.05341	0	1.88031
AGCAAAGATATGCG-1	13.9948	4.56553	CD4 T	0	0	0	1.63156
GGCGACTGCGTAAC-1	14.2203	6.21533	CD4 T	2.18944	0	0	2.82497
AGTCACGATGAGCT-1	12.4497	10.5203	NK	1.30572	4.3697	1.30572	3.11453
AAACGCTGTTTCTG-1	-2.99858	7.40886	FCGR3A Monocytes	4.29769	0	2.30918	0
AGGTGGGAAGAATG-1	15.0766	6.9233	CD4 T	0	0	0	2.38303
TTGAATGACTTACT-1	14.5931	4.07431	CD4 T	0	0	0	0
AAACATACAACCAC-1	14.1062	8.12825	CD4 T	0	0	0	2.59539
GTTATGCTTTCATC-1	14.719	4.23983	CD4 T	0	0	0	1.63322
CTGAAGTGAAGCCT-1	-3.06966	7.34407	FCGR3A Monocytes	3.81167	1.2404	0	2.90137
ATAACATGTACTCT-1	15.2781	7.01903	CD4 T	1.52684	1.52684	0	2.46902
AAATCAACGGAAGC-1	15.3555	4.24425	CD4 T	0	0	0	1.91083
CCCTCAGACACTTT-1	9.86755	-5.27028	B	1.76317	0	3.40071	1.76317
ACCCTCGACGGTAT-1	9.44341	-5.9768	B	0	0	3.2235	0
AGTAAGGATTCTTG-1	15.3893	6.90148	CD4 T	0	0	0	2.43097
TAATGCCTCATGAC-1	15.0909	5.92357	CD4 T	0	0	0	2.5609
ATGATATGAAACAG-1	14.3056	5.48247	CD4 T	1.10926	1.10926	1.10926	2.84821
CGTGTAGACGATAC-1	12.4284	10.5707	NK	0	3.90167	0	1.95453
CTCGAGCTCTGGAT-1	12.1065	10.077	CD8 T	0	5.84852	0	3.57156
ATAGCGTGGTATCG-1	-1.35734	3.8298	CD14 Monocytes	3.64944	0	0	3.37039
AAGTAACTCTGAAC-1	-1.4919	4.59991	CD14 Monocytes	3.77711	0	0	3.77711
CCTCTACTCTTCGC-1	-0.91728	4.13529	CD14 Monocytes	4.22251	1.17562	0	3.24422
CTATTGTGGCAAGG-1	14.169	7.24108	CD4 T	0	0	0	0
GAAATACTACCAAC-1	-1.5707	5.39362	CD14 Monocytes	3.99776	0	0	3.99776
TAGCCCACAGCCAT-1	13.7009	8.87161	CD8 T	2.28703	3.14044	0	1.69062
CACTATACCCCGTT-1	9.5278	-5.90092	B	0	1.58834	2.17375	2.54056
ATGGGTACAACCTG-1	8.92904	-5.28984	B	0	0	2.13173	2.13173
AGAGATGACTGAAC-1	14.2479	4.7882	CD4 T	0	0	0	0
CTAGGTGATGGTTG-1	-2.56095	7.25927	FCGR3A Monocytes	3.45731	0	0	2.5872
GCTATACTAAGGCG-1	15.4053	5.00488	CD4 T	0	0	0	2.01235
CATTGACTAGCGGA-1	-1.4068	3.90251	CD14 Monocytes	4.15463	0	0	4.37464
CGCCATTGCTATGG-1	15.0465	7.11012	CD4 T	0	0	0	1.88409
ATAGTTGATAAGCC-1	14.5903	4.31771	CD4 T	0	0	0	2.83573
TCCTACCTGTCGTA-1	14.6121	6.91361	CD4 T	0	0	0	3.04186
TGAAGCTGAGACTC-1	13.7224	5.59788	CD4 T	0	0	0	0
AAAGTTTGTAGAGA-1	13.9309	4.4824	CD4 T	0	0	0	2.31
AAACATTGAGCTAC-1	10.1992	-5.81772	B	1.11172	1.11172	2.58305	1.62514
GGGACCACTCAAGC-1	13.6826	5.24283	CD4 T	0	2.34166	0	0
AGGCAGGAGTACCA-1	13.9725	8.54084	CD8 T	0	2.97577	0	2.33237
CTAAGGACGCCATA-1	-1.02711	4.49606	CD14 Monocytes	4.09549	0	0	3.97254
CTATTGACACTGGT-1	-2.08112	6.37417	CD14 Monocytes	4.84335	0	0	3.73362
AAGGTCACTTCCCG-1	14.0131	8.82053	CD8 T	0	3.5422	0	2.23919
TAGAGCACCTTACT-1	9.20167	-5.2258	B	2.07126	0	0	0
CACGCTACAGAAGT-1	14.5961	6.46112	CD4 T	0	0	0	0
CCGTACACGTCATG-1	12.6707	9.47078	CD8 T	0	3.79217	0	2.73767
TCGTTATGGACAAA-1	14.6216	6.40778	CD4 T	0	0	0	1.72728
ATGAAACTGAGGCA-1	15.2207	4.94216	CD4 T	0	0	0	2.78581
CACCCATGTTCTGT-1	13.2233	8.40705	CD8 T	2.9352	3.60143	0	2.9352
TAACGTCTCATTGG-1	14.3131	5.39077	CD4 T	0	0	0	0
GGCAAGGAAGAAGT-1	14.5275	5.2331	CD4 T	0	0	0	1.54544
ATCTCAACCTCGAA-1	15.3384	5.9544	CD4 T	0	0	0	0
GTCCAAGAAAAACG-1	14.2641	3.88675	CD4 T	1.69098	0	0	2.28743
CAACGATGCGCAAT-1	-2.4687	6.47725	FCGR3A Monocytes	3.8128	0	0	2.65908
CCCAACACTTTGTC-1	-1.57329	5.26216	CD14 Monocytes	4.29994	1.36298	0	3.79812
TCATCAACTGTTCT-1	-2.08976	6.0696	FCGR3A Monocytes	3.87012	0	0	3.57216
ACGTCCTGATAAGG-1	-0.969624	4.45284	CD14 Monocytes	4.12562	0	0	3.8433
TACTAAGATTGCGA-1	14.8842	5.08611	CD4 T	1.59394	0	0	2.17999
CTTGAACTACGCAT-1	15.1127	5.78987	CD4 T	0	0	0	2.73721
ATTAAGACTGCAGT-1	14.7428	6.82361	CD4 T	1.37943	0	0	1.93807
AGTACGTGAGGGTG-1	14.6758	5.2912	CD4 T	0	0	0	2.23882
TCCTAATGGTTTGG-1	12.3864	9.79627	CD8 T	0	4.28297	0	3.30783
AGGTGGGAAGTTCG-1	13.8315	5.07158	CD4 T	0	0	0	1.61813
TTGAGGTGGACGGA-1	14.9405	4.66521	CD8 T	0	1.78719	0	1.78719
GTTAGGTGCCAGTA-1	-1.6262	4.10655	CD14 Monocytes	3.561	0	0	3.89752
TGACTTACACACCA-1	15.6867	6.23287	CD4 T	0	0	1.38862	2.94738
GAAACAGACATTCT-1	14.1336	5.69514	CD4 T	0	0	0	1.58679
ACCTGAGATATCGG-1	-1.37666	3.96064	FCGR3A Monocytes	3.52135	2.02366	2.02366	2.02366
CCAAGATGTTTCAC-1	14.3344	6.73607	CD4 T	0	0	0	0
AATACCCTGGACGA-1	9.25758	-4.92282	B	0	0	0	0
GCTTAACTACAGTC-1	-1.96114	3.87789	CD14 Monocytes	3.51901	0	0	3.79926
GCCACTACCTACTT-1	9.43121	-5.32587	B	0	0	1.91108	0
CATTGGGACTCGAA-1	15.5341	6.92019	CD4 T	0	0	0	2.72959
ATTCCAACCATTGG-1	-1.62543	4.59827	CD14 Monocytes	4.29815	1.49412	0	3.46882
CAAGCTGACCATAG-1	-2.79608	7.38734	FCGR3A Monocytes	2.97363	0	0	2.65739
GGCATATGGGGAGT-1	-3.40292	18.9512	Megakaryocytes	2.91188	0	0	4.47684
TAACTAGACTTAGG-1	15.751	5.49368	CD4 T	0	0	0	2.68744
CCCTTACTGCAGTT-1	13.8777	8.70426	CD8 T	0	3.07061	0	2.42281
CAGACCCTAATGCC-1	14.8628	5.54974	CD4 T	0	0	0	2.6458
TCCCGATGCCTGAA-1	-1.82183	3.99835	CD14 Monocytes	4.31848	0	0	3.63856
GTCATACTTTACCT-1	13.0801	8.76264	CD8 T	0	1.85305	0	1.85305
CTAACGGAACCGAT-1	11.9556	10.5819	NK	0	4.11235	0	3.04595
TATCCAACTCTCTA-1	13.6989	8.90475	CD8 T	1.80395	2.41118	0	3.27214
GCCAAATGATCGAC-1	15.3922	7.2208	CD4 T	0	0	0	3.08145
AATGATACACCAAC-1	12.5119	9.67234	CD8 T	0	4.60579	0	0
TAGTAAACGTCACA-1	15.3044	5.891	CD4 T	1.24531	1.24531	0	2.13086
ACGCCGGAAAGCCT-1	15.0404	5.59892	CD4 T	0	0	0	2.33531
GGACAGGAGTGCTA-1	9.34431	-5.88438	B	1.78183	0	2.38706	0
ACAAGAGAGTTGAC-1	9.53991	-5.30856	B	0	0	2.97019	0
GGGTAACTCTGGAT-1	14.7048	3.65278	CD4 T	1.81376	0	0	2.42187
GCAGCTCTGTTTCT-1	14.9174	6.39576	CD4 T	0	0	0	0
AGAGATGAGGTTTG-1	-1.78167	5.43374	CD14 Monocytes	4.48259	0	0	3.55574
AACAATACGACGAG-1	14.7309	5.20225	CD4 T	0	0	0	2.72514
ACCCAGCTCAGAAA-1	14.4577	6.76333	CD4 T	0	0	0	2.60733
CGCACTACAGAATG-1	15.315	5.57923	CD4 T	0	0	0	2.46212
GAAAGTGACTCAAG-1	15.8322	6.08884	CD4 T	0	0	0	1.93959
CGTGATGACGCTAA-1	13.7833	4.62949	CD4 T	0	0	0	0
TAGAAACTAATCGC-1	13.8469	5.02163	CD4 T	0	1.71038	0	2.30877
TGTAGGTGCTCTAT-1	0.0945139	5.29285	Dendritic	4.16967	0.952567	0	3.21428
ATTGCACTTAGCCA-1	15.09	6.59834	CD4 T	0	0	0	3.26171
TTACTCGAACGTTG-1	11.7892	8.89723	B	0.503288	0	0	4.35914
GGACCCGAAGCTAC-1	-1.81464	5.26122	CD14 Monocytes	3.61482	0	0	3.69279
ACCATTTGTCATTC-1	15.3211	6.43564	CD4 T	0	0	0	3.44548
AGATTCCTGACGAG-1	-1.54711	4.44745	CD14 Monocytes	4.20191	0	0	3.40951
CGTCAAGAAAGGTA-1	-2.32344	4.31381	CD14 Monocytes	3.61102	0	0	0
TAATGTGAAGATGA-1	13.7659	4.95937	CD4 T	0	0	0	2.15297
GCAGGGCTAAGGGC-1	14.1823	4.86256	CD4 T	0	0	0	2.05804
CCTTCACTCAGTCA-1	9.91492	-5.87854	B	0	0	2.08594	3.09813
ATAGATACCATGGT-1	15.0675	6.59848	CD4 T	1.72085	0	0	1.72085
AACAAACTCATTTC-1	15.4398	4.95518	CD4 T	0	0	0	2.32069
ATCTGGGATTCCGC-1	13.7817	9.22923	CD4 T	0	2.9471	0	0
AACCTTACGAGACG-1	14.8377	3.89491	CD4 T	0	0	0	1.52797
GACTGAACAACCGT-1	9.05222	-5.9005	B	0	0	2.77776	0
AGATATTGGCCAAT-1	-1.45772	5.24672	CD14 Monocytes	4.00759	0	0	3.56594
ACTCAGGATCTATC-1	9.65101	-5.6307	B	0	0	3.49962	5.31967
ACAAGAGACTTATC-1	13.5179	5.82593	CD4 T	0	0	0	0
TACGCCACTCCCAC-1	-2.99142	7.71352	FCGR3A Monocytes	3.55684	2.14794	0	2.65623
CTACTATGATGTGC-1	-1.44342	4.59273	CD14 Monocytes	3.61365	0	0	1.94831
TCCTAAACCGCATA-1	11.8838	10.8587	NK	0	4.47398	0	2.10723
ATGTCACTCTGCTC-1	13.8401	6.709	CD4 T	0	0	0	2.38437
AGTACTCTCAACCA-1	12.8402	9.35419	CD8 T	1.8965	4.23338	0	3.37802
GTAGCTGAAGCTAC-1	-2.7457	7.59443	FCGR3A Monocytes	4.15451	1.08519	0	2.54632
TACACACTCTTACT-1	13.703	6.37744	CD4 T	0	0	0	5.17934
GGGATGGACGACAT-1	9.66939	-5.96416	B	2.15769	0	2.15769	2.15769
ATGGGTACATCGGT-1	11.9099	10.9876	NK	0	4.6801	0	1.84673
ATCGCGCTTTTCGT-1	9.276	-5.07178	B	1.89027	0	1.89027	1.89027
ATACCACTGCCAAT-1	12.6023	10.4134	NK	0	4.6282	0	3.2708
ACTTGGGATGTGAC-1	-2.96883	7.69882	FCGR3A Monocytes	3.26898	0	0	0
CCAGAAACGGTCTA-1	15.4187	4.15696	CD4 T	0	1.52262	0	2.10028
TCAGTTACCTACGA-1	-2.09677	4.26183	CD14 Monocytes	3.19126	0	0	4.66283
GGTGGAGATCGATG-1	14.2719	6.68467	CD4 T	0	1.67811	0	1.67811
AACCGCCTAGCGTT-1	14.9705	6.35557	CD4 T	0	0	0	3.2027
CTATAGCTGTCACA-1	15.009	4.66151	CD4 T	0	0	0	2.71674
CGATCCACCGGGAA-1	13.661	9.00141	CD8 T	0	4.18989	0	3.24913
AACAGCACAAGAGT-1	-2.2089	4.63073	CD14 Monocytes	3.79784	0	0	0
ATTCTTCTGATACC-1	14.1618	7.8682	CD4 T	0	0	0	2.53537
ACAGCAACACCTAG-1	-1.65957	5.41681	CD14 Monocytes	4.06665	0	0	2.3571
AATTCCTGCTCAGA-1	9.39162	-5.8243	B	1.88078	0	3.14564	0
GACCTAGACCTCAC-1	14.8526	6.66331	CD4 T	0	0	0	0
CAACGTGATCAAGC-1	-2.1801	5.64672	CD14 Monocytes	4.49753	0	0	0
GACCAAACGTATCG-1	-2.11352	4.68497	CD14 Monocytes	3.47872	0	0	3.15451
CAAGTCGATAGCGT-1	-1.30283	3.96741	CD14 Monocytes	3.72874	0	0	2.91298
TAAAGACTCAGGAG-1	14.1342	7.54673	CD4 T	0	1.65136	0	1.65136
GAGTCTGATTTGGG-1	10.0542	-5.46461	B	2.04153	0	0	2.04153
TGGTATCTCTTCCG-1	13.8889	4.42037	CD4 T	1.6149	0	1.6149	0
ACGTTTACATCAGC-1	14.5688	3.96451	CD4 T	0	0	1.65341	1.65341
CTCGAAGATGTGGT-1	15.3216	3.52928	CD4 T	1.47903	0	0	2.67792
CTAGAGACTTTGGG-1	-2.35911	6.53761	CD14 Monocytes	3.91117	2.11057	0	2.95138
GATCCGCTGGTCAT-1	-1.36368	4.79034	CD14 Monocytes	4.41328	0	0	4.0333
GAGTGACTCAGCTA-1	16.2575	6.33091	CD4 T	1.49708	0	0	2.07156
TAACTCACTCTACT-1	12.0405	10.3188	NK	0	5.42019	0	1.70446
AACCTACTGTGTTG-1	14.7962	4.36477	CD4 T	0	0	0	2.76966
GAGGTGGATCCTCG-1	11.9671	10.8194	NK	0	5.35785	0	0
ACTTCCCTTTCCGC-1	14.9495	4.5021	CD4 T	0	0	0	2.3658
ACCTCGTGAACCAC-1	13.8409	8.47439	CD8 T	0	2.41257	0	3.4496
GCTATACTCTCTTA-1	15.3054	3.95157	CD4 T	0	0	0	1.52571
CTCTAATGTCCAAG-1	-1.73345	4.17815	CD14 Monocytes	3.87222	0	0	3.67616
CATTTGACCCTGAA-1	13.3832	7.74065	CD8 T	0	3.39903	0	2.91023
GAATTAACTGAAGA-1	9.91485	-6.07169	B	0	0	2.57237	2.84077
CTATGTTGTCTCGC-1	15.4164	6.54129	CD4 T	1.35141	0	0	2.72879
CTCCATCTCTTAGG-1	15.3256	5.62833	CD4 T	0	0	0	3.20803
TACTGTTGAAAGCA-1	14.1117	5.51	CD4 T	1.79594	0	0	2.77729
CACTTTGAGCTGTA-1	13.6326	8.25145	CD8 T	0	2.60038	0	0
TACGCGCTCTTCTA-1	13.5169	8.8041	CD4 T	0	2.0521	0	3.5531
CTTAGGGAGAATCC-1	15.3767	4.19159	CD4 T	0	0	0	1.96185
TAGTCTTGTGGAAA-1	13.9739	8.76186	CD8 T	0	3.61805	1.71075	2.30918
ACAGTCGACCCAAA-1	13.6288	7.89871	CD8 T	2.39065	0	0	0
GGACAGGATCTCGC-1	14.93	6.32378	CD4 T	1.71671	0	0	2.95828
AAGGTCTGGTATGC-1	-1.57376	3.96094	CD14 Monocytes	3.36633	0	0	3.76022
TCGGTAGATCCCAC-1	9.87282	-5.42591	B	1.72198	0	1.72198	0
AGTCAGACGAATAG-1	15.0043	7.17842	CD4 T	0	0	1.39316	3.09977
ACGAAGCTCTCCAC-1	14.4049	4.27201	CD4 T	0	0	0	0
TCACCCGAGACGGA-1	-1.62885	5.56373	CD14 Monocytes	4.05893	2.0936	0	2.86787
CAACCAGAGTTCAG-1	-1.80414	4.90435	CD14 Monocytes	3.70683	0	0	3.5675
CTTCATGAAGTACC-1	13.8967	6.02778	CD4 T	0	0	0	2.78059
GGAAGGACGCGAAG-1	13.421	8.30319	CD4 T	0	1.725	0	2.32484
GCGATATGGTGTTG-1	15.7653	5.96904	CD4 T	1.89842	0	0	2.51372
AACGCATGTACTTC-1	15.2067	6.553	CD4 T	1.48905	0	1.48905	2.68999
TCCCTACTCAACTG-1	9.08643	-5.25734	B	0	0	2.53752	0
ACCGTGCTGGAACG-1	9.98059	-5.57136	B	0	0	2.4408	1.83115
CCTTAATGCCCAAA-1	9.08814	-5.41894	B	0	0	2.46803	1.85623
ATGCTTTGCGAATC-1	14.0667	6.03678	CD4 T	0	0	0	1.61555
TGTGAGTGGAGATA-1	12.616	8.91386	CD8 T	0	5.94864	0	3.07552
ACGTTGGACCGTAA-1	-1.27015	4.05133	CD14 Monocytes	3.61576	0	0	3.1227
CACTGAGACAGTCA-1	-1.88498	4.11281	CD14 Monocytes	3.35159	0	0	3.35159
CTCCATCTGACGAG-1	15.6649	5.95223	CD4 T	0	0	0	2.43318
GAAACAGAACTACG-1	15.269	6.76754	CD4 T	0	1.80948	0	2.7925
GCCAACCTACGGTT-1	14.5118	4.18712	CD4 T	0	0	0	2.33616
GCGCGATGGTGCAT-1	12.2154	10.5584	NK	0	4.23725	0	3.55844
AGCTTTACTCTCAT-1	10.1686	-5.8451	B	1.58865	0	1.58865	2.80871
AATTACGATTGGCA-1	9.64314	-5.24517	B	0	0	2.53057	0
TGAGTCGAGTTACG-1	9.63603	-4.97286	B	0	0	0	0
GCGTAAACACGGTT-1	0.185933	5.32351	Dendritic	5.35662	0.988816	0	3.20407
AGTTTGCTACTGGT-1	12.6308	10.5087	NK	0	3.7433	1.81721	1.81721
CGGACTCTCCAATG-1	15.6541	6.69503	CD4 T	0	1.79218	0	0
CCATCCGATTCGCC-1	-2.03293	3.92615	CD14 Monocytes	3.66489	0	0	2.15297
GGAATGCTTTCTAC-1	15.0105	4.15355	CD4 T	0	1.69387	0	1.69387
TTGACACTCTGTAG-1	14.7975	7.3368	CD4 T	0	0	0	2.42468
GATACTCTATCGGT-1	14.8277	4.73367	CD4 T	0	0	0	2.89518
CTTAGACTAAACGA-1	14.8293	6.81675	CD4 T	1.64357	0	0	2.23508
TATCGTACAGATGA-1	14.0874	8.56842	CD8 T	1.71859	2.68988	0	1.71859
ATCTGTTGAACGGG-1	15.7854	6.65407	CD4 T	0	0	0	2.26818
TATAAGACAACAGA-1	13.5692	8.20874	CD4 T	2.41442	4.12874	0	2.41442
AAGTTCCTTCTTAC-1	14.1912	8.06464	CD4 T	0	0	0	2.79231
GATTGGACGGTGTT-1	9.11137	-5.16173	B	0	0	1.89987	0
TGAGACACTCAAGC-1	13.8207	9.02378	CD8 T	0	3.13717	0	3.35159
TTAGACCTCCTTTA-1	-1.70572	4.29802	CD14 Monocytes	2.90737	0	0	3.96889
GCACCTTGGGGAGT-1	-2.00992	6.1073	CD14 Monocytes	4.25614	1.30142	0	2.66532
ATACTCTGGTATGC-1	11.9556	10.7219	NK	0	4.54017	0	2.59234
TACTTGACTGGTGT-1	9.45439	-5.48507	B	0	0	1.98208	1.98208
GATCGTGATTCACT-1	14.534	7.24741	CD4 T	0	0	0	1.76398
CCAGCGGAAAGGCG-1	-1.21868	4.22779	CD14 Monocytes	3.27508	0	0	3.81836
AATCTAGAATCGGT-1	15.1782	3.48096	CD4 T	1.42517	0	0	1.99022
AATCGGTGGAACTC-1	12.8496	9.17248	CD8 T	0	4.04871	0	3.45701
TCGCAGCTAGATCC-1	13.7606	8.505	CD8 T	0	3.21214	0	3.21214
AACCTTACGCGAGA-1	12.1813	10.9679	NK	0	4.86299	0	0
TGGAAAGAGCGATT-1	14.0452	5.89346	CD4 T	0	0	0	3.23169
GCTCAAGAACCATG-1	-2.46305	7.01664	B	4.26612	0	1.52656	3.26638
TTATGGCTTATGGC-1	0.176882	5.32164	Dendritic	4.4277	0	0	3.46023
TGTAGTCTTCCAGA-1	0.46979	5.129	CD4 T	1.2278	0	0	1.76257
GTGATTCTCTCTCG-1	-1.11259	4.34333	CD14 Monocytes	4.307	1.57971	0	3.77021
TGACACGACCTTAT-1	9.62768	-5.51834	B	0	0	3.0382	0
TTCGGAGAATGCCA-1	-2.16671	4.5776	CD14 Monocytes	4.22367	0	0	2.88037
AGCCAATGTATCTC-1	15.4152	5.12575	CD4 T	0	0	0	2.79058
TCGACGCTTTGACG-1	15.1121	6.52817	CD4 T	1.71522	0	0	3.16924
GCCGAGTGCGTTGA-1	14.4471	7.95769	CD8 T	0	0	0	2.34223
CGTGTAGAAAAACG-1	13.9999	7.20443	CD4 T	2.38571	0	0	0
GACATTCTCCACCT-1	0.0371656	5.34463	Dendritic	4.55055	0.961359	0	3.72283
AAATCAACTCGCAA-1	16.1971	6.38169	CD4 T	0	0	0	2.45722
AGCGTAACTGAGAA-1	-1.48241	5.49085	CD14 Monocytes	4.79783	0	0	2.84779
CAGCAATGTGACCA-1	14.3967	6.51811	CD4 T	0	0	0	2.43984
AGGTTCGAGGGTGA-1	14.1841	4.73564	CD4 T	0	0	0	0
TAGCTACTGTAGCT-1	15.4259	5.57643	CD4 T	0	0	0	2.68935
AGAGTGCTCGAATC-1	14.6718	5.24902	CD4 T	0	0	0	2.18698
TTGGGAACTGAACC-1	15.0102	4.31063	CD4 T	0	0	0	2.14527
CAGTTTACACACGT-1	12.5032	9.95877	NK	0	3.69644	0	3.07212
TATCGACTACTAGC-1	12.703	10.225	NK	0	3.55046	0	2.67634
ATCGAGTGGACGTT-1	12.9349	9.3789	CD8 T	0	4.12474	0	3.27166
CGTACCACGGAGCA-1	15.2909	4.24675	CD4 T	0	0	0	2.98375
CAACCAGATAGAAG-1	-1.05076	4.08575	CD14 Monocytes	4.23049	0	0	3.33578
CATCAACTCCCTCA-1	15.1567	5.15592	CD4 T	0	0	0	2.21593
ATTGATGATCTATC-1	14.8503	6.72225	CD4 T	0	0	0	2.93436
GCCTCATGTCTTAC-1	14.6638	7.77488	CD8 T	1.72311	1.72311	0	0
GGCCGAACGTAGGG-1	14.532	4.6986	CD4 T	0	0	0	1.87656
ACGAGGGACGAACT-1	15.3641	4.0527	CD4 T	0	0	0	2.47464
GCAACTGATTGCGA-1	15.3105	3.55077	CD4 T	0	1.51899	0	2.0962
CCTCTACTGGCATT-1	14.5365	4.27156	CD4 T	1.72273	0	0	2.32235
CTTTGATGTGTGGT-1	13.8876	4.45702	CD4 T	0	0	1.61265	0
GGTGGAGAAGTAGA-1	14.6348	6.38184	CD4 T	0	1.83601	0	2.82224
CTAGTTACCAGAGG-1	15.5197	5.81301	CD4 T	0	0	0	2.11617
ATAGCGTGTCTCTA-1	14.8522	6.43757	CD4 T	0	0	0	2.28267
TTCAACACCCCAAA-1	-1.48024	4.96475	CD14 Monocytes	4.40991	0	0	3.53982
AATAAGCTCGAATC-1	15.6522	5.08212	CD4 T	0	0	0	3.27228
TTAACCACTAAGGA-1	12.8501	9.01535	CD8 T	2.23583	3.93428	0	3.2605
TACCATTGGGGATG-1	-1.07819	4.7629	CD14 Monocytes	4.16204	0	0	3.0941
CAGGGCACCATACG-1	9.0304	-5.30701	B	0	0	2.15095	0
CTAGTTACGAAACA-1	11.7877	10.8451	NK	1.69641	4.7217	0	3.14724
CGTCAAGACAGGAG-1	13.4712	9.26904	CD8 T	0	4.48731	0	2.69975
AGAACAGAGACAAA-1	15.2464	7.35564	CD4 T	0	0	1.46582	3.19121
GCCTAGCTCTATTC-1	14.4101	5.41737	CD4 T	0	0	0	2.86463
AAATCATGACCACA-1	-3.00972	7.77795	FCGR3A Monocytes	2.3693	0	0	2.3693
CGACCTTGGCAAGG-1	13.6196	5.67266	CD4 T	0	0	0	0
ACTACGGAATTTCC-1	14.8523	6.16814	CD4 T	0	0	0	2.95958
TATGGGTGCTAGCA-1	10.0708	-5.81016	B	0	0	0	2.38795
GCCAACCTCGCCTT-1	14.8342	5.058	CD4 T	0	0	0	1.89457
TTCGTATGGATAGA-1	12.7656	9.64686	CD8 T	1.80014	4.40438	0	2.40704
AGCCTCTGCCAATG-1	12.0917	10.8914	NK	0	4.56859	0	1.94061
GAGTGACTGACTAC-1	9.04702	-5.79496	B	0	0	0	0
GCAGCTCTCAATCG-1	14.924	3.78029	CD4 T	0	0	0	1.8535
ATGCGATGCTGAGT-1	14.7503	7.61005	CD4 T	1.59707	1.59707	0	0
ATCCCGTGCAGTCA-1	11.7744	10.5484	NK	0	4.71201	1.79385	3.43641
GACGATTGCCAATG-1	8.99072	-5.41698	B	0	0	0	2.24634
GAAGTGCTTAACCG-1	13.9794	6.19405	CD4 T	0	1.58247	0	0
CGCGATCTCAGTCA-1	-1.26273	4.60238	CD14 Monocytes	4.37373	0	0	3.59051
CGGTAAACTCGCAA-1	14.0501	9.0248	CD4 T	1.43095	1.99679	0	2.61964
TCGATTTGTCGTGA-1	10.0304	-5.58018	B	0	0	2.74923	1.53851
AGCGCCGACAGAGG-1	13.8184	5.53413	CD4 T	0	0	0	2.50232
ACTGTGGATCTAGG-1	10.0751	-5.1618	B	1.18405	0	1.71112	2.05447
GCCTAGCTTCTCTA-1	-2.9223	7.68927	FCGR3A Monocytes	3.19734	0	0	2.54425
GGATACTGTCTAGG-1	15.2645	6.27348	CD4 T	0	0	1.54457	3.63388
GCTACAGAAAGGTA-1	14.0408	5.09067	CD4 T	0	0	0	2.2152
CGTAGCCTGCGAAG-1	14.1156	6.45298	CD4 T	0	0	0	2.93605
TAACGTCTCAACCA-1	-1.59427	3.96929	CD14 Monocytes	3.46848	0	0	4.06035
AGTTAAACCACTTT-1	15.1526	5.94966	CD4 T	0	0	0	2.03082
ACTGTTACCCACAA-1	-1.83745	4.16865	CD14 Monocytes	4.03444	0	0	3.48801
AGCACAACAGTCTG-1	14.022	7.5175	CD4 T	0	0	0	2.58891
GCGCATCTTCGATG-1	14.3173	4.13702	CD4 T	0	0	0	2.27363
TATAGATGTTCCGC-1	-2.6696	7.14725	FCGR3A Monocytes	3.80354	2.48198	0	3.00512
AAATCAACACCAGT-1	15.3897	3.91039	CD4 T	0	0	0	0
GCCACGGAGGCGAA-1	-1.78827	4.90577	CD14 Monocytes	4.02584	0	0	3.045
TCAACACTGTTTGG-1	12.2177	10.7499	NK	0	4.90427	0	4.07562
ATGTACCTTAGTCG-1	13.9216	6.44522	CD4 T	1.70815	0	0	1.70815
GCGCGATGAACGGG-1	14.0102	4.17359	CD4 T	0	0	0	0
GTAGCATGTAAGCC-1	-1.66438	3.97272	CD14 Monocytes	3.96804	0	0	4.18739
TATAAGACAGCTCA-1	-2.90669	7.75123	FCGR3A Monocytes	3.89693	0	0	2.88412
AGCTCGCTCTGCTC-1	14.216	4.2632	CD4 T	0	0	0	2.13797
CAAGGACTGTTCAG-1	15.0936	3.76916	CD4 T	0	0	0	1.43411
TGATTCACTGTCAG-1	9.66297	-5.85047	B	0	0	2.90805	2.52951
TTCCAAACTTGACG-1	12.658	9.30678	CD8 T	0	4.45438	0	4.45438
TCTCTAGAATTTCC-1	14.8267	6.95508	CD4 T	1.54168	1.54168	0	3.28492
TTAACCACTCAGAC-1	14.3406	8.3457	CD8 T	0	2.48097	0	0
CTAATGCTTGTGGT-1	-0.997311	4.43957	CD14 Monocytes	4.2302	0	0	2.36799
TTCCTAGAAAGTGA-1	15.013	4.22982	CD4 T	2.00787	0	0	0
ATAAGTTGTCTAGG-1	14.436	7.37798	CD4 T	0	0	0	2.62734
CCACTGACCCGCTT-1	-1.11725	4.49372	CD14 Monocytes	3.45701	0	0	3.95515
GTGATGACGGTTTG-1	13.8953	8.7431	CD8 T	0	3.54354	0	2.36056
CCAAAGTGCTACGA-1	-1.46948	4.54462	CD14 Monocytes	3.92093	1.3632	1.3632	3.58085
TTCAACACGGACGA-1	-3.05142	7.13873	FCGR3A Monocytes	4.36182	0	0	2.1679
CAATAAACGCCATA-1	-1.5394	4.2581	CD14 Monocytes	3.89693	0	0	2.56976
TAGCCGCTTACGAC-1	15.531	6.03044	CD4 T	0	1.52178	0	2.09934
ACACCAGAGGGCAA-1	13.3572	8.83685	CD8 T	1.89553	3.37692	0	2.88861
ACTGTGGACGTGTA-1	13.3242	9.21751	CD8 T	0	3.8063	0	2.34421
AGGTCATGAGTGTC-1	9.27914	-6.07597	B	0	0	3.11891	0
GCGCATCTTGCTCC-1	12.0162	10.588	NK	0	4.91514	0	1.79385
AGCTGCCTTTCTGT-1	14.9505	7.58127	CD4 T	2.2803	0	0	2.65109
GATAGCACTTGTCT-1	14.8871	3.57017	CD4 T	0	0	0	2.41597
CTTAAGCTCATCAG-1	14.2642	4.23558	CD4 T	0	0	0	2.46408
CAATAATGAACTGC-1	-1.0354	4.13448	CD14 Monocytes	4.33714	0	0	3.59797
GCGCATCTGGTTAC-1	11.7654	8.88325	Megakaryocytes	0	1.60529	0	2.19262
ATAGTCCTAGTGTC-1	-1.71822	4.77905	CD14 Monocytes	3.73417	0	0	2.95267
CACTATACGTTTGG-1	12.9077	9.37176	CD8 T	0	4.53734	1.86218	2.85147
CTTTACGAGCGAAG-1	14.3081	3.97348	CD4 T	0	0	0	0
GACGGCACGAGATA-1	-1.41368	4.98332	CD14 Monocytes	4.16592	0	0	2.82512
CTGAAGTGGCTATG-1	14.0723	3.98391	CD4 T	0	0	0	1.83957
AATGGAGAATCGTG-1	-1.68626	3.88491	CD14 Monocytes	3.76159	0	0	3.76159
TAGTATGATCTTAC-1	9.81109	-5.70217	B	0	0	1.86494	1.86494
GGGCACACGGTGAG-1	-2.5436	7.48454	CD4 T	2.71498	0	0	2.71498
TTCAACACAACAGA-1	14.4949	5.52838	CD4 T	2.22288	0	0	2.59157
GTCGAATGAAGGCG-1	-2.10619	5.2413	CD14 Monocytes	4.27372	0	0	2.34549
GTGATTCTTAGCGT-1	9.24036	-5.09189	B	0	0	2.76582	2.13369
CACGCTACTTGACG-1	-2.05579	4.91429	CD14 Monocytes	2.28902	0	0	3.31766
AAACCGTGCTTCCG-1	-2.20308	5.50488	CD14 Monocytes	4.43515	1.56639	0	2.78237
GGCGCATGCTCCAC-1	14.5817	5.0064	CD4 T	0	0	0	2.8205
AAGTGGCTTGGAGG-1	9.67529	-5.16896	B	0	0	1.99624	0
ACTTGACTCCACAA-1	9.63625	-6.02803	B	1.79426	0	1.79426	2.77541
GAACCTGATGAACC-1	15.2179	5.80504	CD4 T	0	0	0	2.43857
GAAAGATGCTGATG-1	-2.86283	7.45098	FCGR3A Monocytes	3.618	0	0	2.62457
GCCCAACTACCGAT-1	14.0529	5.12915	CD4 T	0	1.58586	0	1.58586
CAGCAATGTCTACT-1	-0.990351	4.31674	CD14 Monocytes	3.66209	1.6517	0	3.54751
ATCCCGTGGCTGAT-1	9.80834	-5.62956	B	0	0	3.18643	1.72995
CTGCCAACTGCTCC-1	13.0812	8.69793	CD8 T	0	3.77972	0	3.10914
CTAACACTAACGTC-1	15.7232	6.75127	CD4 T	0	0	0	2.1085
ATAACAACATGCTG-1	-1.79185	4.20403	CD14 Monocytes	3.60708	0	0	3.72185
TTATGAGAGATAAG-1	13.9953	7.17083	CD4 T	0	2.1679	2.1679	3.18717
GGAACTTGAGAATG-1	14.0081	7.67502	CD8 T	0	1.67634	0	2.27129
AAAGAGACGGACTT-1	13.6288	8.1661	CD8 T	0	3.29822	0	2.91106
TTGCTAACACGCTA-1	-2.96632	7.33523	FCGR3A Monocytes	4.01478	0	0	2.53841
GTTAACCTAGCTAC-1	14.8291	6.64481	CD4 T	0	0	0	2.21629
CAGCTCTGTCGTAG-1	-1.48685	5.27149	CD14 Monocytes	4.07002	0	0	3.53582
ATACCACTCGTACA-1	-1.12753	4.08174	CD14 Monocytes	3.46915	0	0	3.82725
GACCTCACAAGGTA-1	14.8895	3.78703	CD4 T	0	0	0	2.86022
AGTCTTACACCACA-1	14.8323	3.67926	CD4 T	0	1.63521	0	0
GTATTAGAAACAGA-1	13.6243	6.70328	CD4 T	1.35268	0	0	3.28878
AACCGATGCTCCCA-1	14.6134	5.9689	CD4 T	0	0	0	1.67881
CACACCTGTATGGC-1	15.3469	5.54302	CD4 T	0	0	0	2.83321
GTGAACACTCAGGT-1	14.1557	6.54466	CD4 T	0	0	0	2.8385
ATTTCGTGTATGGC-1	13.3599	9.16778	NK	0	4.45051	0	1.69678
GCTAGATGGCGATT-1	12.929	8.79807	CD8 T	0	3.25139	0	3.03788
ATCGACGAATGACC-1	15.1286	3.57629	CD4 T	0	0	0	1.5014
AGTCTTACTTCGCC-1	13.7184	8.6911	CD8 T	0	3.65401	0	0
AGGGACGAGTCAAC-1	11.9702	11.0262	NK	1.81076	4.77615	0	0
GGACGCTGTCCTCG-1	11.9409	10.8379	NK	0	5.10294	0	0
CTAATAGAGCTATG-1	14.8435	3.58703	CD4 T	0	0	0	2.87168
CGATAGACTGTTCT-1	13.7259	5.97135	CD4 T	0	0	0	2.16312
AGTCGAACCAACCA-1	15.4155	4.71966	CD4 T	0	0	0	0
TGATACCTGTTGGT-1	14.464	5.72195	CD4 T	0	1.70741	0	2.67718
CGTGTAGATTCGGA-1	12.1601	10.8544	NK	2.5609	4.79144	0	2.94028
CTGTAACTAGCGTT-1	15.3944	5.45573	CD4 T	0	0	0	1.7993
TGGAGACTTGACCA-1	12.6488	9.08832	CD8 T	0	4.81365	0	3.19852
TTAGTCTGTGCACA-1	15.2829	6.84807	CD4 T	0	0	0	2.93127
CTTTAGACGATACC-1	14.2315	5.14551	CD8 T	0	0	0	3.04528
TGTTACTGGCTACA-1	14.0867	8.76317	CD8 T	0	3.22543	0	2.57125
TTACCATGTGTCTT-1	13.5828	8.64064	CD4 T	0	4.39621	0	0
TGAGCTGAATGCTG-1	-2.73068	7.45391	FCGR3A Monocytes	4.35477	2.1047	0	3.11856
AACTCACTTGGAGG-1	-1.01066	4.50874	CD14 Monocytes	4.27232	0	0	3.87381
TGATCGGATATGCG-1	-2.70921	7.44944	FCGR3A Monocytes	4.09397	0	0	3.69681
CCCGATTGTGTTTC-1	15.3679	6.42418	CD4 T	0	0	0	1.68702
AGGGCCACCATACG-1	14.4442	4.5887	CD4 T	0	0	0	0
TTCAGACTACCCAA-1	14.1552	6.51967	CD4 T	0	0	0	2.61552
AGACCTGAAGTAGA-1	-1.70374	4.34267	CD14 Monocytes	4.00832	1.58124	0	3.01087
GCTCGACTCTAGTG-1	-1.27878	3.8948	CD14 Monocytes	2.71564	0	0	3.09881
CCACTGTGGGAAGC-1	-1.71229	4.11971	CD14 Monocytes	4.0742	0	0	3.1831
CCGAAAACCTTGTT-1	-2.50762	6.50251	CD14 Monocytes	4.39079	0	0	3.0175
ACTGAGACAACCAC-1	13.9692	8.81603	CD8 T	1.81634	3.46248	0	2.8002
AACTCACTCAAGCT-1	-1.2032	4.9814	CD14 Monocytes	3.85154	0	0	3.85154
AGACGTACTCGTGA-1	-2.96724	7.34176	FCGR3A Monocytes	3.71705	0	0	1.6975
GGGACCACAGAACA-1	14.6947	4.36773	CD4 T	0	0	0	0
AGACACACTGTAGC-1	14.6952	4.57244	CD4 T	0	0	0	2.30065
CGAGCGTGTATGCG-1	-1.72841	4.14594	CD14 Monocytes	3.69489	2.02025	0	2.64479
GTCAATCTTGTGGT-1	14.2415	4.33373	CD4 T	0	0	0	0
ATGCACGAATGTCG-1	9.48296	-4.97343	B	2.74037	0	2.10977	2.10977
GATATAACAAGGTA-1	15.7483	6.80514	CD4 T	0	0	0	3.24853
AGTGTTCTCACTTT-1	-1.04329	4.59068	CD14 Monocytes	4.87421	0	0	4.1324
CATTTGTGCATTGG-1	14.4877	3.72961	CD4 T	0	0	0	2.15095
AATCGGTGTGCTTT-1	14.6166	4.27137	CD4 T	0	0	0	2.82373
CTCATTGATGCTTT-1	-1.93353	6.04142	FCGR3A Monocytes	4.21263	2.03514	0	3.43205
AAATCAACCAGGAG-1	15.3524	3.66664	CD4 T	0	0	0	2.09714
AGAAAGTGCGCAAT-1	15.6551	4.48217	CD4 T	0	1.46098	0	2.8651
CGATACGAACAGTC-1	-1.28129	4.80054	CD14 Monocytes	4.42104	0	0	2.85857
CTACCTCTCAACCA-1	15.9062	6.94186	CD8 T	0	2.25891	0	3.11047
CAGCAATGGAGGGT-1	12.4088	10.5327	NK	1.93097	4.99995	0	4.72764
AAGCACTGGTTCTT-1	10.1907	-5.45645	B	0	0	2.37503	2.01502
TTCGTATGAAAAGC-1	12.6866	9.44522	CD8 T	0	5.66099	0	0
AATGTAACGTTTGG-1	13.6595	8.3006	CD8 T	0	2.28743	0	0
AGATATACGATGAA-1	13.97	7.90039	CD4 T	1.64729	0	0	3.26413
ATCTGTTGGTTGCA-1	15.4861	7.26313	CD4 T	1.48985	1.48985	0	2.42562
ATACCGGAATGCTG-1	0.076808	5.33809	Dendritic	5.05965	0.924162	0	2.95684
AGGGTGGAGTTGCA-1	12.9823	8.89998	CD8 T	1.69387	3.31937	0	3.31937
CTAAACCTCTGACA-1	11.7898	10.697	NK	1.59928	4.93613	0	3.35502
ACGTGCCTCCGTAA-1	13.7445	6.57629	CD4 T	0	0	0	3.35248
GGGAAGTGTTGAGC-1	-1.45505	3.98543	CD14 Monocytes	3.83025	0	0	2.63033
TTGGTACTACTGGT-1	-2.17142	6.01587	CD14 Monocytes	4.0808	0	0	3.45404
GGAAGGTGGCGAGA-1	12.2119	10.8079	NK	0	4.76699	0	2.96553
GGTACATGGTTACG-1	14.9643	6.77156	CD8 T	1.82241	1.82241	0	3.07947
CCCTGAACTAAAGG-1	9.61921	-5.29986	B	0	0	3.02567	2.01968
TTATTCCTTCGTGA-1	14.8282	5.55029	CD4 T	0	0	0	2.60182
ATAACCCTGTTGGT-1	15.431	5.37027	CD4 T	0	0	0	2.58098
CATTGTACTTATCC-1	15.2468	5.88869	CD4 T	0	0	0	1.97243
GCTAGAACTCCCGT-1	14.0436	6.80779	CD4 T	0	2.31	0	2.31
TGCACAGACGACAT-1	11.7467	10.8133	NK	0	4.59068	0	2.57985
ATACAATGTTAGGC-1	15.0311	6.00061	CD4 T	0	0	0	2.33447
TAGGTTCTGAAGGC-1	14.4315	5.94722	CD4 T	0	0	0	3.03424
TTATGCACGTCACA-1	9.57176	-5.28658	B	0	0	0	0
AACTCGGAAAGTGA-1	14.1531	8.73404	CD8 T	0	3.12409	0	1.86172
GTCAACGATCAGGT-1	13.444	8.04446	CD4 T	0	0	0	0
GACAACACAGGCGA-1	15.1189	4.04669	CD4 T	1.58555	0	0	0
CTAAGGTGTTGCAG-1	15.6342	5.78602	CD4 T	1.47746	1.47746	0	2.41103
AATGGCTGACACCA-1	10.0407	-5.43898	B	1.45692	0	2.86012	1.45692
TAATGCCTCGTCTC-1	12.213	10.3576	NK	1.21632	4.37407	1.21632	3.72257
GGTCTAGATAGCGT-1	-1.51499	5.40833	CD14 Monocytes	4.35995	0	0	2.63013
GATCGATGTAAGGA-1	-1.29881	4.52734	CD14 Monocytes	3.71201	0	0	2.56347
CAGGGCACCCAACA-1	14.4242	4.50712	CD4 T	0	0	0	2.66673
GAGTTGTGTATGCG-1	-3.1569	7.53488	FCGR3A Monocytes	3.21696	0	1.22237	3.00378
ATCGCCTGGGTCAT-1	15.5898	5.95293	CD4 T	0	1.49951	0	2.0743
ATAGTTGAGACGTT-1	15.6595	6.39324	CD4 T	0	0	0	0
ACCCACTGGTTCAG-1	-3.41558	18.9647	Megakaryocytes	3.61014	0	0	0
GATTCTTGATTCGG-1	-1.39164	5.14645	CD14 Monocytes	4.21427	0	0	3.31991
CCTTCACTACGACT-1	14.5805	4.88161	CD4 T	0	0	0	1.725
ACGTGATGGGTCTA-1	14.3786	3.93216	CD4 T	0	2.15129	0	0
CTGAAGTGCAGCTA-1	9.14567	-5.31174	B	0	0	2.91793	0
AACTTGCTGGGACA-1	14.2619	4.357	CD4 T	0	0	0	0
AGGATAGAGGATTC-1	12.7047	9.58446	NK	0	4.4134	0	2.79058
AGACCTGACCAACA-1	15.1311	4.90719	CD4 T	0	0	0	1.46762
CCTAAGGATGTCAG-1	15.0067	4.38931	CD4 T	0	0	0	2.07187
TTTAGGCTCCTTTA-1	-1.52443	4.21004	CD14 Monocytes	4.03473	0	0	3.83798
TAGAATTGCGACAT-1	15.1132	4.79069	CD4 T	0	0	0	2.90315
TGCTAGGATAGTCG-1	15.5243	4.9579	CD4 T	0	0	0	2.0211
TTCAAGCTAAGAAC-1	-1.81678	4.94417	CD14 Monocytes	4.18043	1.56609	0	3.44371
AACTCGGAAGGTCT-1	-2.2727	5.32354	CD14 Monocytes	3.86173	0	0	2.80432
TGTCAGGAGATGAA-1	-2.98426	7.79813	FCGR3A Monocytes	3.13828	0	0	2.12283
CTGCAGCTTGGCAT-1	13.9762	8.28974	CD8 T	0	2.62615	0	2.79634
CTAAGGTGTTTCTG-1	12.9522	8.64252	CD4 T	0	0	0	0
TGGTCAGACCCAAA-1	0.323698	5.18009	CD4 T	0	0	0	2.42468
GCAGTCCTAACTGC-1	14.4283	5.71297	CD4 T	0	0	0	2.72381
GGCTAATGGTCTAG-1	14.9397	4.21309	CD4 T	0	0	0	4.99363
ACATGGTGCGTTGA-1	13.8559	8.74188	CD8 T	0	3.95665	0	2.62615
GAATGGCTAAGATG-1	14.2115	4.47536	CD4 T	0	0	0	0
CATTGTACTCGATG-1	9.80589	-5.03874	B	0	0	2.46605	2.46605
CCCAGACTTTCGCC-1	-2.64666	7.26744	FCGR3A Monocytes	3.73329	0	0	2.95181
AAGATTACCGCCTT-1	-0.226749	5.28677	Dendritic	4.14394	0	0	3.30052
TCAGCGCTGGATCT-1	9.05786	-5.43244	B	0	0	2.81459	2.17964
TAAGATACCCACAA-1	12.7271	8.73123	CD4 T	0	2.87404	0	0
AGAGATGATCTCGC-1	10.1569	-5.61704	B	0	0	1.93679	3.20866
GCTAGAACGGATCT-1	14.6944	5.98242	CD4 T	1.54893	0	0	2.12977
GCCAAAACGAGGCA-1	13.7808	8.77545	CD8 T	0	3.00401	0	3.00401
AAATTCGATTCTCA-1	12.3048	10.824	NK	0	3.75305	0	3.98917
CCGTACACAAGCAA-1	14.9774	6.31599	CD4 T	0	0	0	2.90152
ATACCACTCTAAGC-1	-0.0592134	5.32023	Dendritic	4.33105	1.22968	0	2.88709
AAGATGGAGAACTC-1	-1.35439	5.56229	CD14 Monocytes	3.4993	0	0	3.3973
GATTTGCTAACGAA-1	14.5634	4.92298	CD4 T	0	0	0	2.26314
CGCCTAACGAATGA-1	-1.15082	5.17721	Dendritic	3.97421	1.15541	0	3.21602
CTGCCAACTTGCTT-1	13.7723	7.97301	CD8 T	0	2.63132	0	2.26122
ACGCGGTGTGTGGT-1	9.9415	-5.97235	B	0	0	2.79526	2.52774
AATGTTGACAGTCA-1	15.3044	6.86324	CD4 T	0	0	0	1.53736
AACCTTTGTACGCA-1	-2.75796	6.95864	FCGR3A Monocytes	3.74129	1.15244	0	3.37269
GCACCACTTCCTTA-1	11.7527	10.5556	NK	0	4.48191	0	2.42328
GCGAGCACTTGCTT-1	-0.895315	4.59775	CD14 Monocytes	4.60117	0	0	3.58317
CCGTACACGTTGGT-1	-1.77449	4.68666	CD14 Monocytes	3.537	0	0	3.96199
GATTCTTGCGAGTT-1	9.70606	-5.20955	B	2.01011	0	2.63392	0
CTTAAAGAACCTGA-1	14.4712	4.62644	CD4 T	0	0	0	0
CCAGTCTGCGGAGA-1	11.7996	8.90087	B	0	0.489923	2.28754	4.45836
GAAGTAGACTCCCA-1	13.3609	8.99188	CD8 T	0	3.77867	0	2.45869
GCACTAGACCTTTA-1	-2.55086	6.80197	FCGR3A Monocytes	3.74639	0	0	3.13822
AGCGATACGGAGCA-1	15.2923	3.84929	CD4 T	0	0	0	1.98749
GCAGGGCTATCGAC-1	12.0601	10.512	NK	0	5.09139	0	2.78201
GTAGCAACAGTCGT-1	-1.97729	4.20709	CD14 Monocytes	3.91811	0	0	2.67048
CCTATAACTCAGAC-1	14.5258	4.98829	CD4 T	0	0	0	1.55982
GACAACTGAGGTTC-1	14.7614	6.74071	CD4 T	0	0	0	2.19687
AACACGTGTACGAC-1	-2.79637	7.47208	FCGR3A Monocytes	3.88429	0	0	2.50206
GGGTAACTCAGCTA-1	14.8311	3.90505	CD4 T	1.36558	0	0	2.27768
CAAGAAGACGTCTC-1	-1.37516	5.11474	CD14 Monocytes	4.01617	0	0	2.52342
TGTAATGAGGTAAA-1	12.0851	10.7079	NK	0	4.611	0	2.22988
TGAATAACTCCCAC-1	12.587	9.15101	CD8 T	0	4.32765	0	2.33658
GACGAACTCCCACT-1	14.5597	4.13565	CD4 T	1.71634	0	0	2.68733
CTTTAGTGGGTGGA-1	15.4413	4.63034	CD4 T	0	0	0	0
AGGAATGATAACGC-1	14.9182	6.65438	CD4 T	0	0	0	1.80225
CAAGCTGATCTATC-1	12.8128	9.76033	CD8 T	0	4.58485	0	3.27802
ACGTCAGAGGGATG-1	14.6939	6.10159	CD4 T	0	0	0	3.50995
GCCGGAACTGCACA-1	12.0934	10.7397	NK	0	4.41534	0	2.60791
GCATTGGAGAAGGC-1	15.1685	6.00577	CD4 T	1.44889	0	0	2.64145
AGTTTAGATGGTCA-1	13.5357	7.49231	CD4 T	0	0	0	2.10028
TACGTTACAGAAGT-1	15.0366	6.96685	CD4 T	0	0	0	1.69242
TTCCCACTTGTCTT-1	-1.08423	4.92394	CD14 Monocytes	4.25763	0	0	3.14238
TGACGATGCAAAGA-1	-1.07934	4.30233	CD14 Monocytes	3.78174	0	1.96395	3.23906
CACATGGAACACGT-1	15.3863	4.67265	CD4 T	0	0	0	2.4098
TCTAAGCTAATGCC-1	14.1415	5.38947	CD4 T	1.60561	0	0	1.60561
ATGTACCTCAGTCA-1	15.5179	6.727	CD4 T	0	0	0	2.36448
TGCGCACTCTTGAG-1	-2.07278	4.17584	CD14 Monocytes	3.66045	0	0	3.3813
CAAGAAGATTCTAC-1	14.8656	3.6981	CD4 T	0	0	0	0
ACTTTGTGGATAGA-1	-1.46296	5.29589	CD14 Monocytes	3.88619	0	0	3.00022
CTGACCACAGCAAA-1	14.4803	5.92165	CD4 T	1.61684	0	0	2.57348
AAATTCGAGGAGTG-1	14.996	3.71227	CD4 T	0	0	0	0
CGAGGGCTACGACT-1	9.56257	-4.97168	B	0	0	0	0
TGCCAAGAGCAGTT-1	-1.51602	5.75119	FCGR3A Monocytes	3.89272	2.06222	0	2.06222
AATGGCTGTAAAGG-1	13.3431	7.71007	CD4 T	0	2.17203	2.17203	2.17203
TTCAGACTCTCGAA-1	14.8366	5.98387	CD4 T	0	0	0	3.31553
GAGATGCTGAATGA-1	14.6085	6.63544	CD4 T	0	0	0	3.53504
GGCGCATGCCTAAG-1	-2.91843	7.60216	FCGR3A Monocytes	3.00038	0	0	1.75324
TATCTTCTAAACAG-1	15.2915	3.6202	CD4 T	0	0	0	2.64722
GCAGGGCTAAGAAC-1	15.6933	4.55916	CD4 T	0	0	0	1.4746
AAAGAGACGGCATT-1	13.6407	5.72974	CD4 T	0	0	0	2.612
GTCTAACTGGTCTA-1	-2.71685	6.92265	CD14 Monocytes	3.8814	0	0	2.76261
AATAGGGAACCCTC-1	10.0942	-5.59438	B	0	0	2.43698	2.43698
CCGCGAGACACACA-1	-1.60484	4.00585	CD14 Monocytes	4.51232	0	0	3.38314
TTACTCGACGCAAT-1	-0.0408128	5.34182	Dendritic	4.00146	0	0	3.70774
ATATAGTGGAATGA-1	-1.50008	4.08678	CD14 Monocytes	3.65585	2.34421	0	4.33599
TAGAAACTGGGATG-1	12.572	9.82699	CD8 T	0	4.08348	0	2.74649
TAAGAACTGTGTCA-1	-1.18059	3.86246	CD14 Monocytes	3.39848	0	0	3.72535
GTCAACGAGTGTAC-1	-2.08054	5.16396	CD14 Monocytes	3.95528	0	0	2.97665
ATTCAAGACCTTTA-1	14.2148	6.59475	CD8 T	0	1.8031	0	2.41026
GAGGTTACTCGTTT-1	-1.53841	5.23854	CD14 Monocytes	3.21811	0	0	2.456
CTCTAAACGGCGAA-1	15.1411	3.67923	CD4 T	1.79134	0	0	2.77212
AAAGGCCTGTCTAG-1	10.3275	-5.69411	B	0	1.61377	4.2958	3.14067
AGATCGTGTCTGGA-1	-1.1885	5.19525	CD14 Monocytes	4.3135	0	0	3.63366
TATTGCTGTCTGGA-1	15.4881	4.20568	CD4 T	0	0	0	1.75403
TAGTAAACCTCGCT-1	15.2423	3.93029	CD4 T	1.52515	0	0	2.10312
TACATCACACGGGA-1	14.9119	4.41822	CD4 T	0	0	0	1.96977
CAAGGTTGTCTGGA-1	12.0846	10.9972	NK	0	4.85555	0	3.41483
TCGATTTGATGCCA-1	-1.18195	4.42405	CD14 Monocytes	3.52921	2.3472	0	4.13462
CAGACCCTAGGAGC-1	14.0118	4.50257	CD4 T	0	0	0	0
CGAAGACTGGAACG-1	14.0882	8.63906	CD8 T	0	2.58664	0	2.58664
AATTGATGTCGCAA-1	-2.98529	7.73209	FCGR3A Monocytes	3.35717	0	0	2.14671
GCTCCATGCCGAAT-1	14.3871	5.08372	CD4 T	0	0	0	1.81162
ATTGTAGATTCCCG-1	-0.545063	5.36783	Dendritic	4.22423	0	0	3.20492
GTAGCATGCACTCC-1	9.16791	-5.07705	B	0	0	0	2.5576
TTAGGGACGCGAAG-1	13.6527	8.98053	CD8 T	0	2.95439	1.71335	0
TCTAAGCTTAGTCG-1	13.0616	9.6851	CD8 T	0	4.77283	0	1.88456
TGCGTAGATGGTCA-1	-2.53004	7.10169	FCGR3A Monocytes	4.30289	0	0	2.62175
GCCGACGAACTCTT-1	-1.42104	5.5925	CD14 Monocytes	4.35903	1.47149	0	1.47149
ACTACGGACCTATT-1	14.6456	4.63197	CD4 T	0	0	0	2.86959
GTTAGGTGCCCAAA-1	-2.90854	7.54418	FCGR3A Monocytes	4.74673	0	0	4.24168
CACCTGACGAAAGT-1	9.61036	-5.23309	B	0	0	1.87749	0
TCTAAGCTTTCGCC-1	8.99715	-5.2301	B	0	0	2.74718	0
TCGATACTTGCACA-1	14.2635	7.33967	CD4 T	1.86864	0	0	1.86864
GGATTTCTTTGTCT-1	-1.60166	5.41086	CD14 Monocytes	4.54043	1.94343	0	3.52355
GCGTATGAACACCA-1	15.299	7.16169	CD4 T	0	0	0	2.71367
GAGCATACTTTGCT-1	-2.54811	7.49695	CD4 T	2.94099	0	0	2.85877
GGCAATACGCTAAC-1	9.65398	-5.70221	B	0	0	2.33153	2.33153
GTTAAATGCTCGAA-1	15.1073	5.75023	CD4 T	0	1.5631	0	2.77847
ACCCGTTGCTTCTA-1	0.421172	5.19644	Dendritic	2.52633	0.972265	0	2.02495
GCACCACTCATGAC-1	-0.99043	4.40134	CD14 Monocytes	3.44079	1.32082	0	3.67506
GGAACACTTCAGAC-1	-3.41563	18.9641	Megakaryocytes	0	0	0	3.89496
GTCACCTGCCTCCA-1	14.2889	5.61956	CD4 T	1.74111	0	0	0
GATCTTACCCTACC-1	15.3756	7.13045	CD4 T	0	0	0	2.72625
TACGTACTCCCGTT-1	9.47738	-5.72029	B	0	0	0	1.81894
GGAATCTGAAGGGC-1	15.0175	6.44545	CD4 T	0	0	0	3.18144
ATGACGTGACGACT-1	9.62532	-5.14211	B	0	0	2.83021	1.84314
GGGCAGCTTTTCTG-1	14.1939	4.46999	CD4 T	0	0	0	1.66512
GGTTTACTACGCAT-1	13.6352	9.09699	CD8 T	1.66131	3.10598	0	2.89397
ATCAAATGGGTAAA-1	-2.84626	7.31824	FCGR3A Monocytes	4.0608	1.21665	0	2.3517
TGTGACGATTCTCA-1	13.1568	8.60236	CD8 T	1.44195	3.59781	0	3.16135
CCATCGTGCTAGAC-1	-2.72612	6.89768	FCGR3A Monocytes	5.42781	2.17652	0	3.34478
GAGGGAACACCAGT-1	14.0691	6.86125	CD8 T	0	0	0	2.5598
TTACACACGTGTTG-1	15.4725	7.11864	CD4 T	0	0	0	3.32501
CAGTGATGTAAGGA-1	9.89929	-5.6981	B	0	2.28386	2.28386	2.28386
ACAGTGTGGTCACA-1	14.8136	4.70707	CD4 T	0	0	0	2.43223
TCCATAACAAAGTG-1	14.6076	4.86067	CD4 T	0	0	1.70336	2.67257
AAGCGACTCCTCAC-1	-2.45442	6.7754	FCGR3A Monocytes	3.97652	1.75048	0	3.66507
ATCTGGGAAGTGTC-1	-1.8273	5.83896	CD14 Monocytes	4.20776	0	0	2.26546
ATTGCACTGGAGCA-1	-1.59284	4.86971	CD14 Monocytes	4.03462	0	0	1.96977
CATACTACCTCGAA-1	15.4248	4.60105	CD4 T	0	0	0	0
CGCACTACTCGTGA-1	13.8109	7.61405	CD4 T	0	2.36623	0	3.01133
GATCTTACACCCAA-1	-2.96595	7.58396	FCGR3A Monocytes	3.87365	0	0	3.0156
TGCCACTGAACGTC-1	14.0551	5.58703	CD4 T	0	0	0	1.5625
GGCGGACTAGGAGC-1	14.0737	8.75252	CD8 T	0	3.27068	0	0
TGGTATCTAAACAG-1	15.6854	5.69818	CD4 T	0	0	0	1.75324
TTGCATTGTGACTG-1	15.4058	6.61911	CD4 T	0	0	0	2.85687
GGGTAACTCTAGTG-1	9.19619	-5.13638	B	0	0	3.1612	0
TAACAATGTGCCCT-1	9.34259	-5.96121	B	0	0	2.76582	2.13369
ATTCGGGATTAGGC-1	16.1114	6.27418	CD4 T	0	0	0	1.40534
ACATTCTGGCATAC-1	14.9226	5.07605	CD4 T	0	0	0	2.08225
GCCTACACCACTGA-1	-2.69544	6.94498	FCGR3A Monocytes	3.00101	0	0	2.15667
CAGGCCGACTAGCA-1	9.5854	-5.88042	B	0	0	1.66131	1.66131
ATGTTCACAGTCTG-1	-1.99336	4.70003	CD14 Monocytes	3.47503	0	0	2.4365
GGGCCAACGCGTTA-1	10.0913	-5.91512	B	0	0	2.6933	1.7216
CCGACTACTGAGGG-1	13.6947	7.25691	CD8 T	0	2.61434	2.24483	2.88355
TCCACTCTACACTG-1	14.3227	6.28732	CD4 T	0	0	0	2.75083
CGCCTAACTGCTCC-1	15.6362	6.46839	CD4 T	0	0	0	2.2616
GAGCAGGATTCCCG-1	13.9012	8.74528	CD8 T	0	3.3095	0	2.44656
GGATACTGCAGCTA-1	13.8312	6.0491	CD4 T	0	0	0	3.163
TCCCGATGAGATCC-1	16.0196	6.48395	CD4 T	0	0	0	0
AGAAGATGTGACTG-1	14.5328	7.1476	CD4 T	0	0	0	2.2331
TTCCCACTTGAGGG-1	11.9931	10.9515	NK	2.02652	4.60331	0	2.6515
TCACAACTATGTGC-1	15.3223	6.26867	CD4 T	0	0	0	0
GTCGCACTTGAGAA-1	9.54908	-6.02782	B	0	0	2.3837	1.24163
ACTTAGCTGCGTAT-1	-3.124	7.44399	FCGR3A Monocytes	3.63138	0	0	1.4021
ACTTGTACCCGAAT-1	15.4532	4.06638	CD4 T	0	1.60944	0	0
TGGGTATGTTTGGG-1	-2.19809	4.76717	CD14 Monocytes	5.14672	0	0	2.25585
ACGTGATGCCATGA-1	-0.509841	5.2712	Dendritic	5.3327	1.87453	0	3.28652
CGAGGAGACCTCCA-1	9.44571	-5.52984	B	0	0	3.30115	2.64418
GCAAGACTCCCTTG-1	14.5714	4.33813	CD4 T	0	0	0	2.12879
GCCGTACTGGCAAG-1	-1.82325	4.40022	CD14 Monocytes	4.42541	0	0	2.92792
ATCTTTCTTGTCCC-1	11.9734	10.7197	NK	0	4.70854	0	2.81532
AGGTCATGCTTATC-1	14.0094	8.66639	CD8 T	0	3.48204	0	1.98858
AGTACGTGCTTGGA-1	15.3944	6.76493	CD4 T	0	0	0	3.04371
GAAGGTCTGAAAGT-1	14.4097	6.45157	CD4 T	0	0	0	2.2803
AGACGTACCTCTTA-1	-1.11531	5.08003	CD14 Monocytes	3.47217	1.49681	0	4.09344
CATTACACGGAGTG-1	14.3274	4.56455	CD4 T	0	1.81312	0	2.16267
TGAGCTGAGCGAGA-1	14.5063	4.11183	CD4 T	0	0	0	0
GAAAGTGAAAGTGA-1	0.0498549	5.32598	Dendritic	4.97763	0	0	3.40618
AAGAACGAGTGTTG-1	13.8749	4.90058	CD4 T	0	0	0	3.67533
TACCATTGAGGTTC-1	14.5655	4.54978	CD4 T	0	0	0	3.02505
TTAGTCTGCCAACA-1	11.8953	11.2156	NK	0	5.19229	1.91255	3.18144
CACCGGGACGTGTA-1	15.0084	3.95831	CD4 T	1.4422	0	0	1.4422
GTGTATCTGTTACG-1	9.54855	-5.85489	B	0	0	1.74344	0
AGTACTCTCGGTAT-1	13.1967	8.47034	CD8 T	0	1.76598	0	1.76598
GTCGACCTGAATGA-1	12.3982	10.7767	NK	0	4.81689	0	0
GCGCACGACTTTAC-1	-1.16788	4.05951	CD14 Monocytes	4.49945	0	0	2.93352
CGGCGAACGGTCTA-1	15.7595	6.61843	CD4 T	0	0	0	2.56569
GGCATATGTGTGAC-1	13.8715	6.21674	CD4 T	1.56265	0	0	3.37711
AGCATCGAGTGAGG-1	15.8648	6.48589	CD4 T	0	0	0	2.66912
CACACCTGCTTGAG-1	14.7983	5.24848	CD4 T	0	0	0	1.98424
GAGTCAACCATTCT-1	14.4277	6.04126	CD4 T	0	0	0	2.49719
TGCAATCTTCAGGT-1	0.18444	5.32496	Dendritic	4.11357	0	0	3.62208
TCGGACCTGTACAC-1	14.3144	5.45566	CD4 T	1.84973	0	1.02462	2.60285
GGCCGAACAACGAA-1	15.1359	5.41999	CD4 T	0	0	0	2.25127
ATGTAAACGGGATG-1	-0.259607	5.27484	Dendritic	4.3072	0	0	3.83847
CACGGGACAGAGTA-1	14.6257	4.72723	CD4 T	0	0	0	1.47512
GCGAAGGATGCCAA-1	14.0149	4.48449	CD4 T	1.62106	0	0	0
ATCGCAGAGTGTCA-1	9.54738	-5.73067	B	0	0	1.74813	2.72337
CGTAACGAATCAGC-1	14.5877	4.8976	CD4 T	0	0	0	0
CCATCCGAAGGTTC-1	9.71061	-5.15473	B	0	0	1.87749	0
AGTCGCCTCCGTAA-1	16.1948	6.35477	CD4 T	0	0	0	0
TACGCCACATTCCT-1	16.176	6.34109	CD4 T	0	0	1.80649	2.41396
TTATCCGACTAGTG-1	9.63652	-4.93975	B	0	0	2.44415	0
TACATCACGCTAAC-1	9.26424	-5.43146	B	1.88409	0	2.87588	2.49821
GCTACGCTAGAATG-1	15.1232	3.72794	CD4 T	0	0	0	1.472
TCTTGATGCGGAGA-1	12.7149	9.1194	CD8 T	0	4.38441	0	2.92305
TAAGATTGCGTAGT-1	15.4478	4.1096	CD4 T	0	0	0	2.73093
TGTTAAGATTGGCA-1	-1.36441	4.2017	CD14 Monocytes	3.53936	0	0	2.87483
TTCGATTGAGCATC-1	14.9108	6.09186	CD4 T	0	0	0	1.83071
ACGCTGCTGTTCTT-1	12.2625	10.6101	NK	2.41907	4.85937	0	3.0667
ATAACAACTTTGTC-1	15.3675	4.76276	CD4 T	1.43411	0	0	2.00037
CTGAGAACCGGGAA-1	15.3996	6.01789	CD4 T	0	0	0	2.15904
TCCATAACGATGAA-1	13.9191	7.34094	CD4 T	0	0	0	2.1786
TGATCACTCTCGCT-1	14.7002	4.15467	CD4 T	0	0	0	1.86034
CGAAGGGATCCGAA-1	9.93738	-5.88323	B	0	0	2.85404	2.47697
CAACGTGAGCCATA-1	12.6059	9.66345	CD8 T	0	4.29026	0	2.56476
ACGTTGGAAAAGCA-1	15.108	3.41512	CD4 T	0	0	0	1.71784
GGATGTACGTGTCA-1	13.4025	8.60972	CD8 T	1.96237	1.96237	0	3.62959
ATGCACGAGAACCT-1	10.028	-5.83379	B	0	1.5715	2.52105	2.15499
GAGTTGTGGCGAGA-1	-1.27371	4.3893	CD14 Monocytes	3.73408	0	0	4.19509
ACACGATGACGCAT-1	12.6282	8.93161	CD8 T	1.7684	1.7684	0	2.37238
CTACTATGTAAAGG-1	9.17974	-5.99458	B	0	0	0	0
ACATGGTGCGAGTT-1	14.2917	5.45414	CD4 T	0	0	0	2.75129
GAGATCACGACAAA-1	-2.83512	7.45265	FCGR3A Monocytes	3.65861	1.42325	0	2.61025
ACGGTCCTAACGGG-1	14.1146	6.84906	CD4 T	0	1.71447	0	2.95569
ATGTACCTTTCACT-1	12.6521	9.46971	CD8 T	0	4.85191	0	2.19015
ATATGCCTTGGTAC-1	14.5517	5.37122	CD4 T	0	0	0	0
CAGCGGACCTTTAC-1	11.992	11.0364	NK	1.7415	5.56	0	2.71586
GGCGGACTCTTGGA-1	13.1165	8.83938	CD8 T	0	3.61666	1.82023	2.80457
CAGATCGAATGTCG-1	9.95855	-5.44445	B	0	0	3.49496	0
TGTAACCTAGAGGC-1	15.7722	6.05266	CD4 T	0	0	0	2.47232
ACACGATGTGGTCA-1	12.8291	9.04525	CD8 T	0	3.57325	0	3.68791
TGTAACCTTGCCTC-1	-1.74483	4.88509	CD14 Monocytes	3.28492	0	0	2.62854
TCGCACACCATCAG-1	-2.05688	4.01436	CD14 Monocytes	4.62507	0	0	0
AGAGTGCTCAGCTA-1	14.0755	6.16181	CD4 T	0	0	0	3.67159
ACGTTGGATATGGC-1	9.15968	-5.4033	B	2.35278	0	0	0
TCTATGTGAAGAGT-1	-2.18481	4.78536	CD14 Monocytes	3.59538	0	0	2.28822
ATGGGTACTGGGAG-1	15.3052	6.84034	CD4 T	1.62302	0	0	2.5806
GGCACGTGTGAGAA-1	11.7906	8.89219	B	1.07587	0	0	4.00936
TGAAGCTGAACGAA-1	15.2838	5.05088	CD4 T	0	0	0	0
GTATTCACGGGTGA-1	13.1508	8.87164	CD8 T	0	3.17813	0	0
GCTACCTGAGAAGT-1	-1.23179	4.11126	CD14 Monocytes	3.96318	0	0	3.77309
GCACAAACAATGCC-1	13.4812	7.9859	CD4 T	0	3.72298	0	2.84229
ACCCGTTGCTGCAA-1	14.7825	4.53396	CD4 T	0	0	0	1.72919
TCGATTTGCCTACC-1	-1.77257	4.49506	CD14 Monocytes	3.45637	0	0	3.45637
GTGGATTGTAACGC-1	15.562	4.50923	CD4 T	0	0	0	1.52995
CTATGTACGCTTAG-1	15.3016	6.26228	CD4 T	0	0	0	2.3658
TGACCGCTCTGCAA-1	15.08	3.77619	CD4 T	0	0	0	1.82371
CGTACCACACGTTG-1	14.3433	5.16734	CD4 T	0	0	0	1.72919
GATTTGCTAACGGG-1	-1.88866	4.64846	CD14 Monocytes	4.76024	0	0	3.39931
TAGCATCTTGTCGA-1	14.5537	3.67702	CD4 T	1.90278	0	0	1.90278
CTTACAACTCCCGT-1	-1.33244	3.93538	CD14 Monocytes	3.86163	0	0	3.04199
ATCCATACTCCTTA-1	-1.53528	4.96546	CD14 Monocytes	4.1376	0	0	3.24497
TTACTCGATCTACT-1	11.8068	10.666	NK	0	5.66044	0	3.69426
TTCCATGACGAGAG-1	-1.23602	4.15011	CD14 Monocytes	3.66468	1.86172	0	3.3384
TCGATTTGCACTCC-1	14.0483	4.47564	CD4 T	0	0	0	2.56311
AGGATGCTACTAGC-1	9.62561	-5.2668	B	0	0	1.8789	1.8789
ATATACGAAGCCAT-1	14.141	4.24058	CD4 T	0	0	0	2.19545
ATCGACGAAACTGC-1	-1.81958	5.02507	CD14 Monocytes	4.06883	2.31027	0	2.95253
GAAGGTCTGTTGCA-1	14.9702	3.97186	CD4 T	0	0	0	2.33658
AGCATCGAAGATCC-1	14.5335	7.05857	CD4 T	0	0	0	1.916
TGCGATGAACGGTT-1	15.0883	6.99561	CD4 T	0	0	0	0
TGAGACACAAGGTA-1	14.5357	7.21149	CD4 T	0	1.92312	0	2.80816
AACACGTGGAAAGT-1	15.7067	5.75213	CD4 T	0	0	0	2.78593
AGGGACGAGTTGTG-1	15.3434	4.34305	CD4 T	0	0	0	0
TAGGTGACACGTTG-1	9.89261	-5.15473	B	0	0	0	1.84001
AATGCGTGACACCA-1	9.93311	-5.35651	B	1.50167	0	0	0
ATAGGCTGTCAGAC-1	14.5736	4.20833	CD4 T	1.72387	0	0	0
CTGCCAACTTGCAG-1	14.6779	4.17506	CD4 T	0	0	0	1.66131
CATAGTCTAATCGC-1	15.8734	5.63738	CD4 T	1.49038	0	0	1.49038
TAGCCCTGCGGAGA-1	13.7209	7.67622	CD8 T	0	2.37902	0	4.00494
GTCGACCTGTTCAG-1	15.7595	5.37475	CD8 T	1.8654	0	0	2.85506
CAATTCACCCAACA-1	12.7295	9.59258	CD8 T	0	4.41038	0	1.85943
AGCCGGTGTGTTTC-1	14.2602	5.69441	CD4 T	2.68563	0	0	3.8407
CAAGGACTTCTTTG-1	14.0461	8.69932	CD8 T	0	2.55321	0	1.93502
CGACGTCTATCGTG-1	14.198	8.29941	CD8 T	0	2.75312	0	3.23812
AGTACTCTACGTGT-1	9.12036	-5.23804	B	0	0	1.97939	1.97939
GAGGGATGGGAAAT-1	14.3827	5.87012	CD4 T	0	0	0	3.04707
CGAGAACTTGTTCT-1	-1.43811	4.39121	CD14 Monocytes	3.69502	0	0	3.78807
CGGGCATGTTGTGG-1	14.4321	4.73638	CD4 T	0	0	0	2.6852
CACGAAACTTCCGC-1	9.68765	-5.30519	B	0	0	1.74734	2.34934
TGAGGACTCTCATT-1	-0.906231	4.21531	CD14 Monocytes	3.73595	0	0	4.11132
TGTATGCTGTAGGG-1	14.5833	7.76206	CD4 T	0	0	0	3.07421
TACGGCCTGGGACA-1	12.3306	10.8644	NK	0	4.70215	0	2.00453
TGTACTTGCTCTAT-1	-3.01415	7.73383	FCGR3A Monocytes	3.57359	1.62449	0	1.62449
CACTGCTGAGACTC-1	-2.91407	7.47589	FCGR3A Monocytes	4.21835	0	0	2.62082
CTTGATTGATCTTC-1	-1.49617	3.94205	FCGR3A Monocytes	4.3491	0	0	3.88682
ATAGCCGAACGGAG-1	15.0302	4.38172	CD4 T	0	0	0	1.75363
TCTGATACTCGCCT-1	14.4638	3.89094	CD4 T	0	0	0	1.62629
ACGGCTCTGAGCAG-1	14.2159	6.43887	CD4 T	0	0	0	3.65554
CAATATGACATGGT-1	15.3409	4.82982	CD4 T	0	0	0	1.52938
GAAGGGTGCTTAGG-1	-1.54604	4.56546	CD14 Monocytes	4.28361	0	0	3.45453
CGCGAGACACAGCT-1	13.4559	8.21154	CD4 T	0	2.93436	0	2.66424
TAACACCTTCGTAG-1	-1.44212	5.15821	CD14 Monocytes	4.42205	0	0	3.10586
TAACTAGATCTGGA-1	13.9584	4.57288	CD4 T	0	0	0	2.25317
TGCGATGACCTCGT-1	14.4799	4.52218	CD4 T	0	0	0	2.67508
CGTACCTGGACGAG-1	-2.99081	7.75581	CD4 T	2.56532	2.56532	0	0
GGAACTTGCTCCAC-1	-1.92091	5.27849	CD14 Monocytes	4.65431	0	0	2.8705
GAAGGTCTTAAAGG-1	0.136216	5.32327	Dendritic	4.9868	0	0	3.7745
TAACTCACGTACAC-1	9.28114	-5.12199	B	0	0	1.78719	2.39291
AGCGCTCTACCTTT-1	14.489	4.46246	CD4 T	0	0	0	0
CTAGGCCTCTCAGA-1	14.6586	6.95061	CD4 T	0	0	0	2.77353
ACCCTCGATCAAGC-1	-2.35892	6.72892	FCGR3A Monocytes	3.90218	2.07065	0	0
TTCGAGGACTCTAT-1	15.2996	6.72335	CD4 T	1.53564	0	0	2.4793
CTGCCAACCAGCTA-1	14.8422	5.46267	CD4 T	0	0	0	0
CGATAGACCGTACA-1	13.7104	6.58528	CD4 T	0	0	0	2.73138
CACAATCTTTCCAT-1	13.9216	7.72661	CD8 T	0	1.82349	0	2.43246
GTGCCACTCAGGAG-1	15.0836	3.7909	CD4 T	1.8369	0	0	2.82323
GAAACCTGATCGTG-1	14.459	4.03334	CD4 T	1.61361	0	0	1.61361
CTCCTACTGCCTTC-1	-2.19458	4.63119	CD14 Monocytes	4.14186	0	0	2.1679
AAACATTGATCAGC-1	14.2918	6.62852	CD4 T	1.42974	0	0	2.82661
ACCACGCTGCGAGA-1	14.9516	6.10767	CD4 T	0	1.80056	0	2.78249
TGCTGAGATTATCC-1	15.6496	5.25028	CD4 T	0	0	1.53336	0
GGAGCAGATTCAGG-1	8.89773	-5.43373	B	0	0	0	2.14693
GATAGAGATCACGA-1	-0.649927	4.86782	Dendritic	4.17596	1.5176	1.5176	3.25535
AACGTCGAGTATCG-1	11.7858	11.0815	NK	0	4.59275	0	2.97665
GAGGTACTTAGCGT-1	-1.40807	5.52849	CD14 Monocytes	3.74618	0	0	2.92987
CTGTATACGTAAAG-1	14.2422	6.44089	CD4 T	0	0	0	2.41721
GAGGCAGACTTGCC-1	12.3194	9.90888	CD8 T	0	4.83761	0	3.32581
ATGAGCACACAGCT-1	15.1039	3.54257	CD4 T	1.37522	0	0	1.37522
CAGGTATGTGCTTT-1	14.0735	6.56648	CD4 T	0	0	0	3.28989
ATAGCGTGCAGATC-1	14.7023	5.92742	CD4 T	0	0	0	2.58588
TCACAACTTTGCTT-1	-2.06984	4.34749	CD14 Monocytes	3.85417	0	0	3.18199
TAAGTAACTTGTCT-1	14.6716	5.69172	CD4 T	1.74656	1.74656	0	2.34848
CCAGACCTTGTGGT-1	15.4406	6.25428	CD4 T	0	0	2.06102	2.68839
ATAGTTGACCCTCA-1	-2.8205	7.18864	FCGR3A Monocytes	4.16204	1.73724	0	4.16204
TTGTACACTTGCAG-1	14.7205	7.02252	CD4 T	0	0	1.6917	2.65929
TGCCACTGCGATAC-1	11.7929	10.7772	NK	0	4.28866	0	2.42187
TTAGGGTGCTGGAT-1	9.72761	-5.367	B	0	0	2.44624	2.44624
TTGTCATGGACGGA-1	11.7632	10.6541	NK	0	4.96608	0	2.96436
CCCAACTGCAATCG-1	-2.17978	4.77759	CD14 Monocytes	4.4196	0	0	2.54344
CAGCACCTAGGCGA-1	15.7175	4.80875	CD4 T	0	0	0	2.06824
AAGCCATGACACGT-1	-1.67291	4.85863	CD14 Monocytes	3.69108	0	0	3.51373
AGTCAGACTAGAGA-1	13.6278	8.90405	CD8 T	0	3.26195	0	2.40154
AGATATTGCCTACC-1	12.9588	8.4763	CD8 T	1.64458	3.75627	0	2.2362
GCCTACACCTTGAG-1	15.5395	4.0934	CD4 T	0	0	0	2.09214
GGATGTACGCGAAG-1	15.5093	5.71459	CD4 T	0	0	0	0
ATGAAACTCTGTGA-1	15.1247	7.47708	CD8 T	0	0	0	2.98167
CTAAACCTGTGCAT-1	9.52161	-6.06707	B	0	0	2.55906	2.82721
CGCATAGATCACGA-1	-2.09012	4.18231	CD14 Monocytes	3.97801	0	0	3.75954
CATGGCCTAGGGTG-1	-2.1608	4.58012	CD14 Monocytes	4.10157	0	0	0
TTCAGTACCGACTA-1	15.7293	5.62022	CD4 T	0	0	0	2.10755
CTATGTACTGTTTC-1	10.3591	-5.40131	B	0	0	1.63821	1.9767
AGTCTTACTTCGGA-1	-3.41918	18.954	Megakaryocytes	0	0	0	2.77776
ACCCTCGATAAGGA-1	-1.44969	5.52248	CD14 Monocytes	4.04724	1.50739	0	2.08317
TGCCCAACCGCATA-1	-2.44896	6.94077	FCGR3A Monocytes	3.99986	0	0	3.38715
AGCTGAACCATACG-1	-2.62525	7.24569	FCGR3A Monocytes	3.36708	1.41353	0	2.33517
GAGGTGGAGTACGT-1	15.0941	3.90071	CD4 T	0	0	0	2.02881
AGGAACCTCTTAGG-1	-2.54624	7.09202	FCGR3A Monocytes	3.68993	0	1.28171	2.81042
CAGACATGAACGGG-1	14.4726	5.09539	CD4 T	0	0	0	2.63132
CGCCGAGAGCTTAG-1	11.8677	10.7754	NK	0	5.14739	0	3.02241
CTACGGCTTTCTTG-1	-1.84452	5.51665	CD14 Monocytes	4.21182	1.26889	0	2.41837
GGAGCGCTACGCAT-1	-2.00882	5.63776	CD14 Monocytes	4.17072	0	0	2.82971
CTATCCCTCCACCT-1	-1.24814	4.54045	CD14 Monocytes	4.10846	0	1.72349	3.35426
CAGATCGATATGGC-1	14.6198	5.71069	CD4 T	1.59488	0	0	1.59488
CTAAGGACCGTTAG-1	14.8039	4.30745	CD4 T	1.03797	1.03797	0	2.85712
ATCGCCTGTGGCAT-1	8.93465	-5.51543	B	0	0	0	0
TACGCCACTCCGAA-1	9.86852	-5.39511	B	0	0	2.46605	2.8428
ATTTGCACAAGATG-1	-1.31287	3.88895	CD14 Monocytes	3.3043	0	0	3.3043
ACTTAGCTGGGAGT-1	15.0909	6.09685	CD4 T	0	0	0	0
TTCCAAACTCCCAC-1	11.6803	10.5931	NK	0	4.62507	0	0
TCAGGATGCCTTTA-1	-2.65372	7.15032	CD14 Monocytes	4.17565	2.00259	0	2.83442
AAGTAACTGAGATA-1	9.19834	-5.3976	B	0	0	3.83996	0
TGATAAACGAATCC-1	14.7293	6.25735	CD4 T	0	0	0	0
ACCTATTGCTGAGT-1	9.30486	-6.07447	B	0	0	2.87958	0
GGTGGAGACAGATC-1	12.621	10.3641	NK	2.07247	3.75342	0	3.08344
CATCAACTAGAAGT-1	15.3015	6.64876	CD4 T	0	0	1.37655	1.93476
CAATATGACGTTAG-1	14.7059	4.51494	CD4 T	0	0	0	0
ATTAACGATGAGAA-1	12.1936	10.74	NK	0	4.36258	0	2.80287
GTAAGCACAACGGG-1	14.312	4.84178	CD4 T	1.77937	1.77937	0	1.77937
CCTCGAACACTTTC-1	11.8547	11.1112	NK	0	4.38297	0	1.95766
CTGTAACTAACCAC-1	14.3901	6.68455	CD4 T	0	0	0	1.72614
TAGGGACTGAACTC-1	12.5087	10.1586	CD8 T	0	5.09198	0	3.08493
AGCGCCGAATCTCT-1	13.9764	7.80704	CD4 T	0	0	0	2.81164
ACAATCCTTAGCGT-1	9.32596	-5.85434	B	0	0	3.12149	0
CCGTACACAGCGTT-1	9.6602	-5.66831	B	0	0	2.39472	2.39472
ATCTCAACAGGAGC-1	9.54748	-5.63703	B	0	0	3.08642	2.43793
AAACGCACTGGTAC-1	14.8619	6.32038	CD4 T	0	0	0	1.7269
GAGGACGACTCAGA-1	14.208	7.42362	CD4 T	0	0	0	0
TGCGAAACAGTCAC-1	9.9461	-5.95089	B	0	0	2.89599	0
AAGGTCACTGTTTC-1	9.51186	-5.03545	B	0	0	1.89314	0
AAGCAAGAGCTTAG-1	12.4967	9.70989	CD8 T	0	4.31483	0	1.725
CCAATTTGAACGTC-1	-1.96673	5.05032	CD14 Monocytes	4.10928	0	0	2.77107
ATCAACCTTCTCTA-1	13.8477	8.45486	CD8 T	1.60816	3.49496	0	2.83171
ACTCAGGACTGAAC-1	14.8912	4.13904	CD4 T	0	1.72842	0	1.72842
CCAAAGTGTGAGAA-1	-2.09001	5.9928	CD14 Monocytes	3.38589	0	0	0
TTATTCCTGGTACT-1	9.71968	-5.52102	B	0	0	1.612	2.20007
TATGCGGATAACCG-1	13.9275	6.62603	CD4 T	0	0	0	2.11424
AGCCGGTGCCAATG-1	15.293	7.10469	CD4 T	0	1.30357	0	1.85078
ACTTCAACAAGCAA-1	12.461	8.95022	CD8 T	0	2.63366	1.04605	3.72859
GAAGTGCTCCGCTT-1	-1.79618	5.48769	CD14 Monocytes	3.4582	0	0	3.35633
CACTAACTCCTAAG-1	9.62235	-5.92907	B	0	0	1.97885	1.97885
AGTTGTCTACTACG-1	15.2297	4.22826	CD4 T	0	0	0	2.43603
GAATTAACGATAAG-1	14.0263	4.22114	CD4 T	0	0	0	2.33869
CCATCCGAAAGCAA-1	15.2201	7.22939	CD4 T	2.21302	1.62367	0	2.58135
TTCGTATGTCCTTA-1	-2.05201	5.69068	CD14 Monocytes	3.89834	0	0	3.63272
TATACAGATCCAGA-1	15.1952	6.06953	CD4 T	0	0	0	2.66342
AGGCCTCTCGTAAC-1	14.2502	4.46789	CD4 T	0	0	0	0
GAAGCTACGAATGA-1	-2.20429	5.77217	CD14 Monocytes	4.75423	0	0	3.45589
CAATCTACTGACTG-1	12.4877	10.2709	NK	0	5.58738	1.53564	2.74581
GTCAATCTGTAGCT-1	13.3968	8.96038	CD8 T	0	3.33259	0	3.52675
GTGAACACAGATCC-1	13.6442	8.73799	CD4 T	0	3.17647	0	2.52421
AGGAAATGAGGAGC-1	13.9818	6.78395	CD4 T	0	0	0	3.10404
ATGAGAGAAAGTGA-1	15.6989	6.58148	CD4 T	0	1.49816	0	3.08377
ATTCAAGAACGGGA-1	15.1025	3.65899	CD4 T	0	0	0	1.45516
CTCGACTGGGTGAG-1	14.1857	4.40589	CD4 T	0	0	0	1.78347
ATGTTCACCGTAGT-1	14.613	6.91735	CD4 T	0	0	0	2.84993
TTCAAGCTTTCGCC-1	15.1896	3.58945	CD4 T	1.49896	0	0	1.49896
TTCGTATGGTCTGA-1	15.2243	5.35851	CD4 T	0	0	0	0
GATGCCCTCTCATT-1	13.7922	5.28965	CD4 T	0	0	1.64156	2.23285
AGGTCTGATTCTCA-1	-2.66539	6.88142	FCGR3A Monocytes	4.44558	0	0	1.53966
GTGATTCTCATTTC-1	14.6368	6.74263	CD4 T	0	0	0	3.1935
TACGATCTCACTGA-1	-1.89292	5.964	FCGR3A Monocytes	3.97745	1.21816	0	2.99811
TCGATTTGCAGCTA-1	12.1525	10.9994	NK	0	5.15391	0	0
ACCTGGCTAAGTAG-1	12.1111	10.7157	NK	0	5.44272	0	2.83623
GTTTAAGACTGTCC-1	12.8431	9.39713	CD8 T	0	2.612	0	2.612
ATCCCGTGCATGCA-1	8.94117	-5.64038	B	0	0	3.68159	2.63212
CCTGCAACACGTTG-1	-1.43963	4.90628	CD14 Monocytes	2.73004	0	0	3.39003
CGGTCACTTACTTC-1	14.9456	7.06597	CD4 T	0	0	0	2.96932
TTTCAGTGTCTATC-1	-1.71372	4.26705	CD14 Monocytes	4.45874	0	0	2.45722
CAGTGTGAACACGT-1	11.6377	10.5128	CD4 T	0	4.30757	0	0
CAGGGCACTCCCGT-1	13.9536	5.63586	CD4 T	0	0	0	2.91476
ACCCTCGACCTATT-1	15.9494	6.53266	CD4 T	0	1.91551	0	1.91551
TAGAAACTGCTTCC-1	-1.13617	4.62728	CD14 Monocytes	3.61805	2.30918	0	3.33927
ACGCCTTGCTCCCA-1	-2.86111	7.43495	FCGR3A Monocytes	3.11994	0	0	2.73631
ACGTGATGTAACCG-1	-2.90663	7.23576	FCGR3A Monocytes	4.06323	0	1.47304	3.32862
GATAGAGACTGTGA-1	15.5663	6.92894	CD4 T	0	0	0	2.40658
CGAGAACTAAGGCG-1	12.7431	9.48922	CD8 T	1.8294	4.84042	0	1.8294
ATCGTTTGGGTACT-1	-1.63326	4.59205	CD14 Monocytes	4.05507	0	0	4.14881
CAGGAACTCTCAGA-1	-1.50825	4.0857	CD14 Monocytes	4.32016	0	0	3.3857
TGAGTGACTGAGCT-1	14.391	4.37878	CD4 T	0	0	0	1.62367
TAGGACTGTGCTGA-1	14.1964	8.23385	CD4 T	0	0	0	2.54236
TAGCCGCTTTCCAT-1	-1.72546	5.87075	CD14 Monocytes	3.95222	0	0	2.30349
GGCAAGGACTTGGA-1	-1.44873	5.06329	CD14 Monocytes	4.08117	2.01067	0	3.40477
CATTACACTACTCT-1	14.8036	4.3768	CD4 T	0	0	0	2.85648
TAGGAGCTTGCATG-1	9.14036	-5.63538	B	0	0	3.7857	0
AAGATTACAGATCC-1	-1.3395	5.02924	CD14 Monocytes	4.31653	0	0	3.42006
ATACTCTGCTTCGC-1	-1.9275	5.817	CD14 Monocytes	3.95972	1.17453	0	3.1513
ACTGGCCTTCAGTG-1	11.9539	10.9232	NK	0	5.02366	0	2.95052
CTATGTACGAGAGC-1	15.3949	6.53999	CD4 T	0	0	0	2.61905
AACGCCCTCGGGAA-1	14.9726	7.00068	CD4 T	0	0	0	3.21811
GATTCGGAACGACT-1	14.0443	4.34543	CD4 T	0	0	0	2.15465
CATCAGGATTTCGT-1	-1.40892	4.10448	CD14 Monocytes	3.11034	0	0	3.60317
CGTAACGATCGCCT-1	15.577	5.30999	CD4 T	0	0	0	2.75046
GAGTTGTGCTGAGT-1	13.1585	9.1942	CD8 T	0	3.82864	0	3.2581
CAGTGATGGACGGA-1	9.23782	-5.49358	B	2.02025	0	3.51753	0
ATCCATACTTCATC-1	-2.99239	7.73396	FCGR3A Monocytes	3.279	0	0	2.41767
TCAGCGCTGGTATC-1	13.8447	8.66235	CD8 T	0	3.09989	0	2.24899
ATACCGGAGGTGTT-1	-1.32548	4.29477	CD14 Monocytes	4.44906	0	0	3.19807
AGCGGCACCGGGAA-1	14.7197	3.91168	CD4 T	1.75009	0	0	0
CAGCCTACCCAACA-1	15.4607	7.01131	CD4 T	0	1.51955	0	3.50048
ATGTCGGAGGTGAG-1	13.7834	5.74514	CD4 T	0	0	0	3.76818
TGACTGGACGCAAT-1	14.7206	3.71632	CD4 T	0	0	0	2.5179
ACCACAGAAAGTAG-1	15.6492	6.30394	CD4 T	0	0	0	2.68967
ATGTTGCTTTCAGG-1	14.3668	6.9798	CD4 T	0	0	0	3.03788
AATGGAGATCCTTA-1	14.0932	8.61293	CD8 T	0	1.80948	0	1.80948
TGGGTATGCACAAC-1	14.7683	6.11313	CD4 T	0	0	0	2.00871
CACTAGGATGATGC-1	8.95753	-5.67177	B	0	0	0	0
ACCACAGAGTTGGT-1	14.9244	4.04575	CD4 T	1.50439	0	0	0
CTCTAAACCTCGAA-1	14.0327	4.83733	CD4 T	1.68702	0	0	2.28307
GAATTAACGGTCAT-1	14.4671	5.85386	CD4 T	0	0	0	2.43936
ACTAGGTGGAACTC-1	15.0251	5.71182	CD4 T	1.34403	0	0	3.16445
CTATACTGAGGTTC-1	-1.71827	4.28476	CD14 Monocytes	4.41845	0	0	4.41845
ACATGGTGCAACCA-1	9.83549	-5.39503	B	0	0	1.73301	3.19
TACAAATGGGTACT-1	14.4287	5.98717	CD4 T	0	0	0	2.54849
CTATTGACGGTGAG-1	-2.47916	6.43245	FCGR3A Monocytes	5.5337	0	0	3.44201
CAGCATGACAACCA-1	-0.972204	4.32298	CD14 Monocytes	4.14582	0	0	3.9861
CCACTTCTCGGGAA-1	-1.41266	5.53575	CD14 Monocytes	4.80576	0	0	3.29487
ACTACGGATCGCTC-1	14.0214	4.04573	CD4 T	0	0	0	2.2076
CCACCATGGACGAG-1	-2.68016	6.83736	FCGR3A Monocytes	4.01466	0	0	3.08762
GCAGATACAGCGTT-1	13.8025	8.84558	CD8 T	0	3.88775	0	2.3571
TAGGTCGACACTGA-1	14.4032	4.09344	CD4 T	1.61976	1.61976	0	0
GTTAGTCTAAGAAC-1	13.6902	8.08677	CD8 T	0	2.90941	0	0
CGAGGCACTATGCG-1	-1.49856	5.16808	CD14 Monocytes	4.35217	0	0	3.39258
TTCTCAGATGGAGG-1	13.9804	6.08788	CD4 T	0	1.56579	0	2.51441
GTATCTACAGAAGT-1	12.5813	9.46646	NK	0	4.57889	0	2.27873
GAACCTGAGAGACG-1	16.0087	5.76145	CD4 T	0	1.61265	0	1.61265
CTTACAACTAACGC-1	14.4272	5.58224	CD4 T	0	0	0	2.24559
CATCGGCTATGCTG-1	15.0647	5.22953	CD4 T	0	0	0	2.57032
GGCCGATGTACTCT-1	14.4386	8.0318	CD8 T	0	3.45627	0	1.57636
AAATTGACTCGCTC-1	15.2225	7.4765	CD4 T	1.36907	1.36907	0	1.9262
AGATTCCTGTTCAG-1	12.0215	10.8216	NK	0	4.36633	0	2.90573
GGGCAGCTTGGGAG-1	13.7236	8.7403	CD8 T	0	3.47136	0	2.29341
ACGGTATGAGTCGT-1	-1.91395	4.40608	CD14 Monocytes	4.2345	0	0	3.7058
AGCACTGATATGCG-1	14.0825	6.57768	CD4 T	0	0	0	3.69341
ACGTTGGAGCCAAT-1	12.2476	10.7037	NK	1.88979	4.91142	0	3.37039
ATGTAAACACCTCC-1	15.038	5.82556	CD4 T	0	0	1.72995	2.70278
TGCGATGACTGCTC-1	9.3138	-5.47777	B	0	0	2.26624	2.90614
AGCTGCCTTTCATC-1	13.9324	5.57125	CD4 T	0	1.07112	0	4.53362
CACTGCACTTCATC-1	15.1384	6.81302	CD4 T	0	0	0	0
AGGATAGACATTTC-1	15.9003	6.56293	CD4 T	0	0	0	1.76277
GATTGGTGTGTCAG-1	15.4588	6.04775	CD4 T	1.97163	0	0	2.32957
ACGTCAGAAACGAA-1	14.8093	6.54009	CD4 T	0	0	0	2.32568
GAATTAACGTCGTA-1	11.8464	10.8203	NK	0	5.28887	0	2.14961
GGGCACACGTTGCA-1	14.7583	6.16287	CD4 T	0	0	0	2.75381
TACTGGGATCGATG-1	14.4008	5.57028	CD4 T	0	0	0	0
TTCAAGCTAGATGA-1	15.606	5.45594	CD4 T	0	0	0	2.40642
CTGATACTAGTAGA-1	15.7339	5.88526	CD4 T	0	0	0	2.67173
CGAGCCGAGGCGAA-1	14.4625	7.7543	CD4 T	1.62727	0	0	3.06572
CCAGCGGACGACTA-1	-1.24019	4.36243	CD14 Monocytes	3.73169	0	0	2.8507
TGATAAACTTTCAC-1	14.6561	4.26099	CD4 T	1.82502	1.82502	0	0
AGAGCGGAGGCAAG-1	-1.62791	5.48715	CD14 Monocytes	3.99964	0	0	3.17647
AGGGTTTGTTCATC-1	-1.31861	5.33493	CD14 Monocytes	4.0385	0	0	3.68935
CAAGGTTGCTCCAC-1	14.9845	6.1691	CD4 T	0	0	0	3.48724
AACCTACTGTGAGG-1	-1.96416	5.54462	CD14 Monocytes	3.80663	1.50849	0	3.53919
GTACCCTGACAGTC-1	-3.01845	7.58377	FCGR3A Monocytes	4.60546	0	0	2.69895
CTGGAAACATCGAC-1	14.9153	5.44359	CD4 T	1.73148	0	0	2.97533
TAGCCCACCCACAA-1	15.631	4.75231	CD4 T	0	0	0	2.77965
CATCATACCGCATA-1	-1.71756	5.67939	CD14 Monocytes	4.12076	0	0	3.69868
AGAATTTGTAGAGA-1	15.044	3.6356	CD4 T	0	0	0	2.70973
GTCATACTGCGATT-1	12.5703	9.73809	CD8 T	0	4.76863	0	3.0729
TCAATCACAGTCGT-1	-3.01526	7.46618	FCGR3A Monocytes	3.4656	1.58401	0	2.53555
CCAAGAACTACTGG-1	12.7961	9.55831	CD8 T	0	4.91982	0	2.89021
TAAGCGTGGACAAA-1	-2.19314	5.98292	CD14 Monocytes	4.33282	0	0	2.67346
AATAAGCTCGTTGA-1	14.6637	4.17609	CD4 T	0	0	0	1.97885
TACTACACTTACCT-1	8.9697	-5.4937	CD4 T	0	2.66259	0	2.66259
CAATTCTGGCGTAT-1	-2.64411	6.9907	CD14 Monocytes	4.1007	1.93705	0	0
TATCGACTCGATAC-1	-2.7404	7.17146	FCGR3A Monocytes	4.00676	0	0	2.61728
AGATTAACGTTCTT-1	-2.85115	7.27659	FCGR3A Monocytes	4.29424	0	1.27573	3.38081
TGTTACACGACTAC-1	-2.56805	6.79921	FCGR3A Monocytes	3.28097	0	0	2.41954
AACCGATGTTCTAC-1	-1.45966	4.70139	CD14 Monocytes	4.42873	1.67881	0	4.19552
TCAGACGACGCTAA-1	14.8679	7.22147	CD4 T	0	0	0	2.26856
TTAGTCACCAGTTG-1	14.458	6.2136	CD4 T	0	0	0	3.30241
TAAGAGGACTAAGC-1	10.0923	-5.36812	B	0	1.78471	3.4258	2.3902
ATGACGTGATCGGT-1	-2.5327	6.93112	CD14 Monocytes	4.36034	1.32446	1.32446	2.69468
TACGTACTCAGTTG-1	15.2116	6.62867	CD4 T	0	0	0	2.03891
CGAGGCACCTATGG-1	12.4622	9.54856	CD8 T	0	5.03078	0	3.05747
CACTAACTGAAAGT-1	14.361	4.96317	CD4 T	0	0	0	0
TAAGTAACCTCCAC-1	9.17929	-5.02631	B	0	0	2.52527	0
GAAGTCACCCTGTC-1	9.758	-5.09867	B	0	0	1.80225	1.80225
TCGGACCTATAAGG-1	9.37678	-5.99593	B	0	0	3.9545	0
TAAGGGCTGCTGTA-1	13.9623	7.71748	CD8 T	0	0	0	0
AGATCGTGTTTGTC-1	9.02141	-5.27144	B	1.86218	0	0	1.86218
TACACACTCACACA-1	15.1413	4.45958	CD4 T	0	0	0	1.43435
ACTAAAACCCACAA-1	14.399	7.0602	CD4 T	0	2.8205	0	0
TGTAGGTGCTATGG-1	15.8295	6.10204	CD4 T	1.21282	0	0	2.5506
TGCCAGCTTGGCAT-1	14.4532	5.9046	CD4 T	0	0	0	2.96132
GTTAAAACCGAGAG-1	11.8862	10.8603	NK	0	4.60576	0	3.57433
TATACAGAACCCTC-1	12.9237	9.05834	CD8 T	0	4.722	0	3.27019
AAGACAGATTACCT-1	-1.5639	4.61727	CD14 Monocytes	3.68833	0	0	3.68833
ACCAGTGAGGGATG-1	14.7368	4.45256	CD4 T	0	0	0	1.6276
AAACGCTGGTTCTT-1	14.3308	8.61938	CD8 T	0	2.28743	0	2.65846
TTGGAGACCAATCG-1	14.5617	6.79824	CD4 T	0	0	0	0
AGGCCTCTCGGAGA-1	14.3743	5.04691	CD4 T	0	0	1.64627	0
GACGTATGTTTGCT-1	14.5848	4.65687	CD4 T	0	0	0	2.59922
AGTGACTGCAACTG-1	-2.78709	7.37726	FCGR3A Monocytes	4.03187	1.14086	0	2.76672
AGCTTTACAAGTAG-1	14.6659	4.39156	CD4 T	1.6917	0	0	0
CACCGGGACGAGAG-1	13.1184	9.548	CD8 T	0	4.69349	0	3.01197
GGACCTCTTTTCTG-1	12.8022	9.10665	CD8 T	0	4.74225	0	2.38751
TAGATTGAGGCATT-1	13.1936	8.61777	CD8 T	0	4.13639	0	0
GTCATACTTTGACG-1	14.5427	4.15449	CD4 T	0	1.53851	0	0
AAGGTCTGACAGTC-1	14.8844	6.32203	CD4 T	0	0	0	0
AAAGATCTGGGCAA-1	-1.85088	3.98657	CD14 Monocytes	3.81867	0	0	4.10084
GAGTGGGAGTCTTT-1	9.8097	-5.70038	B	0	0	2.61434	0
CTTCACCTACCTGA-1	-2.77159	7.366	FCGR3A Monocytes	4.31281	0	0	2.96591
ATCATCTGACACCA-1	-3.41632	18.9659	Megakaryocytes	0	0	0	3.3384
CGTTATACCCTGAA-1	12.1086	10.2793	CD8 T	0	3.93756	0	1.64695
GTAGCTGAATTCGG-1	14.7287	5.9854	CD4 T	0	1.63255	1.63255	2.59157
GATCTACTGGTGAG-1	14.5905	7.70647	CD8 T	0	1.80564	0	3.06037
CCCTGATGCAAGCT-1	9.32566	-5.05176	B	0	0	2.84789	1.85897
CCAACCTGAAGTAG-1	12.6336	9.58486	CD8 T	0	3.9594	0	1.73608
CATTTCGAGATACC-1	11.8472	10.6703	NK	1.56131	5.06974	0	3.16084
ACCACGCTACCCAA-1	12.6921	9.15904	CD8 T	2.42751	3.46548	0	1.81894
GATTTAGACTAAGC-1	10.059	-5.79629	B	1.47564	0	2.04739	2.67382
TACGGCCTGTCCTC-1	14.3305	4.96266	CD4 T	0	0	0	2.37547
TATAAGTGTATCGG-1	-1.79674	3.89206	CD14 Monocytes	4.1378	0	0	3.74028
CTGAACGATGAGGG-1	14.5125	6.30305	CD4 T	0	0	0	3.68981
TATTGCTGAAGAAC-1	-1.83881	4.38794	CD14 Monocytes	3.64459	0	0	3.25211
ACTATCACTGCCAA-1	14.725	4.75128	CD4 T	0	0	0	3.3323
GACGTCCTACGGAG-1	14.5063	6.87525	CD4 T	0	0	0	3.33187
TGTGAGACTGTCAG-1	-2.99257	7.45503	FCGR3A Monocytes	3.65127	1.55864	0	3.74421
CTGTGAGACTGTAG-1	-1.06143	4.11324	CD14 Monocytes	3.91512	0	0	3.63406
TGAAGCTGCATGGT-1	9.89972	-5.96153	B	1.78019	0	0	2.75956
ATCACGGATTTCGT-1	9.24212	-5.34028	B	0	0	2.87799	2.50026
TTCAAGCTGTTGAC-1	15.1587	6.47151	CD4 T	0	0	0	2.88236
CACAGCCTGATACC-1	15.1125	7.5077	CD4 T	0	1.51178	0	2.71729
AATCTAGAAAAGTG-1	14.9884	6.70883	CD4 T	0	0	0	3.01418
TGAAGCACTCACGA-1	13.7006	9.10121	CD8 T	0	3.08593	0	3.29989
CGACCACTGCCAAT-1	11.8685	10.8181	NK	2.46951	5.15944	0	1.8576
CAGCAATGGTGCTA-1	14.0407	5.07325	CD4 T	0	0	0	1.68095
CAGGCCGAATCTCT-1	-2.65696	6.95421	FCGR3A Monocytes	4.51144	2.85494	0	3.51888
ATGAGAGAACGCAT-1	15.339	5.17465	CD4 T	0	0	0	2.25317
GACTGATGTGATGC-1	14.2795	4.00006	CD4 T	0	1.56399	0	2.1466
ATACCTACGCATCA-1	15.4361	6.41191	CD4 T	1.53137	0	0	2.74071
ATCCTAACGCTACA-1	13.8709	7.9449	CD8 T	0	2.37018	0	3.22876
CACAGTGATGAAGA-1	-1.53732	4.26335	CD14 Monocytes	3.70871	0	0	3.78686
AACGCCCTGCTTAG-1	8.96103	-5.73016	B	2.33405	0	2.97753	0
AAGTAGGATACAGC-1	12.1695	10.6658	NK	0	4.71198	0	0
AGCCTCACTGTCAG-1	-2.49612	6.30756	FCGR3A Monocytes	4.27209	2.43299	0	2.60057
TACGAGTGCGGAGA-1	13.9388	6.76777	CD4 T	0	0	0	2.28584
TTTGCATGCCTCAC-1	14.238	5.18241	CD4 T	1.79846	0	0	1.79846
ATGAAGGAACAGCT-1	14.0465	8.59451	CD8 T	2.0521	2.67886	0	2.0521
TGGTAGACCCTCAC-1	11.9929	10.841	NK	1.87984	5.21619	0	2.87116
TAATGTGACTGCAA-1	-2.20463	5.30031	CD14 Monocytes	4.38189	1.59928	0	3.48418
AGGATGCTTTAGGC-1	11.9905	10.3912	NK	2.09651	4.96811	0	0
CCTATAACCAAAGA-1	14.8521	3.7116	CD4 T	0	0	0	1.59051
TAGTACCTAAGAAC-1	-1.20671	3.97298	CD14 Monocytes	4.11304	0	0	3.76335
ACTTGGGAGGTTTG-1	13.8117	6.56837	CD8 T	1.95766	0	0	3.44724
ACGTAGACAACCAC-1	14.5332	6.07727	CD4 T	1.7806	0	0	1.7806
CAGCCTTGCTACCC-1	-1.38099	4.21675	CD14 Monocytes	4.27129	0	0	4.3444
ACGACCCTTGACAC-1	10.241	-5.55573	B	0	0	2.4631	2.4631
ACTGCCACACACGT-1	14.0024	8.02285	CD8 T	0	3.87473	0	2.71806
AGTCTACTAGGGTG-1	-2.16371	4.84938	CD14 Monocytes	4.22284	0	0	2.87958
GATGCCCTACGTAC-1	15.0834	7.42277	CD4 T	0	0	0	2.72425
GAACACACGTGCAT-1	-1.99623	5.10322	CD14 Monocytes	4.30654	0	1.28473	3.19962
TTACTCGAAGAATG-1	-1.77778	4.56506	CD14 Monocytes	3.68538	0	1.27834	3.86351
TTGCATTGAGCTAC-1	13.0715	8.85611	CD8 T	0	4.26762	0	3.0493
CTCAGCACTCTAGG-1	14.5611	7.52132	CD4 T	0	1.66166	0	3.87012
TAGGAGCTAAGGCG-1	9.42801	-5.03331	B	2.3808	0	1.7761	1.7761
CAGCCTTGGGGACA-1	14.3469	6.61098	CD4 T	0	0	0	2.14294
CAGTGATGGCTAAC-1	12.8407	9.55244	CD8 T	0	4.36271	0	0
CGCACTACTCGCCT-1	8.92578	-5.80189	B	2.17548	0	2.17548	0
ATGGACACGCATCA-1	11.7622	10.9344	NK	0	4.68506	0	3.4101
ACGGTAACCTTCGC-1	13.3217	9.05103	CD8 T	0	4.21763	0	2.42375
GAACAGCTCTCAGA-1	-2.98681	7.43493	FCGR3A Monocytes	3.21146	0	0	2.35386
GAAATACTCTTAGG-1	9.81935	-5.174	B	1.77651	0	3.02707	0
GGTAGTACGCCATA-1	-1.87743	4.16958	CD14 Monocytes	4.72317	0	0	0
ACAGGTACCCCACT-1	14.644	4.25371	CD4 T	0	0	0	0
CGACTCACGTCGTA-1	14.822	5.45821	CD4 T	0	0	0	2.3286
GTATTAGAGGTCTA-1	15.0982	3.51153	CD4 T	0	0	0	2.09214
GGCAAGGAAAAAGC-1	11.973	11.0234	NK	0	5.00012	0	3.26857
TGACTTTGTTTGTC-1	14.9395	6.98031	CD4 T	0	0	0	2.64702
ATGTAAACTTCACT-1	-1.58364	5.06539	CD14 Monocytes	3.96604	0	0	4.8709
AATCCTTGGTGAGG-1	11.8665	10.7117	NK	1.90278	4.88434	0	2.89666
GCACAATGGTGCAT-1	-1.15771	4.79605	Dendritic	3.76458	2.15904	1.57514	3.76458
CTCGAAGATTAGGC-1	-2.03831	4.40613	CD14 Monocytes	4.0943	0	0	3.76447
CAAGGTTGTCATTC-1	9.60343	-5.12505	B	0	0	1.85078	1.85078
CGGATAACAGCTCA-1	14.1669	6.79881	CD4 T	1.63288	0	0	2.22324
GCGGAGCTCCTGAA-1	15.0023	5.53669	CD4 T	1.81247	0	0	0
CGTTAGGATCATTC-1	-1.48697	5.5548	CD14 Monocytes	4.27775	0	0	3.69426
CTTTAGACCGTGAT-1	14.8138	3.89462	CD4 T	0	0	0	2.03283
TATGAATGTTTGCT-1	-2.88032	7.7109	FCGR3A Monocytes	3.32668	0	0	2.83951
ACGGAACTCAGATC-1	11.9038	10.7202	NK	0	5.1785	0	3.95255
ACAGCAACCTCAAG-1	-3.00098	7.72028	FCGR3A Monocytes	3.25135	1.18075	0	2.82125
GGCGCATGTGGAAA-1	13.8148	5.90159	CD4 T	0	0	0	2.87168
CAGCTCTGCAAGCT-1	12.7188	9.10423	CD8 T	0	4.06603	0	0
TAAGATACGGTTCA-1	-1.04688	4.69542	CD14 Monocytes	4.41777	0	0	2.05744
ATAAGTTGGTACGT-1	-3.09845	7.19176	FCGR3A Monocytes	4.21168	0	0	2.12651
ACACGATGTCGTAG-1	13.3484	8.7134	CD8 T	0	2.48123	0	2.22104
GCAATTCTCGTGTA-1	15.0614	7.03505	CD4 T	0	0	0	2.53164
CTGCAGCTAACCGT-1	14.9018	3.9824	CD4 T	0	0	0	2.13764
GAGTTGTGCATGGT-1	-1.60009	4.14941	CD14 Monocytes	4.47398	0	0	5.93151
AAAGCCTGTATGCG-1	14.7466	7.48888	CD4 T	0	0	0	2.89461
GCACGGTGCTATGG-1	-1.93551	4.61743	CD14 Monocytes	4.07768	0	0	3.50336
CGACTGCTTCCTCG-1	-1.51072	4.768	CD14 Monocytes	3.70822	0	0	2.76745
AATGATACGGTCAT-1	-1.58855	4.81408	CD14 Monocytes	3.90222	3.68411	0	3.76222
ATTGGTCTGACTAC-1	10.1296	-5.94742	B	0	0	3.21619	2.19474
CTTAAGCTAGTACC-1	14.5169	4.76991	CD4 T	0	0	0	0
CTCGACTGGTTGAC-1	11.9289	10.6736	NK	1.87562	5.11647	0	3.35426
CCCAACACGCATCA-1	15.0681	5.1257	CD4 T	0	1.71298	0	2.31164
ATCCAGGACGCTAA-1	-2.78379	7.33988	FCGR3A Monocytes	3.77554	0	0	2.83221
ACGAGTACGAATCC-1	10.3328	-5.42187	B	0	0	1.87585	1.32527
GACTCCTGCTCGCT-1	15.0759	4.77989	CD4 T	0	0	0	1.85214
CCAGTCACGTTGTG-1	14.67	4.64941	CD4 T	1.7311	0	0	2.33153
GGATTTCTAGGTTC-1	14.5241	6.53321	CD4 T	1.83468	0	0	2.82075
TGCGTAGACGGGAA-1	9.70544	-5.19046	B	0	0	2.63152	2.00787
CTACAACTCCCGTT-1	12.7523	9.60538	CD8 T	0	4.78336	0	2.95655
TGGAACACAAACAG-1	11.9318	10.9702	NK	0	4.49554	0	3.06572
TGGAGGGAGCTATG-1	13.3536	7.87358	CD4 T	0	2.91435	0	2.27402
ACGATCGAGTCACA-1	-1.43637	4.28618	CD14 Monocytes	4.08979	0	0	3.84325
GGCCACGACAGAGG-1	14.3018	6.12787	CD4 T	0	0	0	3.1558
AAAGCAGAAGCCAT-1	13.9245	8.12989	CD8 T	0	2.90532	0	2.26546
GCACCTTGGCTGTA-1	14.2839	5.62668	CD4 T	0	1.90278	0	1.90278
CAGCTCTGAGGCGA-1	14.9152	6.83226	CD4 T	0	0	0	5.24635
AGACGTACAGAGGC-1	15.9661	6.45372	CD4 T	0	0	0	1.71671
CAGCTAGATGTGAC-1	-2.04211	4.4049	CD14 Monocytes	2.82572	0	0	3.21123
ACAAGAGAAGTCGT-1	-1.86619	5.27544	CD14 Monocytes	3.89716	1.76237	0	3.54915
CTGGATGACTGGAT-1	13.0109	8.97872	CD8 T	0	4.09333	0	2.75587
AAGATGGAGATAAG-1	-1.03487	5.08216	CD14 Monocytes	4.22216	1.24938	0	2.5983
ACTTAAGACCACAA-1	15.0452	7.50652	CD4 T	0	0	0	1.96712
GTAGTGTGTGGTTG-1	15.0504	3.63108	CD4 T	0	0	0	4.27858
TGTGAGACTTGAGC-1	15.3885	6.13282	CD4 T	0	0	0	3.23985
CTCAGGCTCGTTGA-1	-2.68716	7.31947	FCGR3A Monocytes	4.07333	0	0	3.14468
GGGATGGATGGTTG-1	-1.89343	4.76469	CD14 Monocytes	3.55103	0	0	3.68097
ACGGTAACCGCTAA-1	13.9352	7.27512	CD4 T	0	1.85033	0	3.50169
GTAGACTGAGATGA-1	-1.697	4.76662	CD14 Monocytes	4.19647	0	0	2.98064
CATGAGACACGGGA-1	9.33124	-5.14014	B	0	3.32409	3.99907	0
GTACCCTGGAGCTT-1	14.8264	4.37941	CD4 T	0	0	0	2.25241
GAGGGCCTTCACCC-1	14.3537	6.77579	CD4 T	0	0	0	2.84115
GTTCAACTGGGACA-1	12.0178	10.5723	NK	0	4.84876	0	2.0363
GGCATATGCTTATC-1	12.1315	10.6618	NK	0	4.86701	0	1.81764
GTGATGACCTGAGT-1	9.16859	-5.7524	B	0	0	2.95828	0
CAAGAAGACCACAA-1	13.7102	8.44551	CD8 T	1.78389	2.3893	0	2.3893
ATACCGGACTTCGC-1	14.7599	6.21447	CD4 T	0	0	0	2.49651
TAAGGCTGCCATGA-1	13.0967	8.60095	CD4 T	1.6558	1.6558	0	3.09948
ATCTACACCGGGAA-1	14.0103	6.46526	CD4 T	0	1.62563	0	2.85224
ACATCACTCTACTT-1	-2.0776	5.4992	CD14 Monocytes	3.71279	0	0	3.80588
CTGAATCTGAATAG-1	14.4954	6.55387	CD4 T	0	0	0	3.24758
ATTTCTCTTCCCAC-1	14.9053	5.12824	CD4 T	0	0	0	1.8031
TAGCTACTGAATAG-1	9.73305	-5.49231	B	0	0	0	0
TGGATCGATAAAGG-1	14.3191	5.28557	CD4 T	0	0	0	2.5402
TGATTAGATGCTAG-1	14.3803	3.95681	CD4 T	0	0	0	0
GGTGGAGATCTCTA-1	-1.25228	3.9421	CD14 Monocytes	3.3426	0	0	2.47797
CTCATTGACCTTAT-1	14.5447	6.42221	CD4 T	1.44047	0	0	2.36725
TCGACCTGCCGATA-1	-2.99271	7.30791	FCGR3A Monocytes	4.108	0	0	3.17846
TAGTGGTGAAGTGA-1	11.9505	10.7063	NK	0	4.50938	0	3.58206
GGTACAACTGCAAC-1	14.2772	6.84169	CD4 T	0	0	0	2.14427
TTCAAAGATAAAGG-1	14.4046	8.42873	CD8 T	0	2.23957	0	2.23957
TGAGCTGATGCTAG-1	-1.59868	3.97955	CD14 Monocytes	0	0	0	2.78059
GATCGATGACTAGC-1	10.0457	-5.86752	B	0	0	2.28267	2.28267
AACTTGCTACGCTA-1	10.0743	-5.80699	B	0	0	2.25814	3.10965
GGGACCACTGCATG-1	14.2822	4.41316	CD4 T	1.82197	0	0	1.82197
ATGATATGGTGCTA-1	12.0425	10.9693	NK	0	4.40737	0	0
ACTGTTACTGCAGT-1	14.8632	3.85446	CD4 T	0	0	0	1.95038
GACGTATGTTGACG-1	14.2872	4.84261	CD4 T	1.59331	0	0	3.0253
CGCAACCTCCTTGC-1	14.2104	5.24137	CD4 T	0	0	0	0
ATGAAGGACCTTAT-1	9.01338	-5.76594	B	0	0	2.53698	2.53698
AGGTGTTGGTTACG-1	9.39003	-5.55863	B	0	0	1.75521	0
CTGAAGACGTGCAT-1	9.45096	-5.95272	B	0	0	2.64216	2.27168
GCACACCTGTGCTA-1	11.9883	10.4147	NK	0	4.63368	0	2.1136
GATTACCTTGTTCT-1	14.6432	3.72996	CD4 T	0	0	0	2.20868
CGAGGCACTCTTCA-1	13.9697	8.33631	CD8 T	0	2.85764	0	2.48047
AATGGCTGCGTGAT-1	15.0261	6.68311	CD4 T	0	0	0	3.33796
AATTACGAGTGAGG-1	15.2636	6.71056	CD4 T	0	1.35738	0	2.52924
AGGAATGATTTGTC-1	14.0336	6.54656	CD4 T	0	0	0	3.16517
GGACGCTGCTAGCA-1	15.4531	3.93716	CD4 T	0	0	0	2.35998
ACGATCGAGGACTT-1	13.7676	9.25409	NK	0	3.4711	0	2.98078
TAACATGACACTAG-1	10.1408	-5.03004	B	0	1.37412	1.37412	1.37412
GAGCGCACGCGTAT-1	-1.3841	4.20511	CD14 Monocytes	4.04952	0	0	4.22893
CGAGCCGAACACCA-1	15.4469	6.77246	CD4 T	0	0	0	3.08942
GGAATCTGCTTAGG-1	9.70528	-5.02834	B	0	0	2.65518	0
ACCCAAGATTCACT-1	9.41423	-5.21949	B	0	0	2.41026	0
ATCTTTCTGTTTCT-1	13.813	8.38664	CD8 T	1.65443	2.88594	2.2471	2.2471
GAGGTACTACGGTT-1	15.0756	3.60698	CD4 T	0	0	0	1.77488
CAATATGACCTTCG-1	12.7315	9.57212	NK	0	4.0872	0	3.10455
ACCTGGCTGTCTTT-1	-2.15255	4.43059	FCGR3A Monocytes	3.60897	0	0	0
TACGAGTGATGCTG-1	-2.05905	6.21531	CD14 Monocytes	4.0597	1.31163	0	2.99501
CCTAAGGATGATGC-1	14.7126	7.16629	CD4 T	1.60402	0	0	2.1912
GTATCTACGTTACG-1	15.1779	7.65672	CD4 T	2.09495	1.51788	0	2.45853
GACTACGATGGTCA-1	9.32895	-5.15079	B	1.84718	0	1.84718	0
GGGAACGAAGCTCA-1	-3.00125	7.77476	FCGR3A Monocytes	3.18443	0	0	2.07268
CATCTCCTATGTGC-1	9.40839	-5.00408	B	0	0	2.39381	2.39381
TCAGACGACGTTAG-1	11.9073	10.7397	NK	0	4.93056	0	2.38124
AGGAGTCTTGTCAG-1	15.2018	4.96727	CD4 T	0	1.80141	0	0
ATAGATACGACGAG-1	14.5937	4.55429	CD4 T	0	0	0	2.71718
AATCTCTGAACAGA-1	14.7818	4.40166	CD4 T	0	0	0	0
TTACGACTTGACAC-1	-1.39954	3.99248	CD14 Monocytes	3.87833	0	0	2.82026
CAGATCGACCTGAA-1	13.8398	8.53014	CD8 T	0	2.47398	0	3.12409
CAGACATGTCGACA-1	14.8052	6.90076	CD4 T	0	0	1.60402	2.1912
AGATATACTGTTCT-1	10.1245	-5.86528	B	1.65649	0	2.24937	2.61905
CAATTCTGCTTGTT-1	-1.25244	5.29024	CD14 Monocytes	4.60319	1.3848	0	3.52442
ACAGTGTGTTGCGA-1	-1.6427	4.63282	CD14 Monocytes	4.38441	1.6863	0	3.58894
AACGCAACAAGTAG-1	14.4791	6.39083	CD4 T	0	0	0	2.37636
ACGACCCTTGACCA-1	14.9406	4.52371	CD4 T	1.67176	0	0	1.67176
GATCTTACGAGATA-1	-1.68963	4.05116	CD14 Monocytes	3.49231	0	0	3.93316
GCCTGACTCTCAAG-1	-0.999712	4.69093	CD14 Monocytes	3.93134	0	0	3.25762
ATGCACGAGTTCGA-1	15.2843	4.7288	CD4 T	1.82633	0	0	3.08394
GTCCACTGACCTCC-1	15.4655	4.13742	CD4 T	0	0	0	2.30349
ACGTTGGAAACCTG-1	12.8487	9.26069	CD8 T	0	4.08829	0	3.33447
CAGTTTACCCCAAA-1	14.6024	4.09459	CD4 T	1.81721	0	0	0
AGAAACGAAAGTAG-1	9.6795	-5.08285	B	0	0	0	0
TCGACGCTTCTATC-1	-1.3398	5.22994	CD14 Monocytes	4.59941	0	0	3.95472
GATAGAGAAGGGTG-1	12.6502	9.71182	NK	0	4.23211	0	2.74354
AACGCCCTGGCATT-1	14.8237	6.8548	CD4 T	0	0	0	2.69932
CTACTCCTATGTCG-1	12.1042	10.7952	NK	0	4.36876	0	2.96219
TAGGTTCTTGCTGA-1	-1.76712	4.23065	CD14 Monocytes	3.98085	0	0	3.98085
AGATATACCCGTAA-1	12.0173	10.7193	NK	0	4.8968	0	3.14171
CACTTAACCGTACA-1	9.74435	-4.98646	B	0	0	2.64966	0
TGACTTACAGTCTG-1	-1.43297	4.98541	CD14 Monocytes	4.07823	0	0	3.6812
CTCAGCTGCAGTTG-1	14.1073	7.63707	CD4 T	1.66235	2.62576	0	2.25585
GATATATGCTGGAT-1	14.9171	4.19595	CD4 T	1.55775	0	0	2.77212
GACGTAACCTATGG-1	14.3802	5.72765	CD4 T	0	0	0	2.94624
TGATTAGACATTGG-1	14.7046	6.91564	CD4 T	0	0	0	2.6519
GACGCTCTCTCTCG-1	-3.4177	18.9669	Megakaryocytes	3.8064	0	0	2.75129
AATGTTGATCTACT-1	14.1992	6.69912	CD4 T	0	0	0	2.50369
CACTTAACCGAATC-1	14.6285	6.84619	CD4 T	0	0	0	3.46834
ACACCCTGGTGTTG-1	12.3194	10.7397	NK	0	4.49528	0	0
GAGATAGAAAAAGC-1	-2.07004	5.62019	CD14 Monocytes	4.06349	0	0	3.3352
ATATGCCTGGACAG-1	15.3225	3.87412	CD4 T	0	0	0	2.25674
GTGTCAGAATGCTG-1	15.337	4.97317	CD4 T	0	0	0	0
AGCTCGCTACTGGT-1	14.7605	4.50768	CD4 T	0	0	1.60054	2.82273
GATGCCCTTTTGCT-1	15.1678	7.39323	CD4 T	0	0	0	2.02423
ACAAATTGTTGCGA-1	12.0534	10.9496	NK	0	4.04112	0	2.90125
CAGCAATGCCTTCG-1	14.3712	5.53748	CD4 T	0	0	0	1.58958
AGGCCTCTAGTCGT-1	14.5971	4.21851	CD4 T	0	0	0	1.68954
ATGTCACTAATGCC-1	-1.24362	4.01251	CD14 Monocytes	4.30535	0	0	3.76515
TTACTCGAGGGTGA-1	14.992	4.91844	CD4 T	0	0	0	3.02604
TAGACGTGCTTGAG-1	15.0562	6.67464	CD4 T	0	0	0	0
ACGTCCTGTGAACC-1	-2.2453	5.86058	CD14 Monocytes	4.2581	0	0	3.44342
GGATAGCTCTGAAC-1	13.0645	9.06127	CD8 T	0	4.00063	0	3.2339
GACAGTACTTCGGA-1	-3.07516	7.43347	FCGR3A Monocytes	3.89471	1.07352	0	2.79761
TATCGTACATTCCT-1	-1.67538	4.95691	CD14 Monocytes	5.04968	1.66861	0	3.56779
TGGCACCTTCAGTG-1	-2.05124	5.2755	CD14 Monocytes	4.03195	0	0	2.49107
GCGGCAACGGAGGT-1	9.47228	-6.03202	B	0	0	2.78272	0
TTCCAAACCTATGG-1	-2.04947	4.48097	CD14 Monocytes	3.88029	0	0	2.9945
GACTTTACATGCCA-1	14.4343	4.56935	CD4 T	1.61749	0	0	1.61749
TCCTAAACATCGAC-1	14.1753	6.70641	CD4 T	0	0	0	2.50129
TAAGGGCTTTACTC-1	14.2612	6.71515	CD4 T	0	0	0	2.68097
GCACCACTTTCGGA-1	-1.53081	4.3575	CD14 Monocytes	4.08654	0	0	3.91783
ACCACGCTGCTGTA-1	14.0761	6.09266	CD4 T	0	0	0	1.78843
TAGCATCTGCTGTA-1	-3.0817	7.4108	FCGR3A Monocytes	3.60745	0	0	1.87468
TCTATGTGAGTCTG-1	13.0915	8.66384	CD8 T	0	3.09243	0	3.09243
CGTAGCCTCTCTCG-1	-1.47357	4.75382	CD14 Monocytes	3.88402	0	0	3.96931
ATGGGTACTATTCC-1	14.3312	5.92986	CD4 T	0	0	0	3.14809
TAGGCATGCTCTCG-1	0.398823	5.25769	Dendritic	3.40321	0	0	2.00927
CGACGTCTGAGGCA-1	13.6251	5.49447	CD4 T	0	2.34848	0	2.34848
ATTGCTTGTTACTC-1	9.6771	-5.91289	B	0	0	2.85725	2.85725
ATTGATGACTGAGT-1	15.7553	5.7388	CD4 T	0	0	0	1.5229
AGCCGTCTCAATCG-1	15.2096	3.49536	CD4 T	0	0	0	1.48746
ACCAGTGAACGGTT-1	9.73475	-5.57932	B	0	0	3.57465	3.39792
ATGCGATGGTTACG-1	10.0573	-5.78926	B	0	0	1.70226	3.15408
AGTGTTCTAACCTG-1	15.4319	7.00159	CD4 T	1.50384	0	0	2.44207
CATGGCCTGTGCAT-1	15.2134	3.75218	CD4 T	0	0	0	2.08594
TGAGCTGACTGGAT-1	-1.30156	4.05744	CD14 Monocytes	4.26769	0	0	3.96262
ACGTTGGATCAGGT-1	-2.1252	5.69237	CD14 Monocytes	4.12287	1.5201	1.5201	3.25844
TTACCATGTTGTGG-1	9.09057	-5.30089	B	0	0	3.01516	2.63392
CACAGCCTTGCCAA-1	-2.6843	7.10234	FCGR3A Monocytes	4.12846	0	1.67952	2.2748
GAACACACTGCCTC-1	14.8831	3.62394	CD4 T	0	0	0	1.72576
GGAAGGACATCGGT-1	-0.945714	4.41049	CD14 Monocytes	4.29251	0	0	4.07278
TGATCGGAGGAGCA-1	9.42256	-5.9401	B	0	0	2.12781	0
TACTGTTGCTGAAC-1	0.491118	5.22505	B	1.58017	0	1.07428	2.90969
CTGAGAACGTAAAG-1	11.9703	10.6898	CD8 T	0	4.95613	0	3.09813
AGTTTGCTCCAAGT-1	14.3437	4.8467	CD4 T	0	0	0	2.37547
TGACGCCTTTACTC-1	14.2074	6.91404	CD4 T	2.15972	0	0	3.56979
AGTAATTGTCCCAC-1	14.2061	6.16105	CD4 T	0	0	0	1.83823
ATTCCAACTTAGGC-1	12.3558	10.6928	NK	0	4.50767	0	2.82323
CTCCGAACAAGTGA-1	-2.82866	7.44743	FCGR3A Monocytes	4.13518	0	0	2.21921
CGCAGGACAGATCC-1	13.6645	8.71776	CD8 T	1.70852	3.16142	0	3.33665
TGCGATGACTTGCC-1	9.20819	-5.52843	B	1.8129	0	2.42094	0
GAGGTACTGGGAGT-1	14.2557	6.67621	CD8 T	0	0	0	2.14827
GCACTAGAGTCGTA-1	12.5048	10.6797	NK	0	4.14328	0	2.86424
CCGACTACCCAGTA-1	-1.86165	4.82293	CD14 Monocytes	4.15659	0	0	2.98851
ATGATATGTTGTCT-1	-1.50953	5.66368	CD14 Monocytes	4.11383	0	0	2.03949
TTCTAGTGGTCACA-1	-1.79663	5.71878	FCGR3A Monocytes	4.49174	0	1.51096	0
AACTACCTTAGAGA-1	15.0234	3.88871	CD4 T	0	0	0	1.49951
CCAAGTGATCAAGC-1	14.8753	5.00049	CD4 T	0	0	0	2.75714
GTTAGGTGGAACTC-1	9.45998	-5.13808	B	0	0	1.95349	1.95349
AGATCTCTATCACG-1	9.38896	-5.48974	B	0	0	2.03804	2.66383
ACCAGTGAATACCG-1	-2.75576	7.18779	FCGR3A Monocytes	3.80531	0	0	3.07626
TCCATAACTACGCA-1	14.3416	4.86112	CD4 T	0	1.61072	0	2.56643
TAAGTAACCGAGAG-1	9.16662	-5.37515	B	0	0	0	0
GCGTATGATGAGAA-1	-2.0558	5.24328	CD14 Monocytes	3.72034	0	0	2.96054
CGTCCATGCTCTTA-1	15.625	5.60866	CD4 T	0	0	0	2.47864
ACCACGCTACAGCT-1	13.96	4.63698	CD4 T	0	0	0	2.55394
TCCCATCTCAAAGA-1	-1.74188	5.02797	CD14 Monocytes	3.86341	0	0	3.86341
ACCATTACGAGATA-1	16.1337	6.39775	CD4 T	0	0	0	0
TAAGATTGTTGCTT-1	14.471	7.3363	CD4 T	0	1.68059	0	2.27598
[truncated: 701 more rows]

## Sheet: umap_cells_genes
	UMAP1	UMAP2	entity_anno
GACTCCTGTTGGTG-1	2.90289	-6.485	CD14 Monocytes
TCTAACACCAGTTG-1	-2.68414	15.7834	NK
GAAACCTGTGCTAG-1	2.65486	14.6029	CD4 T
CATTACACCAACTG-1	-2.68247	15.8338	NK
ACTCAGGATTCGTT-1	2.8333	-6.79018	CD14 Monocytes
AGCTGTGATCCAAG-1	1.1148	14.3371	CD4 T
GGCGGACTAGAGGC-1	1.56877	13.9379	CD4 T
GCAGTCCTCTCTTA-1	3.67018	14.9546	CD4 T
TGCGATGACTAGTG-1	9.11517	4.75574	B
CGGAATTGTGGAGG-1	2.62156	15.5792	CD4 T
AATACTGAAAGGGC-1	-1.25098	14.9976	CD8 T
ACGCACCTGTTAGC-1	10.2029	4.59418	B
GTAGCCCTGACGTT-1	4.47215	14.9801	CD4 T
TTAGAATGTGTAGC-1	2.64563	13.2492	CD4 T
GCCCAACTATGGTC-1	-1.31183	15.1554	CD8 T
ACGACCCTGATGAA-1	3.2842	15.161	CD4 T
GCGATATGGTACGT-1	3.3152	14.3947	CD4 T
ACGATGACAATGCC-1	2.23696	14.6578	CD4 T
AATCCGGAATGCTG-1	9.17202	4.78657	B
GGGATTACGTCTAG-1	4.13267	15.2818	CD4 T
GCAGCCGACAGTCA-1	4.35524	15.5526	CD4 T
GTAGTGTGAGGCGA-1	2.99742	-7.25792	CD14 Monocytes
CATGTTACAGTCGT-1	-0.925995	14.7992	CD8 T
CAATCGGAGAAACA-1	2.63926	15.241	CD4 T
GCAGGGCTTGGGAG-1	-0.290931	14.8879	CD8 T
GACAGTACGAGCTT-1	-0.644967	-5.87404	FCGR3A Monocytes
GTCATACTAATCGC-1	9.43933	4.59628	B
TCATCCCTTACTGG-1	2.28198	15.4075	CD4 T
CGGGCATGTCTCTA-1	-1.352	14.9325	NK
CTCAGGCTGCTAAC-1	1.25726	13.7811	CD4 T
TCAGTTACTAGAAG-1	2.2855	14.7565	CD4 T
CAAGACTGAGTAGA-1	9.99007	4.97527	B
GAACTGTGACCTGA-1	-0.510946	-5.92119	FCGR3A Monocytes
TTGTACACGTTGTG-1	9.65514	4.4321	B
AATACCCTGGCATT-1	4.17076	15.0824	CD4 T
TGGAACACGCTAAC-1	0.0117773	14.532	CD8 T
TTTCGAACACCTGA-1	4.7364	6.26079	Dendritic
CGGCGAACCAGTCA-1	0.842457	-6.18831	CD14 Monocytes
CATGCGCTAGTCAC-1	-0.486774	-5.88694	FCGR3A Monocytes
GAACGGGATACTTC-1	4.14181	14.5514	CD4 T
ATTTCTCTACTTTC-1	-0.377476	-5.77805	FCGR3A Monocytes
CAGGAACTAACTGC-1	-0.447626	14.6813	CD8 T
GCGCACGAAGTCGT-1	4.36639	15.282	CD4 T
CCCTCAGAGGTCAT-1	4.16333	14.7932	CD4 T
TAACACCTTCGCTC-1	2.51098	-6.25287	CD14 Monocytes
ATCATGCTGAACCT-1	9.34005	4.53994	B
CTAACTACGGCAAG-1	1.23755	14.014	CD8 T
TGATCACTTCTACT-1	9.43738	4.51451	B
TCACCGTGCTCGCT-1	-0.592746	-5.84804	FCGR3A Monocytes
TGTAGGTGTGCTGA-1	3.47237	14.3262	CD4 T
GGCGGACTCTGACA-1	3.79088	14.6064	CD4 T
GGGATGGATACTTC-1	2.21414	14.7342	CD4 T
ATACGTCTTAACGC-1	3.15831	-6.60503	CD14 Monocytes
TAAACAACCAACCA-1	2.7455	15.476	CD4 T
GGCCGATGCAGGAG-1	2.78338	15.5062	CD4 T
AGCCTCACGTTCGA-1	4.07154	14.4714	CD4 T
TCTAGTTGCACCAA-1	0.86439	-6.15369	CD14 Monocytes
GGGACCTGCTTGCC-1	3.68986	14.4587	CD4 T
CAGGCCGAACACCA-1	4.29567	14.5364	CD4 T
GCCGGAACGTTCTT-1	-2.66417	15.8627	NK
ATGCAGTGTTACCT-1	9.78384	4.48549	B
AGAGTGCTGTGTTG-1	10.1903	4.73389	B
TTCAAGCTTCCAAG-1	2.74342	11.1876	CD4 T
CGAAGTACCAACTG-1	9.66318	4.9387	B
TGCTATACGGTTCA-1	2.05952	-5.14904	CD14 Monocytes
TAACTCACGTATCG-1	2.82912	-6.28615	CD14 Monocytes
CATAGTCTCACTTT-1	2.32377	15.0343	CD4 T
CGGTCACTGTTTGG-1	1.62569	14.838	CD4 T
CCTTTAGATTCATC-1	2.79383	-6.3131	CD14 Monocytes
CCCTACGAATTGGC-1	2.94641	-7.03964	CD14 Monocytes
GCTCAAGAAGTCAC-1	0.844247	-6.13786	CD14 Monocytes
CTCATTGATTGCTT-1	3.09531	-7.08011	CD4 T
ACGCTCACAGTACC-1	4.13388	14.4413	CD4 T
GGTATCGAGACAAA-1	2.93347	-7.10991	CD14 Monocytes
GGAGGATGGTTGAC-1	2.10049	-6.39927	CD14 Monocytes
TACTAAGAATCACG-1	2.32352	14.0908	CD4 T
TTCACAACCCGTTC-1	2.20651	-6.41872	CD14 Monocytes
ATCGGTGATTGCAG-1	2.93219	15.782	CD4 T
CGGATAACTCAGTG-1	3.15983	-6.96043	CD14 Monocytes
AACGCATGCCTTCG-1	4.08405	15.653	CD4 T
TCGCCATGAGACTC-1	3.9979	14.758	CD4 T
AATGGCTGTACTCT-1	-0.439657	14.3627	CD8 T
CCGATAGACCTAAG-1	4.32353	15.4639	CD4 T
CCAGAAACGAACTC-1	2.77564	14.3504	CD4 T
ATGTAAACTCTCCG-1	0.0767238	14.8189	CD8 T
ATCTTTCTGCATCA-1	-0.503605	14.5739	CD4 T
TGGTTACTGACGTT-1	2.44365	-6.49633	CD14 Monocytes
CATTTGTGGGATCT-1	9.4532	4.65023	B
AAGAAGACGTAGGG-1	10.1432	4.62835	B
CATACTACGTACCA-1	0.779593	-6.12186	CD14 Monocytes
GATCTTACGAATAG-1	1.97584	-6.66815	CD14 Monocytes
ATGGACACATCGGT-1	2.47212	15.5556	CD4 T
GATCCCTGACCTTT-1	-2.59016	15.7386	NK
GCACTAGACGTAAC-1	9.99484	5.06349	B
GCCTCAACCATGGT-1	3.59422	14.4727	CD4 T
AATCAAACTATCGG-1	0.26946	14.4767	CD8 T
GTCTAGGAGCTTCC-1	2.9057	-6.60963	CD14 Monocytes
ACCTTTGAGGAAGC-1	0.896776	-6.15674	FCGR3A Monocytes
ATTCGACTGAATAG-1	2.6258	-6.80325	CD14 Monocytes
CTTAAGCTCCGCTT-1	9.75672	4.93536	B
GATTCGGAGAAGGC-1	-0.440393	-5.81497	FCGR3A Monocytes
TCAGCGCTCTAGTG-1	-0.208067	14.5401	CD8 T
CGCCATACTGCAAC-1	2.99842	15.076	CD4 T
TGAACCGACTACTT-1	-0.566468	-5.81764	FCGR3A Monocytes
AGGGCGCTATGGTC-1	0.515426	14.328	CD4 T
ATAACCCTTGGTAC-1	2.80553	15.6292	CD4 T
AAAGCAGATATCGG-1	1.1088	-6.34367	CD14 Monocytes
TTCAGTACTCAAGC-1	4.21654	14.7246	CD4 T
TCCGAAGACGTTAG-1	3.05734	15.7402	CD4 T
AAATCAACCCTATT-1	0.142472	-5.08302	FCGR3A Monocytes
CGTCAAGAACGTGT-1	3.7496	15.437	CD4 T
GCACTAGAAGATGA-1	10.1953	4.5633	B
CTATGTTGTCCTCG-1	3.38313	14.6831	CD4 T
TGGGTATGGTACGT-1	9.98836	5.18057	B
CGAATCGAGGAGCA-1	3.10982	-7.24738	CD14 Monocytes
ACGTCGCTCCTGAA-1	-1.80552	15.3268	B
GAAGTCACCCTCGT-1	2.31625	-6.82813	CD14 Monocytes
ATGCCAGACAGTCA-1	2.59849	-7.15926	CD14 Monocytes
AACGTGTGGCGGAA-1	9.70944	4.57018	B
ACCTTTGAGGAACG-1	1.78614	-6.17712	CD14 Monocytes
TGGATGTGATGTCG-1	-0.294202	14.6819	CD8 T
GTCACCTGTCCCGT-1	4.37626	15.523	CD4 T
ACCATTACCTTCTA-1	3.588	15.5269	CD4 T
GAGTGTTGCTGTAG-1	2.38339	15.6605	CD4 T
ATTCGGGAAAGGCG-1	2.13257	-5.42562	CD14 Monocytes
GTATTCACACAGCT-1	4.03931	14.6284	CD4 T
CCCAACACCTCGCT-1	9.39496	4.43651	B
CGATACGATTCACT-1	9.61341	4.49635	B
ACGGAGGACTCTTA-1	2.85314	-7.03256	CD14 Monocytes
ACCCACTGGACAGG-1	4.4044	14.984	CD4 T
CCAGTGCTCGTAGT-1	2.11427	14.6526	CD4 T
GTCAACGACACTGA-1	2.59028	14.5917	CD8 T
GACAACACATCGTG-1	3.51388	14.3708	CD4 T
CTTAAGCTTCCTCG-1	-0.147118	14.7389	CD8 T
ATGCACGATTGGTG-1	0.989291	-6.19707	CD14 Monocytes
ACAGGTACTGGTGT-1	-2.63978	15.7497	NK
ATTACCTGGAGGAC-1	-0.295374	-5.90972	FCGR3A Monocytes
CTATCAACGAACTC-1	3.7748	14.2999	CD4 T
ACCCAGCTGTTAGC-1	2.04638	-5.30592	CD14 Monocytes
GACTGAACCAATCG-1	3.08368	-6.82019	CD14 Monocytes
TTTCTACTTCCTCG-1	9.93361	4.25411	B
ACGGTAACTCGCAA-1	-0.522916	14.5519	CD8 T
AACCTTACTAACGC-1	-0.437459	-5.8225	FCGR3A Monocytes
CAGCGGACACCCTC-1	4.32741	14.7913	CD4 T
AACGTGTGTGCTTT-1	1.94843	14.3507	CD4 T
GTGAACACACTCTT-1	4.33151	14.5519	CD4 T
TTGAATGATCTCAT-1	9.48066	4.79766	B
CTCGACTGCTCTAT-1	2.85321	14.0703	CD4 T
AGTTCTTGAAGCCT-1	-0.675604	14.9507	CD8 T
TGTATGCTCATGGT-1	10.1554	4.66144	B
CGACAAACCGACAT-1	9.97036	4.84274	B
GATCGATGGTAAAG-1	9.93818	4.5043	B
GAGGGTGAAGAGTA-1	3.50216	14.5413	CD4 T
ACGGTATGGTTGTG-1	9.60211	4.54413	B
TAGTTAGAACCACA-1	-2.36243	15.6259	NK
GCTACCTGATCACG-1	3.13008	14.533	CD4 T
CTTGATTGAGGTTC-1	-1.34992	15.1989	CD8 T
GAGATGCTCTGGAT-1	-0.386696	14.7495	CD8 T
AGTTTCACGGTCTA-1	-0.813479	14.9591	CD8 T
ACTCGCACGAAAGT-1	2.69259	-6.37013	CD14 Monocytes
CACGGGTGTGTTTC-1	2.68405	13.4925	CD4 T
ACAGTGACTCTATC-1	-0.162823	14.6486	CD8 T
AGCTGAACCTCTCG-1	3.76558	14.5207	CD4 T
CACAGATGGGATTC-1	2.29054	15.7805	CD4 T
AGAAAGTGGGGATG-1	3.09036	-6.64806	CD14 Monocytes
GGGCCAACTACGCA-1	2.47294	-6.36429	CD14 Monocytes
GGCTCACTACTCAG-1	2.68986	-6.22369	CD14 Monocytes
GACCTCTGCATCAG-1	4.3932	15.5004	CD4 T
TTCAAGCTTGATGC-1	3.35654	14.6009	CD4 T
TATACCACCTGATG-1	10.034	4.63485	B
ATCGGAACCAGTCA-1	2.23246	14.3836	CD4 T
ATGCAGTGTTCTAC-1	1.9115	14.6967	CD4 T
CCAGTCACACTGTG-1	10.1596	4.58647	B
CACCTGACCAGAAA-1	2.37432	14.9097	CD4 T
TAGCTACTTTTGCT-1	-0.102733	14.6409	CD8 T
CGGCACGAACTCAG-1	-0.178301	14.7589	CD8 T
ATACCGGACATTTC-1	1.27361	-6.34644	CD14 Monocytes
TGTTAAGACAAAGA-1	3.13981	-6.97889	CD14 Monocytes
AAATCAACAATGCC-1	9.36886	4.91741	B
AGGGACGATGCATG-1	-0.700541	14.9479	CD8 T
TAGCATCTCCCTCA-1	0.498589	14.1811	CD4 T
CATACTACCTGAAC-1	3.93195	14.63	CD4 T
ACCTCCGATATGCG-1	2.39809	14.8056	CD4 T
GGAGGCCTTTCTTG-1	3.55036	14.2743	CD4 T
GCGGCAACCCGATA-1	2.11268	15.0565	CD4 T
AGTAAGGAGTTTGG-1	1.16124	14.2817	CD4 T
GGATAGCTCGTCTC-1	2.98785	15.3566	CD4 T
TCTACAACGACTAC-1	2.26115	-6.76305	CD14 Monocytes
CTTCATGAAGCATC-1	10.0546	4.5501	B
GCGCGAACGTTCTT-1	9.34719	4.55764	B
CTGGATGACTTGTT-1	1.99851	15.015	CD4 T
TTGCTAACCACTCC-1	4.20032	15.2796	CD4 T
CTGGATGATGTGAC-1	9.99285	5.02739	B
GCCGTACTACCTGA-1	4.40766	15.2546	CD4 T
CTATACTGTTCGTT-1	3.132	6.26639	CD4 T
CTAACACTAGTGCT-1	1.97365	-6.41888	CD14 Monocytes
TACGCAGACGTCTC-1	9.5533	5.19223	B
ATCATGCTAGAGTA-1	-0.97017	14.7605	CD8 T
ACGTCAGAGAGCTT-1	1.2023	-6.1231	CD14 Monocytes
ACATTCTGGGAACG-1	2.15235	-5.55656	CD14 Monocytes
ATTATGGAATCTCT-1	3.02679	14.4994	CD4 T
ATCCTAACGACGGA-1	9.78418	4.52712	B
AAGCGACTTACAGC-1	10.0346	4.43298	B
TGGTAGTGCACTGA-1	-0.436823	-5.83237	FCGR3A Monocytes
CGGGACTGCGTGTA-1	3.55359	15.0747	CD4 T
TACGAGTGATCTCT-1	3.44752	15.5307	CD4 T
GTGTATCTAGCCTA-1	10.1792	4.49902	B
ACTGCCACTCCGTC-1	-2.62527	15.7638	NK
TTGCTATGGTACGT-1	2.62345	-6.30326	CD14 Monocytes
GTAGGTACACGGGA-1	3.07329	-6.45101	CD14 Monocytes
GACAGTTGAGTAGA-1	9.44635	4.52431	B
TAGCCCACAGCTAC-1	-2.70296	15.8373	NK
CGACCGGATGGAAA-1	1.79029	14.9038	CD4 T
GTAAGCACTCATTC-1	10.0645	5.00141	B
CACAATCTTGTTCT-1	0.148551	14.6611	CD8 T
CATTAGCTCCACAA-1	2.63897	-6.63863	CD14 Monocytes
CGATAGACCCGTAA-1	1.70364	-6.61264	CD14 Monocytes
CTCAGCACTTGCAG-1	4.21715	14.8213	CD4 T
GTTGAGTGGTCTTT-1	2.66485	-6.26395	CD14 Monocytes
GACGTAACCTGTGA-1	1.94637	14.3043	CD4 T
TTCGAGGATAGAAG-1	-0.147134	-5.42717	FCGR3A Monocytes
ACCAGCCTGACAGG-1	3.27184	14.2375	CD4 T
GAAACAGAATCACG-1	3.24	14.2664	CD4 T
CCGATAGAGTTGGT-1	1.22489	-6.21402	CD14 Monocytes
ATCTGTTGACCTCC-1	2.96543	15.1142	CD4 T
TTCAGTTGTCCTTA-1	2.42457	-5.68657	Dendritic
CCAGAAACCCTGTC-1	10.1721	4.98503	B
ATTTAGGACAGAGG-1	2.4478	14.1927	CD4 T
CGTCGACTTTCCGC-1	-0.117941	14.823	CD8 T
AAACCGTGTATGCG-1	-2.71903	15.8856	NK
TTTCACGAGGTTCA-1	3.76103	14.4168	CD4 T
CATAACCTTCTCCG-1	2.97428	15.3616	CD4 T
CACCTGACCTCAAG-1	-0.82768	14.9328	CD8 T
CTTTGATGTGTCCC-1	2.90556	15.5974	CD4 T
GGGACCACGAATAG-1	2.40351	14.5668	CD8 T
TCTAACTGAACCAC-1	2.09757	15.2401	CD8 T
TGTCTAACCCCTTG-1	4.23395	14.893	CD4 T
CCATCCGAACGACT-1	-0.421298	14.2226	CD8 T
GTGTACGATCAGTG-1	3.74928	14.7891	CD4 T
ATTCAGCTCATTGG-1	14.3372	9.44974	Megakaryocytes
ATAGCGTGCCCTTG-1	3.00847	-6.24011	CD14 Monocytes
CCCAGACTGCCTTC-1	0.905961	-6.11694	CD14 Monocytes
CACGGGACGTAGGG-1	3.11188	14.5505	CD4 T
TCACCTCTTCCAAG-1	-0.500158	-5.88986	FCGR3A Monocytes
GATATAACACGCAT-1	3.45227	14.9409	CD4 T
CATTACACACGGAG-1	9.78167	4.53915	B
ATAGATTGGTGTAC-1	9.70012	4.37502	B
AGGCAACTGAAGGC-1	2.80738	15.3975	CD4 T
ATTACCTGGGCATT-1	10.0012	4.93959	B
TCCACTCTGAGCTT-1	2.32366	-6.18047	CD14 Monocytes
GACGTCCTGATAAG-1	9.3703	4.76661	B
ACCGTGCTACCAGT-1	2.00141	14.0514	CD4 T
CGGAGGCTATTCCT-1	1.52551	14.078	CD4 T
CACGGGACATAAGG-1	3.82057	14.4678	CD4 T
TACCATTGCGGGAA-1	0.875477	-6.15909	CD14 Monocytes
AGCCACCTGGATCT-1	-0.737998	14.9336	CD8 T
GAATGCACCTTCGC-1	-2.6457	15.7514	NK
ACTGAGACGTTGGT-1	9.423	4.49459	B
GCTACAGAATCTTC-1	10.1327	4.94349	B
TCCGAAGACAATCG-1	2.92946	-7.03391	CD14 Monocytes
CGCACGGAGGACGA-1	10.0592	5.14547	B
ACAGTCGACCGATA-1	-0.421639	14.8223	CD8 T
CACAACGATACGAC-1	3.98194	14.5468	CD4 T
ACGCAATGGTTCAG-1	-2.59026	15.8042	NK
ACCCACTGTCGTAG-1	2.53154	-6.14717	CD14 Monocytes
CATGAGACGTTGAC-1	-2.57654	15.7127	NK
TATCCAACCAGCTA-1	2.98288	-7.0202	CD14 Monocytes
CCACTGTGTGTAGC-1	3.12889	14.9457	CD4 T
GCACTAGAACGGGA-1	1.77541	14.5454	CD4 T
CCAAGAACGTGTCA-1	2.62087	15.3231	CD4 T
CGGACCGATGGGAG-1	2.19838	14.0188	CD4 T
AGCACTGATGCTTT-1	2.57313	-4.70835	Dendritic
GGGACCACTCGTGA-1	4.02643	14.9257	CD4 T
TTAACCACCGTAAC-1	1.90238	14.6536	CD4 T
GAAATACTTCCTCG-1	0.865506	13.7053	CD4 T
GTACTTTGTCGACA-1	-0.175717	14.7994	CD8 T
ACGTTACTTTCCAT-1	2.39261	14.4167	CD4 T
ATCTGTTGCCTTCG-1	0.217416	-5.99411	FCGR3A Monocytes
ATTAGATGTTTCAC-1	4.2852	15.5186	CD4 T
AACGTGTGAAAGCA-1	3.14557	15.589	CD4 T
ACGTGATGTGACAC-1	-2.60063	15.7367	NK
AGGGCGCTAACCAC-1	1.97533	-5.20048	CD14 Monocytes
GCGCATCTTTCTAC-1	3.75375	14.7535	CD4 T
CAGTGATGTACGCA-1	9.80578	5.07193	B
TTTCAGTGGAAGGC-1	-0.207027	14.7207	CD8 T
CTATTGACAAACGA-1	2.23492	-6.84827	CD14 Monocytes
AAAGTTTGTAGCGT-1	3.12387	-7.1718	CD14 Monocytes
GGTGATACTGTTTC-1	4.07113	14.5173	CD4 T
AGTCCAGATATCTC-1	4.12429	14.8563	CD4 T
CGCCATTGGAGCAG-1	10.0426	4.74611	B
AGCGTAACATGCTG-1	2.06365	14.7745	CD4 T
AAGACAGAGGATCT-1	3.94399	14.1907	CD4 T
ATAATGACCTACTT-1	2.36793	14.2415	CD4 T
CGCACTTGTCACGA-1	2.97097	-6.48579	CD14 Monocytes
TTGACACTGATAAG-1	9.93714	5.07992	B
ACGAGGGATGTAGC-1	2.40307	15.1892	CD4 T
AGGGTGGACAGTCA-1	10.0158	4.63613	B
CCCAGACTGGTTTG-1	9.563	5.06769	B
TGTAATGACACAAC-1	-2.66252	15.6617	NK
AAGCGACTGTGTCA-1	4.18071	15.5001	CD4 T
GAGCGGCTGGGAGT-1	10.0666	4.49074	B
TTAGACCTCCTACC-1	4.03147	14.2723	CD4 T
TATGTCACGGAACG-1	9.27051	4.48767	B
CGTGTAGAGTTACG-1	-2.6778	15.736	NK
GAGTGTTGTGGTCA-1	4.08232	14.5369	CD4 T
TGACGCCTGTACCA-1	0.846126	13.6378	CD4 T
GCCTAGCTACGGAG-1	10.1467	4.43966	B
ACGTAGACTACAGC-1	9.95226	4.59064	B
GATATCCTAGAAGT-1	3.24434	14.2192	CD4 T
TACGCAGAGAATCC-1	-1.1432	14.9183	NK
ACGGCTCTTGCACA-1	2.29681	14.4015	CD4 T
ACAATTGACTGACA-1	-0.670276	14.9104	CD8 T
AAATTCGAGCTGAT-1	-0.386554	-5.8892	FCGR3A Monocytes
AATAGGGAGAATGA-1	-0.728915	14.9338	CD8 T
CACGACCTCGATAC-1	9.58282	4.72094	B
GCTAGAACAGAGGC-1	9.61764	4.60762	B
TAGCCCACAAAAGC-1	2.41561	15.7684	CD4 T
GGTAGTACTGTCTT-1	1.55312	15.4135	CD4 T
ACATGGTGAAGCCT-1	2.70806	14.1139	CD4 T
GGAGGTGATACGCA-1	2.33524	14.6646	CD4 T
GTAGTGTGAGCGGA-1	-2.48119	15.605	NK
CGACTCACGTTGCA-1	0.838018	14.3014	CD4 T
CACCGGGATTCGGA-1	-1.07124	14.9283	CD8 T
CGCTACTGTGAGCT-1	3.3237	14.7247	CD4 T
CAACCGCTTTGAGC-1	2.30121	14.6326	CD4 T
TTAGCTACAACCGT-1	4.39296	15.484	CD4 T
TTAGAATGTGGTGT-1	3.86179	14.7759	CD4 T
CGATAGACGTAGGG-1	3.17827	-6.97081	CD14 Monocytes
AGAACGCTTTGCTT-1	3.97879	15.3638	CD4 T
TCCATCCTCCCTAC-1	-1.33122	15.1414	CD8 T
ATAAGTACGAATGA-1	9.77066	4.44605	B
GCGGCAACTGTCGA-1	3.08937	-7.15081	CD14 Monocytes
TAAGGCTGTCTCGC-1	2.38308	-6.15277	CD14 Monocytes
TTACCATGAATCGC-1	2.73946	-7.11532	CD14 Monocytes
AAATTCGAATCACG-1	3.05009	-7.07205	CD14 Monocytes
GGAACACTCACTTT-1	2.8628	-7.13035	CD14 Monocytes
TACTGTTGAGGCGA-1	-2.74871	15.861	NK
GTGTATCTAGTAGA-1	-0.938799	14.7572	NK
TATAGATGGACGGA-1	2.34036	14.3522	CD4 T
AACACGTGGAACCT-1	2.47906	-6.71964	CD14 Monocytes
ATCGGTGAGTCAAC-1	4.04716	14.5957	CD4 T
TTACCATGGTTGAC-1	3.88653	14.8139	CD4 T
CACAGCCTTGTAGC-1	2.99702	14.204	CD4 T
AACCTTTGGACGGA-1	3.85929	14.4098	CD4 T
GTATCTACGACGAG-1	-0.560414	14.8991	CD8 T
ATCTACACCCGCTT-1	2.81063	-7.0433	CD14 Monocytes
TAGATTGACTTGTT-1	10.0024	4.49225	B
AGTCAGACGCTTAG-1	1.48569	13.8513	CD4 T
GGTACTGAACTCTT-1	2.99558	-6.66	CD14 Monocytes
ATTGGTCTTGTCTT-1	10.2086	4.958	B
TTATCCGAGAAAGT-1	0.841657	-6.14379	CD14 Monocytes
GGCAAGGAGGACTT-1	3.30155	15.5388	CD4 T
GGAAGGACGAGGGT-1	3.12701	15.7202	CD4 T
CTGTGAGACAACCA-1	-0.623702	-5.9288	FCGR3A Monocytes
AATTACGACTTCTA-1	3.88014	14.4172	CD4 T
AAACGCTGACCAGT-1	-0.33628	14.8153	CD4 T
TCACCTCTACGACT-1	-0.530521	14.814	CD8 T
TAGTCTTGGGACTT-1	-0.190332	14.5359	CD4 T
GTAAGCTGGTACCA-1	3.01069	-6.54468	CD14 Monocytes
TAAGCGTGGGAAAT-1	3.52325	14.5947	CD4 T
TTTCAGTGTCACGA-1	10.0016	4.52958	B
GTTGAGTGTGCTTT-1	2.63401	15.7748	CD4 T
AGTAATACATCACG-1	-2.43264	15.5147	NK
CTCGCATGACTTTC-1	1.45183	14.7046	CD4 T
CAGGTAACAGACTC-1	1.37932	-6.38172	CD14 Monocytes
CTCAATTGGTTCAG-1	2.89771	15.7041	CD4 T
GCAATCGACTGCAA-1	0.734808	14.4104	CD8 T
CTATGTTGAAAGCA-1	2.82329	15.4372	CD4 T
ATATGCCTTCTCTA-1	1.95132	14.7011	CD4 T
ACAATCCTAACCGT-1	1.55548	14.7422	CD4 T
ACACAGACCATACG-1	-0.80139	15.004	CD8 T
GGCAATACGGCATT-1	-1.21179	15.0778	CD8 T
TAAGAGGACTTGTT-1	-2.44257	15.587	NK
CGCTACTGAGAACA-1	3.04647	14.3233	CD4 T
AAACGCTGTAGCCA-1	-0.620975	13.9774	CD8 T
ACCCAAGAGGACAG-1	2.7999	15.5707	CD4 T
CTGGAAACAAACGA-1	-1.40812	15.1861	CD8 T
ATGCACGACTGTAG-1	1.83749	14.7774	CD4 T
GTCATACTTCGCCT-1	14.3659	9.47705	Megakaryocytes
GACGCCGACCTTCG-1	2.3215	14.2509	CD4 T
GACCTAGACGAGAG-1	1.69351	13.8659	CD4 T
CGATCCACTTCCAT-1	10.2241	4.84086	B
ACGTGCCTTCTATC-1	-0.895614	14.8773	CD4 T
TACATCACTGAACC-1	-0.600993	-5.79781	FCGR3A Monocytes
GGTCAAACCAAAGA-1	3.06779	14.7186	CD4 T
TGTTAAGATAAGGA-1	3.00832	-7.20635	CD14 Monocytes
AGTCTACTTGCATG-1	-0.324574	-5.92897	FCGR3A Monocytes
ACCCACTGCGCCTT-1	2.60623	-6.89226	CD14 Monocytes
ATAGTCCTTGCATG-1	-0.365423	14.3523	CD8 T
GGTGATACGACTAC-1	3.05079	-6.51355	CD14 Monocytes
TTCACAACGTCTGA-1	-0.508516	-5.75312	FCGR3A Monocytes
ACACAGACACCTGA-1	2.8429	-7.16452	CD14 Monocytes
GTAGCAACGGTAGG-1	3.03057	-7.26196	CD14 Monocytes
GATCGAACCGAGAG-1	1.55244	14.7844	CD4 T
TATCTCGAGAGATA-1	2.50981	13.7361	CD4 T
CTTTAGACTCATTC-1	-0.45339	14.773	CD8 T
TGATCGGACTGACA-1	-0.595409	-5.92964	FCGR3A Monocytes
ACGAAGCTCTGAGT-1	9.16303	4.80732	B
TACTCTGACGAGTT-1	1.80386	14.6917	CD4 T
ACGAACACCTTGTT-1	-1.85189	15.428	CD8 T
CCTACCGACTCTTA-1	3.60136	14.3982	CD4 T
ACACGATGATGTGC-1	2.06257	-6.64861	CD14 Monocytes
TGATACCTTATGCG-1	3.96827	14.6472	CD4 T
TGAAATTGGTGAGG-1	2.74156	-6.28482	CD14 Monocytes
CGGACCGATGCGTA-1	-0.92003	15.0104	CD8 T
GCTTAACTGCTGAT-1	3.39987	14.5285	CD8 T
GAGTGACTCGGTAT-1	-0.594032	14.8781	CD8 T
CTAGATCTCTCTAT-1	3.03506	14.4597	CD4 T
GTGATGACAAGTGA-1	2.0794	14.5627	CD4 T
GCATGTGACAAGCT-1	4.10555	15.5067	CD4 T
CGCAGGTGCCATAG-1	-0.0975768	-5.95094	FCGR3A Monocytes
CCAACCTGTTCGCC-1	2.15668	-5.3449	CD14 Monocytes
GGAATCTGGGAGGT-1	3.42889	14.3794	CD4 T
CGTCAAGACAGAGG-1	2.81439	15.5312	CD4 T
AGCCGTCTGAGAGC-1	2.56543	15.7093	CD4 T
CAACGTGACTCCAC-1	1.90362	-6.14985	CD14 Monocytes
TAGCATCTGGGACA-1	4.04047	14.4346	CD4 T
CTTACTGACGTACA-1	4.14476	14.5907	CD4 T
TGGATGTGTGAAGA-1	10.0868	4.97422	B
TAGTCTTGGCTGTA-1	4.08958	14.609	CD4 T
AATGCGTGGCTATG-1	10.2364	4.87888	B
CATCGCTGGGATCT-1	2.5291	15.6629	CD4 T
AGATTCCTATCGTG-1	3.32087	14.3599	CD4 T
AGTTATGAGTTCAG-1	2.67372	15.4441	CD4 T
CCGACACTGGTTTG-1	2.51288	15.0866	CD4 T
CGAAGGGAAACCTG-1	-0.767805	14.9106	CD8 T
TACGTACTACGGAG-1	1.21174	14.3532	CD4 T
GATTCGGACAGGAG-1	2.2559	-6.04677	CD14 Monocytes
ATAGTTGACAACTG-1	2.843	14.9617	CD4 T
TGACCGCTAAAAGC-1	2.68148	15.719	CD4 T
AGTCCAGATTTCAC-1	3.01795	14.3773	CD4 T
GAAACCTGGACTAC-1	-0.571843	-5.84735	FCGR3A Monocytes
TTCAGTTGTCTCGC-1	9.32329	4.90748	B
GTACCCTGTCCTTA-1	-1.35666	15.1686	CD8 T
ACCTATTGTGCCCT-1	-0.645631	-6.02428	FCGR3A Monocytes
GGTAGTACACTAGC-1	2.08243	-6.47735	CD14 Monocytes
TGGCAATGGAGGGT-1	-0.0480015	14.733	CD8 T
ATGATAACTTCACT-1	-2.63551	15.6816	NK
TCAATCACACTCTT-1	-0.849536	14.9113	CD8 T
AAAGAGACGCGAGA-1	2.68601	-6.35665	CD14 Monocytes
AGCATCGAAGGGTG-1	9.49071	4.65325	B
GACTCCTGGGTTAC-1	4.019	14.5004	CD4 T
CCCAGTTGTCTATC-1	10.1091	4.57585	B
GCATCAGATGCGTA-1	0.0762257	14.7012	CD8 T
GGGCCATGTTGACG-1	2.39412	14.1441	CD4 T
AACCAGTGATACCG-1	-0.377462	-5.85978	FCGR3A Monocytes
GATCCCTGTGTAGC-1	-0.552034	14.8723	CD8 T
CTCAGCACTGAACC-1	1.77324	-6.46349	CD14 Monocytes
ACGGAACTGTCGTA-1	-0.523759	-5.95839	FCGR3A Monocytes
ATACCGGATCTCGC-1	2.99222	15.1677	CD4 T
GGAGGATGCCACCT-1	4.26642	15.1297	CD4 T
GGACGCTGACGCAT-1	-0.242014	14.8355	CD8 T
CTTTGATGAGCACT-1	2.52013	15.4034	CD4 T
TGAGGACTTCATTC-1	2.96225	15.7347	CD4 T
TAGTTAGATGAACC-1	2.88413	14.3429	CD4 T
GCTACGCTAGCTAC-1	1.18588	14.4681	CD4 T
GCGTAATGCACCAA-1	-0.421112	-5.90605	FCGR3A Monocytes
CCAGCACTGCGATT-1	-0.326202	-5.89828	FCGR3A Monocytes
ACAATTGATGACTG-1	-2.58724	15.6785	NK
TGATTCTGCTCTTA-1	2.83501	15.3157	CD4 T
CTGCCAACAGGAGC-1	2.75526	15.7293	CD8 T
TCGAGCCTATCAGC-1	9.86206	4.44419	B
GTGGATTGCACTAG-1	-0.440382	-5.79467	FCGR3A Monocytes
AAAGTTTGATCACG-1	10.1975	4.84908	B
TACAATGAAAACAG-1	3.06604	-7.09952	CD14 Monocytes
AAGTCCGACTTGTT-1	3.63904	15.6647	CD4 T
AACTCTTGCAGGAG-1	1.9469	14.5339	CD4 T
AACCCAGATCGCTC-1	4.0538	14.4441	CD4 T
CAAAGCACCGTAAC-1	9.67502	5.07876	B
AGCGATTGAGATCC-1	-2.60473	15.7622	NK
AAGCGACTTTGACG-1	-0.490597	-5.81912	FCGR3A Monocytes
TACTCAACGGTCTA-1	2.99059	-6.56591	CD14 Monocytes
CACGGGTGGAGGAC-1	-1.28313	14.9404	CD8 T
CCTACCGAGGGATG-1	9.40819	4.60382	B
ATGAGAGAAGTAGA-1	9.37639	4.56194	B
ATTGCACTGAGAGC-1	-0.209972	-5.94409	FCGR3A Monocytes
AAATGTTGCCACAA-1	0.971231	13.885	CD4 T
CAGTTGGAAAGAGT-1	1.05541	-6.20074	CD14 Monocytes
AACGTGTGTCCAAG-1	2.99206	15.112	CD4 T
CTACGCACACCTAG-1	-0.30419	-5.75092	FCGR3A Monocytes
CTTGATTGCATTCT-1	1.76099	14.7087	CD4 T
CTGACAGAATCGTG-1	-1.20026	15.0994	CD8 T
AATACTGAATTGGC-1	-2.41972	15.6736	NK
TAACTAGAATTTCC-1	2.22155	14.3021	CD4 T
ACCACCTGTGTGCA-1	3.16186	14.0969	CD4 T
GATTTAGACACTCC-1	-0.510362	-5.86904	FCGR3A Monocytes
GAATGCTGCGGTAT-1	4.30146	14.9037	CD4 T
ATCGTTTGTGCCAA-1	2.77612	-7.12069	CD14 Monocytes
GAAGGGTGAAAGTG-1	2.31192	14.7963	CD4 T
TACTCTGAATCGAC-1	-2.59764	15.7591	NK
TACATAGAACGCAT-1	-0.266893	14.8205	CD8 T
GGGACCACACGTTG-1	-1.2609	15.197	CD8 T
AGCATGACGATGAA-1	-0.0781263	14.5876	CD8 T
ACCCAGCTTGCTTT-1	3.52006	14.4498	CD4 T
TGGACCCTCATGGT-1	-0.131054	14.8017	CD8 T
CGAGGAGATGTCGA-1	3.44319	14.4125	CD4 T
TTCTACGAGTTGGT-1	2.23666	14.9998	CD4 T
TTCATTCTTCTCTA-1	4.3748	14.6445	CD4 T
CCGGTACTGTCCTC-1	3.3371	14.1394	CD4 T
CTGTATACGTTGGT-1	3.89454	14.5091	CD4 T
ATATACGAATTGGC-1	2.41393	14.9177	CD4 T
TACTAAGATGATGC-1	3.12716	-6.82116	CD14 Monocytes
CTATAGCTTCGCTC-1	1.8117	-6.66704	CD14 Monocytes
ATGAAGGACTAGTG-1	10.0499	5.05682	B
ATAAACACAGTGCT-1	9.84963	5.04828	B
AGGAGTCTGGTTTG-1	3.67657	14.3601	CD4 T
ACGCCACTGAACTC-1	0.713305	-6.01207	CD14 Monocytes
CACGGGTGCTTCGC-1	-1.40139	15.2028	CD8 T
GAACTGTGCCAGTA-1	3.01918	-6.87067	CD14 Monocytes
CCAGTCACACTGGT-1	2.9714	-6.51155	CD14 Monocytes
TTTAGCTGATACCG-1	4.21152	15.5337	CD4 T
TGTTACTGTAGTCG-1	-1.13501	15.0601	CD8 T
TCAAGGACGGTGTT-1	2.77202	-6.68278	CD14 Monocytes
GAGAAATGTTCTCA-1	9.39951	4.55244	B
GCTCCATGAGAAGT-1	-1.05762	14.977	CD8 T
TATACAGAAGAACA-1	4.27569	15.4364	CD4 T
CATCAGGATAGCCA-1	-2.69284	15.8026	NK
GGAAGGACCACTAG-1	1.89072	14.1506	CD4 T
TATGTGCTCCGATA-1	2.83832	-6.29496	CD14 Monocytes
AGGGACGACGTTGA-1	4.15818	14.6997	CD4 T
ATTTCTCTAGCAAA-1	1.78446	14.8744	CD4 T
CCTGGACTCGTGAT-1	2.61508	14.2847	CD4 T
GTCCCATGTGGTGT-1	0.999268	-6.15665	CD14 Monocytes
TGATCACTAGCATC-1	-0.398233	14.5805	CD8 T
GTTAAAACTTCGCC-1	1.76549	14.8343	CD4 T
CTAGATCTTCGACA-1	2.79399	14.5013	CD4 T
TGTATCTGTTAGGC-1	2.50251	14.6085	CD4 T
GATCTACTTTGCAG-1	10.238	4.8265	B
TACTACACGAGAGC-1	2.68012	15.7535	CD4 T
AGAACAGAAATGCC-1	-2.43194	15.6986	NK
GGCTAAACTCTTAC-1	3.50567	14.3935	CD4 T
GCAACCCTCCTCGT-1	3.05986	-7.17532	CD14 Monocytes
ATTCGACTCACTAG-1	1.03957	14.2963	CD8 T
TGGAGACTGAAACA-1	2.79402	11.9896	CD4 T
TACGGAACGCGTTA-1	9.83949	4.70655	B
CGCACGGATCTTTG-1	4.15093	15.2718	CD4 T
GGAACTTGAAGGTA-1	2.45159	-6.22576	CD14 Monocytes
ATGAAGGACCTGTC-1	9.85151	4.52628	B
TACCATTGTGAGGG-1	2.11785	-5.36378	CD14 Monocytes
CTAGGATGATCGTG-1	9.07498	5.07252	B
TCTGATACACGTGT-1	3.03993	14.8119	CD4 T
TATTTCCTGGAGGT-1	-2.10696	15.5509	NK
CATGAGACTCGCCT-1	2.92222	14.5889	CD4 T
TTACGACTGAGAGC-1	2.074	14.8723	CD4 T
TACTCTGATTGACG-1	10.0555	4.89482	B
CGCTAAGACAACTG-1	3.77471	14.9426	CD4 T
GCGCATCTAGGTCT-1	4.06815	15.1642	CD4 T
AGAATGGAAGAAGT-1	-0.844479	14.8964	CD8 T
GAGTCTGATCGTGA-1	2.27912	14.3617	CD4 T
TACAATGATGCTAG-1	-0.059067	14.719	CD8 T
CAGAAGCTCTCAAG-1	4.36625	15.1911	CD4 T
CCAAGAACCCAATG-1	1.84714	15.1497	CD4 T
AGCATCGAGCTTCC-1	2.92486	-7.26087	CD14 Monocytes
CCTGACTGAAGTAG-1	-0.271063	14.7745	CD8 T
ATTGAATGGACGGA-1	2.41207	14.9654	CD4 T
CGCCATTGGAGACG-1	2.57236	14.7169	CD4 T
CGCTACTGAACAGA-1	2.39502	-6.20524	CD14 Monocytes
ATAATCGAGCTGAT-1	9.43245	4.46897	B
CGTACCACACACAC-1	2.51809	14.7948	CD4 T
GAAAGATGATTTCC-1	2.23073	14.7263	CD4 T
ATTGATGAGCGAAG-1	1.44165	13.9294	CD4 T
TCACGAGAGGAGGT-1	9.6522	4.4283	B
GGACCGTGGGAACG-1	2.55268	-4.82986	Dendritic
AAGCGTACGTCTTT-1	4.14465	14.8232	CD4 T
GTTGTACTTTTGGG-1	4.2277	14.9697	CD4 T
CATTTGTGACGACT-1	9.71016	4.68655	B
TGGTCAGACCGTTC-1	-2.68581	15.8378	NK
CGCTCATGCATTTC-1	3.08134	-6.73716	CD14 Monocytes
CTTGTATGACACCA-1	9.91183	4.68211	B
CGGCGAACGACAAA-1	-2.49401	15.6467	NK
CAAAGCACGGTAAA-1	-1.83937	15.403	CD8 T
GCTACGCTCCCTAC-1	2.801	15.103	CD4 T
GTTGACGAGCCCTT-1	-1.3139	15.1472	CD8 T
ATAGCTCTGAGGTG-1	4.08449	14.6138	CD4 T
CAAATTGAGGGCAA-1	1.91047	14.1651	CD4 T
CAAATTGATGGAGG-1	2.91957	-7.007	CD14 Monocytes
CTATAGCTTGCCTC-1	3.14122	-6.98689	CD14 Monocytes
GCACTGCTGAGGCA-1	1.44136	14.8673	CD8 T
GCCACGGATACTGG-1	4.22593	14.6368	CD4 T
AGCTGCCTTGGGAG-1	0.909324	-6.13967	CD14 Monocytes
GACCATGACTCTCG-1	2.41907	-7.01762	CD14 Monocytes
TATTTCCTGGTGTT-1	3.65736	14.3326	CD4 T
GGCGGACTTACTGG-1	4.07824	14.5177	CD4 T
AAAGTTTGGGGTGA-1	9.41756	4.51799	B
AAGGTCACGGTTAC-1	2.82206	-6.62358	CD14 Monocytes
AATCCTACCGGTAT-1	3.52443	14.8883	CD4 T
CAGCACCTGTAGGG-1	2.74338	-6.7088	CD14 Monocytes
GGAACTACTACTTC-1	2.52702	14.933	CD4 T
ACGCGGTGTTTGCT-1	-1.30002	15.145	CD8 T
ACGAACTGGCTATG-1	3.96487	1.53833	Megakaryocytes
TAGGTGTGTTCTGT-1	2.12729	13.7241	CD4 T
TTTCCAGAGGTGAG-1	1.92502	14.7149	CD4 T
AAGTCCGATAGAAG-1	4.27243	14.9793	CD4 T
CACATGGAAGTCGT-1	4.03594	14.7018	CD4 T
TAGGTTCTTCTTAC-1	-0.467859	-5.8197	FCGR3A Monocytes
CAATTCACTTGTGG-1	2.78652	11.1648	CD4 T
TATGGGTGCATCAG-1	-2.21859	15.5552	NK
AAGATTACTCCTCG-1	2.81969	-7.21792	CD14 Monocytes
CTTCATGACCGAAT-1	-0.340956	14.6129	CD8 T
CCTCGAACTTACTC-1	2.83124	15.7474	CD4 T
ATCCAGGATGGAAA-1	2.05485	14.9311	CD8 T
ATCGCGCTGGGATG-1	2.56265	15.4574	CD4 T
CCTATAACGAGACG-1	-0.426891	-5.82426	FCGR3A Monocytes
GGATGTACCAAAGA-1	10.004	4.49112	B
TTTAGCTGGATACC-1	2.51544	-6.40624	CD14 Monocytes
ATCAACCTTTGTCT-1	-0.162767	14.7301	CD8 T
TACTTGACTCCTCG-1	-0.336685	14.6736	CD8 T
CCAAGAACGTAGCT-1	2.67082	15.5618	CD4 T
GAAGTAGATCCAAG-1	-0.676685	-5.78631	FCGR3A Monocytes
TAGGCTGATGCCTC-1	2.80753	-6.50209	CD14 Monocytes
GGTACATGAGCTCA-1	0.623731	14.2153	CD8 T
TTAGGGTGTCCTGC-1	0.770092	-6.15302	CD14 Monocytes
CGGGCATGACCCAA-1	2.7103	2.46141	FCGR3A Monocytes
GCGAGAGAGGGACA-1	2.41765	15.2142	CD4 T
ACCCAAGAATTCCT-1	-0.602124	-5.85169	FCGR3A Monocytes
CGAGCGTGGATACC-1	2.46622	15.7582	CD4 T
GCGAAGGAGAGCTT-1	4.89173	6.66159	B
GAAGTCTGTCGCAA-1	10.0509	4.95753	B
CTGTGAGACGAACT-1	3.11349	-6.99112	CD14 Monocytes
CTGGCACTGGACAG-1	-0.0582911	14.8572	CD8 T
CGAGTATGTCACCC-1	-0.356267	-5.9094	FCGR3A Monocytes
TGAATAACCACTTT-1	4.29948	14.6901	CD4 T
GTGATTCTGGTTCA-1	-2.43594	15.5965	NK
CGACCACTAAAGTG-1	-2.54814	15.6392	NK
CACAGAACCTGATG-1	2.34467	15.566	CD4 T
GGGCCAACTCCAAG-1	9.57602	4.78391	B
CTCAGCTGAACCTG-1	2.91223	-6.3647	CD14 Monocytes
GATATTGACAGGAG-1	0.310554	14.5167	CD8 T
TATTGCTGTGCACA-1	-0.764782	14.7986	CD8 T
CGGCCAGAAAGGTA-1	2.64888	14.6421	CD4 T
TTGGTACTCTTAGG-1	4.18265	15.5887	CD4 T
GTTAACCTTGCTTT-1	2.54061	-4.8318	Dendritic
CGGCGAACTACTTC-1	-2.59896	15.712	NK
TCCACGTGGAAACA-1	4.21792	15.6398	CD4 T
TGGACCCTACACTG-1	2.5425	-7.14845	CD14 Monocytes
TGAGACACTGTGCA-1	1.27639	13.6782	CD4 T
AGACTGACCATCAG-1	-0.441294	14.8487	CD8 T
TCGAGAACGTTAGC-1	0.724009	13.7156	CD4 T
TTCAGTTGTCTAGG-1	0.728609	14.4117	CD4 T
CACATACTACAGCT-1	-0.858019	14.8703	CD8 T
CCTGACTGGGGAGT-1	4.28346	14.6644	CD4 T
CATTTGTGCGGAGA-1	4.49632	15.2126	CD4 T
TCAAGGACAGCGTT-1	2.9419	15.5624	CD4 T
ATACGGACTCTGGA-1	3.03293	-6.78121	CD14 Monocytes
CCAGGTCTACACCA-1	9.83316	5.1055	B
CATCATACGGAGCA-1	10.0405	4.81911	B
GCTATACTGGACGA-1	2.43438	15.5436	CD4 T
ATACGGACAGACTC-1	2.76165	-7.02486	CD14 Monocytes
GCAATCGATCCTTA-1	2.20889	-6.02892	CD14 Monocytes
GTTCAACTTATGCG-1	4.47788	14.8767	CD4 T
ACTCTCCTGACACT-1	3.23175	13.8475	CD4 T
AAGCACTGCATACG-1	-0.888546	14.7368	CD8 T
ACCAGTGATGACTG-1	3.06283	-7.16418	CD14 Monocytes
AGCACTGATTGCGA-1	4.15063	14.7125	CD4 T
CGGCATCTTCGTAG-1	2.7365	-6.5197	CD14 Monocytes
CAAAGCTGAAAGTG-1	0.659838	14.1811	CD4 T
TAAGTAACCTGTAG-1	2.50344	15.7406	CD4 T
AAGCCATGAACTGC-1	2.5771	-4.70242	Dendritic
TACGATCTTACGAC-1	-0.811102	14.6521	CD8 T
GAAAGATGCTTCGC-1	2.69196	-6.49809	CD14 Monocytes
CGGCACGACTACGA-1	-0.332996	-5.78721	FCGR3A Monocytes
TTCTTACTCTGGAT-1	-0.445267	-5.85439	FCGR3A Monocytes
TGGGTATGAAGAGT-1	2.573	15.6813	CD4 T
TTCATTCTATGTCG-1	1.71206	-6.52579	CD14 Monocytes
CGCAAATGCTCGAA-1	2.41336	13.0644	CD4 T
TGTGAGTGACCACA-1	4.14538	15.2297	CD4 T
TTACGTACGTTCAG-1	14.2964	9.40879	Megakaryocytes
GGGACCACGTCATG-1	4.02506	14.5874	CD4 T
CCAGCTACCAGCTA-1	10.0741	4.94206	B
ACAGACACGTTGTG-1	2.59366	14.2391	CD4 T
AGTCAGACTGCACA-1	2.50881	15.4174	CD8 T
GATAGCACCCATAG-1	2.59211	14.7228	CD4 T
TATTGCTGCCGTTC-1	9.98294	5.14525	CD4 T
TACTCCCTCAGTTG-1	2.85246	15.6414	CD4 T
GAAACCTGATGCCA-1	2.10105	14.9041	CD4 T
GTAACGTGATCGGT-1	9.47534	4.49419	B
CTAGGATGAGCCTA-1	4.61038	6.34948	B
CTGGCACTCAAGCT-1	2.96238	-6.67196	CD14 Monocytes
ACAAATTGATTCTC-1	-0.396616	-5.88392	FCGR3A Monocytes
TCTTCAGAGCTACA-1	1.09805	-6.21745	CD14 Monocytes
CCTCGAACGTATCG-1	2.84795	15.3487	CD4 T
TATACGCTACCAAC-1	2.13205	14.3676	CD4 T
TCCCGAACTTCGCC-1	-0.476325	-5.83456	FCGR3A Monocytes
TCATTCGATACAGC-1	-0.412053	-5.91631	FCGR3A Monocytes
CTCAGCTGTTTCTG-1	0.116567	14.7234	CD4 T
TCCGGACTGTACGT-1	-0.132611	14.7877	CD8 T
CCTAAGGACTAGCA-1	3.03118	-6.65276	CD14 Monocytes
CTCCACGAGAGATA-1	2.47604	-5.09806	Dendritic
AGTGTTCTATAAGG-1	1.25468	13.8271	CD4 T
CTATACTGCGCTAA-1	3.01992	-6.77086	CD14 Monocytes
ACGGTCCTCGGGAA-1	2.16453	14.7431	CD4 T
TGAAGCTGCGTAAC-1	3.98956	14.8174	CD4 T
CAGCATGAGACGTT-1	0.0405005	14.7696	CD8 T
ATGATATGACTGGT-1	3.90586	14.3924	CD4 T
CTGCAGCTGGATTC-1	0.160267	-5.98402	CD14 Monocytes
CTTAACACCTGTAG-1	2.74521	14.8954	CD4 T
CGAACATGCCCTAC-1	1.38607	-6.2744	CD14 Monocytes
TACAATGACTTAGG-1	1.92834	14.7782	CD4 T
GGCGGACTTGAACC-1	2.55588	14.7189	CD4 T
CGGAATTGGTTTGG-1	1.64213	14.6235	CD4 T
TATGTCACTTCTCA-1	9.48237	4.47141	B
GCTTAACTTAGACC-1	2.97762	-7.05524	CD14 Monocytes
ATTACCTGCCTTAT-1	2.92083	-6.41756	CD14 Monocytes
GAACAGCTAACTGC-1	0.736327	-6.10152	CD14 Monocytes
TCGAGCCTGCGAGA-1	0.167199	14.6692	CD8 T
AATCTCTGCTTTAC-1	-2.25453	15.6679	NK
CAGCAATGTGAGGG-1	3.09057	-7.16188	CD14 Monocytes
CACCGTACTAGCGT-1	4.28103	14.9583	CD4 T
CTAGAGACACTTTC-1	3.43546	14.8916	CD4 T
ACCTTTGACTCCCA-1	2.00676	-6.21471	CD14 Monocytes
CGGCACGAAGGGTG-1	3.07334	14.3947	CD4 T
CAGACTGAGTATGC-1	3.18952	15.1325	CD4 T
CTAGAGACAGCATC-1	-0.906761	14.9954	CD8 T
TCAGTGGAAGATCC-1	-1.10369	14.9478	CD8 T
AGCCAATGGGGAGT-1	-0.468374	-5.81517	FCGR3A Monocytes
AGCTTTACACCAAC-1	-0.148338	14.6831	CD8 T
ATACGGACCTACTT-1	3.11852	-7.19564	CD14 Monocytes
CCACCATGATCGGT-1	4.09599	14.6131	CD4 T
GGAGGTGATCGCTC-1	1.97655	14.8291	CD4 T
GAGTTGTGGTAGCT-1	14.4585	9.57095	Megakaryocytes
TTCCTAGACTAGTG-1	-0.574337	-5.82704	FCGR3A Monocytes
GACGGCACACGGGA-1	-2.57083	15.7123	NK
AGCAAAGATATGCG-1	3.72842	14.6318	CD4 T
GGCGACTGCGTAAC-1	2.59149	14.3595	CD4 T
AGTCACGATGAGCT-1	-1.65435	15.2378	NK
AAACGCTGTTTCTG-1	-0.509267	-5.7214	FCGR3A Monocytes
AGGTGGGAAGAATG-1	1.85032	14.273	CD4 T
TTGAATGACTTACT-1	4.0995	14.8401	CD4 T
AAACATACAACCAC-1	0.815453	14.5907	CD4 T
GTTATGCTTTCATC-1	3.857	14.4704	CD4 T
CTGAAGTGAAGCCT-1	-0.349995	-5.82219	FCGR3A Monocytes
ATAACATGTACTCT-1	2.38826	15.6651	CD4 T
AAATCAACGGAAGC-1	4.12175	15.5836	CD4 T
CCCTCAGACACTTT-1	9.91051	4.60683	B
ACCCTCGACGGTAT-1	9.784	5.12757	B
AGTAAGGATTCTTG-1	2.49273	15.7256	CD4 T
TAATGCCTCATGAC-1	2.94754	15.307	CD4 T
ATGATATGAAACAG-1	3.32679	14.6768	CD4 T
CGTGTAGACGATAC-1	-1.37028	14.9566	NK
CTCGAGCTCTGGAT-1	-1.9879	15.4132	CD8 T
ATAGCGTGGTATCG-1	2.86706	-7.11618	CD14 Monocytes
AAGTAACTCTGAAC-1	2.96454	-6.67356	CD14 Monocytes
CCTCTACTCTTCGC-1	2.30031	-5.99194	CD14 Monocytes
CTATTGTGGCAAGG-1	1.43851	14.4691	CD4 T
GAAATACTACCAAC-1	2.13704	-6.75706	CD14 Monocytes
TAGCCCACAGCCAT-1	-0.244255	14.7696	CD8 T
CACTATACCCCGTT-1	9.87281	5.01291	B
ATGGGTACAACCTG-1	10.287	4.98698	B
AGAGATGACTGAAC-1	4.11232	14.6326	CD4 T
CTAGGTGATGGTTG-1	-0.411499	-5.8579	FCGR3A Monocytes
GCTATACTAAGGCG-1	3.61274	15.29	CD4 T
CATTGACTAGCGGA-1	3.08295	-6.90179	CD14 Monocytes
CGCCATTGCTATGG-1	2.06282	14.2538	CD4 T
ATAGTTGATAAGCC-1	2.44165	13.8292	CD4 T
TCCTACCTGTCGTA-1	2.15087	14.9926	CD4 T
TGAAGCTGAGACTC-1	2.74878	12.5789	CD4 T
AAAGTTTGTAGAGA-1	3.15125	13.699	CD4 T
AAACATTGAGCTAC-1	9.16832	4.75635	B
GGGACCACTCAAGC-1	2.91137	14.1443	CD4 T
AGGCAGGAGTACCA-1	0.0196322	14.6538	CD8 T
CTAAGGACGCCATA-1	2.78027	-6.40092	CD14 Monocytes
CTATTGACACTGGT-1	0.469921	-6.08513	CD14 Monocytes
AAGGTCACTTCCCG-1	-0.390126	14.5571	CD8 T
TAGAGCACCTTACT-1	10.1647	4.66503	B
CACGCTACAGAAGT-1	2.56109	14.6178	CD4 T
CCGTACACGTCATG-1	-0.995259	15.0376	CD8 T
TCGTTATGGACAAA-1	1.89049	14.7251	CD4 T
ATGAAACTGAGGCA-1	3.85611	14.527	CD4 T
CACCCATGTTCTGT-1	-0.646635	14.6487	CD8 T
TAACGTCTCATTGG-1	3.56833	14.3853	CD4 T
GGCAAGGAAGAAGT-1	3.67333	14.5882	CD4 T
ATCTCAACCTCGAA-1	2.76505	13.3734	CD4 T
GTCCAAGAAAAACG-1	3.98381	14.6062	CD4 T
CAACGATGCGCAAT-1	0.345451	-5.99887	FCGR3A Monocytes
CCCAACACTTTGTC-1	2.2135	-6.10804	CD14 Monocytes
TCATCAACTGTTCT-1	0.816127	-6.14477	FCGR3A Monocytes
ACGTCCTGATAAGG-1	3.00798	-7.18714	CD14 Monocytes
TACTAAGATTGCGA-1	3.39241	14.3993	CD4 T
CTTGAACTACGCAT-1	2.94107	14.5314	CD4 T
ATTAAGACTGCAGT-1	2.42978	15.3391	CD4 T
AGTACGTGAGGGTG-1	3.46764	14.2793	CD4 T
TCCTAATGGTTTGG-1	-1.48204	15.2378	CD8 T
AGGTGGGAAGTTCG-1	3.72303	14.2892	CD4 T
TTGAGGTGGACGGA-1	4.05117	14.7887	CD8 T
GTTAGGTGCCAGTA-1	2.91676	-6.49857	CD14 Monocytes
TGACTTACACACCA-1	2.737	15.343	CD4 T
GAAACAGACATTCT-1	3.23638	14.3237	CD4 T
ACCTGAGATATCGG-1	1.21072	-4.85604	FCGR3A Monocytes
CCAAGATGTTTCAC-1	1.90023	14.1799	CD4 T
AATACCCTGGACGA-1	10.1928	4.66841	B
GCTTAACTACAGTC-1	2.92929	-7.17191	CD14 Monocytes
GCCACTACCTACTT-1	10.0917	4.74425	B
CATTGGGACTCGAA-1	0.335787	13.2081	CD4 T
ATTCCAACCATTGG-1	2.68641	-6.4131	CD14 Monocytes
CAAGCTGACCATAG-1	-0.471924	-5.79618	FCGR3A Monocytes
GGCATATGGGGAGT-1	14.1529	9.28257	Megakaryocytes
TAACTAGACTTAGG-1	3.10212	15.6881	CD4 T
CCCTTACTGCAGTT-1	-0.394054	14.4747	CD8 T
CAGACCCTAATGCC-1	3.05168	14.4714	CD4 T
TCCCGATGCCTGAA-1	3.02474	-7.25002	CD14 Monocytes
GTCATACTTTACCT-1	-0.322433	14.7503	CD8 T
CTAACGGAACCGAT-1	-2.45219	15.7067	NK
TATCCAACTCTCTA-1	-0.304687	14.8504	CD8 T
GCCAAATGATCGAC-1	2.40033	15.6843	CD4 T
AATGATACACCAAC-1	-1.5407	15.256	CD8 T
TAGTAAACGTCACA-1	2.85617	14.9914	CD4 T
ACGCCGGAAAGCCT-1	3.59165	14.7632	CD4 T
GGACAGGAGTGCTA-1	9.99827	5.04131	B
ACAAGAGAGTTGAC-1	9.79863	4.48427	B
GGGTAACTCTGGAT-1	3.81869	14.4575	CD4 T
GCAGCTCTGTTTCT-1	2.64573	14.8017	CD4 T
AGAGATGAGGTTTG-1	2.09698	-6.65161	CD14 Monocytes
AACAATACGACGAG-1	3.35639	14.3706	CD4 T
ACCCAGCTCAGAAA-1	2.40061	14.6995	CD4 T
CGCACTACAGAATG-1	2.99028	15.2313	CD4 T
GAAAGTGACTCAAG-1	2.80604	15.8594	CD4 T
CGTGATGACGCTAA-1	3.59342	14.1938	CD4 T
TAGAAACTAATCGC-1	3.44636	14.4473	CD4 T
TGTAGGTGCTCTAT-1	2.53414	-4.76752	Dendritic
ATTGCACTTAGCCA-1	2.31125	14.7787	CD4 T
TTACTCGAACGTTG-1	4.89114	6.64718	B
GGACCCGAAGCTAC-1	2.10966	-6.21212	CD14 Monocytes
ACCATTTGTCATTC-1	2.56914	15.2268	CD4 T
AGATTCCTGACGAG-1	2.92281	-6.29515	CD14 Monocytes
CGTCAAGAAAGGTA-1	2.91354	-7.15294	CD14 Monocytes
TAATGTGAAGATGA-1	3.53715	14.0002	CD4 T
GCAGGGCTAAGGGC-1	4.0001	14.5282	CD4 T
CCTTCACTCAGTCA-1	9.37461	4.74411	B
ATAGATACCATGGT-1	1.89284	14.7145	CD4 T
AACAAACTCATTTC-1	3.74849	14.6948	CD4 T
ATCTGGGATTCCGC-1	0.11133	14.9339	CD4 T
AACCTTACGAGACG-1	4.36924	15.2874	CD4 T
GACTGAACAACCGT-1	10.1019	4.91684	B
AGATATTGGCCAAT-1	2.03451	-6.20736	CD14 Monocytes
ACTCAGGATCTATC-1	9.97553	4.94349	B
ACAAGAGACTTATC-1	2.2991	13.9005	CD4 T
TACGCCACTCCCAC-1	-0.624108	-5.83005	FCGR3A Monocytes
CTACTATGATGTGC-1	3.1086	-6.67105	CD14 Monocytes
TCCTAAACCGCATA-1	-2.6071	15.7766	NK
ATGTCACTCTGCTC-1	1.77325	14.1048	CD4 T
AGTACTCTCAACCA-1	-1.00194	14.9987	CD8 T
GTAGCTGAAGCTAC-1	-0.690595	-5.84056	FCGR3A Monocytes
TACACACTCTTACT-1	1.80279	13.9038	CD4 T
GGGATGGACGACAT-1	9.73864	5.12773	B
ATGGGTACATCGGT-1	-2.48155	15.6933	NK
ATCGCGCTTTTCGT-1	10.0326	4.73276	B
ATACCACTGCCAAT-1	-1.71493	15.1936	NK
ACTTGGGATGTGAC-1	-0.638603	-5.82348	FCGR3A Monocytes
CCAGAAACGGTCTA-1	4.16078	15.6849	CD4 T
TCAGTTACCTACGA-1	2.77196	-7.22963	CD14 Monocytes
GGTGGAGATCGATG-1	2.00537	14.4133	CD4 T
AACCGCCTAGCGTT-1	2.5006	15.1123	CD4 T
CTATAGCTGTCACA-1	3.94699	15.2445	CD4 T
CGATCCACCGGGAA-1	-0.12772	14.8414	CD8 T
AACAGCACAAGAGT-1	2.16265	-6.8393	CD14 Monocytes
ATTCTTCTGATACC-1	1.15021	14.348	CD4 T
ACAGCAACACCTAG-1	2.20488	-6.62513	CD14 Monocytes
AATTCCTGCTCAGA-1	10.0425	5.03249	B
GACCTAGACCTCAC-1	1.15995	13.8853	CD4 T
CAACGTGATCAAGC-1	1.58361	-6.40947	CD14 Monocytes
GACCAAACGTATCG-1	2.17461	-6.80999	CD14 Monocytes
CAAGTCGATAGCGT-1	3.0714	-7.06777	CD14 Monocytes
TAAAGACTCAGGAG-1	-0.022616	14.379	CD4 T
GAGTCTGATTTGGG-1	9.4222	4.5024	B
TGGTATCTCTTCCG-1	3.79793	14.4047	CD4 T
ACGTTTACATCAGC-1	3.85082	14.7012	CD4 T
CTCGAAGATGTGGT-1	4.37061	15.5972	CD4 T
CTAGAGACTTTGGG-1	0.1623	-5.9719	CD14 Monocytes
GATCCGCTGGTCAT-1	2.58638	-6.22332	CD14 Monocytes
GAGTGACTCAGCTA-1	2.4017	15.476	CD4 T
TAACTCACTCTACT-1	-2.33878	15.64	NK
AACCTACTGTGTTG-1	3.95462	14.3956	CD4 T
GAGGTGGATCCTCG-1	-2.642	15.8256	NK
ACTTCCCTTTCCGC-1	3.89859	15.0913	CD4 T
ACCTCGTGAACCAC-1	-0.0211466	14.6809	CD8 T
GCTATACTCTCTTA-1	4.29572	15.5374	CD4 T
CTCTAATGTCCAAG-1	3.20203	-6.93313	CD14 Monocytes
CATTTGACCCTGAA-1	-0.233966	14.6398	CD8 T
GAATTAACTGAAGA-1	9.2357	5.06007	B
CTATGTTGTCTCGC-1	2.59937	15.4619	CD4 T
CTCCATCTCTTAGG-1	3.47856	14.591	CD4 T
TACTGTTGAAAGCA-1	3.40948	14.478	CD4 T
CACTTTGAGCTGTA-1	-0.378899	14.5812	CD8 T
TACGCGCTCTTCTA-1	-0.165513	14.6993	CD4 T
CTTAGGGAGAATCC-1	4.16211	15.5441	CD4 T
TAGTCTTGTGGAAA-1	-0.496248	14.7272	CD8 T
ACAGTCGACCCAAA-1	0.34671	14.1845	CD8 T
GGACAGGATCTCGC-1	2.36654	14.6175	CD4 T
AAGGTCTGGTATGC-1	3.00848	-7.13115	CD14 Monocytes
TCGGTAGATCCCAC-1	9.73978	4.64363	B
AGTCAGACGAATAG-1	2.34274	15.4099	CD4 T
ACGAAGCTCTCCAC-1	4.10986	14.5144	CD4 T
TCACCCGAGACGGA-1	1.31842	-6.30462	CD14 Monocytes
CAACCAGAGTTCAG-1	2.30034	-6.19581	CD14 Monocytes
CTTCATGAAGTACC-1	2.34933	14.0608	CD4 T
GGAAGGACGCGAAG-1	-0.0495201	14.0805	CD4 T
GCGATATGGTGTTG-1	3.45456	14.8661	CD4 T
AACGCATGTACTTC-1	2.55717	15.4949	CD4 T
TCCCTACTCAACTG-1	10.1047	4.56735	B
ACCGTGCTGGAACG-1	9.43572	4.7375	B
CCTTAATGCCCAAA-1	10.077	4.77749	B
ATGCTTTGCGAATC-1	2.52419	14.3279	CD4 T
TGTGAGTGGAGATA-1	-0.808321	14.9005	CD8 T
ACGTTGGACCGTAA-1	2.88138	-6.48831	CD14 Monocytes
CACTGAGACAGTCA-1	3.02657	-7.21632	CD14 Monocytes
CTCCATCTGACGAG-1	2.84038	15.5727	CD4 T
GAAACAGAACTACG-1	2.06118	14.817	CD4 T
GCCAACCTACGGTT-1	4.1384	14.4479	CD4 T
GCGCGATGGTGCAT-1	-2.2027	15.4906	NK
AGCTTTACTCTCAT-1	9.34395	4.88843	B
AATTACGATTGGCA-1	10.1606	4.48506	B
TGAGTCGAGTTACG-1	9.85721	4.41835	B
GCGTAAACACGGTT-1	2.56951	-4.68267	Dendritic
AGTTTGCTACTGGT-1	-1.58104	15.0163	NK
CGGACTCTCCAATG-1	1.90962	14.79	CD4 T
CCATCCGATTCGCC-1	2.81715	-7.17947	CD14 Monocytes
GGAATGCTTTCTAC-1	4.04203	14.6027	CD4 T
TTGACACTCTGTAG-1	1.40357	14.6004	CD4 T
GATACTCTATCGGT-1	3.52344	14.6909	CD4 T
CTTAGACTAAACGA-1	1.90658	14.7162	CD4 T
TATCGTACAGATGA-1	-0.00603985	14.6368	CD8 T
ATCTGTTGAACGGG-1	2.01052	14.8143	CD4 T
TATAAGACAACAGA-1	-0.258556	14.6389	CD4 T
AAGTTCCTTCTTAC-1	1.40162	14.9097	CD4 T
GATTGGACGGTGTT-1	10.1096	4.49216	B
TGAGACACTCAAGC-1	-0.153163	14.8085	CD8 T
TTAGACCTCCTTTA-1	3.05347	-6.97095	CD14 Monocytes
GCACCTTGGGGAGT-1	1.04955	-6.23402	CD14 Monocytes
ATACTCTGGTATGC-1	-2.5704	15.7236	NK
TACTTGACTGGTGT-1	10.1022	4.57531	B
GATCGTGATTCACT-1	2.11245	14.4341	CD4 T
CCAGCGGAAAGGCG-1	2.95794	-6.82312	CD14 Monocytes
AATCTAGAATCGGT-1	4.41419	15.4137	CD4 T
AATCGGTGGAACTC-1	-1.09613	15.0043	CD8 T
TCGCAGCTAGATCC-1	-0.0376196	14.7408	CD8 T
AACCTTACGCGAGA-1	-2.52167	15.6512	NK
TGGAAAGAGCGATT-1	3.20296	14.9034	CD4 T
GCTCAAGAACCATG-1	-0.0198583	-5.48295	B
TTATGGCTTATGGC-1	2.57836	-4.73601	Dendritic
TGTAGTCTTCCAGA-1	3.02831	6.44834	CD4 T
GTGATTCTCTCTCG-1	3.15361	-7.00957	CD14 Monocytes
TGACACGACCTTAT-1	10.0507	4.58291	B
TTCGGAGAATGCCA-1	2.76989	-7.21221	CD14 Monocytes
AGCCAATGTATCTC-1	3.23314	14.9602	CD4 T
TCGACGCTTTGACG-1	2.23981	14.7031	CD4 T
GCCGAGTGCGTTGA-1	2.49779	15.3826	CD8 T
CGTGTAGAAAAACG-1	1.71053	14.6386	CD4 T
GACATTCTCCACCT-1	2.54605	-4.793	Dendritic
AAATCAACTCGCAA-1	2.38765	15.668	CD4 T
AGCGTAACTGAGAA-1	1.36993	-6.20729	CD14 Monocytes
CAGCAATGTGACCA-1	2.39124	14.7212	CD4 T
AGGTTCGAGGGTGA-1	2.96899	13.2252	CD4 T
TAGCTACTGTAGCT-1	3.31148	15.3864	CD4 T
AGAGTGCTCGAATC-1	3.41526	14.2738	CD4 T
TTGGGAACTGAACC-1	3.95137	14.522	CD4 T
CAGTTTACACACGT-1	-1.22896	14.959	NK
TATCGACTACTAGC-1	-0.986224	14.3793	NK
ATCGAGTGGACGTT-1	-0.928322	14.9526	CD8 T
CGTACCACGGAGCA-1	3.67514	14.3849	CD4 T
CAACCAGATAGAAG-1	3.05651	-6.75242	CD14 Monocytes
CATCAACTCCCTCA-1	3.34371	15.4089	CD4 T
ATTGATGATCTATC-1	1.58056	13.3086	CD4 T
GCCTCATGTCTTAC-1	1.35541	14.6529	CD8 T
GGCCGAACGTAGGG-1	3.61418	14.7633	CD4 T
ACGAGGGACGAACT-1	4.26308	15.3949	CD4 T
GCAACTGATTGCGA-1	4.31155	15.6219	CD4 T
CCTCTACTGGCATT-1	4.24682	14.847	CD4 T
CTTTGATGTGTGGT-1	3.6598	14.3123	CD4 T
GGTGGAGAAGTAGA-1	2.26615	14.2326	CD4 T
CTAGTTACCAGAGG-1	2.94543	15.4973	CD4 T
ATAGCGTGTCTCTA-1	2.24	14.8132	CD4 T
TTCAACACCCCAAA-1	2.95375	-6.61205	CD14 Monocytes
AATAAGCTCGAATC-1	3.35561	15.6411	CD4 T
TTAACCACTAAGGA-1	-1.03793	15.0217	CD8 T
TACCATTGGGGATG-1	2.46678	-6.16852	CD14 Monocytes
CAGGGCACCATACG-1	10.1691	4.97583	B
CTAGTTACGAAACA-1	-2.61283	15.7152	NK
CGTCAAGACAGGAG-1	-1.09508	14.9688	CD8 T
AGAACAGAGACAAA-1	2.32751	15.8136	CD4 T
GCCTAGCTCTATTC-1	3.14146	14.5326	CD4 T
AAATCATGACCACA-1	-0.67502	-5.89015	FCGR3A Monocytes
CGACCTTGGCAAGG-1	2.65363	11.8038	CD4 T
ACTACGGAATTTCC-1	1.99531	14.2008	CD4 T
TATGGGTGCTAGCA-1	9.56977	5.06578	B
GCCAACCTCGCCTT-1	2.97475	15.1543	CD4 T
TTCGTATGGATAGA-1	-1.40459	15.2282	CD8 T
AGCCTCTGCCAATG-1	-2.5178	15.6381	NK
GAGTGACTGACTAC-1	10.0116	5.15082	B
GCAGCTCTCAATCG-1	4.12401	14.7318	CD4 T
ATGCGATGCTGAGT-1	2.6679	14.557	CD4 T
ATCCCGTGCAGTCA-1	-2.61964	15.7771	NK
GACGATTGCCAATG-1	10.2594	4.90567	B
GAAGTGCTTAACCG-1	2.27896	14.3947	CD4 T
CGCGATCTCAGTCA-1	2.59267	-6.79645	CD14 Monocytes
CGGTAAACTCGCAA-1	1.52252	15.4312	CD4 T
TCGATTTGTCGTGA-1	9.37174	4.56879	B
AGCGCCGACAGAGG-1	2.26988	14.1699	CD4 T
ACTGTGGATCTAGG-1	8.98244	5.18011	B
GCCTAGCTTCTCTA-1	-0.514215	-5.88604	FCGR3A Monocytes
GGATACTGTCTAGG-1	2.54888	15.0953	CD4 T
GCTACAGAAAGGTA-1	3.56911	14.3435	CD4 T
CGTAGCCTGCGAAG-1	2.39882	14.6616	CD4 T
TAACGTCTCAACCA-1	3.09891	-7.01834	CD14 Monocytes
AGTTAAACCACTTT-1	2.95321	15.4985	CD4 T
ACTGTTACCCACAA-1	2.97496	-7.16009	CD14 Monocytes
AGCACAACAGTCTG-1	1.18708	14.5104	CD4 T
GCGCATCTTCGATG-1	4.27922	14.6977	CD4 T
TATAGATGTTCCGC-1	-0.409915	-5.89051	FCGR3A Monocytes
AAATCAACACCAGT-1	4.26888	15.2421	CD4 T
GCCACGGAGGCGAA-1	2.35953	-6.8335	CD14 Monocytes
TCAACACTGTTTGG-1	-2.53658	15.6565	NK
ATGTACCTTAGTCG-1	2.54991	14.5472	CD4 T
GCGCGATGAACGGG-1	3.58362	14.4494	CD4 T
GTAGCATGTAAGCC-1	3.13921	-7.08568	CD14 Monocytes
TATAAGACAGCTCA-1	-0.603324	-5.86447	FCGR3A Monocytes
AGCTCGCTCTGCTC-1	3.91865	14.7404	CD4 T
CAAGGACTGTTCAG-1	4.27069	15.325	CD4 T
TGATTCACTGTCAG-1	9.45886	4.58468	B
TTCCAAACTTGACG-1	-1.09938	15.079	CD8 T
TCTCTAGAATTTCC-1	2.27411	15.0495	CD4 T
TTAACCACTCAGAC-1	-0.0038829	14.6657	CD8 T
CTAATGCTTGTGGT-1	2.96442	-7.01433	CD14 Monocytes
TTCCTAGAAAGTGA-1	4.02212	15.423	CD4 T
ATAAGTTGTCTAGG-1	1.81549	14.8967	CD4 T
CCACTGACCCGCTT-1	3.06907	-6.85042	CD14 Monocytes
GTGATGACGGTTTG-1	-0.087388	14.6985	CD8 T
CCAAAGTGCTACGA-1	2.73254	-6.31457	CD14 Monocytes
TTCAACACGGACGA-1	-0.33325	-5.95531	FCGR3A Monocytes
CAATAAACGCCATA-1	2.78657	-7.15311	CD14 Monocytes
TAGCCGCTTACGAC-1	2.91378	15.5494	CD4 T
ACACCAGAGGGCAA-1	-0.191727	14.8739	CD8 T
ACTGTGGACGTGTA-1	-0.853348	14.7878	CD8 T
AGGTCATGAGTGTC-1	10.0127	5.12506	B
GCGCATCTTGCTCC-1	-2.61159	15.6931	NK
AGCTGCCTTTCTGT-1	1.52432	14.6392	CD4 T
GATAGCACTTGTCT-1	4.43453	15.2639	CD4 T
CTTAAGCTCATCAG-1	3.79091	14.4838	CD4 T
CAATAATGAACTGC-1	3.14095	-6.76811	CD14 Monocytes
GCGCATCTGGTTAC-1	3.26801	2.01434	Megakaryocytes
ATAGTCCTAGTGTC-1	2.92956	-6.66156	CD14 Monocytes
CACTATACGTTTGG-1	-0.93235	14.9295	CD8 T
CTTTACGAGCGAAG-1	3.91996	14.616	CD4 T
GACGGCACGAGATA-1	2.41701	-6.23973	CD14 Monocytes
CTGAAGTGGCTATG-1	4.1502	14.6296	CD4 T
AATGGAGAATCGTG-1	3.16389	-7.23327	CD14 Monocytes
TAGTATGATCTTAC-1	9.41607	4.85092	B
GGGCACACGGTGAG-1	-0.274471	-5.51202	CD4 T
TTCAACACAACAGA-1	3.45183	14.3196	CD4 T
GTCGAATGAAGGCG-1	1.94349	-6.49352	CD14 Monocytes
GTGATTCTTAGCGT-1	10.2461	4.85865	B
CACGCTACTTGACG-1	1.77694	-5.07968	CD14 Monocytes
AAACCGTGCTTCCG-1	1.32979	-6.31245	CD14 Monocytes
GGCGCATGCTCCAC-1	3.65	14.5881	CD4 T
AAGTGGCTTGGAGG-1	9.96682	4.4247	B
ACTTGACTCCACAA-1	9.92894	4.92823	B
GAACCTGATGAACC-1	3.00172	15.1281	CD4 T
GAAAGATGCTGATG-1	-0.564284	-5.87849	FCGR3A Monocytes
GCCCAACTACCGAT-1	3.54413	14.3938	CD4 T
CAGCAATGTCTACT-1	3.0526	-6.90064	CD14 Monocytes
ATCCCGTGGCTGAT-1	9.79401	4.56961	B
CTGCCAACTGCTCC-1	-0.236972	14.5876	CD8 T
CTAACACTAACGTC-1	2.6345	15.7903	CD4 T
ATAACAACATGCTG-1	3.04389	-7.27788	CD14 Monocytes
TTATGAGAGATAAG-1	1.56576	14.2834	CD4 T
GGAACTTGAGAATG-1	1.20642	14.4169	CD8 T
AAAGAGACGGACTT-1	0.177772	14.5649	CD8 T
TTGCTAACACGCTA-1	-0.211427	-5.89949	FCGR3A Monocytes
GTTAACCTAGCTAC-1	2.24633	14.8402	CD4 T
CAGCTCTGTCGTAG-1	2.20859	-6.28487	CD14 Monocytes
ATACCACTCGTACA-1	2.90445	-6.36894	CD14 Monocytes
GACCTCACAAGGTA-1	4.37793	15.1474	CD4 T
AGTCTTACACCACA-1	4.16688	14.8903	CD4 T
GTATTAGAAACAGA-1	0.842371	13.6678	CD4 T
AACCGATGCTCCCA-1	2.83154	14.5342	CD4 T
CACACCTGTATGGC-1	3.14826	15.0504	CD4 T
GTGAACACTCAGGT-1	2.3256	14.5885	CD4 T
ATTTCGTGTATGGC-1	-1.0636	14.9243	NK
GCTAGATGGCGATT-1	0.0146372	14.3445	CD8 T
ATCGACGAATGACC-1	4.40864	15.4715	CD4 T
AGTCTTACTTCGCC-1	-0.24734	14.7979	CD8 T
AGGGACGAGTCAAC-1	-2.62609	15.7458	NK
GGACGCTGTCCTCG-1	-2.64195	15.8007	NK
CTAATAGAGCTATG-1	4.35964	14.9813	CD4 T
CGATAGACTGTTCT-1	1.72451	14.228	CD4 T
AGTCGAACCAACCA-1	4.03724	14.839	CD4 T
TGATACCTGTTGGT-1	2.6434	14.4813	CD4 T
CGTGTAGATTCGGA-1	-2.43881	15.5822	NK
CTGTAACTAGCGTT-1	3.4861	14.6754	CD4 T
TGGAGACTTGACCA-1	-0.982328	14.966	CD8 T
TTAGTCTGTGCACA-1	2.19423	15.2074	CD4 T
CTTTAGACGATACC-1	3.51118	14.436	CD8 T
TGTTACTGGCTACA-1	-0.318366	14.6748	CD8 T
TTACCATGTGTCTT-1	-0.521138	14.6604	CD4 T
TGAGCTGAATGCTG-1	-0.529286	-5.84118	FCGR3A Monocytes
AACTCACTTGGAGG-1	2.9143	-6.57276	CD14 Monocytes
TGATCGGATATGCG-1	-0.503014	-5.85131	FCGR3A Monocytes
CCCGATTGTGTTTC-1	2.60699	15.1105	CD4 T
AGGGCCACCATACG-1	3.89086	14.3924	CD4 T
TTCAGACTACCCAA-1	2.30757	14.0678	CD4 T
AGACCTGAAGTAGA-1	3.15478	-7.06203	CD14 Monocytes
GCTCGACTCTAGTG-1	3.20104	-6.94898	CD14 Monocytes
CCACTGTGGGAAGC-1	2.97494	-7.21725	CD14 Monocytes
CCGAAAACCTTGTT-1	0.187362	-5.95129	CD14 Monocytes
ACTGAGACAACCAC-1	-0.291792	14.6897	CD8 T
AACTCACTCAAGCT-1	2.57507	-6.98796	CD14 Monocytes
AGACGTACTCGTGA-1	-0.353142	-5.92774	FCGR3A Monocytes
GGGACCACAGAACA-1	4.11511	14.539	CD4 T
AGACACACTGTAGC-1	4.04838	14.5835	CD4 T
CGAGCGTGTATGCG-1	2.99882	-6.94915	CD14 Monocytes
GTCAATCTTGTGGT-1	3.93183	14.7154	CD4 T
ATGCACGAATGTCG-1	10.0975	4.59615	B
GATATAACAAGGTA-1	2.41414	15.6619	CD4 T
AGTGTTCTCACTTT-1	2.76698	-6.22337	CD14 Monocytes
CATTTGTGCATTGG-1	3.75551	14.0317	CD4 T
AATCGGTGTGCTTT-1	4.00545	14.5144	CD4 T
CTCATTGATGCTTT-1	0.677908	-6.07081	FCGR3A Monocytes
AAATCAACCAGGAG-1	4.34629	15.5434	CD4 T
AGAAAGTGCGCAAT-1	3.7787	15.7072	CD4 T
CGATACGAACAGTC-1	2.62102	-6.11819	CD14 Monocytes
CTACCTCTCAACCA-1	0.667214	13.1528	CD8 T
CAGCAATGGAGGGT-1	-2.37675	15.5566	NK
AAGCACTGGTTCTT-1	9.25449	4.92746	B
TTCGTATGAAAAGC-1	-1.06397	15.0479	CD8 T
AATGTAACGTTTGG-1	-0.195024	14.8504	CD8 T
AGATATACGATGAA-1	1.38196	14.4139	CD4 T
ATCTGTTGGTTGCA-1	2.47101	15.7866	CD4 T
ATACCGGAATGCTG-1	2.53922	-4.79924	Dendritic
AGGGTGGAGTTGCA-1	-0.501254	14.76	CD8 T
CTAAACCTCTGACA-1	-2.65891	15.7991	NK
ACGTGCCTCCGTAA-1	1.62941	13.9604	CD4 T
GGGAAGTGTTGAGC-1	3.02417	-6.9266	CD14 Monocytes
TTGGTACTACTGGT-1	0.732279	-6.12585	CD14 Monocytes
GGAAGGTGGCGAGA-1	-2.54234	15.8061	NK
GGTACATGGTTACG-1	1.46737	14.8129	CD8 T
CCCTGAACTAAAGG-1	9.73219	4.47775	B
TTATTCCTTCGTGA-1	2.85659	14.8679	CD4 T
ATAACCCTGTTGGT-1	1.36204	14.4716	CD4 T
CATTGTACTTATCC-1	3.21736	14.7546	CD4 T
GCTAGAACTCCCGT-1	1.43437	13.4851	CD4 T
TGCACAGACGACAT-1	-2.4709	15.6322	NK
ATACAATGTTAGGC-1	2.96356	14.6772	CD4 T
TAGGTTCTGAAGGC-1	2.72171	14.7173	CD4 T
TTATGCACGTCACA-1	9.62563	4.49882	B
AACTCGGAAAGTGA-1	-0.0831815	14.8539	CD8 T
GTCAACGATCAGGT-1	-0.74969	14.643	CD4 T
GACAACACAGGCGA-1	3.97829	14.6393	CD4 T
CTAAGGTGTTGCAG-1	3.03988	15.6078	CD4 T
AATGGCTGACACCA-1	9.47906	4.46958	B
TAATGCCTCGTCTC-1	-2.22389	15.6005	NK
GGTCTAGATAGCGT-1	1.97014	-6.04666	CD14 Monocytes
GATCGATGTAAGGA-1	2.91992	-7.01501	CD14 Monocytes
CAGGGCACCCAACA-1	3.87314	14.3883	CD4 T
GAGTTGTGTATGCG-1	-0.590468	-5.88516	FCGR3A Monocytes
ATCGCCTGGGTCAT-1	3.04729	15.5945	CD4 T
ATAGTTGAGACGTT-1	2.82842	15.676	CD4 T
ACCCACTGGTTCAG-1	14.5422	9.66383	Megakaryocytes
GATTCTTGATTCGG-1	2.42227	-6.0648	CD14 Monocytes
CCTTCACTACGACT-1	3.89939	14.595	CD4 T
ACGTGATGGGTCTA-1	4.22989	14.5311	CD4 T
CTGAAGTGCAGCTA-1	10.1713	4.56788	B
AACTTGCTGGGACA-1	4.01874	14.5767	CD4 T
AGGATAGAGGATTC-1	-1.26872	15.1772	NK
AGACCTGACCAACA-1	3.74658	15.3685	CD4 T
CCTAAGGATGTCAG-1	3.98233	15.0226	CD4 T
TTTAGGCTCCTTTA-1	2.98761	-7.09426	CD14 Monocytes
TAGAATTGCGACAT-1	3.92187	15.0422	CD4 T
TGCTAGGATAGTCG-1	3.61507	15.4187	CD4 T
TTCAAGCTAAGAAC-1	2.28369	-6.74456	CD14 Monocytes
AACTCGGAAGGTCT-1	1.78293	-6.53428	CD14 Monocytes
TGTCAGGAGATGAA-1	-0.660404	-5.83149	FCGR3A Monocytes
CTGCAGCTTGGCAT-1	0.898917	14.4397	CD8 T
CTAAGGTGTTTCTG-1	0.114821	14.0986	CD4 T
TGGTCAGACCCAAA-1	2.92767	6.35402	CD4 T
GCAGTCCTAACTGC-1	2.55165	13.7446	CD4 T
GGCTAATGGTCTAG-1	4.1138	15.0343	CD4 T
ACATGGTGCGTTGA-1	-0.21468	14.7379	CD8 T
GAATGGCTAAGATG-1	3.91711	14.3716	CD4 T
CATTGTACTCGATG-1	9.9477	4.65538	B
CCCAGACTTTCGCC-1	-0.416912	-5.91387	FCGR3A Monocytes
AAGATTACCGCCTT-1	2.49127	-5.03244	Dendritic
TCAGCGCTGGATCT-1	10.1506	5.00277	B
TAAGATACCCACAA-1	0.146546	14.0704	CD4 T
AGAGATGATCTCGC-1	9.23264	4.75664	B
GCTAGAACGGATCT-1	2.76608	15.0087	CD4 T
GCCAAAACGAGGCA-1	-0.538186	14.8135	CD8 T
AAATTCGATTCTCA-1	-2.29556	15.4938	NK
CCGTACACAAGCAA-1	2.81173	14.6883	CD4 T
ATACCACTCTAAGC-1	2.53612	-4.87467	Dendritic
AAGATGGAGAACTC-1	1.28459	-6.19986	CD14 Monocytes
GATTTGCTAACGAA-1	3.73613	14.3866	CD4 T
CGCCTAACGAATGA-1	2.33967	-6.02464	Dendritic
CTGCCAACTTGCTT-1	0.403022	14.3778	CD8 T
ACGCGGTGTGTGGT-1	9.49741	5.00663	B
AATGTTGACAGTCA-1	2.13111	14.9028	CD4 T
AACCTTTGTACGCA-1	-0.484956	-5.88396	FCGR3A Monocytes
GCACCACTTCCTTA-1	-2.65876	15.796	NK
GCGAGCACTTGCTT-1	2.2777	-6.02881	CD14 Monocytes
CCGTACACGTTGGT-1	2.60839	-6.3498	CD14 Monocytes
GATTCTTGCGAGTT-1	9.65683	4.60267	B
CTTAAAGAACCTGA-1	3.95678	14.7515	CD4 T
CCAGTCTGCGGAGA-1	4.88034	6.63084	B
GAAGTAGACTCCCA-1	-0.486939	14.8993	CD8 T
GCACTAGACCTTTA-1	-0.194945	-5.97273	FCGR3A Monocytes
AGCGATACGGAGCA-1	4.1886	15.6702	CD4 T
GCAGGGCTATCGAC-1	-2.49346	15.7448	NK
GTAGCAACAGTCGT-1	3.15491	-7.03886	CD14 Monocytes
CCTATAACTCAGAC-1	3.75547	14.3067	CD4 T
GACAACTGAGGTTC-1	1.33199	14.4938	CD4 T
AACACGTGTACGAC-1	-0.603675	-5.75529	FCGR3A Monocytes
GGGTAACTCAGCTA-1	4.19158	14.7939	CD4 T
CAAGAAGACGTCTC-1	2.34182	-6.08812	CD14 Monocytes
TGTAATGAGGTAAA-1	-2.33582	15.6282	NK
TGAATAACTCCCAC-1	-1.21061	15.0728	CD8 T
GACGAACTCCCACT-1	4.22715	14.543	CD4 T
CTTTAGTGGGTGGA-1	3.84981	15.5694	CD4 T
AGGAATGATAACGC-1	1.61373	14.554	CD4 T
CAAGCTGATCTATC-1	-1.30469	15.1682	CD8 T
ACGTCAGAGGGATG-1	1.9555	14.7418	CD4 T
GCCGGAACTGCACA-1	-2.30901	15.6486	NK
GCATTGGAGAAGGC-1	2.79143	15.4753	CD4 T
AGTTTAGATGGTCA-1	0.942219	14.2195	CD4 T
TACGTTACAGAAGT-1	1.90877	14.8064	CD4 T
TTCCCACTTGTCTT-1	2.22658	-6.13348	CD14 Monocytes
TGACGATGCAAAGA-1	2.88645	-6.63139	CD14 Monocytes
CACATGGAACACGT-1	3.91917	15.4872	CD4 T
TCTAAGCTAATGCC-1	3.38621	14.2737	CD4 T
ATGTACCTCAGTCA-1	2.13164	15.044	CD4 T
TGCGCACTCTTGAG-1	2.96618	-7.19519	CD14 Monocytes
CAAGAAGATTCTAC-1	4.42957	15.3726	CD4 T
ACTTTGTGGATAGA-1	1.34925	-6.16643	CD14 Monocytes
CTGACCACAGCAAA-1	3.02194	14.4095	CD4 T
AAATTCGAGGAGTG-1	4.41864	15.4684	CD4 T
CGAGGGCTACGACT-1	9.96337	4.48778	B
TGCCAAGAGCAGTT-1	0.837385	-4.0049	FCGR3A Monocytes
AATGGCTGTAAAGG-1	-0.0619714	14.0835	CD4 T
TTCAGACTCTCGAA-1	2.83029	14.6895	CD4 T
GAGATGCTGAATGA-1	2.00965	14.6204	CD4 T
GGCGCATGCCTAAG-1	-0.532794	-5.95311	FCGR3A Monocytes
TATCTTCTAAACAG-1	4.32015	15.292	CD4 T
GCAGGGCTAAGAAC-1	3.78576	15.7019	CD4 T
AAAGAGACGGCATT-1	2.82427	13.6068	CD4 T
GTCTAACTGGTCTA-1	-0.323854	-5.92669	CD14 Monocytes
AATAGGGAACCCTC-1	9.28679	4.66433	B
CCGCGAGACACACA-1	3.02671	-6.97126	CD14 Monocytes
TTACTCGACGCAAT-1	2.53013	-4.81145	Dendritic
ATATAGTGGAATGA-1	2.96271	-7.2339	CD14 Monocytes
TAGAAACTGGGATG-1	-1.49026	15.2562	CD8 T
TAAGAACTGTGTCA-1	3.1514	-6.98232	CD14 Monocytes
GTCAACGAGTGTAC-1	1.91973	-6.53027	CD14 Monocytes
ATTCAAGACCTTTA-1	2.12538	14.634	CD8 T
GAGGTTACTCGTTT-1	2.15508	-6.14072	CD14 Monocytes
CTCTAAACGGCGAA-1	4.36803	15.1452	CD4 T
AAAGGCCTGTCTAG-1	4.30349	6.27871	B
AGATCGTGTCTGGA-1	2.42414	-6.13169	CD14 Monocytes
TATTGCTGTCTGGA-1	4.08486	15.6811	CD4 T
TAGTAAACCTCGCT-1	4.29523	15.5218	CD4 T
TACATCACACGGGA-1	4.23814	14.9956	CD4 T
CAAGGTTGTCTGGA-1	-2.53955	15.6018	NK
TCGATTTGATGCCA-1	2.90059	-6.61055	CD14 Monocytes
CAGACCCTAGGAGC-1	3.752	14.595	CD4 T
CGAAGACTGGAACG-1	-0.148832	14.6784	CD8 T
AATTGATGTCGCAA-1	-0.660721	-5.83988	FCGR3A Monocytes
GCTCCATGCCGAAT-1	3.82018	14.6196	CD4 T
ATTGTAGATTCCCG-1	2.13339	-5.72454	Dendritic
GTAGCATGCACTCC-1	10.1326	4.51168	B
TTAGGGACGCGAAG-1	-0.330554	14.799	CD8 T
TCTAAGCTTAGTCG-1	-1.3739	15.1314	CD8 T
TGCGTAGATGGTCA-1	-0.435115	-5.83501	FCGR3A Monocytes
GCCGACGAACTCTT-1	1.65826	-6.11461	CD14 Monocytes
ACTACGGACCTATT-1	3.83359	14.6997	CD4 T
GTTAGGTGCCCAAA-1	-0.527892	-5.95447	FCGR3A Monocytes
CACCTGACGAAAGT-1	9.92301	4.38149	B
TCTAAGCTTTCGCC-1	10.2183	4.89504	B
TCGATACTTGCACA-1	1.72048	14.6654	CD4 T
GGATTTCTTTGTCT-1	1.85548	-6.15131	CD14 Monocytes
GCGTATGAACACCA-1	2.36236	15.469	CD4 T
GAGCATACTTTGCT-1	-0.256701	-5.54405	CD4 T
GGCAATACGCTAAC-1	9.99901	5.00543	B
GTTAAATGCTCGAA-1	1.41531	14.728	CD4 T
ACCCGTTGCTTCTA-1	2.02739	6.38088	Dendritic
GCACCACTCATGAC-1	2.15881	-5.56736	CD14 Monocytes
GGAACACTTCAGAC-1	14.2012	9.32497	Megakaryocytes
GTCACCTGCCTCCA-1	3.76195	14.6124	CD4 T
GATCTTACCCTACC-1	2.41872	15.5107	CD4 T
TACGTACTCCCGTT-1	10.0968	4.9757	B
GGAATCTGAAGGGC-1	2.07248	14.7917	CD4 T
ATGACGTGACGACT-1	9.91242	4.54432	B
GGGCAGCTTTTCTG-1	3.81063	14.7034	CD4 T
GGTTTACTACGCAT-1	-0.488783	14.847	CD8 T
ATCAAATGGGTAAA-1	-0.379615	-5.95265	FCGR3A Monocytes
TGTGACGATTCTCA-1	-0.109481	14.4598	CD8 T
CCATCGTGCTAGAC-1	-0.181472	-5.94565	FCGR3A Monocytes
GAGGGAACACCAGT-1	1.80661	14.6621	CD8 T
TTACACACGTGTTG-1	2.18705	15.1935	CD4 T
CAGTGATGTAAGGA-1	9.45083	4.72713	B
ACAGTGTGGTCACA-1	3.79265	14.3349	CD4 T
TCCATAACAAAGTG-1	4.06087	14.4015	CD4 T
AAGCGACTCCTCAC-1	-0.123272	-5.97658	FCGR3A Monocytes
ATCTGGGAAGTGTC-1	1.1539	-6.02394	CD14 Monocytes
ATTGCACTGGAGCA-1	2.638	-6.57345	CD14 Monocytes
CATACTACCTCGAA-1	3.8145	15.2838	CD4 T
CGCACTACTCGTGA-1	0.338726	14.5099	CD4 T
GATCTTACACCCAA-1	-0.590311	-5.90024	FCGR3A Monocytes
TGCCACTGAACGTC-1	2.93214	14.4776	CD4 T
GGCGGACTAGGAGC-1	-0.183274	14.6145	CD8 T
TGGTATCTAAACAG-1	3.197	14.9174	CD4 T
TTGCATTGTGACTG-1	2.19212	14.9059	CD4 T
GGGTAACTCTAGTG-1	10.013	4.54099	B
TAACAATGTGCCCT-1	9.98798	5.12004	B
ATTCGGGATTAGGC-1	2.49797	15.4836	CD4 T
ACATTCTGGCATAC-1	3.40147	15.2841	CD4 T
GCCTACACCACTGA-1	-0.263665	-5.93462	FCGR3A Monocytes
CAGGCCGACTAGCA-1	9.76553	4.66024	B
ATGTTCACAGTCTG-1	2.62374	-7.01261	CD14 Monocytes
GGGCCAACGCGTTA-1	9.37283	4.68529	B
CCGACTACTGAGGG-1	0.0549677	13.7827	CD8 T
TCCACTCTACACTG-1	2.49065	13.947	CD4 T
CGCCTAACTGCTCC-1	2.66442	15.6643	CD4 T
GAGCAGGATTCCCG-1	-0.323365	14.7135	CD8 T
GGATACTGCAGCTA-1	2.17656	14.3049	CD4 T
TCCCGATGAGATCC-1	2.31773	15.3752	CD4 T
AGAAGATGTGACTG-1	1.90661	14.9856	CD4 T
TTCCCACTTGAGGG-1	-2.62527	15.7366	NK
TCACAACTATGTGC-1	2.64927	15.3467	CD4 T
GTCGCACTTGAGAA-1	9.55288	4.85566	B
ACTTAGCTGCGTAT-1	-0.659899	-5.85192	FCGR3A Monocytes
ACTTGTACCCGAAT-1	4.07122	14.9192	CD4 T
TGGGTATGTTTGGG-1	1.81943	-6.59346	CD14 Monocytes
ACGTGATGCCATGA-1	2.35366	-5.61381	Dendritic
CGAGGAGACCTCCA-1	10.2281	4.65636	B
GCAAGACTCCCTTG-1	4.17001	14.8697	CD4 T
GCCGTACTGGCAAG-1	3.08355	-7.02862	CD14 Monocytes
ATCTTTCTTGTCCC-1	-2.5657	15.7532	NK
AGGTCATGCTTATC-1	-0.0657554	14.7893	CD8 T
AGTACGTGCTTGGA-1	2.50988	15.5157	CD4 T
GAAGGTCTGAAAGT-1	1.60283	13.8708	CD4 T
AGACGTACCTCTTA-1	2.37963	-6.02566	CD14 Monocytes
CATTACACGGAGTG-1	4.11586	14.8208	CD4 T
TGAGCTGAGCGAGA-1	4.01292	14.7889	CD4 T
GAAAGTGAAAGTGA-1	2.51942	-4.77846	Dendritic
AAGAACGAGTGTTG-1	3.00015	13.172	CD4 T
TACCATTGAGGTTC-1	3.74861	14.5461	CD4 T
TTAGTCTGCCAACA-1	-2.57388	15.7259	NK
CACCGGGACGTGTA-1	4.15228	15.5236	CD4 T
GTGTATCTGTTACG-1	9.49576	4.69745	B
AGTACTCTCGGTAT-1	-0.00793848	14.1395	CD8 T
GTCGACCTGAATGA-1	-2.29568	15.5014	NK
GCGCACGACTTTAC-1	3.08934	-6.64965	CD14 Monocytes
CGGCGAACGGTCTA-1	2.35447	14.8985	CD4 T
GGCATATGTGTGAC-1	2.18875	13.8778	CD4 T
AGCATCGAGTGAGG-1	2.48388	15.5926	CD4 T
CACACCTGCTTGAG-1	3.76957	14.5873	CD4 T
GAGTCAACCATTCT-1	2.42385	13.0598	CD4 T
TGCAATCTTCAGGT-1	2.55542	-4.64573	Dendritic
TCGGACCTGTACAC-1	3.15236	15.0661	CD4 T
GGCCGAACAACGAA-1	3.32078	15.0294	CD4 T
ATGTAAACGGGATG-1	2.44618	-5.36181	Dendritic
CACGGGACAGAGTA-1	3.92911	15.0708	CD4 T
GCGAAGGATGCCAA-1	3.74523	14.7791	CD4 T
ATCGCAGAGTGTCA-1	10.0147	4.67825	B
CGTAACGAATCAGC-1	3.48888	14.0461	CD4 T
CCATCCGAAGGTTC-1	9.88669	4.57446	B
AGTCGCCTCCGTAA-1	2.4063	15.3818	CD4 T
TACGCCACATTCCT-1	2.39786	15.5644	CD4 T
TTATCCGACTAGTG-1	9.79861	4.45478	B
TACATCACGCTAAC-1	10.0092	4.49998	B
GCTACGCTAGAATG-1	4.273	15.4531	CD4 T
TCTTGATGCGGAGA-1	-0.540242	14.8422	CD8 T
TAAGATTGCGTAGT-1	4.07235	15.5757	CD4 T
TGTTAAGATTGGCA-1	3.08391	-6.82459	CD14 Monocytes
TTCGATTGAGCATC-1	2.47319	14.7996	CD4 T
ACGCTGCTGTTCTT-1	-2.63433	15.8357	NK
ATAACAACTTTGTC-1	3.66805	15.2837	CD4 T
CTGAGAACCGGGAA-1	2.85221	15.4347	CD4 T
TCCATAACGATGAA-1	1.14938	14.1941	CD4 T
TGATCACTCTCGCT-1	3.8866	14.8218	CD4 T
CGAAGGGATCCGAA-1	9.40436	4.94466	B
CAACGTGAGCCATA-1	-1.53919	15.2566	CD8 T
ACGTTGGAAAAGCA-1	4.35855	15.3707	CD4 T
GGATGTACGTGTCA-1	-0.303643	14.5306	CD8 T
ATGCACGAGAACCT-1	9.77317	5.02702	B
GAGTTGTGGCGAGA-1	3.15151	-6.94143	CD14 Monocytes
ACACGATGACGCAT-1	-0.493952	14.8193	CD8 T
CTACTATGTAAAGG-1	10.0149	5.05862	B
ACATGGTGCGAGTT-1	3.27911	14.3095	CD4 T
GAGATCACGACAAA-1	-0.566311	-5.91127	FCGR3A Monocytes
ACGGTCCTAACGGG-1	1.42873	14.0739	CD4 T
ATGTACCTTTCACT-1	-1.25654	15.1096	CD8 T
ATATGCCTTGGTAC-1	4.01386	14.6477	CD4 T
CAGCGGACCTTTAC-1	-2.59053	15.7404	NK
GGCGGACTCTTGGA-1	-0.555337	14.8726	CD8 T
CAGATCGAATGTCG-1	9.75274	4.84755	B
TGTAACCTAGAGGC-1	2.82758	15.8145	CD4 T
ACACGATGTGGTCA-1	-0.562528	14.9536	CD8 T
TGTAACCTTGCCTC-1	1.63953	-6.4575	CD14 Monocytes
TCGCACACCATCAG-1	3.00298	-7.12913	CD14 Monocytes
AGAGTGCTCAGCTA-1	3.02985	15.3029	CD4 T
ACGTTGGATATGGC-1	10.0421	4.91485	B
TCTATGTGAAGAGT-1	1.99516	-6.72813	CD14 Monocytes
ATGGGTACTGGGAG-1	1.9203	14.7523	CD4 T
GGCACGTGTGAGAA-1	4.8607	6.60347	B
TGAAGCTGAACGAA-1	4.19802	14.7083	CD4 T
GTATTCACGGGTGA-1	-0.524772	14.881	CD8 T
GCTACCTGAGAAGT-1	2.94558	-6.59798	CD14 Monocytes
GCACAAACAATGCC-1	-0.333262	14.3669	CD4 T
ACCCGTTGCTGCAA-1	3.49567	14.7926	CD4 T
TCGATTTGCCTACC-1	2.70743	-6.81694	CD14 Monocytes
GTGGATTGTAACGC-1	3.90127	15.5916	CD4 T
CTATGTACGCTTAG-1	2.84765	15.1583	CD4 T
TGACCGCTCTGCAA-1	4.29433	15.3119	CD4 T
CGTACCACACGTTG-1	3.6029	14.6086	CD4 T
GATTTGCTAACGGG-1	3.00097	-7.05221	CD14 Monocytes
TAGCATCTTGTCGA-1	4.37669	15.1358	CD4 T
CTTACAACTCCCGT-1	3.02149	-6.65277	CD14 Monocytes
ATCCATACTCCTTA-1	2.36448	-6.77522	CD14 Monocytes
TTACTCGATCTACT-1	-2.58862	15.6983	NK
TTCCATGACGAGAG-1	3.07242	-6.72015	CD14 Monocytes
TCGATTTGCACTCC-1	3.36105	13.9382	CD4 T
AGGATGCTACTAGC-1	9.95864	4.52183	B
ATATACGAAGCCAT-1	3.98123	14.3754	CD4 T
ATCGACGAAACTGC-1	2.42973	-6.25302	CD14 Monocytes
GAAGGTCTGTTGCA-1	4.22002	15.623	CD4 T
AGCATCGAAGATCC-1	1.8871	14.4229	CD4 T
TGCGATGAACGGTT-1	1.68645	14.711	CD4 T
TGAGACACAAGGTA-1	1.96056	14.7936	CD4 T
AACACGTGGAAAGT-1	3.32898	14.2279	CD4 T
AGGGACGAGTTGTG-1	4.11079	15.5367	CD4 T
TAGGTGACACGTTG-1	9.91218	4.5881	B
AATGCGTGACACCA-1	9.36459	4.57225	B
ATAGGCTGTCAGAC-1	3.98654	14.3099	CD4 T
CTGCCAACTTGCAG-1	4.07403	14.824	CD4 T
CATAGTCTAATCGC-1	3.03536	15.7805	CD4 T
TAGCCCTGCGGAGA-1	1.00573	14.4362	CD8 T
GTCGACCTGTTCAG-1	3.15018	15.6837	CD8 T
CAATTCACCCAACA-1	-1.24615	15.1048	CD8 T
AGCCGGTGTGTTTC-1	3.17185	14.6901	CD4 T
CAAGGACTTCTTTG-1	0.0728771	14.7304	CD8 T
CGACGTCTATCGTG-1	-0.288097	14.7446	CD8 T
AGTACTCTACGTGT-1	10.0929	4.54724	B
GAGGGATGGGAAAT-1	1.16566	12.0991	CD4 T
CGAGAACTTGTTCT-1	3.05079	-7.21853	CD14 Monocytes
CGGGCATGTTGTGG-1	3.75581	14.5832	CD4 T
CACGAAACTTCCGC-1	10.0002	4.55302	B
TGAGGACTCTCATT-1	3.00097	-6.44242	CD14 Monocytes
TGTATGCTGTAGGG-1	1.54536	14.4752	CD4 T
TACGGCCTGGGACA-1	-2.4704	15.6293	NK
TGTACTTGCTCTAT-1	-0.665357	-5.82661	FCGR3A Monocytes
CACTGCTGAGACTC-1	-0.444033	-5.89618	FCGR3A Monocytes
CTTGATTGATCTTC-1	1.22787	-4.87716	FCGR3A Monocytes
ATAGCCGAACGGAG-1	4.1169	15.1353	CD4 T
TCTGATACTCGCCT-1	4.00804	14.6665	CD4 T
ACGGCTCTGAGCAG-1	2.0422	14.4595	CD4 T
CAATATGACATGGT-1	3.62087	15.537	CD4 T
GAAGGGTGCTTAGG-1	2.92514	-6.44203	CD14 Monocytes
CGCGAGACACAGCT-1	0.341105	14.5698	CD4 T
TAACACCTTCGTAG-1	2.59145	-6.43794	CD14 Monocytes
TAACTAGATCTGGA-1	3.82513	14.6248	CD4 T
TGCGATGACCTCGT-1	3.75963	14.6198	CD4 T
CGTACCTGGACGAG-1	-0.73633	-5.94639	CD4 T
GGAACTTGCTCCAC-1	2.12777	-6.26207	CD14 Monocytes
GAAGGTCTTAAAGG-1	2.57318	-4.7333	Dendritic
TAACTCACGTACAC-1	10.0082	4.42389	B
AGCGCTCTACCTTT-1	3.81833	14.5146	CD4 T
CTAGGCCTCTCAGA-1	2.01215	14.8207	CD4 T
ACCCTCGATCAAGC-1	-0.334955	-5.88654	FCGR3A Monocytes
TTCGAGGACTCTAT-1	2.63606	15.3161	CD4 T
CTGCCAACCAGCTA-1	3.41738	14.3706	CD4 T
CGATAGACCGTACA-1	1.60844	13.9797	CD4 T
CACAATCTTTCCAT-1	0.975141	14.5468	CD8 T
GTGCCACTCAGGAG-1	4.11431	14.76	CD4 T
GAAACCTGATCGTG-1	4.1362	15.1321	CD4 T
CTCCTACTGCCTTC-1	2.96288	-7.11028	CD14 Monocytes
AAACATTGATCAGC-1	2.27593	14.8811	CD4 T
ACCACGCTGCGAGA-1	2.35103	14.3794	CD4 T
TGCTGAGATTATCC-1	3.2817	15.6618	CD4 T
GGAGCAGATTCAGG-1	10.0577	5.1196	B
GATAGAGATCACGA-1	2.69273	-6.12601	Dendritic
AACGTCGAGTATCG-1	-2.56359	15.6661	NK
GAGGTACTTAGCGT-1	1.24651	-6.24041	CD14 Monocytes
CTGTATACGTAAAG-1	1.88178	14.3121	CD4 T
GAGGCAGACTTGCC-1	-1.59284	15.2652	CD8 T
ATGAGCACACAGCT-1	4.45089	15.4365	CD4 T
CAGGTATGTGCTTT-1	2.08166	14.6074	CD4 T
ATAGCGTGCAGATC-1	3.10039	14.7011	CD4 T
TCACAACTTTGCTT-1	2.52965	-6.96255	CD14 Monocytes
TAAGTAACTTGTCT-1	1.88641	14.2889	CD4 T
CCAGACCTTGTGGT-1	2.74446	15.6049	CD4 T
ATAGTTGACCCTCA-1	-0.471537	-5.91929	FCGR3A Monocytes
TTGTACACTTGCAG-1	2.00182	14.4892	CD4 T
TGCCACTGCGATAC-1	-2.61953	15.7787	NK
TTAGGGTGCTGGAT-1	9.53613	4.49276	B
TTGTCATGGACGGA-1	-2.62226	15.8668	NK
CCCAACTGCAATCG-1	1.66928	-6.33553	CD14 Monocytes
CAGCACCTAGGCGA-1	3.46275	15.3693	CD4 T
AAGCCATGACACGT-1	2.41744	-6.16401	CD14 Monocytes
AGTCAGACTAGAGA-1	-0.399806	14.7919	CD8 T
AGATATTGCCTACC-1	-0.709251	14.4873	CD8 T
GCCTACACCTTGAG-1	4.15608	15.5992	CD4 T
GGATGTACGCGAAG-1	3.30183	15.2852	CD4 T
ATGAAACTCTGTGA-1	2.51071	15.6753	CD8 T
CTAAACCTGTGCAT-1	9.67034	5.05857	B
CGCATAGATCACGA-1	2.89151	-7.29815	CD14 Monocytes
CATGGCCTAGGGTG-1	2.90633	-7.21435	CD14 Monocytes
TTCAGTACCGACTA-1	3.01595	15.6039	CD4 T
CTATGTACTGTTTC-1	4.23445	6.39609	B
AGTCTTACTTCGGA-1	14.3054	9.42207	Megakaryocytes
ACCCTCGATAAGGA-1	1.09268	-6.11852	CD14 Monocytes
TGCCCAACCGCATA-1	-0.336685	-5.94176	FCGR3A Monocytes
AGCTGAACCATACG-1	-0.415349	-5.8095	FCGR3A Monocytes
GAGGTGGAGTACGT-1	4.19501	14.7597	CD4 T
AGGAACCTCTTAGG-1	-0.354343	-5.92062	FCGR3A Monocytes
CAGACATGAACGGG-1	3.75412	14.5676	CD4 T
CGCCGAGAGCTTAG-1	-2.71072	15.8529	NK
CTACGGCTTTCTTG-1	1.89556	-6.09723	CD14 Monocytes
GGAGCGCTACGCAT-1	1.20623	-6.22019	CD14 Monocytes
CTATCCCTCCACCT-1	2.94964	-6.59142	CD14 Monocytes
CAGATCGATATGGC-1	3.16313	14.551	CD4 T
CTAAGGACCGTTAG-1	4.21076	15.1287	CD4 T
ATCGCCTGTGGCAT-1	10.2288	5.05802	B
TACGCCACTCCGAA-1	9.75742	4.49552	B
ATTTGCACAAGATG-1	3.03249	-7.02563	CD14 Monocytes
ACTTAGCTGGGAGT-1	2.79328	14.8672	CD4 T
TTCCAAACTCCCAC-1	-2.65488	15.7968	NK
TCAGGATGCCTTTA-1	-0.326438	-5.87485	CD14 Monocytes
AAGTAACTGAGATA-1	10.0401	4.8739	B
TGATAAACGAATCC-1	2.20271	14.7339	CD4 T
ACCTATTGCTGAGT-1	9.91402	5.14502	B
GGTGGAGACAGATC-1	-1.61699	15.1866	NK
CATCAACTAGAAGT-1	2.4935	15.5111	CD4 T
CAATATGACGTTAG-1	3.9085	14.6836	CD4 T
ATTAACGATGAGAA-1	-2.73194	15.8609	NK
GTAAGCACAACGGG-1	3.81995	14.5153	CD4 T
CCTCGAACACTTTC-1	-2.6057	15.7767	NK
CTGTAACTAACCAC-1	1.9094	14.61	CD4 T
TAGGGACTGAACTC-1	-2.43323	15.6256	CD8 T
AGCGCCGAATCTCT-1	0.966756	14.1901	CD4 T
ACAATCCTTAGCGT-1	10.0646	4.89091	B
CCGTACACAGCGTT-1	9.48375	4.86867	B
ATCTCAACAGGAGC-1	9.61278	4.64269	B
AAACGCACTGGTAC-1	1.86715	13.8233	CD4 T
GAGGACGACTCAGA-1	0.396667	13.6952	CD4 T
TGCGAAACAGTCAC-1	9.63173	4.69413	B
AAGGTCACTGTTTC-1	9.99302	4.46469	B
AAGCAAGAGCTTAG-1	-1.66718	15.359	CD8 T
CCAATTTGAACGTC-1	2.17815	-6.66762	CD14 Monocytes
ATCAACCTTCTCTA-1	-0.267691	14.6784	CD8 T
ACTCAGGACTGAAC-1	4.06837	14.7337	CD4 T
CCAAAGTGTGAGAA-1	1.54552	-6.45128	CD14 Monocytes
TTATTCCTGGTACT-1	9.93147	4.51516	B
TATGCGGATAACCG-1	1.58885	13.7715	CD4 T
AGCCGGTGCCAATG-1	2.44247	15.7903	CD4 T
ACTTCAACAAGCAA-1	4.87553	6.71796	CD8 T
GAAGTGCTCCGCTT-1	1.34088	-6.19949	CD14 Monocytes
CACTAACTCCTAAG-1	9.32556	4.77032	B
AGTTGTCTACTACG-1	4.09827	15.3624	CD4 T
GAATTAACGATAAG-1	4.02107	14.5756	CD4 T
CCATCCGAAAGCAA-1	2.17362	14.9931	CD4 T
TTCGTATGTCCTTA-1	1.07954	-6.23309	CD14 Monocytes
TATACAGATCCAGA-1	3.10592	14.6436	CD4 T
AGGCCTCTCGTAAC-1	3.70574	14.6265	CD4 T
GAAGCTACGAATGA-1	1.59288	-6.43167	CD14 Monocytes
CAATCTACTGACTG-1	-1.35246	15.1128	NK
GTCAATCTGTAGCT-1	-0.381758	14.7732	CD8 T
GTGAACACAGATCC-1	-0.272773	14.6864	CD4 T
AGGAAATGAGGAGC-1	1.47355	13.9163	CD4 T
ATGAGAGAAAGTGA-1	2.56648	15.7535	CD4 T
ATTCAAGAACGGGA-1	4.35713	15.5476	CD4 T
CTCGACTGGGTGAG-1	3.6858	14.2756	CD4 T
ATGTTCACCGTAGT-1	1.7598	14.7324	CD4 T
TTCAAGCTTTCGCC-1	4.42333	15.4761	CD4 T
TTCGTATGGTCTGA-1	3.23472	14.3272	CD4 T
GATGCCCTCTCATT-1	3.57835	14.3868	CD4 T
AGGTCTGATTCTCA-1	0.230857	-6.00378	FCGR3A Monocytes
GTGATTCTCATTTC-1	1.99485	14.7437	CD4 T
TACGATCTCACTGA-1	0.915839	-6.16697	FCGR3A Monocytes
TCGATTTGCAGCTA-1	-2.68014	15.7409	NK
ACCTGGCTAAGTAG-1	-2.6414	15.712	NK
GTTTAAGACTGTCC-1	-0.735877	14.9886	CD8 T
ATCCCGTGCATGCA-1	10.17	5.07375	B
CCTGCAACACGTTG-1	2.28914	-5.83805	CD14 Monocytes
CGGTCACTTACTTC-1	2.16642	15.4164	CD4 T
TTTCAGTGTCTATC-1	2.74163	-7.17968	CD14 Monocytes
CAGTGTGAACACGT-1	-2.67198	15.7335	CD4 T
CAGGGCACTCCCGT-1	2.40683	14.1773	CD4 T
ACCCTCGACCTATT-1	2.06133	15.3964	CD4 T
TAGAAACTGCTTCC-1	2.72997	-6.73299	CD14 Monocytes
ACGCCTTGCTCCCA-1	-0.499118	-5.89295	FCGR3A Monocytes
ACGTGATGTAACCG-1	-0.518104	-5.96809	FCGR3A Monocytes
GATAGAGACTGTGA-1	2.76945	15.5195	CD4 T
CGAGAACTAAGGCG-1	-0.859234	15.0068	CD8 T
ATCGTTTGGGTACT-1	2.60304	-6.5735	CD14 Monocytes
CAGGAACTCTCAGA-1	2.98223	-6.90672	CD14 Monocytes
TGAGTGACTGAGCT-1	4.04002	14.8252	CD4 T
TAGGACTGTGCTGA-1	1.29935	14.6662	CD4 T
TAGCCGCTTTCCAT-1	1.07139	-6.18031	CD14 Monocytes
GGCAAGGACTTGGA-1	2.29255	-6.11493	CD14 Monocytes
CATTACACTACTCT-1	3.77377	14.7465	CD4 T
TAGGAGCTTGCATG-1	10.1183	5.09267	B
AAGATTACAGATCC-1	2.34721	-6.24906	CD14 Monocytes
ATACTCTGCTTCGC-1	1.03944	-6.18099	CD14 Monocytes
ACTGGCCTTCAGTG-1	-2.57805	15.6373	NK
CTATGTACGAGAGC-1	2.63857	15.4855	CD4 T
AACGCCCTCGGGAA-1	2.09143	14.9987	CD4 T
GATTCGGAACGACT-1	3.62051	14.3698	CD4 T
CATCAGGATTTCGT-1	3.05204	-7.01751	CD14 Monocytes
CGTAACGATCGCCT-1	3.31206	15.6391	CD4 T
GAGTTGTGCTGAGT-1	-0.79495	14.9237	CD8 T
CAGTGATGGACGGA-1	10.1956	4.50035	B
ATCCATACTTCATC-1	-0.645035	-5.89863	FCGR3A Monocytes
TCAGCGCTGGTATC-1	-0.398677	14.7032	CD8 T
ATACCGGAGGTGTT-1	3.1413	-6.72707	CD14 Monocytes
AGCGGCACCGGGAA-1	4.33166	15.0906	CD4 T
CAGCCTACCCAACA-1	2.47407	15.7222	CD4 T
ATGTCGGAGGTGAG-1	3.00868	14.1473	CD4 T
TGACTGGACGCAAT-1	4.37208	15.1996	CD4 T
ACCACAGAAAGTAG-1	2.75648	15.6079	CD4 T
ATGTTGCTTTCAGG-1	2.04035	14.5737	CD4 T
AATGGAGATCCTTA-1	0.130945	14.4997	CD8 T
TGGGTATGCACAAC-1	2.8345	15.302	CD4 T
CACTAGGATGATGC-1	10.2387	4.9874	B
ACCACAGAGTTGGT-1	4.12379	15.4064	CD4 T
CTCTAAACCTCGAA-1	3.6121	14.2028	CD4 T
GAATTAACGGTCAT-1	3.39523	14.3869	CD4 T
ACTAGGTGGAACTC-1	3.00756	15.4016	CD4 T
CTATACTGAGGTTC-1	3.14998	-6.7425	CD14 Monocytes
ACATGGTGCAACCA-1	9.31943	4.88949	B
TACAAATGGGTACT-1	2.6423	14.3657	CD4 T
CTATTGACGGTGAG-1	0.435632	-6.06652	FCGR3A Monocytes
CAGCATGACAACCA-1	2.95594	-6.38532	CD14 Monocytes
CCACTTCTCGGGAA-1	1.38739	-6.18442	CD14 Monocytes
ACTACGGATCGCTC-1	3.65334	14.2137	CD4 T
CCACCATGGACGAG-1	-0.28804	-5.92004	FCGR3A Monocytes
GCAGATACAGCGTT-1	-0.209507	14.728	CD8 T
TAGGTCGACACTGA-1	4.08063	14.6424	CD4 T
GTTAGTCTAAGAAC-1	-0.262698	14.4665	CD8 T
CGAGGCACTATGCG-1	2.30152	-6.10627	CD14 Monocytes
TTCTCAGATGGAGG-1	2.34449	14.2729	CD4 T
GTATCTACAGAAGT-1	-1.36401	15.1889	NK
GAACCTGAGAGACG-1	3.39554	14.9731	CD4 T
CTTACAACTAACGC-1	3.32877	14.4487	CD4 T
CATCGGCTATGCTG-1	3.81787	15.3747	CD4 T
GGCCGATGTACTCT-1	1.14533	14.7822	CD8 T
AAATTGACTCGCTC-1	2.228	15.6613	CD4 T
AGATTCCTGTTCAG-1	-2.714	15.8654	NK
GGGCAGCTTGGGAG-1	-0.348286	14.722	CD8 T
ACGGTATGAGTCGT-1	3.07763	-6.8092	CD14 Monocytes
AGCACTGATATGCG-1	1.39843	13.9853	CD4 T
ACGTTGGAGCCAAT-1	-2.55008	15.7075	NK
ATGTAAACACCTCC-1	3.55436	14.3698	CD4 T
TGCGATGACTGCTC-1	10.1858	4.62256	B
AGCTGCCTTTCATC-1	2.6652	14.1238	CD4 T
CACTGCACTTCATC-1	2.32469	15.1766	CD4 T
AGGATAGACATTTC-1	2.5357	15.6895	CD4 T
GATTGGTGTGTCAG-1	2.82303	15.4692	CD4 T
ACGTCAGAAACGAA-1	2.40536	14.6334	CD4 T
GAATTAACGTCGTA-1	-2.66822	15.8333	NK
GGGCACACGTTGCA-1	2.41926	14.6648	CD4 T
TACTGGGATCGATG-1	3.12628	14.867	CD4 T
TTCAAGCTAGATGA-1	3.23417	15.5428	CD4 T
CTGATACTAGTAGA-1	3.0511	14.7421	CD4 T
CGAGCCGAGGCGAA-1	1.27952	14.6351	CD4 T
CCAGCGGACGACTA-1	3.12657	-7.03602	CD14 Monocytes
TGATAAACTTTCAC-1	4.07553	14.5161	CD4 T
AGAGCGGAGGCAAG-1	1.92117	-5.98221	CD14 Monocytes
AGGGTTTGTTCATC-1	2.06951	-6.36047	CD14 Monocytes
CAAGGTTGCTCCAC-1	2.57278	14.8322	CD4 T
AACCTACTGTGAGG-1	1.32247	-5.96124	CD14 Monocytes
GTACCCTGACAGTC-1	-0.536587	-5.882	FCGR3A Monocytes
CTGGAAACATCGAC-1	3.15416	14.5688	CD4 T
TAGCCCACCCACAA-1	3.97024	14.9438	CD4 T
CATCATACCGCATA-1	1.18692	-6.20521	CD14 Monocytes
AGAATTTGTAGAGA-1	4.36172	15.3621	CD4 T
GTCATACTGCGATT-1	-1.47394	15.2271	CD8 T
TCAATCACAGTCGT-1	-0.619252	-5.87463	FCGR3A Monocytes
CCAAGAACTACTGG-1	-1.40895	15.2395	CD8 T
TAAGCGTGGACAAA-1	1.23015	-6.29214	CD14 Monocytes
AATAAGCTCGTTGA-1	4.13779	14.775	CD4 T
TACTACACTTACCT-1	9.85848	5.10692	CD4 T
CAATTCTGGCGTAT-1	-0.363478	-5.92389	CD14 Monocytes
TATCGACTCGATAC-1	-0.240073	-5.91673	FCGR3A Monocytes
AGATTAACGTTCTT-1	-0.412247	-5.83266	FCGR3A Monocytes
TGTTACACGACTAC-1	0.15236	-5.9214	FCGR3A Monocytes
AACCGATGTTCTAC-1	2.9439	-6.62662	CD14 Monocytes
TCAGACGACGCTAA-1	1.99314	14.6368	CD4 T
TTAGTCACCAGTTG-1	1.91216	13.8258	CD4 T
TAAGAGGACTAAGC-1	9.8222	4.66194	B
ATGACGTGATCGGT-1	-0.273277	-5.87859	CD14 Monocytes
TACGTACTCAGTTG-1	2.68771	15.6039	CD4 T
CGAGGCACCTATGG-1	-1.42257	15.1991	CD8 T
CACTAACTGAAAGT-1	3.82588	14.4967	CD4 T
TAAGTAACCTCCAC-1	10.2722	4.5687	B
GAAGTCACCCTGTC-1	9.87982	4.44175	B
TCGGACCTATAAGG-1	10.053	5.04572	B
TAAGGGCTGCTGTA-1	0.468479	14.2311	CD8 T
AGATCGTGTTTGTC-1	10.2748	4.75823	B
TACACACTCACACA-1	4.00358	15.4397	CD4 T
ACTAAAACCCACAA-1	1.16835	14.1363	CD4 T
TGTAGGTGCTATGG-1	2.88915	15.8509	CD4 T
TGCCAGCTTGGCAT-1	3.14187	14.7064	CD4 T
GTTAAAACCGAGAG-1	-2.64696	15.8023	NK
TATACAGAACCCTC-1	-0.73063	14.9562	CD8 T
AAGACAGATTACCT-1	3.09198	-6.97093	CD14 Monocytes
ACCAGTGAGGGATG-1	4.07938	14.7756	CD4 T
AAACGCTGGTTCTT-1	-0.208606	14.7874	CD8 T
TTGGAGACCAATCG-1	2.16135	14.9881	CD4 T
AGGCCTCTCGGAGA-1	3.90497	14.6517	CD4 T
GACGTATGTTTGCT-1	2.30835	14.1809	CD4 T
AGTGACTGCAACTG-1	-0.468894	-5.82397	FCGR3A Monocytes
AGCTTTACAAGTAG-1	3.85861	14.3368	CD4 T
CACCGGGACGAGAG-1	-1.28904	15.1298	CD8 T
GGACCTCTTTTCTG-1	-1.00234	14.9987	CD8 T
TAGATTGAGGCATT-1	-0.482884	14.4213	CD8 T
GTCATACTTTGACG-1	4.04371	14.8271	CD4 T
AAGGTCTGACAGTC-1	2.9385	14.6668	CD4 T
AAAGATCTGGGCAA-1	3.01948	-7.17463	CD14 Monocytes
GAGTGGGAGTCTTT-1	9.55112	4.62392	B
CTTCACCTACCTGA-1	-0.439217	-5.87379	FCGR3A Monocytes
ATCATCTGACACCA-1	14.3619	9.47515	Megakaryocytes
CGTTATACCCTGAA-1	-1.52888	15.2492	CD8 T
GTAGCTGAATTCGG-1	2.99195	14.3943	CD4 T
GATCTACTGGTGAG-1	1.56555	14.8807	CD8 T
CCCTGATGCAAGCT-1	10.1421	4.6986	B
CCAACCTGAAGTAG-1	-1.31764	15.0824	CD8 T
CATTTCGAGATACC-1	-2.59398	15.7629	NK
ACCACGCTACCCAA-1	-0.661274	14.839	CD8 T
GATTTAGACTAAGC-1	9.27417	4.72067	B
TACGGCCTGTCCTC-1	3.7752	14.0956	CD4 T
TATAAGTGTATCGG-1	3.10151	-7.20992	CD14 Monocytes
CTGAACGATGAGGG-1	2.24586	14.6572	CD4 T
TATTGCTGAAGAAC-1	2.9677	-7.26828	CD14 Monocytes
ACTATCACTGCCAA-1	3.85729	14.5728	CD4 T
GACGTCCTACGGAG-1	1.88586	14.7332	CD4 T
TGTGAGACTGTCAG-1	-0.367431	-5.90673	FCGR3A Monocytes
CTGTGAGACTGTAG-1	2.91718	-6.41729	CD14 Monocytes
TGAAGCTGCATGGT-1	9.45644	4.98346	B
ATCACGGATTTCGT-1	9.88489	4.53952	B
TTCAAGCTGTTGAC-1	1.80505	14.638	CD4 T
CACAGCCTGATACC-1	2.40601	15.6672	CD4 T
AATCTAGAAAAGTG-1	1.8451	14.6933	CD4 T
TGAAGCACTCACGA-1	-0.400725	14.7807	CD8 T
CGACCACTGCCAAT-1	-2.69346	15.8209	NK
CAGCAATGGTGCTA-1	3.55862	14.5845	CD4 T
CAGGCCGAATCTCT-1	-0.2139	-5.92013	FCGR3A Monocytes
ATGAGAGAACGCAT-1	3.74718	14.7862	CD4 T
GACTGATGTGATGC-1	4.10295	14.7747	CD4 T
ATACCTACGCATCA-1	2.6883	15.533	CD4 T
ATCCTAACGCTACA-1	-0.304687	14.6587	CD8 T
CACAGTGATGAAGA-1	2.87237	-6.63706	CD14 Monocytes
AACGCCCTGCTTAG-1	10.118	5.00446	B
AAGTAGGATACAGC-1	-2.50708	15.625	NK
AGCCTCACTGTCAG-1	0.224663	-6.00277	FCGR3A Monocytes
TACGAGTGCGGAGA-1	2.32477	14.1509	CD4 T
TTTGCATGCCTCAC-1	3.45546	14.6349	CD4 T
ATGAAGGAACAGCT-1	-0.184425	14.6677	CD8 T
TGGTAGACCCTCAC-1	-2.51665	15.6619	NK
TAATGTGACTGCAA-1	1.66394	-6.47976	CD14 Monocytes
AGGATGCTTTAGGC-1	-2.63254	15.8173	NK
CCTATAACCAAAGA-1	4.28024	15.0123	CD4 T
TAGTACCTAAGAAC-1	3.12156	-6.74556	CD14 Monocytes
ACTTGGGAGGTTTG-1	0.733257	14.2358	CD8 T
ACGTAGACAACCAC-1	2.55009	14.6484	CD4 T
CAGCCTTGCTACCC-1	3.11546	-6.57439	CD14 Monocytes
ACGACCCTTGACAC-1	9.21624	4.62243	B
ACTGCCACACACGT-1	-0.0451114	14.5076	CD8 T
AGTCTACTAGGGTG-1	2.78157	-7.14685	CD14 Monocytes
GATGCCCTACGTAC-1	2.39863	15.5928	CD4 T
GAACACACGTGCAT-1	2.23727	-6.27342	CD14 Monocytes
TTACTCGAAGAATG-1	2.54249	-6.19512	CD14 Monocytes
TTGCATTGAGCTAC-1	-0.469821	14.7445	CD8 T
CTCAGCACTCTAGG-1	1.67526	14.3455	CD4 T
TAGGAGCTAAGGCG-1	9.96375	4.49145	B
CAGCCTTGGGGACA-1	1.87922	14.4886	CD4 T
CAGTGATGGCTAAC-1	-1.29844	15.1447	CD8 T
CGCACTACTCGCCT-1	10.1377	5.03574	B
ATGGACACGCATCA-1	-2.37146	15.6064	NK
ACGGTAACCTTCGC-1	-0.65335	14.868	CD8 T
GAACAGCTCTCAGA-1	-0.544137	-5.88215	FCGR3A Monocytes
GAAATACTCTTAGG-1	9.57931	4.52984	B
GGTAGTACGCCATA-1	2.91277	-7.12898	CD14 Monocytes
ACAGGTACCCCACT-1	4.23754	14.7995	CD4 T
CGACTCACGTCGTA-1	2.89885	14.5577	CD4 T
GTATTAGAGGTCTA-1	1.84614	13.9398	CD4 T
GGCAAGGAAAAAGC-1	-2.6502	15.7873	NK
TGACTTTGTTTGTC-1	1.98394	14.8502	CD4 T
ATGTAAACTTCACT-1	2.28081	-6.1193	CD14 Monocytes
AATCCTTGGTGAGG-1	-2.57528	15.7765	NK
GCACAATGGTGCAT-1	2.75166	-6.56767	Dendritic
CTCGAAGATTAGGC-1	3.02786	-7.17147	CD14 Monocytes
CAAGGTTGTCATTC-1	9.64644	4.46083	B
CGGATAACAGCTCA-1	2.00365	14.497	CD4 T
GCGGAGCTCCTGAA-1	3.5901	14.6366	CD4 T
CGTTAGGATCATTC-1	1.82842	-5.93515	CD14 Monocytes
CTTTAGACCGTGAT-1	4.3074	15.2976	CD4 T
TATGAATGTTTGCT-1	-0.533234	-5.9292	FCGR3A Monocytes
ACGGAACTCAGATC-1	-2.69372	15.8225	NK
ACAGCAACCTCAAG-1	-0.618431	-5.88831	FCGR3A Monocytes
GGCGCATGTGGAAA-1	1.73371	14.0335	CD4 T
CAGCTCTGCAAGCT-1	-0.723667	14.9619	CD8 T
TAAGATACGGTTCA-1	2.40534	-6.14237	CD14 Monocytes
ATAAGTTGGTACGT-1	-0.339895	-5.95533	FCGR3A Monocytes
ACACGATGTCGTAG-1	-0.226454	14.6849	CD8 T
GCAATTCTCGTGTA-1	2.18777	14.9029	CD4 T
CTGCAGCTAACCGT-1	4.19891	15.1334	CD4 T
GAGTTGTGCATGGT-1	2.79926	-7.23409	CD14 Monocytes
AAAGCCTGTATGCG-1	2.2203	15.1873	CD4 T
GCACGGTGCTATGG-1	2.61715	-6.3323	CD14 Monocytes
CGACTGCTTCCTCG-1	2.87058	-6.8115	CD14 Monocytes
AATGATACGGTCAT-1	2.31671	-5.84567	CD14 Monocytes
ATTGGTCTGACTAC-1	9.45248	5.09297	B
CTTAAGCTAGTACC-1	3.00712	13.4708	CD4 T
CTCGACTGGTTGAC-1	-2.68609	15.8027	NK
CCCAACACGCATCA-1	3.60747	14.5169	CD4 T
ATCCAGGACGCTAA-1	-0.494067	-5.88807	FCGR3A Monocytes
ACGAGTACGAATCC-1	4.2847	6.32763	B
GACTCCTGCTCGCT-1	3.70444	14.8838	CD4 T
CCAGTCACGTTGTG-1	3.75929	14.8934	CD4 T
GGATTTCTAGGTTC-1	2.17598	14.0162	CD4 T
TGCGTAGACGGGAA-1	9.78416	4.55282	B
CTACAACTCCCGTT-1	-1.29454	15.13	CD8 T
TGGAACACAAACAG-1	-2.49515	15.71	NK
TGGAGGGAGCTATG-1	-0.162675	13.7846	CD4 T
ACGATCGAGTCACA-1	2.98813	-6.49178	CD14 Monocytes
GGCCACGACAGAGG-1	2.37874	14.1458	CD4 T
AAAGCAGAAGCCAT-1	-0.233923	14.5692	CD8 T
GCACCTTGGCTGTA-1	3.01708	14.3001	CD4 T
CAGCTCTGAGGCGA-1	2.21054	14.9483	CD4 T
AGACGTACAGAGGC-1	2.37304	15.2393	CD4 T
CAGCTAGATGTGAC-1	2.60017	-7.10411	CD14 Monocytes
ACAAGAGAAGTCGT-1	2.09641	-6.19136	CD14 Monocytes
CTGGATGACTGGAT-1	-0.705824	14.9939	CD8 T
AAGATGGAGATAAG-1	2.56397	-6.13492	CD14 Monocytes
ACTTAAGACCACAA-1	2.24053	15.4356	CD4 T
GTAGTGTGTGGTTG-1	4.45212	15.3801	CD4 T
TGTGAGACTTGAGC-1	2.7592	15.5291	CD4 T
CTCAGGCTCGTTGA-1	-0.433207	-5.85914	FCGR3A Monocytes
GGGATGGATGGTTG-1	2.39085	-6.65462	CD14 Monocytes
ACGGTAACCGCTAA-1	0.78396	14.3098	CD4 T
GTAGACTGAGATGA-1	2.31405	-6.87761	CD14 Monocytes
CATGAGACACGGGA-1	10.1056	4.70752	B
GTACCCTGGAGCTT-1	4.10133	14.9358	CD4 T
GAGGGCCTTCACCC-1	2.08828	14.5783	CD4 T
GTTCAACTGGGACA-1	-2.44287	15.7714	NK
GGCATATGCTTATC-1	-2.52397	15.6423	NK
GTGATGACCTGAGT-1	10.1844	5.08176	B
CAAGAAGACCACAA-1	-0.0609292	14.4296	CD8 T
ATACCGGACTTCGC-1	2.48215	14.907	CD4 T
TAAGGCTGCCATGA-1	-0.0367148	14.5325	CD4 T
ATCTACACCGGGAA-1	2.22473	14.4469	CD4 T
ACATCACTCTACTT-1	2.14855	-6.68741	CD14 Monocytes
CTGAATCTGAATAG-1	1.33964	14.3818	CD4 T
ATTTCTCTTCCCAC-1	4.05278	14.7617	CD4 T
TAGCTACTGAATAG-1	10.1149	4.42237	B
TGGATCGATAAAGG-1	3.3583	14.404	CD4 T
TGATTAGATGCTAG-1	4.0254	14.8357	CD4 T
GGTGGAGATCTCTA-1	3.08395	-7.01734	CD14 Monocytes
CTCATTGACCTTAT-1	2.3639	14.9329	CD4 T
TCGACCTGCCGATA-1	-0.347544	-5.97298	FCGR3A Monocytes
TAGTGGTGAAGTGA-1	-2.72263	15.846	NK
GGTACAACTGCAAC-1	2.31573	14.7338	CD4 T
TTCAAAGATAAAGG-1	0.111607	14.4104	CD8 T
TGAGCTGATGCTAG-1	2.72188	-7.01735	CD14 Monocytes
GATCGATGACTAGC-1	9.56385	5.09716	B
AACTTGCTACGCTA-1	9.39595	5.12917	B
GGGACCACTGCATG-1	3.95601	14.7795	CD4 T
ATGATATGGTGCTA-1	-2.57533	15.7487	NK
ACTGTTACTGCAGT-1	4.02414	14.819	CD4 T
GACGTATGTTGACG-1	3.60508	14.2967	CD4 T
CGCAACCTCCTTGC-1	3.28954	14.346	CD4 T
ATGAAGGACCTTAT-1	10.1197	5.06271	B
AGGTGTTGGTTACG-1	9.8514	4.44953	B
CTGAAGACGTGCAT-1	10.0299	5.01957	B
GCACACCTGTGCTA-1	-2.38142	15.6942	NK
GATTACCTTGTTCT-1	4.20184	14.7243	CD4 T
CGAGGCACTCTTCA-1	0.187709	14.5416	CD8 T
AATGGCTGCGTGAT-1	2.30061	14.7136	CD4 T
AATTACGAGTGAGG-1	2.34176	14.8247	CD4 T
AGGAATGATTTGTC-1	2.26222	14.1107	CD4 T
GGACGCTGCTAGCA-1	4.24916	15.6075	CD4 T
ACGATCGAGGACTT-1	-0.91016	14.734	NK
TAACATGACACTAG-1	4.29049	6.33401	B
GAGCGCACGCGTAT-1	3.07626	-7.05259	CD14 Monocytes
CGAGCCGAACACCA-1	2.29736	15.1329	CD4 T
GGAATCTGCTTAGG-1	9.85362	4.47929	B
ACCCAAGATTCACT-1	10.0699	4.5399	B
ATCTTTCTGTTTCT-1	-0.326704	14.6844	CD8 T
GAGGTACTACGGTT-1	4.06345	14.8716	CD4 T
CAATATGACCTTCG-1	-1.34464	15.1703	NK
ACCTGGCTGTCTTT-1	1.08108	-4.85321	FCGR3A Monocytes
TACGAGTGATGCTG-1	0.659105	-6.09315	CD14 Monocytes
CCTAAGGATGATGC-1	1.96086	14.4554	CD4 T
GTATCTACGTTACG-1	1.82518	15.2853	CD4 T
GACTACGATGGTCA-1	10.0813	4.69928	B
GGGAACGAAGCTCA-1	-0.712159	-5.78157	FCGR3A Monocytes
CATCTCCTATGTGC-1	10.0888	4.58406	B
TCAGACGACGTTAG-1	-2.722	15.8372	NK
AGGAGTCTTGTCAG-1	3.66457	14.4598	CD4 T
ATAGATACGACGAG-1	3.97315	14.7808	CD4 T
AATCTCTGAACAGA-1	4.20822	14.8091	CD4 T
TTACGACTTGACAC-1	3.12932	-6.87012	CD14 Monocytes
CAGATCGACCTGAA-1	-0.239711	14.6881	CD8 T
CAGACATGTCGACA-1	2.04731	14.8102	CD4 T
AGATATACTGTTCT-1	9.46264	5.01324	B
CAATTCTGCTTGTT-1	2.21838	-6.12236	CD14 Monocytes
ACAGTGTGTTGCGA-1	2.89732	-6.75746	CD14 Monocytes
AACGCAACAAGTAG-1	2.36835	14.7524	CD4 T
ACGACCCTTGACCA-1	3.97841	14.9622	CD4 T
GATCTTACGAGATA-1	3.11304	-7.112	CD14 Monocytes
GCCTGACTCTCAAG-1	2.84259	-6.50286	CD14 Monocytes
ATGCACGAGTTCGA-1	3.51615	14.6161	CD4 T
GTCCACTGACCTCC-1	4.15582	15.603	CD4 T
ACGTTGGAAACCTG-1	-0.74419	14.9156	CD8 T
CAGTTTACCCCAAA-1	3.97281	14.6575	CD4 T
AGAAACGAAAGTAG-1	9.84382	4.73573	B
TCGACGCTTCTATC-1	2.4625	-6.25282	CD14 Monocytes
GATAGAGAAGGGTG-1	-1.48437	15.2824	NK
AACGCCCTGGCATT-1	1.55161	14.1178	CD4 T
CTACTCCTATGTCG-1	-2.66718	15.7899	NK
TAGGTTCTTGCTGA-1	3.06289	-6.76725	CD14 Monocytes
AGATATACCCGTAA-1	-2.3808	15.6718	NK
CACTTAACCGTACA-1	9.9024	4.40129	B
TGACTTACAGTCTG-1	2.49748	-6.19738	CD14 Monocytes
CTCAGCTGCAGTTG-1	0.940296	14.504	CD4 T
GATATATGCTGGAT-1	4.09776	14.551	CD4 T
GACGTAACCTATGG-1	3.00029	14.8235	CD4 T
TGATTAGACATTGG-1	2.00148	14.8866	CD4 T
GACGCTCTCTCTCG-1	14.3262	9.43985	Megakaryocytes
AATGTTGATCTACT-1	1.63766	14.1787	CD4 T
CACTTAACCGAATC-1	2.14357	14.7659	CD4 T
ACACCCTGGTGTTG-1	-2.58082	15.6974	NK
GAGATAGAAAAAGC-1	1.49503	-6.20023	CD14 Monocytes
ATATGCCTGGACAG-1	4.31054	15.5033	CD4 T
GTGTCAGAATGCTG-1	2.79388	12.9157	CD4 T
AGCTCGCTACTGGT-1	4.13582	14.8026	CD4 T
GATGCCCTTTTGCT-1	2.13355	15.3799	CD4 T
ACAAATTGTTGCGA-1	-2.6047	15.7384	NK
CAGCAATGCCTTCG-1	3.50322	14.3725	CD4 T
AGGCCTCTAGTCGT-1	3.81569	14.9021	CD4 T
ATGTCACTAATGCC-1	2.94617	-6.49792	CD14 Monocytes
TTACTCGAGGGTGA-1	3.68525	14.3371	CD4 T
TAGACGTGCTTGAG-1	1.68318	14.602	CD4 T
ACGTCCTGTGAACC-1	0.896567	-6.14956	CD14 Monocytes
GGATAGCTCTGAAC-1	-0.530699	14.8514	CD8 T
GACAGTACTTCGGA-1	-0.574717	-5.78036	FCGR3A Monocytes
TATCGTACATTCCT-1	2.43994	-6.66977	CD14 Monocytes
TGGCACCTTCAGTG-1	1.68081	-6.27075	CD14 Monocytes
GCGGCAACGGAGGT-1	10.0006	5.18622	B
TTCCAAACCTATGG-1	2.46093	-7.05341	CD14 Monocytes
GACTTTACATGCCA-1	3.60609	14.4889	CD4 T
TCCTAAACATCGAC-1	1.05631	14.1405	CD4 T
TAAGGGCTTTACTC-1	2.27295	14.4986	CD4 T
GCACCACTTTCGGA-1	2.72409	-6.31387	CD14 Monocytes
ACCACGCTGCTGTA-1	1.95057	14.1684	CD4 T
TAGCATCTGCTGTA-1	-0.468837	-5.94162	FCGR3A Monocytes
TCTATGTGAGTCTG-1	-0.628235	14.4214	CD8 T
CGTAGCCTCTCTCG-1	2.76586	-6.52797	CD14 Monocytes
ATGGGTACTATTCC-1	2.86307	14.4696	CD4 T
TAGGCATGCTCTCG-1	4.69112	6.31654	Dendritic
CGACGTCTGAGGCA-1	2.1694	13.9865	CD4 T
ATTGCTTGTTACTC-1	9.57017	4.89266	B
ATTGATGACTGAGT-1	3.06075	15.6727	CD4 T
AGCCGTCTCAATCG-1	4.3597	15.5546	CD4 T
ACCAGTGAACGGTT-1	9.72517	4.51246	B
ATGCGATGGTTACG-1	9.11812	5.01132	B
AGTGTTCTAACCTG-1	2.45783	15.7583	CD4 T
CATGGCCTGTGCAT-1	4.33726	15.3864	CD4 T
TGAGCTGACTGGAT-1	3.21028	-7.16001	CD14 Monocytes
ACGTTGGATCAGGT-1	1.25836	-6.20455	CD14 Monocytes
TTACCATGTTGTGG-1	10.1717	4.59932	B
CACAGCCTTGCCAA-1	-0.451289	-5.85734	FCGR3A Monocytes
GAACACACTGCCTC-1	4.27326	14.6533	CD4 T
GGAAGGACATCGGT-1	2.90143	-6.39221	CD14 Monocytes
TGATCGGAGGAGCA-1	10.0419	5.07879	B
TACTGTTGCTGAAC-1	4.5111	6.3546	B
CTGAGAACGTAAAG-1	-2.45806	15.7386	CD8 T
AGTTTGCTCCAAGT-1	3.45322	14.5123	CD4 T
TGACGCCTTTACTC-1	2.39724	2.94219	CD4 T
AGTAATTGTCCCAC-1	2.59833	14.4193	CD4 T
ATTCCAACTTAGGC-1	-2.53542	15.6726	NK
CTCCGAACAAGTGA-1	-0.540423	-5.98657	FCGR3A Monocytes
CGCAGGACAGATCC-1	-0.302783	14.6606	CD8 T
TGCGATGACTTGCC-1	10.0278	4.66064	B
GAGGTACTGGGAGT-1	1.32937	13.7198	CD8 T
GCACTAGAGTCGTA-1	-2.15372	15.4326	NK
CCGACTACCCAGTA-1	2.2885	-6.31904	CD14 Monocytes
ATGATATGTTGTCT-1	1.52091	-6.11092	CD14 Monocytes
TTCTAGTGGTCACA-1	0.932261	-6.18069	FCGR3A Monocytes
AACTACCTTAGAGA-1	4.29703	15.3571	CD4 T
CCAAGTGATCAAGC-1	3.77697	14.6012	CD4 T
GTTAGGTGGAACTC-1	9.61856	4.54206	B
AGATCTCTATCACG-1	9.86291	4.67457	B
ACCAGTGAATACCG-1	-0.386648	-5.98917	FCGR3A Monocytes
TCCATAACTACGCA-1	3.99483	14.3106	CD4 T
TAAGTAACCGAGAG-1	10.2176	4.83545	B
GCGTATGATGAGAA-1	1.84973	-6.422	CD14 Monocytes
CGTCCATGCTCTTA-1	3.25779	15.5939	CD4 T
ACCACGCTACAGCT-1	3.90889	14.5544	CD4 T
TCCCATCTCAAAGA-1	2.29258	-6.24846	CD14 Monocytes
ACCATTACGAGATA-1	2.36158	15.3451	CD4 T
TAAGATTGTTGCTT-1	1.45946	14.7385	CD4 T
[truncated: 3,701 more rows]

## Sheet: barcode_plots
	CST3	MS4A1	NKG7	GAPDH
GACTCCTGTTGGTG-1	0.00116106	5.23668e-05	0.000115468	0.000584877
TCTAACACCAGTTG-1	0.00012896	7.54849e-05	0.00131206	0.00021107
GAAACCTGTGCTAG-1	0.000117372	0.000108066	0.000102023	0.000391166
CATTACACCAACTG-1	0.000168362	6.76494e-05	0.00222407	0.000362173
ACTCAGGATTCGTT-1	0.000782529	6.32892e-05	0.000171141	0.000350877
AGCTGTGATCCAAG-1	6.27209e-05	8.62116e-05	0.000339921	0.000365523
GGCGGACTAGAGGC-1	8.42816e-05	0.000148975	0.000176113	0.000327991
GCAGTCCTCTCTTA-1	7.58136e-05	7.90743e-05	6.47022e-05	0.000272121
TGCGATGACTAGTG-1	0.000178719	0.00120994	0.000120957	0.000411926
CGGAATTGTGGAGG-1	5.25998e-05	8.58286e-05	0.000128467	0.000296645
AATACTGAAAGGGC-1	0.000143619	0.000128492	0.00130063	0.000351506
ACGCACCTGTTAGC-1	9.85404e-05	0.00294591	0.000123414	0.000190017
GTAGCCCTGACGTT-1	9.51595e-05	0.000186772	0.000198105	0.000406647
TTAGAATGTGTAGC-1	8.33323e-05	0.000111792	0.00011161	0.000163904
GCCCAACTATGGTC-1	0.000101916	0.00010487	0.00140331	0.000409454
ACGACCCTGATGAA-1	5.91421e-05	0.000119764	0.000394398	0.000329007
GCGATATGGTACGT-1	6.74852e-05	0.000105554	6.00675e-05	0.000291517
ACGATGACAATGCC-1	0.000102811	7.16901e-05	0.00017083	0.000317955
AATCCGGAATGCTG-1	0.000176616	0.00271758	9.79033e-05	0.000334545
GGGATTACGTCTAG-1	0.000119889	0.000121403	0.000114131	0.000472586
GCAGCCGACAGTCA-1	0.000112339	9.9922e-05	0.000135623	0.000432241
GTAGTGTGAGGCGA-1	0.00109542	6.85667e-05	8.19209e-05	0.000296117
CATGTTACAGTCGT-1	9.26786e-05	0.000107492	0.0012715	0.000379276
CAATCGGAGAAACA-1	0.000124136	0.000104303	0.000149143	0.000355423
GCAGGGCTTGGGAG-1	0.000111062	7.9633e-05	0.00136366	0.000420945
GACAGTACGAGCTT-1	0.00106196	0.000140706	0.000179106	0.000429956
GTCATACTAATCGC-1	0.000126978	0.00152541	6.70326e-05	0.000214801
TCATCCCTTACTGG-1	0.000109775	8.47238e-05	0.000208835	0.000480338
CGGGCATGTCTCTA-1	0.000138826	0.000130828	0.00108537	0.000507894
CTCAGGCTGCTAAC-1	0.000113927	6.22585e-05	0.000258518	0.000198337
TCAGTTACTAGAAG-1	0.000126194	6.60897e-05	0.000152005	0.000416539
CAAGACTGAGTAGA-1	0.000146491	0.00227447	3.48759e-05	0.000220744
GAACTGTGACCTGA-1	0.00140008	0.000132083	0.000129815	0.000422756
TTGTACACGTTGTG-1	0.000131255	0.00351518	8.39755e-05	0.000303314
AATACCCTGGCATT-1	7.35558e-05	0.000125296	0.000128402	0.000337014
TGGAACACGCTAAC-1	9.59387e-05	5.23868e-05	0.0009493	0.000339619
TTTCGAACACCTGA-1	0.000313109	0.000746869	0.000182259	0.000434035
CGGCGAACCAGTCA-1	0.00138997	0.000117365	0.000128765	0.000520849
CATGCGCTAGTCAC-1	0.00103983	8.50651e-05	0.000224002	0.000452002
GAACGGGATACTTC-1	8.4374e-05	0.000109934	0.000110572	0.000318694
ATTTCTCTACTTTC-1	0.00124099	0.000117808	0.000148334	0.000491498
CAGGAACTAACTGC-1	9.3332e-05	0.000150718	0.000927674	0.000424412
GCGCACGAAGTCGT-1	5.97147e-05	0.000146593	0.000173705	0.000317127
CCCTCAGAGGTCAT-1	8.1425e-05	0.000153897	9.50936e-05	0.000305093
TAACACCTTCGCTC-1	0.00120851	9.6842e-05	0.000158189	0.000624884
ATCATGCTGAACCT-1	0.000100784	0.00266281	5.14536e-05	0.000288358
CTAACTACGGCAAG-1	8.22426e-05	6.87084e-05	0.000445991	0.000252894
TGATCACTTCTACT-1	0.000126041	0.00191227	7.04074e-05	0.000255613
TCACCGTGCTCGCT-1	0.00110661	0.000124914	0.000225665	0.000494436
TGTAGGTGTGCTGA-1	5.09474e-05	0.000148556	9.10666e-05	0.000254789
GGCGGACTCTGACA-1	6.01082e-05	0.000110674	7.58128e-05	0.000317816
GGGATGGATACTTC-1	0.000127763	9.57851e-05	0.000132182	0.000428471
ATACGTCTTAACGC-1	0.00126647	0.000108108	0.00011929	0.000418534
TAAACAACCAACCA-1	0.000102536	9.76491e-05	0.000148515	0.00044871
GGCCGATGCAGGAG-1	9.65406e-05	9.38346e-05	9.27382e-05	0.000432016
AGCCTCACGTTCGA-1	8.83127e-05	7.6894e-05	0.000140979	0.000323676
TCTAGTTGCACCAA-1	0.00164246	0.000110348	0.000127696	0.000569521
GGGACCTGCTTGCC-1	7.31538e-05	8.73238e-05	0.00014916	0.000336253
CAGGCCGAACACCA-1	9.19993e-05	0.000151195	0.000132689	0.000303692
GCCGGAACGTTCTT-1	0.000111273	6.41919e-05	0.00216197	0.000311402
ATGCAGTGTTACCT-1	0.00010127	0.00352945	0.000106787	0.000248523
AGAGTGCTGTGTTG-1	9.87485e-05	0.0032339	8.88576e-05	0.000214164
TTCAAGCTTCCAAG-1	8.29023e-05	0.000171313	0.000131767	0.000167691
CGAAGTACCAACTG-1	0.000131735	0.0016909	9.82295e-05	0.000221879
TGCTATACGGTTCA-1	0.000671785	0.000219602	0.000110795	0.00036545
TAACTCACGTATCG-1	0.00102934	8.13211e-05	0.000230815	0.000749402
CATAGTCTCACTTT-1	0.000105657	8.10311e-05	0.000151743	0.000376143
CGGTCACTGTTTGG-1	7.41085e-05	7.2347e-05	0.000286078	0.000415264
CCTTTAGATTCATC-1	0.00123264	8.93763e-05	0.000166497	0.000646552
CCCTACGAATTGGC-1	0.0014249	8.78576e-05	9.73144e-05	0.000495827
GCTCAAGAAGTCAC-1	0.00124238	0.000126271	0.000144683	0.000560428
CTCATTGATTGCTT-1	0.000566839	4.73601e-05	0.000152027	0.000167434
ACGCTCACAGTACC-1	9.67988e-05	0.000135879	6.58647e-05	0.000309238
GGTATCGAGACAAA-1	0.000679668	0.000217501	4.79346e-05	0.000277335
GGAGGATGGTTGAC-1	0.00113136	0.000177054	0.00013029	0.000409513
TACTAAGAATCACG-1	8.15553e-05	5.47017e-05	0.000123739	0.000217361
TTCACAACCCGTTC-1	0.00122551	0.000123522	0.000131674	0.000489429
ATCGGTGATTGCAG-1	0.000115784	0.000104634	0.000172409	0.000467876
CGGATAACTCAGTG-1	0.000735526	5.48939e-05	0.00019161	0.000273268
AACGCATGCCTTCG-1	0.00010734	0.000152366	0.000112651	0.000517192
TCGCCATGAGACTC-1	4.73685e-05	0.000161005	5.81336e-05	0.000201639
AATGGCTGTACTCT-1	8.57181e-05	6.39937e-05	0.00100266	0.00017958
CCGATAGACCTAAG-1	5.65039e-05	0.000133016	5.24579e-05	0.000312688
CCAGAAACGAACTC-1	0.000100862	5.37276e-05	9.47936e-05	0.000289288
ATGTAAACTCTCCG-1	9.1786e-05	0.00011809	0.000537938	0.000494038
ATCTTTCTGCATCA-1	7.48565e-05	6.47341e-05	0.000836472	0.000251266
TGGTTACTGACGTT-1	0.00124468	7.77616e-05	9.20804e-05	0.000525036
CATTTGTGGGATCT-1	0.000170214	0.00297668	6.37894e-05	0.00030073
AAGAAGACGTAGGG-1	9.67385e-05	0.00288961	7.12474e-05	0.000176291
CATACTACGTACCA-1	0.00123387	8.59823e-05	0.000124704	0.000463035
GATCTTACGAATAG-1	0.00116072	9.20128e-05	0.000151093	0.000425531
ATGGACACATCGGT-1	9.11771e-05	8.25004e-05	0.000117002	0.000467915
GATCCCTGACCTTT-1	0.000198675	9.67908e-05	0.00141651	0.000284793
GCACTAGACGTAAC-1	8.29167e-05	0.00277994	8.09401e-05	0.000151012
GCCTCAACCATGGT-1	9.27631e-05	8.66744e-05	0.00010078	0.000327023
AATCAAACTATCGG-1	0.000109155	8.17268e-05	0.000853688	0.000447103
GTCTAGGAGCTTCC-1	0.0011931	9.04362e-05	0.000100315	0.000566322
ACCTTTGAGGAAGC-1	0.000926433	0.000126567	9.14184e-05	0.00044538
ATTCGACTGAATAG-1	0.00153548	7.25261e-05	0.000230947	0.000520998
CTTAAGCTCCGCTT-1	0.000131841	0.00153912	6.52848e-05	0.000256331
GATTCGGAGAAGGC-1	0.00116239	0.000110492	0.000138659	0.000455692
TCAGCGCTCTAGTG-1	8.3309e-05	9.28364e-05	0.00109327	0.000325783
CGCCATACTGCAAC-1	9.09279e-05	0.000108449	0.000131074	0.000394742
TGAACCGACTACTT-1	0.00101312	0.000117253	0.000244024	0.00048041
AGGGCGCTATGGTC-1	8.50826e-05	0.00010254	0.000316052	0.000370868
ATAACCCTTGGTAC-1	0.00011246	9.51698e-05	0.000108466	0.000494531
AAAGCAGATATCGG-1	0.00139083	8.88293e-05	0.000229571	0.000518677
TTCAGTACTCAAGC-1	0.000101559	9.93351e-05	0.00012703	0.000397381
TCCGAAGACGTTAG-1	0.000101137	0.000119987	8.74755e-05	0.000435929
AAATCAACCCTATT-1	0.000634321	9.25969e-05	0.000210646	0.000446074
CGTCAAGAACGTGT-1	8.37215e-05	0.000135946	9.03886e-05	0.000443381
GCACTAGAAGATGA-1	0.00010492	0.002272	6.41225e-05	0.000194267
CTATGTTGTCCTCG-1	6.24765e-05	0.000137325	0.000144654	0.000278062
TGGGTATGGTACGT-1	0.000101173	0.00185272	0.000162901	9.969e-05
CGAATCGAGGAGCA-1	0.000706936	3.99265e-05	8.22782e-05	0.000247555
ACGTCGCTCCTGAA-1	0.000168221	0.000176239	0.00145997	0.000538056
GAAGTCACCCTCGT-1	0.00105947	5.80259e-05	0.000130704	0.000421366
ATGCCAGACAGTCA-1	0.00118407	6.03767e-05	6.8026e-05	0.000326167
AACGTGTGGCGGAA-1	0.000111727	0.00180609	9.86656e-05	0.000278499
ACCTTTGAGGAACG-1	0.00120757	0.000128795	0.000179069	0.000578116
TGGATGTGATGTCG-1	0.000120482	9.06807e-05	0.00118357	0.000381176
GTCACCTGTCCCGT-1	8.52263e-05	0.00012728	0.000132312	0.000444772
ACCATTACCTTCTA-1	8.99421e-05	0.000152174	6.1966e-05	0.000449765
GAGTGTTGCTGTAG-1	0.000132512	9.753e-05	0.00019923	0.000583988
ATTCGGGAAAGGCG-1	0.000735066	7.67132e-05	0.000503712	0.000662083
GTATTCACACAGCT-1	6.43313e-05	0.000146489	0.000172109	0.000250146
CCCAACACCTCGCT-1	0.00013548	0.00173226	6.62367e-05	0.000321336
CGATACGATTCACT-1	0.000139568	0.00333052	9.02768e-05	0.000218197
ACGGAGGACTCTTA-1	0.00133183	6.17094e-05	0.000120392	0.000443146
ACCCACTGGACAGG-1	4.17585e-05	0.000213886	7.42204e-05	0.000157089
CCAGTGCTCGTAGT-1	0.00010481	9.14414e-05	0.000184216	0.000406018
GTCAACGACACTGA-1	0.000120941	0.000138685	0.000150372	0.000425578
GACAACACATCGTG-1	8.36674e-05	9.69867e-05	7.60934e-05	0.00027106
CTTAAGCTTCCTCG-1	0.000102324	7.98083e-05	0.00108814	0.000403873
ATGCACGATTGGTG-1	0.0015275	0.000118679	0.00020054	0.000482282
ACAGGTACTGGTGT-1	0.000197856	5.73097e-05	0.00204593	0.000348345
ATTACCTGGAGGAC-1	0.00145162	0.000101453	0.000202127	0.000491574
CTATCAACGAACTC-1	0.000102233	8.28145e-05	6.06822e-05	0.000304631
ACCCAGCTGTTAGC-1	0.000563518	8.15006e-05	0.000121606	0.000525412
GACTGAACCAATCG-1	0.000931993	6.78252e-05	0.000126257	0.000486507
TTTCTACTTCCTCG-1	9.47879e-05	0.00255363	6.10357e-05	0.000214713
ACGGTAACTCGCAA-1	6.61097e-05	0.000107607	0.00100107	0.000152964
AACCTTACTAACGC-1	0.00140824	7.75221e-05	0.000213512	0.000407691
CAGCGGACACCCTC-1	9.23488e-05	0.000135141	0.000163934	0.000328815
AACGTGTGTGCTTT-1	0.000103917	6.48437e-05	0.000209909	0.000372122
GTGAACACACTCTT-1	8.47575e-05	0.000117197	5.59539e-05	0.000339591
TTGAATGATCTCAT-1	0.000132941	0.00254625	8.34597e-05	0.00025202
CTCGACTGCTCTAT-1	8.07779e-05	3.87499e-05	0.000112623	0.000186149
AGTTCTTGAAGCCT-1	7.67329e-05	8.75597e-05	0.00140343	0.000223135
TGTATGCTCATGGT-1	9.48118e-05	0.00277899	8.58818e-05	0.000146641
CGACAAACCGACAT-1	0.000105764	0.00130732	5.97926e-05	0.00018802
GATCGATGGTAAAG-1	0.00010948	0.00256108	0.00010752	0.000240264
GAGGGTGAAGAGTA-1	8.49271e-05	0.000117291	0.000108156	0.00036542
ACGGTATGGTTGTG-1	0.000107971	0.00217325	8.5198e-05	0.000212835
TAGTTAGAACCACA-1	0.000169728	7.91813e-05	0.00148771	0.000372983
GCTACCTGATCACG-1	8.5027e-05	9.2851e-05	8.06413e-05	0.000370338
CTTGATTGAGGTTC-1	0.000125181	9.12076e-05	0.00208781	0.000333649
GAGATGCTCTGGAT-1	8.79431e-05	6.06984e-05	0.00106691	0.000398406
AGTTTCACGGTCTA-1	0.000169683	7.44316e-05	0.00199886	0.000553659
ACTCGCACGAAAGT-1	0.00136512	9.37733e-05	0.000167831	0.000508359
CACGGGTGTGTTTC-1	8.74595e-05	0.000153383	9.40097e-05	0.000241889
ACAGTGACTCTATC-1	0.000108436	8.23018e-05	0.000794527	0.000396956
AGCTGAACCTCTCG-1	9.50716e-05	7.54288e-05	0.000140871	0.000259972
CACAGATGGGATTC-1	0.000102372	0.000115037	0.000261938	0.00049758
AGAAAGTGGGGATG-1	0.00123225	6.95651e-05	7.23827e-05	0.000489289
GGGCCAACTACGCA-1	0.00114503	0.000103999	7.92699e-05	0.000426946
GGCTCACTACTCAG-1	0.00108196	0.000122576	0.000142364	0.000700371
GACCTCTGCATCAG-1	0.000121285	9.88038e-05	0.000185991	0.000580761
TTCAAGCTTGATGC-1	0.000100134	8.51513e-05	8.16736e-05	0.000345587
TATACCACCTGATG-1	0.000123474	0.00171967	0.000117347	0.000188986
ATCGGAACCAGTCA-1	0.000101377	0.000128768	0.000102196	0.000281068
ATGCAGTGTTCTAC-1	0.000110169	9.95881e-05	0.000177202	0.000386895
CCAGTCACACTGTG-1	0.000114966	0.00209628	6.49109e-05	0.000190822
CACCTGACCAGAAA-1	8.97461e-05	8.71182e-05	0.000110516	0.000412662
TAGCTACTTTTGCT-1	6.75545e-05	6.71309e-05	0.00106218	0.000169981
CGGCACGAACTCAG-1	7.84664e-05	0.000134913	0.000979963	0.000464888
ATACCGGACATTTC-1	0.00132971	8.18236e-05	0.000169989	0.000408811
TGTTAAGACAAAGA-1	0.000841708	5.83376e-05	0.000142019	0.00030628
AAATCAACAATGCC-1	0.000155601	0.00257381	8.84172e-05	0.000375777
AGGGACGATGCATG-1	0.00010111	6.97728e-05	0.00196062	0.000426194
TAGCATCTCCCTCA-1	7.48307e-05	7.64107e-05	0.000618414	0.000257575
CATACTACCTGAAC-1	5.93408e-05	0.000115611	8.18139e-05	0.000280669
ACCTCCGATATGCG-1	9.90976e-05	0.000139334	0.000118379	0.00040272
GGAGGCCTTTCTTG-1	6.50981e-05	0.000162889	7.68406e-05	0.00027292
GCGGCAACCCGATA-1	9.56388e-05	0.000118996	0.000151456	0.000420977
AGTAAGGAGTTTGG-1	0.000103435	7.63029e-05	0.00030316	0.000361241
GGATAGCTCGTCTC-1	0.000107092	8.81236e-05	8.11886e-05	0.000478076
TCTACAACGACTAC-1	0.00172893	8.1635e-05	0.00016457	0.000392123
CTTCATGAAGCATC-1	8.25048e-05	0.0026408	4.95975e-05	0.000173751
GCGCGAACGTTCTT-1	9.41396e-05	0.00275955	9.31867e-05	0.000247249
CTGGATGACTTGTT-1	0.000117366	7.70575e-05	0.000217047	0.000399891
TTGCTAACCACTCC-1	0.000104113	0.000105712	0.000162655	0.000383075
CTGGATGATGTGAC-1	6.35411e-05	0.00147672	5.96638e-05	0.000110767
GCCGTACTACCTGA-1	7.80324e-05	0.000151359	0.000136414	0.000380721
CTATACTGTTCGTT-1	0.00020831	0.000327379	8.35025e-05	0.000408081
CTAACACTAGTGCT-1	0.00111095	9.29838e-05	0.000135286	0.000414806
TACGCAGACGTCTC-1	0.000140922	0.00087227	0.000151925	0.000147032
ATCATGCTAGAGTA-1	0.000124179	0.000229578	0.00092062	0.000284441
ACGTCAGAGAGCTT-1	0.00110102	9.91888e-05	0.00023112	0.000385893
ACATTCTGGGAACG-1	0.000698001	8.08108e-05	8.19657e-05	0.000553766
ATTATGGAATCTCT-1	8.81371e-05	8.91417e-05	8.97377e-05	0.000351825
ATCCTAACGACGGA-1	8.80458e-05	0.00230591	9.14022e-05	0.000243367
AAGCGACTTACAGC-1	7.70955e-05	0.00255679	7.79603e-05	0.000222285
TGGTAGTGCACTGA-1	0.000994569	5.23462e-05	0.000193462	0.000199996
CGGGACTGCGTGTA-1	9.82605e-05	0.000154957	0.000134206	0.000428398
TACGAGTGATCTCT-1	9.71133e-05	0.000128859	0.000117481	0.000408461
GTGTATCTAGCCTA-1	8.0992e-05	0.00341823	8.44704e-05	0.000163199
ACTGCCACTCCGTC-1	0.000136524	0.000103549	0.00178612	0.000274909
TTGCTATGGTACGT-1	0.00128013	0.000125506	0.00013123	0.000620138
GTAGGTACACGGGA-1	0.00101073	8.41287e-05	0.000199645	0.000628121
GACAGTTGAGTAGA-1	0.000124051	0.00263814	9.5797e-05	0.00027943
TAGCCCACAGCTAC-1	0.000150866	5.76837e-05	0.00132321	0.000374562
CGACCGGATGGAAA-1	0.000119902	8.06773e-05	0.000193661	0.000492627
GTAAGCACTCATTC-1	9.89823e-05	0.00275848	9.6769e-05	0.000119984
CACAATCTTGTTCT-1	9.65339e-05	8.85208e-05	0.000501208	0.00042007
CATTAGCTCCACAA-1	0.0011281	9.10766e-05	0.000102401	0.000500824
CGATAGACCCGTAA-1	0.00120623	8.56308e-05	0.000199497	0.000247384
CTCAGCACTTGCAG-1	0.000108506	0.000130753	0.000112382	0.000359996
GTTGAGTGGTCTTT-1	0.00133624	0.000119507	0.000297372	0.000704443
GACGTAACCTGTGA-1	0.000137489	9.59215e-05	0.000182786	0.000389096
TTCGAGGATAGAAG-1	0.000726356	0.000128524	0.000195688	0.000472164
ACCAGCCTGACAGG-1	8.95436e-05	6.22908e-05	0.000109986	0.000327547
GAAACAGAATCACG-1	8.90653e-05	8.36054e-05	0.000125613	0.000307729
CCGATAGAGTTGGT-1	0.00118556	8.45409e-05	0.000120596	0.000497943
ATCTGTTGACCTCC-1	9.87717e-05	8.33454e-05	5.62176e-05	0.00042555
TTCAGTTGTCCTTA-1	0.000857885	0.000186568	8.1192e-05	0.000523609
CCAGAAACCCTGTC-1	6.62672e-05	0.0023803	9.89222e-05	7.77433e-05
ATTTAGGACAGAGG-1	0.000104201	0.000124407	0.000108677	0.000327562
CGTCGACTTTCCGC-1	7.50711e-05	7.38004e-05	0.00151858	0.000322261
AAACCGTGTATGCG-1	0.000151568	5.84099e-05	0.00151212	0.000158812
TTTCACGAGGTTCA-1	8.03236e-05	0.000140413	9.65886e-05	0.000344013
CATAACCTTCTCCG-1	0.000116936	9.87667e-05	0.00011031	0.000493769
CACCTGACCTCAAG-1	0.000131667	0.00017385	0.0015959	0.000394795
CTTTGATGTGTCCC-1	0.000121777	0.000161819	0.000134774	0.000510228
GGGACCACGAATAG-1	9.73835e-05	6.13747e-05	0.000186551	0.000354551
TCTAACTGAACCAC-1	0.000183088	5.76469e-05	0.000284211	0.000370389
TGTCTAACCCCTTG-1	6.87621e-05	0.000130698	9.4179e-05	0.000350471
CCATCCGAACGACT-1	6.92478e-05	6.12312e-05	0.000537992	0.000216232
GTGTACGATCAGTG-1	7.79553e-05	0.000111169	0.000108298	0.000386314
ATTCAGCTCATTGG-1	0.000472005	0.000106461	0.000120352	0.000366185
ATAGCGTGCCCTTG-1	0.001271	9.99911e-05	0.000101966	0.000604407
CCCAGACTGCCTTC-1	0.00156871	0.000107115	0.000160769	0.000566299
CACGGGACGTAGGG-1	6.53095e-05	7.91612e-05	5.45734e-05	0.000337325
TCACCTCTTCCAAG-1	0.00127143	7.93045e-05	0.000193226	0.000438321
GATATAACACGCAT-1	9.92727e-05	7.04389e-05	7.8982e-05	0.000314728
CATTACACACGGAG-1	0.000113628	0.00209376	6.6968e-05	0.000266737
ATAGATTGGTGTAC-1	9.03847e-05	0.00251383	4.16339e-05	0.000225105
AGGCAACTGAAGGC-1	8.4533e-05	9.18472e-05	0.000140591	0.000407479
ATTACCTGGGCATT-1	7.72572e-05	0.00280832	8.39476e-05	8.12775e-05
TCCACTCTGAGCTT-1	0.001276	8.44646e-05	0.00018065	0.000592634
GACGTCCTGATAAG-1	0.000122487	0.0024223	6.56109e-05	0.000243932
ACCGTGCTACCAGT-1	7.28139e-05	9.12045e-05	0.000158363	0.00033366
CGGAGGCTATTCCT-1	0.000110723	6.08943e-05	0.000189693	0.000260438
CACGGGACATAAGG-1	8.24267e-05	0.000106584	6.47812e-05	0.000355913
TACCATTGCGGGAA-1	0.00118819	0.000106054	7.50924e-05	0.000428067
AGCCACCTGGATCT-1	9.50178e-05	0.000181699	0.00140666	0.000403398
GAATGCACCTTCGC-1	0.000172357	8.11349e-05	0.00229314	0.000445598
ACTGAGACGTTGGT-1	0.000127175	0.00197021	6.1891e-05	0.000357935
GCTACAGAATCTTC-1	6.76377e-05	0.00154777	0.000234484	0.000150074
TCCGAAGACAATCG-1	0.00150276	5.81618e-05	0.000182913	0.000356851
CGCACGGAGGACGA-1	8.5729e-05	0.00249713	9.51917e-05	0.000120845
ACAGTCGACCGATA-1	9.85959e-05	7.88336e-05	0.00182745	0.000415906
CACAACGATACGAC-1	9.30356e-05	0.000117059	0.000103917	0.000269036
ACGCAATGGTTCAG-1	0.000144439	5.55856e-05	0.00223385	0.000241334
ACCCACTGTCGTAG-1	0.00112632	0.000136512	0.000138464	0.000693589
CATGAGACGTTGAC-1	0.000180009	8.9184e-05	0.00181991	0.000383398
TATCCAACCAGCTA-1	0.000866127	8.90112e-05	0.000108853	0.000370195
CCACTGTGTGTAGC-1	0.000124262	0.000101835	0.000123087	0.000348996
GCACTAGAACGGGA-1	0.000102299	6.86478e-05	0.000257275	0.000343898
CCAAGAACGTGTCA-1	0.000103658	0.000107687	0.000121832	0.000436884
CGGACCGATGGGAG-1	9.92986e-05	6.30617e-05	0.000132106	0.000237125
AGCACTGATGCTTT-1	0.000812634	0.000411753	0.000139541	0.000557419
GGGACCACTCGTGA-1	9.63043e-05	0.000106478	7.40026e-05	0.000326691
TTAACCACCGTAAC-1	7.7777e-05	7.51284e-05	0.000244892	0.000384652
GAAATACTTCCTCG-1	0.000128236	0.000119485	0.000168337	0.000307255
GTACTTTGTCGACA-1	6.50683e-05	7.62194e-05	0.00108837	0.000339335
ACGTTACTTTCCAT-1	8.42103e-05	0.000150631	0.000107951	0.00037775
ATCTGTTGCCTTCG-1	0.00123185	0.000154088	0.000141845	0.000443399
ATTAGATGTTTCAC-1	8.04793e-05	0.000137186	0.000125456	0.000374696
AACGTGTGAAAGCA-1	6.95099e-05	0.000111842	6.69752e-05	0.0003604
ACGTGATGTGACAC-1	0.000145147	9.43508e-05	0.00206273	0.000318235
AGGGCGCTAACCAC-1	0.000573051	5.31903e-05	8.52771e-05	0.000410985
GCGCATCTTTCTAC-1	9.30065e-05	6.83094e-05	0.000117925	0.00033825
CAGTGATGTACGCA-1	8.1299e-05	0.00118273	0.000222889	0.000142835
TTTCAGTGGAAGGC-1	8.03932e-05	0.000125474	0.000802888	0.000312531
CTATTGACAAACGA-1	0.00102314	5.05142e-05	0.000293116	0.000203014
AAAGTTTGTAGCGT-1	0.000970098	5.56772e-05	8.97024e-05	0.000457001
GGTGATACTGTTTC-1	7.83383e-05	9.07591e-05	9.5213e-05	0.000294066
AGTCCAGATATCTC-1	6.67617e-05	0.00015643	9.00381e-05	0.000278622
CGCCATTGGAGCAG-1	0.000127163	0.00188373	0.000119697	0.000239836
AGCGTAACATGCTG-1	0.000137285	8.80163e-05	0.000203025	0.000487963
AAGACAGAGGATCT-1	0.000109676	0.000166554	6.14567e-05	0.000275355
ATAATGACCTACTT-1	0.000110392	7.87154e-05	0.000149975	0.000356058
CGCACTTGTCACGA-1	0.00117609	9.50179e-05	7.72076e-05	0.000548317
TTGACACTGATAAG-1	0.000113533	0.00155778	9.5466e-05	0.000144058
ACGAGGGATGTAGC-1	9.82148e-05	0.000136154	0.000216665	0.000412124
AGGGTGGACAGTCA-1	0.000105629	0.00207527	9.38791e-05	0.000197495
CCCAGACTGGTTTG-1	0.000143361	0.00214314	7.33856e-05	0.000321645
TGTAATGACACAAC-1	0.000138191	7.6145e-05	0.00183413	0.000384588
AAGCGACTGTGTCA-1	7.29313e-05	0.000169833	7.44614e-05	0.000342131
GAGCGGCTGGGAGT-1	9.18254e-05	0.00259755	9.86947e-05	0.0001937
TTAGACCTCCTACC-1	8.78909e-05	0.000101168	8.80028e-05	0.000297164
TATGTCACGGAACG-1	0.000160758	0.00198535	6.60408e-05	0.000363931
CGTGTAGAGTTACG-1	0.000168149	7.12679e-05	0.00215242	0.000398017
GAGTGTTGTGGTCA-1	6.35595e-05	0.000166563	6.81421e-05	0.00021383
TGACGCCTGTACCA-1	0.000184418	0.000125252	0.000310049	0.00049869
GCCTAGCTACGGAG-1	0.000107089	0.0025483	8.12353e-05	0.000204974
ACGTAGACTACAGC-1	8.75507e-05	0.00299004	9.46453e-05	0.000216924
GATATCCTAGAAGT-1	8.59203e-05	9.18149e-05	8.9615e-05	0.000279627
TACGCAGAGAATCC-1	0.000168986	0.000129204	0.00116091	0.000386966
ACGGCTCTTGCACA-1	8.19148e-05	0.000125659	0.000191653	0.000411351
ACAATTGACTGACA-1	0.000121886	7.3263e-05	0.00133362	0.000455328
AAATTCGAGCTGAT-1	0.00130791	8.67361e-05	0.000147475	0.000504053
AATAGGGAGAATGA-1	0.000107891	8.42293e-05	0.00200892	0.000387854
CACGACCTCGATAC-1	0.000110327	0.00160967	7.32293e-05	0.000177794
GCTAGAACAGAGGC-1	0.000133282	0.00186617	7.64747e-05	0.000207723
TAGCCCACAAAAGC-1	0.000114337	6.94796e-05	0.000157348	0.000601433
GGTAGTACTGTCTT-1	0.000132862	0.000151944	0.000457772	0.000546173
ACATGGTGAAGCCT-1	9.81347e-05	7.37731e-05	0.000207063	0.000317121
GGAGGTGATACGCA-1	9.8633e-05	0.000112296	9.43992e-05	0.000361009
GTAGTGTGAGCGGA-1	0.000169859	9.17196e-05	0.00141583	0.00038691
CGACTCACGTTGCA-1	6.51487e-05	8.70974e-05	0.000327905	0.000179508
CACCGGGATTCGGA-1	0.000114489	0.000112624	0.001339	0.000285224
CGCTACTGTGAGCT-1	0.000104089	8.51485e-05	0.000104206	0.000398387
CAACCGCTTTGAGC-1	0.000119385	8.47554e-05	0.000201021	0.000414798
TTAGCTACAACCGT-1	8.16836e-05	8.5945e-05	0.000171419	0.000389835
TTAGAATGTGGTGT-1	0.000111463	7.28757e-05	0.000112983	0.000346569
CGATAGACGTAGGG-1	0.00124889	6.62038e-05	0.000159088	0.000582613
AGAACGCTTTGCTT-1	6.02512e-05	0.000153348	8.06221e-05	0.000284368
TCCATCCTCCCTAC-1	0.000116	6.99484e-05	0.00214077	0.0002907
ATAAGTACGAATGA-1	0.000112999	0.0029523	7.66625e-05	0.00021834
GCGGCAACTGTCGA-1	0.000901014	4.65233e-05	0.000114151	0.000309172
TAAGGCTGTCTCGC-1	0.00130951	0.000121841	0.000145697	0.000655219
TTACCATGAATCGC-1	0.00132736	8.09263e-05	0.000255874	0.0004568
AAATTCGAATCACG-1	0.00139239	7.96502e-05	0.000109943	0.000519128
GGAACACTCACTTT-1	0.000760023	8.09369e-05	0.00014958	0.000208008
TACTGTTGAGGCGA-1	0.000129116	0.00010253	0.00265799	0.000309337
GTGTATCTAGTAGA-1	0.000110423	8.72402e-05	0.000920214	0.000457496
TATAGATGGACGGA-1	7.82703e-05	0.000122347	0.000158283	0.000292768
AACACGTGGAACCT-1	0.00125514	7.79576e-05	0.000153515	0.000433836
ATCGGTGAGTCAAC-1	9.90052e-05	0.000141032	7.45288e-05	0.000303206
TTACCATGGTTGAC-1	9.83878e-05	0.000113433	7.89664e-05	0.000404504
CACAGCCTTGTAGC-1	8.50736e-05	0.000101541	0.000142207	0.00034652
AACCTTTGGACGGA-1	7.83581e-05	8.14237e-05	5.724e-05	0.000300772
GTATCTACGACGAG-1	9.88017e-05	0.000156469	0.00160713	0.000364216
ATCTACACCCGCTT-1	0.00117888	6.89843e-05	0.000141829	0.000389097
TAGATTGACTTGTT-1	0.00010142	0.00248654	3.97286e-05	0.000197065
AGTCAGACGCTTAG-1	6.02338e-05	6.29106e-05	0.000297974	0.000169361
GGTACTGAACTCTT-1	0.00136927	8.54392e-05	0.000156689	0.000478589
ATTGGTCTTGTCTT-1	5.99549e-05	0.00198841	0.000119465	9.09205e-05
TTATCCGAGAAAGT-1	0.00133425	0.000126086	0.000143573	0.000550538
GGCAAGGAGGACTT-1	8.50227e-05	0.000134331	8.12415e-05	0.000374964
GGAAGGACGAGGGT-1	0.000114753	9.99357e-05	0.000103088	0.000510129
CTGTGAGACAACCA-1	0.00123154	0.000122393	0.000137628	0.00037532
AATTACGACTTCTA-1	8.80404e-05	0.000124449	8.01222e-05	0.000278994
AAACGCTGACCAGT-1	9.72535e-05	8.6268e-05	0.00104678	0.000336028
TCACCTCTACGACT-1	0.000135186	4.75228e-05	0.00138079	0.000407541
TAGTCTTGGGACTT-1	8.46846e-05	5.72311e-05	0.000631583	0.000205084
GTAAGCTGGTACCA-1	0.00111795	0.000100163	9.89964e-05	0.000500561
TAAGCGTGGGAAAT-1	9.22446e-05	9.04958e-05	0.000112961	0.00034428
TTTCAGTGTCACGA-1	8.23614e-05	0.00223472	8.32355e-05	0.000240099
GTTGAGTGTGCTTT-1	0.000141301	7.48333e-05	0.000184091	0.00055733
AGTAATACATCACG-1	0.000147917	0.000138373	0.00119185	0.000373536
CTCGCATGACTTTC-1	8.97759e-05	7.22386e-05	0.000348243	0.000299256
CAGGTAACAGACTC-1	0.00125976	0.00010194	0.00023101	0.000401184
CTCAATTGGTTCAG-1	9.10655e-05	9.68576e-05	0.00013127	0.000471798
GCAATCGACTGCAA-1	8.31019e-05	8.97047e-05	0.000702617	0.000355215
CTATGTTGAAAGCA-1	0.000130641	0.00012565	0.000168569	0.000533769
ATATGCCTTCTCTA-1	7.7741e-05	4.23213e-05	0.000169005	0.000228047
ACAATCCTAACCGT-1	9.7528e-05	8.88005e-05	0.000286936	0.000345754
ACACAGACCATACG-1	0.000129709	0.000132203	0.00185388	0.00047538
GGCAATACGGCATT-1	0.000116109	0.0001196	0.00196235	0.000216912
TAAGAGGACTTGTT-1	0.00017496	5.08378e-05	0.00196534	0.000393949
CGCTACTGAGAACA-1	9.38818e-05	7.91428e-05	0.000126464	0.000303047
AAACGCTGTAGCCA-1	8.06444e-05	0.000291462	0.000711862	0.000186744
ACCCAAGAGGACAG-1	9.46292e-05	8.54725e-05	9.7117e-05	0.000459052
CTGGAAACAAACGA-1	0.000185333	9.18591e-05	0.00197519	0.000497944
ATGCACGACTGTAG-1	9.98594e-05	0.000143249	0.000229175	0.000356872
GTCATACTTCGCCT-1	0.000354091	0.000119897	9.98138e-05	0.000314781
GACGCCGACCTTCG-1	7.83488e-05	0.000125395	0.000181868	0.000334833
GACCTAGACGAGAG-1	9.57077e-05	9.14083e-05	0.00016067	0.000320543
CGATCCACTTCCAT-1	0.00010655	0.00147922	7.1272e-05	0.000114914
ACGTGCCTTCTATC-1	7.48166e-05	9.64697e-05	0.0013526	0.000192314
TACATCACTGAACC-1	0.0011581	0.000112044	0.000168669	0.000416416
GGTCAAACCAAAGA-1	8.91172e-05	7.60741e-05	9.58721e-05	0.000355345
TGTTAAGATAAGGA-1	0.0011755	4.2818e-05	0.000132712	0.000322061
AGTCTACTTGCATG-1	0.00109371	0.00011923	0.000168616	0.00038616
ACCCACTGCGCCTT-1	0.00103464	4.7341e-05	0.000116491	0.000298722
ATAGTCCTTGCATG-1	0.00014625	0.000118743	0.000940699	0.000465279
GGTGATACGACTAC-1	0.0012898	7.44339e-05	0.000117851	0.000636512
TTCACAACGTCTGA-1	0.000766276	0.000110044	0.000152076	0.00024171
ACACAGACACCTGA-1	0.00100683	2.02126e-05	6.48034e-05	0.000245832
GTAGCAACGGTAGG-1	0.00112176	8.37887e-05	0.000117565	0.000277668
GATCGAACCGAGAG-1	9.61454e-05	8.15925e-05	0.000468021	0.000482712
TATCTCGAGAGATA-1	5.79964e-05	0.000136125	9.62056e-05	0.000202488
CTTTAGACTCATTC-1	8.30649e-05	0.000214135	0.000834001	0.000336976
TGATCGGACTGACA-1	0.00101232	0.000151732	0.000261335	0.000396294
ACGAAGCTCTGAGT-1	0.0002104	0.00181288	0.000140441	0.000420173
TACTCTGACGAGTT-1	0.000102195	0.000104669	0.000191867	0.000337256
ACGAACACCTTGTT-1	0.000150462	8.44316e-05	0.00187034	0.000338745
CCTACCGACTCTTA-1	9.92043e-05	0.000215393	7.10841e-05	0.000321233
ACACGATGATGTGC-1	0.0014405	0.000154992	8.90889e-05	0.000492682
TGATACCTTATGCG-1	6.67612e-05	0.000152987	0.00012494	0.000291946
TGAAATTGGTGAGG-1	0.00122123	0.000104281	0.000122172	0.000600711
CGGACCGATGCGTA-1	0.000112156	7.43702e-05	0.00216339	0.000479318
GCTTAACTGCTGAT-1	8.6159e-05	8.98136e-05	8.71257e-05	0.000357913
GAGTGACTCGGTAT-1	0.00013278	0.000155324	0.00197276	0.000416801
CTAGATCTCTCTAT-1	7.14947e-05	8.69924e-05	0.000127679	0.000388772
GTGATGACAAGTGA-1	0.000115554	0.000159542	0.000193273	0.000558661
GCATGTGACAAGCT-1	0.00011086	0.000139429	8.39849e-05	0.000460849
CGCAGGTGCCATAG-1	0.00124539	0.000115056	0.000228113	0.000571422
CCAACCTGTTCGCC-1	0.000569577	0.000115017	0.000140024	0.000590152
GGAATCTGGGAGGT-1	0.000105677	9.00503e-05	7.66231e-05	0.00033767
CGTCAAGACAGAGG-1	0.000115013	0.00011114	8.84934e-05	0.000487789
AGCCGTCTGAGAGC-1	0.000103563	9.4192e-05	0.00014955	0.000465486
CAACGTGACTCCAC-1	0.00128842	0.000123643	0.000174119	0.000595457
TAGCATCTGGGACA-1	6.59279e-05	0.000107544	6.52694e-05	0.000282101
CTTACTGACGTACA-1	9.83797e-05	0.00010158	5.59021e-05	0.000309766
TGGATGTGTGAAGA-1	0.000112137	0.00193398	0.000111888	0.000221598
TAGTCTTGGCTGTA-1	7.60304e-05	0.000181445	0.000126007	0.000186337
AATGCGTGGCTATG-1	0.000104438	0.00328768	6.51709e-05	0.000177566
CATCGCTGGGATCT-1	0.000130691	7.79544e-05	0.000179776	0.000559807
AGATTCCTATCGTG-1	0.000135719	7.76687e-05	9.28974e-05	0.000384886
AGTTATGAGTTCAG-1	8.56881e-05	0.000116704	0.000157208	0.000459556
CCGACACTGGTTTG-1	0.000116544	9.66991e-05	0.000167634	0.000525638
CGAAGGGAAACCTG-1	9.62941e-05	0.000111369	0.00150094	0.000361524
TACGTACTACGGAG-1	0.000113442	0.000125531	0.000308587	0.000492116
GATTCGGACAGGAG-1	0.00116591	0.000111964	0.00013601	0.000499034
ATAGTTGACAACTG-1	6.26693e-05	8.84961e-05	7.90228e-05	0.000341547
TGACCGCTAAAAGC-1	8.62187e-05	0.000123642	0.000189806	0.000455856
AGTCCAGATTTCAC-1	6.22666e-05	7.83381e-05	0.000188819	0.00028152
GAAACCTGGACTAC-1	0.00121252	0.000155471	0.000171529	0.000398808
TTCAGTTGTCTCGC-1	0.000113254	0.00115794	0.000175564	0.000230591
GTACCCTGTCCTTA-1	9.42339e-05	8.84559e-05	0.0023967	0.000402706
ACCTATTGTGCCCT-1	0.000947357	0.00016241	0.000177462	0.000507378
GGTAGTACACTAGC-1	0.00108457	0.000127398	0.000138582	0.000441664
TGGCAATGGAGGGT-1	7.53189e-05	0.000103307	0.000910561	0.000357966
ATGATAACTTCACT-1	0.00014775	6.51597e-05	0.0015236	0.000306438
TCAATCACACTCTT-1	9.99865e-05	0.000168023	0.00152644	0.000357886
AAAGAGACGCGAGA-1	0.00132192	7.20592e-05	0.000138287	0.000729452
AGCATCGAAGGGTG-1	0.000108837	0.00153689	6.85361e-05	0.000238455
GACTCCTGGGTTAC-1	8.14485e-05	0.000147601	0.000123503	0.000294463
CCCAGTTGTCTATC-1	9.02041e-05	0.00245487	6.16571e-05	0.000189077
GCATCAGATGCGTA-1	8.89083e-05	8.01148e-05	0.000668247	0.000414106
GGGCCATGTTGACG-1	8.41328e-05	6.47911e-05	0.000157134	0.000296477
AACCAGTGATACCG-1	0.00140555	7.45242e-05	9.2181e-05	0.000440925
GATCCCTGTGTAGC-1	9.6562e-05	0.000113509	0.00129397	0.000408383
CTCAGCACTGAACC-1	0.000888624	5.13552e-05	8.66318e-05	0.000252211
ACGGAACTGTCGTA-1	0.00118749	8.1251e-05	0.000162775	0.000342444
ATACCGGATCTCGC-1	9.43943e-05	0.000101086	0.000182158	0.000395484
GGAGGATGCCACCT-1	6.56681e-05	0.000154864	8.72893e-05	0.00028382
GGACGCTGACGCAT-1	8.26616e-05	9.25244e-05	0.000979961	0.000500331
CTTTGATGAGCACT-1	0.000105206	8.0236e-05	8.77686e-05	0.000478134
TGAGGACTTCATTC-1	0.000103069	9.70004e-05	0.000104178	0.000503353
TAGTTAGATGAACC-1	8.54558e-05	0.000179216	8.70489e-05	0.000368022
GCTACGCTAGCTAC-1	8.59714e-05	9.13427e-05	0.000372011	0.00042186
GCGTAATGCACCAA-1	0.00141908	0.000103384	0.000173139	0.000485411
CCAGCACTGCGATT-1	0.00123908	0.000128356	0.000147939	0.000453158
ACAATTGATGACTG-1	0.000152599	8.21451e-05	0.00171229	0.000430893
TGATTCTGCTCTTA-1	0.000106299	8.0414e-05	0.000135889	0.000436613
CTGCCAACAGGAGC-1	7.89109e-05	0.000120223	0.000241316	0.000434023
TCGAGCCTATCAGC-1	9.8702e-05	0.00213944	7.85698e-05	0.000155149
GTGGATTGCACTAG-1	0.0012297	0.000166105	0.000192377	0.000402414
AAAGTTTGATCACG-1	7.36126e-05	0.00255483	5.99512e-05	0.000155314
TACAATGAAAACAG-1	0.00138102	9.09791e-05	0.000131786	0.000460026
AAGTCCGACTTGTT-1	8.73041e-05	0.000125352	9.1489e-05	0.000416381
AACTCTTGCAGGAG-1	9.77974e-05	7.46634e-05	0.000227605	0.000383055
AACCCAGATCGCTC-1	0.000102986	0.000106763	9.58551e-05	0.000399102
CAAAGCACCGTAAC-1	0.00011903	0.0021649	7.19025e-05	0.000202204
AGCGATTGAGATCC-1	0.000162671	0.00011004	0.00177638	0.000395374
AAGCGACTTTGACG-1	0.00118381	0.000109008	0.000134413	0.000453803
TACTCAACGGTCTA-1	0.00106243	8.34088e-05	0.000105778	0.000600722
CACGGGTGGAGGAC-1	0.000183054	8.7764e-05	0.00106486	0.000410226
CCTACCGAGGGATG-1	0.000124139	0.00207841	0.00013816	0.000250513
ATGAGAGAAGTAGA-1	0.000139057	0.00195286	8.79095e-05	0.000249469
ATTGCACTGAGAGC-1	0.00119829	0.000123693	0.000199151	0.000501044
AAATGTTGCCACAA-1	0.000107003	0.000134531	0.000330145	0.000354764
CAGTTGGAAAGAGT-1	0.00122031	0.000134998	0.000155596	0.000489741
AACGTGTGTCCAAG-1	0.000140127	0.000118745	0.000132082	0.000392297
CTACGCACACCTAG-1	0.00118829	0.000124128	0.000192454	0.00042609
CTTGATTGCATTCT-1	0.000112181	6.24864e-05	0.000316652	0.000391006
CTGACAGAATCGTG-1	0.000109216	0.000116963	0.00160497	0.000444623
AATACTGAATTGGC-1	0.000131546	6.98675e-05	0.00164641	0.000386705
TAACTAGAATTTCC-1	0.000136085	7.02922e-05	0.000182805	0.000386734
ACCACCTGTGTGCA-1	9.99988e-05	4.935e-05	0.000123581	0.000191978
GATTTAGACACTCC-1	0.00106683	0.000122846	0.000156623	0.000456664
GAATGCTGCGGTAT-1	7.3541e-05	0.000172441	0.00011724	0.000297541
ATCGTTTGTGCCAA-1	0.000855085	8.36803e-05	0.000123103	0.000296912
GAAGGGTGAAAGTG-1	8.49527e-05	7.73081e-05	0.00013002	0.000310547
TACTCTGAATCGAC-1	0.000195174	5.1661e-05	0.00161457	0.000400253
TACATAGAACGCAT-1	9.43377e-05	8.39787e-05	0.00092155	0.000509075
GGGACCACACGTTG-1	0.000129778	8.23391e-05	0.0020084	0.000503137
AGCATGACGATGAA-1	0.000122216	0.000135283	0.000782669	0.000415184
ACCCAGCTTGCTTT-1	6.26205e-05	0.00014446	7.61957e-05	0.000320469
TGGACCCTCATGGT-1	0.000114466	6.84263e-05	0.000804142	0.00038697
CGAGGAGATGTCGA-1	5.27688e-05	0.000126178	8.21897e-05	0.000159855
TTCTACGAGTTGGT-1	0.000113754	6.00297e-05	0.000137101	0.000413053
TTCATTCTTCTCTA-1	9.59567e-05	0.000136013	0.000178461	0.000318796
CCGGTACTGTCCTC-1	9.47401e-05	0.00010358	0.000133317	0.000296701
CTGTATACGTTGGT-1	0.000101848	0.000105318	0.000177693	0.000285306
ATATACGAATTGGC-1	0.000106389	0.000122561	0.000102561	0.000512557
TACTAAGATGATGC-1	0.00138251	0.000130721	0.000162894	0.00041986
CTATAGCTTCGCTC-1	0.00117484	8.63034e-05	8.15479e-05	0.000348694
ATGAAGGACTAGTG-1	9.14926e-05	0.00134999	0.000221567	0.000131992
ATAAACACAGTGCT-1	0.000170021	0.00217996	9.71131e-05	0.00023478
AGGAGTCTGGTTTG-1	7.00104e-05	0.000208043	6.05743e-05	0.000341242
ACGCCACTGAACTC-1	0.000934518	6.36116e-05	0.000133665	0.000401063
CACGGGTGCTTCGC-1	0.000107635	0.000119274	0.00138796	0.000417976
GAACTGTGCCAGTA-1	0.00134304	6.6239e-05	0.000150818	0.000474194
CCAGTCACACTGGT-1	0.00101185	0.000104937	0.000208755	0.000697366
TTTAGCTGATACCG-1	8.47295e-05	0.000136032	9.49039e-05	0.000366981
TGTTACTGTAGTCG-1	0.000136811	8.51316e-05	0.00147331	0.000333863
TCAAGGACGGTGTT-1	0.000963476	4.68653e-05	0.000244673	0.000519083
GAGAAATGTTCTCA-1	0.000115239	0.00232871	9.99765e-05	0.00027359
GCTCCATGAGAAGT-1	0.000108531	7.78264e-05	0.00140891	0.000390771
TATACAGAAGAACA-1	7.71653e-05	0.000107209	8.5625e-05	0.000326833
CATCAGGATAGCCA-1	0.000122621	7.97666e-05	0.00185089	0.000256174
GGAAGGACCACTAG-1	0.00012467	8.29634e-05	0.000219653	0.00043195
TATGTGCTCCGATA-1	0.00127898	8.47854e-05	0.000102643	0.000546103
AGGGACGACGTTGA-1	6.29092e-05	9.74947e-05	9.63662e-05	0.000259565
ATTTCTCTAGCAAA-1	8.00045e-05	7.07241e-05	0.000184413	0.000349838
CCTGGACTCGTGAT-1	8.12894e-05	6.14691e-05	0.000140041	0.00026069
GTCCCATGTGGTGT-1	0.00123593	0.000154094	0.000182237	0.000588887
TGATCACTAGCATC-1	9.29473e-05	3.4164e-05	0.00118902	0.000204412
GTTAAAACTTCGCC-1	0.000107619	0.000100061	0.000313879	0.000456711
CTAGATCTTCGACA-1	9.67565e-05	5.90587e-05	0.000106401	0.00033046
TGTATCTGTTAGGC-1	9.15419e-05	6.65414e-05	0.000171836	0.000404133
GATCTACTTTGCAG-1	0.000108352	0.00265146	8.14949e-05	0.000161776
TACTACACGAGAGC-1	0.000112758	7.38116e-05	0.000138191	0.000533946
AGAACAGAAATGCC-1	0.000214416	0.000143477	0.00131482	0.000390178
GGCTAAACTCTTAC-1	8.57768e-05	0.000114417	0.000109042	0.000364421
GCAACCCTCCTCGT-1	0.000954744	6.92284e-05	7.838e-05	0.000336571
ATTCGACTCACTAG-1	7.73843e-05	0.000146655	0.000332766	0.00032233
TGGAGACTGAAACA-1	6.65967e-05	0.000204106	0.000175057	0.000121403
TACGGAACGCGTTA-1	0.000112236	0.00231658	0.000135172	0.000212328
CGCACGGATCTTTG-1	7.98262e-05	0.000125521	9.03381e-05	0.000321232
GGAACTTGAAGGTA-1	0.00124647	9.54035e-05	0.000141125	0.000684786
ATGAAGGACCTGTC-1	0.000166134	0.00275925	0.000106178	0.000275245
TACCATTGTGAGGG-1	0.000678935	6.33974e-05	0.000119657	0.000335407
CTAGGATGATCGTG-1	0.000155353	0.00129571	0.000108921	0.000293358
TCTGATACACGTGT-1	0.000107483	0.000159487	9.82447e-05	0.000382306
TATTTCCTGGAGGT-1	0.000155662	9.72987e-05	0.00250257	0.000355762
CATGAGACTCGCCT-1	8.12383e-05	5.8322e-05	2.48086e-05	0.000256963
TTACGACTGAGAGC-1	0.000163177	9.41085e-05	0.000166476	0.000501093
TACTCTGATTGACG-1	0.00012758	0.00304655	7.12017e-05	0.000233317
CGCTAAGACAACTG-1	0.000106328	0.000148217	6.3654e-05	0.000412716
GCGCATCTAGGTCT-1	7.92638e-05	0.000223578	5.43804e-05	0.000328446
AGAATGGAAGAAGT-1	0.000119897	0.000127168	0.00103085	0.000413902
GAGTCTGATCGTGA-1	5.94124e-05	8.24121e-05	0.000248182	0.000340077
TACAATGATGCTAG-1	0.000109745	6.06744e-05	0.000897408	0.000503482
CAGAAGCTCTCAAG-1	7.5438e-05	0.000129759	0.000172152	0.000330578
CCAAGAACCCAATG-1	9.58349e-05	9.45924e-05	0.000474674	0.000424631
AGCATCGAGCTTCC-1	0.00151885	4.21053e-05	0.000125261	0.000341869
CCTGACTGAAGTAG-1	8.72066e-05	8.64413e-05	0.00126911	0.000339147
ATTGAATGGACGGA-1	0.000133755	0.000119238	0.000135175	0.000461427
CGCCATTGGAGACG-1	8.62818e-05	0.000116513	9.39936e-05	0.000309375
CGCTACTGAACAGA-1	0.00120658	0.000114543	0.000150647	0.000626739
ATAATCGAGCTGAT-1	9.91921e-05	0.00236515	8.51889e-05	0.000216886
CGTACCACACACAC-1	7.49012e-05	7.3479e-05	0.000160447	0.000306375
GAAAGATGATTTCC-1	0.000107168	0.000126023	0.000217312	0.000465271
ATTGATGAGCGAAG-1	9.88462e-05	0.000101666	0.000188161	0.000320896
TCACGAGAGGAGGT-1	9.70137e-05	0.00202797	6.40123e-05	0.000258033
GGACCGTGGGAACG-1	0.00109118	0.000229743	0.000114916	0.000592494
AAGCGTACGTCTTT-1	7.21004e-05	0.000106489	0.000288342	0.000329493
GTTGTACTTTTGGG-1	9.73284e-05	8.88057e-05	0.000245543	0.000378134
CATTTGTGACGACT-1	9.92099e-05	0.00220206	7.71257e-05	0.000223179
TGGTCAGACCGTTC-1	0.000116915	7.37028e-05	0.00126593	0.000156135
CGCTCATGCATTTC-1	0.00104046	7.92505e-05	0.000172657	0.000453829
CTTGTATGACACCA-1	0.000111412	0.00248224	0.000134166	0.000267429
CGGCGAACGACAAA-1	0.000152949	9.48704e-05	0.00152563	0.000424969
CAAAGCACGGTAAA-1	0.000146399	0.000107516	0.00197953	0.000394918
GCTACGCTCCCTAC-1	9.78339e-05	0.000101577	8.15551e-05	0.000404366
GTTGACGAGCCCTT-1	0.000154264	8.64867e-05	0.00241038	0.000449393
ATAGCTCTGAGGTG-1	6.16721e-05	0.00015196	0.000140474	0.000305654
CAAATTGAGGGCAA-1	0.000142145	0.000118142	0.000182924	0.000419036
CAAATTGATGGAGG-1	0.0010692	5.39269e-05	0.000144141	0.000332709
CTATAGCTTGCCTC-1	0.00122965	8.24201e-05	0.00011493	0.000447572
GCACTGCTGAGGCA-1	8.7273e-05	0.000109729	0.000358184	0.000398302
GCCACGGATACTGG-1	7.9469e-05	0.000154963	0.000125065	0.000275502
AGCTGCCTTGGGAG-1	0.00115784	8.64135e-05	0.000190753	0.000260091
GACCATGACTCTCG-1	0.00128019	6.99535e-05	0.000116365	0.000253604
TATTTCCTGGTGTT-1	8.95636e-05	0.00010718	8.38216e-05	0.000282613
GGCGGACTTACTGG-1	8.93047e-05	0.000114799	0.00011848	0.000314682
AAAGTTTGGGGTGA-1	0.000146506	0.00164321	8.73741e-05	0.000315435
AAGGTCACGGTTAC-1	0.00121759	0.000129739	0.000123162	0.000389568
AATCCTACCGGTAT-1	0.000118017	7.74576e-05	9.7828e-05	0.000345606
CAGCACCTGTAGGG-1	0.00119549	0.0001136	0.000128789	0.000565486
GGAACTACTACTTC-1	0.000140053	7.05741e-05	0.00012403	0.000422752
ACGCGGTGTTTGCT-1	0.000132936	6.9306e-05	0.00178153	0.000492281
ACGAACTGGCTATG-1	0.000789312	0.000142147	0.000105186	0.000442345
TAGGTGTGTTCTGT-1	6.64254e-05	0.000157384	0.000178407	0.000265863
TTTCCAGAGGTGAG-1	0.000153084	0.000103011	0.000130148	0.000375341
AAGTCCGATAGAAG-1	8.98902e-05	0.000126585	0.000126696	0.000378114
CACATGGAAGTCGT-1	6.04584e-05	0.000103895	7.72539e-05	0.000244204
TAGGTTCTTCTTAC-1	0.00118213	9.61933e-05	0.000141293	0.000442674
CAATTCACTTGTGG-1	7.259e-05	0.000206202	0.000122381	0.000213125
TATGGGTGCATCAG-1	0.000198009	0.000157597	0.00169542	0.00052707
AAGATTACTCCTCG-1	0.00115549	6.51638e-05	0.000128271	0.000302174
CTTCATGACCGAAT-1	8.02438e-05	7.07657e-05	0.000700187	0.000239961
CCTCGAACTTACTC-1	0.000118189	0.00010559	0.000138736	0.000560711
ATCCAGGATGGAAA-1	0.000124532	0.000145661	0.000220221	0.000501655
ATCGCGCTGGGATG-1	0.000108723	9.78132e-05	0.000135916	0.000447952
CCTATAACGAGACG-1	0.00108157	9.16545e-05	0.000220993	0.000359775
GGATGTACCAAAGA-1	0.000127056	0.00256108	9.39529e-05	0.000235183
TTTAGCTGGATACC-1	0.00128934	6.59636e-05	0.000210005	0.000501487
ATCAACCTTTGTCT-1	7.76919e-05	0.000128111	0.0010619	0.000353262
TACTTGACTCCTCG-1	9.02977e-05	0.000117342	0.00108024	0.000341645
CCAAGAACGTAGCT-1	0.000100156	7.00021e-05	0.00015743	0.000448503
GAAGTAGATCCAAG-1	0.00110778	0.000112173	0.000176802	0.00044814
TAGGCTGATGCCTC-1	0.00112437	5.29787e-05	0.000171756	0.000499517
GGTACATGAGCTCA-1	0.000142018	0.000115972	0.000470288	0.000351167
TTAGGGTGTCCTGC-1	0.00143053	0.000105181	0.00013346	0.000373255
CGGGCATGACCCAA-1	0.000212402	0.000106738	0.00188152	0.000275055
GCGAGAGAGGGACA-1	9.95672e-05	7.96849e-05	0.000146132	0.000392179
ACCCAAGAATTCCT-1	0.00132368	8.24155e-05	0.000132301	0.000476934
CGAGCGTGGATACC-1	0.000120778	9.23618e-05	0.000222854	0.000537937
GCGAAGGAGAGCTT-1	0.000152936	0.000183911	0.000598771	0.000451532
GAAGTCTGTCGCAA-1	8.04988e-05	0.00320414	4.23816e-05	0.000151895
CTGTGAGACGAACT-1	0.00115879	9.80615e-05	8.45922e-05	0.000450517
CTGGCACTGGACAG-1	6.95972e-05	0.000105704	0.00105899	0.000426607
CGAGTATGTCACCC-1	0.00114376	6.52199e-05	0.000133969	0.000412934
TGAATAACCACTTT-1	7.38227e-05	0.000112904	0.000130934	0.000324629
GTGATTCTGGTTCA-1	0.000151147	8.12272e-05	0.00207406	0.000365289
CGACCACTAAAGTG-1	0.000135712	7.461e-05	0.00158391	0.00034181
CACAGAACCTGATG-1	0.000109058	8.45271e-05	0.000169919	0.000581882
GGGCCAACTCCAAG-1	0.000119923	0.00193303	0.000133842	0.000194589
CTCAGCTGAACCTG-1	0.000758538	6.72694e-05	8.97316e-05	0.000557142
GATATTGACAGGAG-1	8.46724e-05	9.53585e-05	0.000646797	0.00033424
TATTGCTGTGCACA-1	8.93852e-05	0.000114667	0.000708273	0.000256076
CGGCCAGAAAGGTA-1	9.30251e-05	0.000118517	0.000183173	0.000355996
TTGGTACTCTTAGG-1	9.81345e-05	0.000164556	0.000108418	0.000405608
GTTAACCTTGCTTT-1	0.000885905	0.000254745	0.000105765	0.000487293
CGGCGAACTACTTC-1	0.000184494	9.85012e-05	0.00198507	0.000367689
TCCACGTGGAAACA-1	8.63503e-05	0.000112492	0.000106239	0.000400918
TGGACCCTACACTG-1	0.000934423	8.0476e-05	7.22033e-05	0.000236848
TGAGACACTGTGCA-1	5.79266e-05	9.5772e-05	0.00023056	0.000192163
AGACTGACCATCAG-1	8.44567e-05	7.33063e-05	0.00152826	0.000399637
TCGAGAACGTTAGC-1	0.000170895	0.000110059	0.000220759	0.000538647
TTCAGTTGTCTAGG-1	4.86924e-05	5.82491e-05	0.000450589	0.000155151
CACATACTACAGCT-1	0.000127504	0.000174192	0.00115716	0.000495684
CCTGACTGGGGAGT-1	0.000102269	7.00409e-05	0.000179762	0.000252276
CATTTGTGCGGAGA-1	7.88084e-05	7.61819e-05	0.000164262	0.000298268
TCAAGGACAGCGTT-1	8.5375e-05	9.33595e-05	0.000163034	0.000400523
ATACGGACTCTGGA-1	0.00101003	8.15957e-05	0.000116654	0.00045085
CCAGGTCTACACCA-1	0.000100181	0.00190825	5.97442e-05	0.000108195
CATCATACGGAGCA-1	0.000127628	0.0017827	6.90784e-05	0.000249696
GCTATACTGGACGA-1	0.000119784	0.00013306	0.000210399	0.000474822
ATACGGACAGACTC-1	0.00086675	8.80771e-05	0.000166807	0.000255383
GCAATCGATCCTTA-1	0.00132848	0.000128149	0.0002348	0.000621798
GTTCAACTTATGCG-1	6.73599e-05	0.000190533	0.000204955	0.000317359
ACTCTCCTGACACT-1	8.5163e-05	5.7983e-05	8.66406e-05	0.000181545
AAGCACTGCATACG-1	6.21811e-05	0.000104089	0.000813152	0.000163554
ACCAGTGATGACTG-1	0.00098	4.13228e-05	0.000118768	0.00024768
AGCACTGATTGCGA-1	6.19555e-05	9.27954e-05	0.000123945	0.000222524
CGGCATCTTCGTAG-1	0.0015413	6.02691e-05	0.000134979	0.000599753
CAAAGCTGAAAGTG-1	6.88109e-05	0.00012708	0.000530059	0.00019351
TAAGTAACCTGTAG-1	0.00012561	8.17065e-05	0.000216688	0.000560768
AAGCCATGAACTGC-1	0.000654839	0.000451685	0.000142915	0.000494019
TACGATCTTACGAC-1	8.29405e-05	8.61134e-05	0.000766416	0.000339485
GAAAGATGCTTCGC-1	0.00110638	9.85671e-05	0.000179425	0.000504141
CGGCACGACTACGA-1	0.00118027	9.36922e-05	0.000149532	0.000434178
TTCTTACTCTGGAT-1	0.000834726	7.22545e-05	0.000190199	0.000432931
TGGGTATGAAGAGT-1	9.36594e-05	9.37697e-05	0.000140295	0.000462808
TTCATTCTATGTCG-1	0.00138703	0.000121078	0.000159283	0.000455051
CGCAAATGCTCGAA-1	5.6836e-05	0.000105807	0.000224942	0.000146158
TGTGAGTGACCACA-1	7.85569e-05	9.92811e-05	8.09981e-05	0.000336165
TTACGTACGTTCAG-1	0.00047271	7.16829e-05	9.78599e-05	0.000367004
GGGACCACGTCATG-1	6.98557e-05	0.000155498	0.000125705	0.000286442
CCAGCTACCAGCTA-1	0.000105386	0.00136512	0.000139325	0.000107256
ACAGACACGTTGTG-1	6.57932e-05	0.000142359	0.000106615	0.000276997
AGTCAGACTGCACA-1	0.000101697	0.000102459	0.000149188	0.000485782
GATAGCACCCATAG-1	0.000101867	6.18916e-05	0.000134721	0.000426432
TATTGCTGCCGTTC-1	9.86939e-05	0.000996284	8.40242e-05	0.000104799
TACTCCCTCAGTTG-1	0.000123773	8.17582e-05	0.000134874	0.000425904
GAAACCTGATGCCA-1	0.000103495	5.4955e-05	0.000197488	0.000443632
GTAACGTGATCGGT-1	0.000132024	0.00230004	6.7569e-05	0.00025679
CTAGGATGAGCCTA-1	0.000167631	0.000915527	0.000223698	0.000434419
CTGGCACTCAAGCT-1	0.00109456	8.24199e-05	0.000162264	0.000508011
ACAAATTGATTCTC-1	0.0010949	0.000150651	0.000121349	0.000402017
TCTTCAGAGCTACA-1	0.00129527	0.000180709	0.000158715	0.000533264
CCTCGAACGTATCG-1	9.23498e-05	7.10299e-05	0.000103534	0.000373408
TATACGCTACCAAC-1	0.000113112	0.00011542	0.00018975	0.00039613
TCCCGAACTTCGCC-1	0.00118759	0.00012032	0.000252044	0.000421967
TCATTCGATACAGC-1	0.00111277	0.000109845	0.000157143	0.000389313
CTCAGCTGTTTCTG-1	5.98305e-05	0.000114572	0.000838577	0.000398912
TCCGGACTGTACGT-1	0.00010317	8.40199e-05	0.000813021	0.000390485
CCTAAGGACTAGCA-1	0.0010868	0.000109606	0.000164064	0.000503698
CTCCACGAGAGATA-1	0.000843319	0.000229402	0.000133359	0.000680117
AGTGTTCTATAAGG-1	5.66651e-05	7.40402e-05	0.000281449	0.000201481
CTATACTGCGCTAA-1	0.00157964	6.10193e-05	0.00012276	0.000517097
ACGGTCCTCGGGAA-1	8.87188e-05	0.000108407	0.000160238	0.000375843
TGAAGCTGCGTAAC-1	7.92884e-05	0.000136258	0.000100265	0.000261122
CAGCATGAGACGTT-1	0.000112151	6.96715e-05	0.000904151	0.00042781
ATGATATGACTGGT-1	0.000103994	0.000135262	5.55726e-05	0.000346285
CTGCAGCTGGATTC-1	0.00155703	0.000124954	0.000173745	0.000563207
CTTAACACCTGTAG-1	5.16332e-05	6.98125e-05	0.000100842	0.000236143
CGAACATGCCCTAC-1	0.00142788	9.65502e-05	0.000151122	0.000389828
TACAATGACTTAGG-1	0.000112211	9.82467e-05	0.000197788	0.000411098
GGCGGACTTGAACC-1	0.00011618	7.42607e-05	0.000128634	0.000464648
CGGAATTGGTTTGG-1	0.000123824	0.000106652	0.000249975	0.000435443
TATGTCACTTCTCA-1	0.000118225	0.00220615	7.92269e-05	0.000257538
GCTTAACTTAGACC-1	0.000819723	5.4129e-05	0.000228766	0.000285054
ATTACCTGCCTTAT-1	0.00119526	7.77629e-05	0.000111444	0.000654688
GAACAGCTAACTGC-1	0.00117696	0.000146475	0.000165611	0.000456532
TCGAGCCTGCGAGA-1	8.72141e-05	7.93301e-05	0.000851479	0.000469247
AATCTCTGCTTTAC-1	0.000127181	8.71282e-05	0.00232235	0.000386946
CAGCAATGTGAGGG-1	0.000965723	6.44295e-05	9.0619e-05	0.000324607
CACCGTACTAGCGT-1	8.17964e-05	8.05595e-05	7.69039e-05	0.000347896
CTAGAGACACTTTC-1	0.000111358	0.000131129	0.000148015	0.000392025
ACCTTTGACTCCCA-1	0.00136276	8.19006e-05	0.000195764	0.000638655
CGGCACGAAGGGTG-1	7.91517e-05	9.79965e-05	0.000139705	0.000346184
CAGACTGAGTATGC-1	7.81711e-05	0.000123485	0.000103378	0.000398229
CTAGAGACAGCATC-1	8.87625e-05	9.79295e-05	0.00129874	0.000331626
TCAGTGGAAGATCC-1	8.21832e-05	0.000110731	0.00127115	0.000318489
AGCCAATGGGGAGT-1	0.000820293	0.000119412	0.000167822	0.000345766
AGCTTTACACCAAC-1	9.63405e-05	0.000106548	0.00117831	0.00034282
ATACGGACCTACTT-1	0.000875054	6.60687e-05	6.94093e-05	0.000299263
CCACCATGATCGGT-1	0.000104441	7.79663e-05	8.08242e-05	0.000359122
GGAGGTGATCGCTC-1	9.00398e-05	8.11955e-05	0.000248762	0.000379938
GAGTTGTGGTAGCT-1	0.000254131	0.000127529	3.57635e-05	0.000249789
TTCCTAGACTAGTG-1	0.00103202	0.000134098	0.000151519	0.000397388
GACGGCACACGGGA-1	0.000169372	9.68725e-05	0.00292089	0.000361545
AGCAAAGATATGCG-1	7.40412e-05	0.000104929	7.94177e-05	0.000247774
GGCGACTGCGTAAC-1	0.000144761	7.71409e-05	0.000146872	0.000425266
AGTCACGATGAGCT-1	0.000148292	0.000348158	0.00124788	0.000469468
AAACGCTGTTTCTG-1	0.0010494	6.33941e-05	0.000133362	0.000176122
AGGTGGGAAGAATG-1	0.000122144	0.000119714	0.000280972	0.000396961
TTGAATGACTTACT-1	8.48474e-05	0.000159644	0.000109143	0.000291001
AAACATACAACCAC-1	9.62824e-05	0.000113087	0.000538412	0.000405478
GTTATGCTTTCATC-1	9.02308e-05	7.39238e-05	0.000127519	0.000317884
CTGAAGTGAAGCCT-1	0.00132217	9.32897e-05	0.000235671	0.000363625
ATAACATGTACTCT-1	0.000122302	8.58698e-05	0.000216574	0.000555496
AAATCAACGGAAGC-1	6.98229e-05	0.000150218	7.47814e-05	0.000302182
CCCTCAGACACTTT-1	0.000135128	0.00197199	7.53336e-05	0.000260339
ACCCTCGACGGTAT-1	0.000107834	0.00159738	0.000126589	0.000175939
AGTAAGGATTCTTG-1	0.000148548	9.78526e-05	0.000161905	0.000538895
TAATGCCTCATGAC-1	0.000111577	0.000107952	0.000125671	0.000467636
ATGATATGAAACAG-1	9.66312e-05	0.000112065	0.000116404	0.000436835
CGTGTAGACGATAC-1	0.000124161	7.67519e-05	0.00183852	0.000346425
CTCGAGCTCTGGAT-1	0.000107139	0.000105849	0.00117738	0.00018039
ATAGCGTGGTATCG-1	0.000922292	8.27319e-05	0.000215814	0.000337198
AAGTAACTCTGAAC-1	0.00104227	8.78487e-05	0.000157774	0.000462168
CCTCTACTCTTCGC-1	0.000916239	8.00813e-05	0.000118098	0.000656449
CTATTGTGGCAAGG-1	8.61374e-05	9.7035e-05	0.000343008	0.000354358
GAAATACTACCAAC-1	0.00094623	4.23298e-05	8.13175e-05	0.000229297
TAGCCCACAGCCAT-1	0.000146795	0.000111659	0.00107513	0.000389576
CACTATACCCCGTT-1	0.000115516	0.00129508	3.45716e-05	0.000237905
ATGGGTACAACCTG-1	7.67694e-05	0.00206797	7.41975e-05	0.000103974
AGAGATGACTGAAC-1	8.24639e-05	0.000178941	0.000102876	0.000306086
CTAGGTGATGGTTG-1	0.00129825	0.000136801	0.000170188	0.00049081
GCTATACTAAGGCG-1	8.67485e-05	8.6308e-05	0.000122997	0.000458299
CATTGACTAGCGGA-1	0.00114175	7.04752e-05	0.000139535	0.000559706
CGCCATTGCTATGG-1	0.000105559	0.000105376	0.000240265	0.000463917
ATAGTTGATAAGCC-1	8.39944e-05	0.000153424	0.000170369	0.000336445
TCCTACCTGTCGTA-1	0.000112469	9.43779e-05	0.000184354	0.000412722
TGAAGCTGAGACTC-1	8.3955e-05	0.000137245	9.35774e-05	0.000176257
AAAGTTTGTAGAGA-1	9.23755e-05	0.000116788	5.23814e-05	0.000174956
AAACATTGAGCTAC-1	0.000208081	0.00178261	0.000185126	0.000445566
GGGACCACTCAAGC-1	7.9452e-05	9.24177e-05	0.000126198	0.000209938
AGGCAGGAGTACCA-1	6.83427e-05	7.8244e-05	0.00102211	0.000303951
CTAAGGACGCCATA-1	0.00128355	8.63679e-05	0.000130985	0.000589642
CTATTGACACTGGT-1	0.00119605	0.000124836	0.000115405	0.000520315
AAGGTCACTTCCCG-1	9.51856e-05	6.41174e-05	0.000925427	0.000281239
TAGAGCACCTTACT-1	0.000111367	0.00252025	8.49982e-05	0.000180167
CACGCTACAGAAGT-1	6.97989e-05	3.45035e-05	5.12022e-05	0.000164861
CCGTACACGTCATG-1	0.000102145	0.000142916	0.0015976	0.000371295
TCGTTATGGACAAA-1	9.03237e-05	8.55562e-05	0.000195883	0.000350746
ATGAAACTGAGGCA-1	7.41482e-05	0.000116297	5.41025e-05	0.000268411
CACCCATGTTCTGT-1	0.000102746	5.49606e-05	0.000713991	0.000120549
TAACGTCTCATTGG-1	8.43011e-05	9.68696e-05	4.34281e-05	0.000272012
GGCAAGGAAGAAGT-1	8.78265e-05	0.000113454	8.25085e-05	0.00036677
ATCTCAACCTCGAA-1	0.000104298	0.000154877	0.000111403	0.000295767
GTCCAAGAAAAACG-1	0.000107291	0.000103895	0.000114203	0.000317537
CAACGATGCGCAAT-1	0.00154849	0.000134927	0.000151682	0.000535168
CCCAACACTTTGTC-1	0.00134943	0.000137806	0.00017929	0.000599434
TCATCAACTGTTCT-1	0.00150023	0.00012881	0.000146638	0.00056792
ACGTCCTGATAAGG-1	0.000984424	7.14614e-05	0.000172825	0.00040497
TACTAAGATTGCGA-1	7.87419e-05	0.000100136	0.000123675	0.000244498
CTTGAACTACGCAT-1	9.25441e-05	9.9454e-05	0.000167333	0.000408369
ATTAAGACTGCAGT-1	0.000132308	0.000102671	0.000123371	0.000481096
AGTACGTGAGGGTG-1	0.000105403	0.000104484	6.71329e-05	0.000350293
TCCTAATGGTTTGG-1	0.000161878	8.27696e-05	0.00192842	0.000402867
AGGTGGGAAGTTCG-1	9.89848e-05	0.00011541	9.59949e-05	0.000325694
TTGAGGTGGACGGA-1	0.00010172	0.000112214	0.000164639	0.000396356
GTTAGGTGCCAGTA-1	0.00119482	6.3512e-05	0.000280613	0.000591188
TGACTTACACACCA-1	0.00012284	0.000102387	8.98015e-05	0.000486906
GAAACAGACATTCT-1	8.67543e-05	9.75359e-05	0.000110353	0.000298053
ACCTGAGATATCGG-1	0.00103605	0.000123507	0.000212718	0.00050374
CCAAGATGTTTCAC-1	9.04009e-05	9.99137e-05	0.000224749	0.000359597
AATACCCTGGACGA-1	7.34935e-05	0.00216521	7.33803e-05	0.000166924
GCTTAACTACAGTC-1	0.000867748	2.54672e-05	6.55475e-05	0.000270905
GCCACTACCTACTT-1	0.000108426	0.00203253	6.18466e-05	0.000197637
CATTGGGACTCGAA-1	0.00016614	0.000120124	0.000376313	0.000464004
ATTCCAACCATTGG-1	0.00125447	8.81642e-05	0.000125797	0.00055546
CAAGCTGACCATAG-1	0.00116684	0.000125958	0.000179078	0.000416289
GGCATATGGGGAGT-1	0.000396218	5.6903e-05	7.20041e-05	0.000341715
TAACTAGACTTAGG-1	9.89122e-05	0.000123031	9.64916e-05	0.00043665
CCCTTACTGCAGTT-1	5.13914e-05	6.67106e-05	0.000627285	0.000189235
CAGACCCTAATGCC-1	0.000100196	6.72509e-05	0.000139926	0.000328314
TCCCGATGCCTGAA-1	0.000916046	4.21776e-05	6.55083e-05	0.00026548
GTCATACTTTACCT-1	9.43835e-05	9.02179e-05	0.000964408	0.000415926
CTAACGGAACCGAT-1	0.000139624	7.21263e-05	0.00174398	0.000315811
TATCCAACTCTCTA-1	8.16424e-05	6.8735e-05	0.00110608	0.000417905
GCCAAATGATCGAC-1	0.000129004	8.45785e-05	0.000242766	0.000510298
AATGATACACCAAC-1	0.00011492	0.000137463	0.0014358	0.000284478
TAGTAAACGTCACA-1	0.000106872	9.72567e-05	0.000212076	0.000435574
ACGCCGGAAAGCCT-1	7.79325e-05	8.11307e-05	0.000244439	0.000368082
GGACAGGAGTGCTA-1	9.59413e-05	0.0023901	0.00011809	0.000202634
ACAAGAGAGTTGAC-1	0.000100405	0.00254663	5.27789e-05	0.000218287
GGGTAACTCTGGAT-1	0.000119321	0.000135185	0.000176655	0.000382298
GCAGCTCTGTTTCT-1	9.99698e-05	5.9389e-05	0.000126182	0.000396925
AGAGATGAGGTTTG-1	0.0014414	9.94906e-05	0.000123823	0.000446961
AACAATACGACGAG-1	7.42282e-05	7.47491e-05	0.000121722	0.000404714
ACCCAGCTCAGAAA-1	0.000111715	6.00278e-05	7.50728e-05	0.000354146
CGCACTACAGAATG-1	9.53981e-05	9.28991e-05	0.000117019	0.000343791
GAAAGTGACTCAAG-1	0.000119297	0.000105069	0.000103762	0.000528651
CGTGATGACGCTAA-1	4.60356e-05	0.000162306	5.84131e-05	0.000102449
TAGAAACTAATCGC-1	5.10169e-05	0.00012354	9.98886e-05	0.000340958
TGTAGGTGCTCTAT-1	0.000669679	0.000224986	0.000212559	0.000545731
ATTGCACTTAGCCA-1	0.000125559	4.69466e-05	0.000171979	0.000406831
TTACTCGAACGTTG-1	0.00015373	0.000474577	0.000228773	0.000380944
GGACCCGAAGCTAC-1	0.00138903	8.93035e-05	0.000148614	0.000538705
ACCATTTGTCATTC-1	8.90367e-05	9.22659e-05	0.000122401	0.000341452
AGATTCCTGACGAG-1	0.0013451	7.70232e-05	0.000138326	0.000587544
CGTCAAGAAAGGTA-1	0.000851821	3.94449e-05	0.000126133	0.000229515
TAATGTGAAGATGA-1	8.94618e-05	0.000114454	9.57693e-05	0.000147706
GCAGGGCTAAGGGC-1	7.37111e-05	7.97263e-05	0.000101935	0.000276326
CCTTCACTCAGTCA-1	0.000125086	0.00240151	0.000123294	0.000338275
ATAGATACCATGGT-1	0.000122428	6.73893e-05	0.000233675	0.000353231
AACAAACTCATTTC-1	8.81288e-05	0.000108161	8.53261e-05	0.000343904
ATCTGGGATTCCGC-1	0.000106802	0.000112044	0.00095765	0.000537003
AACCTTACGAGACG-1	0.000104965	0.00015943	9.02559e-05	0.000371346
GACTGAACAACCGT-1	8.18456e-05	0.00337804	5.46437e-05	0.000142236
AGATATTGGCCAAT-1	0.00166295	0.000114898	0.000132887	0.000633362
ACTCAGGATCTATC-1	0.000113793	0.0030763	0.000103107	0.000204993
ACAAGAGACTTATC-1	6.84112e-05	8.52669e-05	0.000193342	0.000159683
TACGCCACTCCCAC-1	0.00102748	0.000106178	0.000187419	0.000371601
CTACTATGATGTGC-1	0.00136999	7.36981e-05	8.80592e-05	0.000424211
TCCTAAACCGCATA-1	0.000138897	6.67766e-05	0.00209033	0.000464241
ATGTCACTCTGCTC-1	7.9095e-05	0.000127073	0.000104233	0.000239788
AGTACTCTCAACCA-1	9.61715e-05	0.000129593	0.00164847	0.000405125
GTAGCTGAAGCTAC-1	0.00112858	0.00010883	0.000190848	0.000469495
TACACACTCTTACT-1	8.74861e-05	6.55511e-05	0.000203305	0.000220254
GGGATGGACGACAT-1	0.000147185	0.00121753	0.000114105	0.000182384
ATGGGTACATCGGT-1	0.000124096	8.33367e-05	0.0022199	0.000318133
ATCGCGCTTTTCGT-1	0.00011576	0.00188891	9.79518e-05	0.000231455
ATACCACTGCCAAT-1	0.000103269	0.00016028	0.000915698	0.000317877
ACTTGGGATGTGAC-1	0.000901697	8.63987e-05	0.000181253	0.000231755
CCAGAAACGGTCTA-1	9.57562e-05	0.000124662	0.000101641	0.000417097
TCAGTTACCTACGA-1	0.00133065	0.000107035	0.00011022	0.000395323
GGTGGAGATCGATG-1	0.000105277	7.33307e-05	0.000187613	0.000344709
AACCGCCTAGCGTT-1	9.33529e-05	0.000104291	0.000127097	0.000485814
CTATAGCTGTCACA-1	8.10929e-05	0.000185899	0.000104556	0.000298479
CGATCCACCGGGAA-1	8.18992e-05	8.62416e-05	0.00151383	0.000560214
AACAGCACAAGAGT-1	0.00097828	0.000118476	7.37996e-05	0.000276583
ATTCTTCTGATACC-1	7.37841e-05	0.000109139	0.000396936	0.000275644
ACAGCAACACCTAG-1	0.0010106	0.000143126	0.000158843	0.000273749
AATTCCTGCTCAGA-1	9.89571e-05	0.00271594	0.000148493	0.000176938
GACCTAGACCTCAC-1	8.0918e-05	0.000136446	0.000442342	0.000190114
CAACGTGATCAAGC-1	0.00131526	9.38933e-05	0.000120337	0.00039804
GACCAAACGTATCG-1	0.00129787	0.000140944	0.000236643	0.000358591
CAAGTCGATAGCGT-1	0.000991275	6.50521e-05	0.000129195	0.000491466
TAAAGACTCAGGAG-1	0.000128778	8.71359e-05	0.00045363	0.000430842
GAGTCTGATTTGGG-1	0.000155083	0.00247233	6.7757e-05	0.00025632
TGGTATCTCTTCCG-1	7.08613e-05	0.000156723	7.70415e-05	0.000294705
ACGTTTACATCAGC-1	7.33846e-05	0.000124454	0.000137812	0.000267217
CTCGAAGATGTGGT-1	0.00012124	0.00011462	0.000139089	0.000454709
CTAGAGACTTTGGG-1	0.0012093	9.44538e-05	0.00017405	0.000461696
GATCCGCTGGTCAT-1	0.00150414	0.000112672	0.000181152	0.000779175
GAGTGACTCAGCTA-1	9.15107e-05	8.35657e-05	0.000136909	0.000356444
TAACTCACTCTACT-1	0.000106138	0.000112194	0.00211916	0.000390369
AACCTACTGTGTTG-1	7.90389e-05	9.5653e-05	0.000121263	0.000269883
GAGGTGGATCCTCG-1	0.000150362	7.65543e-05	0.00160442	0.00028419
ACTTCCCTTTCCGC-1	9.71731e-05	0.000143216	7.26443e-05	0.000359581
ACCTCGTGAACCAC-1	9.89313e-05	5.22199e-05	0.000929867	0.000368441
GCTATACTCTCTTA-1	8.13805e-05	0.000144929	9.28316e-05	0.00035555
CTCTAATGTCCAAG-1	0.00104187	8.1103e-05	0.00018521	0.000412707
CATTTGACCCTGAA-1	8.57678e-05	0.000109627	0.000644517	0.000389863
GAATTAACTGAAGA-1	0.000247257	0.00137533	0.000132232	0.000384145
CTATGTTGTCTCGC-1	0.000103509	0.000109052	0.000108729	0.000490524
CTCCATCTCTTAGG-1	9.23216e-05	0.000159946	8.70239e-05	0.000388943
TACTGTTGAAAGCA-1	9.14437e-05	8.29725e-05	8.6733e-05	0.000275762
CACTTTGAGCTGTA-1	5.21232e-05	0.000141236	0.00145077	0.000213267
TACGCGCTCTTCTA-1	9.65924e-05	0.000127013	0.000795258	0.000474551
CTTAGGGAGAATCC-1	7.05454e-05	0.000117908	7.01795e-05	0.000349716
TAGTCTTGTGGAAA-1	0.000124817	8.27113e-05	0.00184278	0.00037959
ACAGTCGACCCAAA-1	7.25152e-05	8.9727e-05	0.00055575	0.000237413
GGACAGGATCTCGC-1	0.00010875	7.98525e-05	0.000158023	0.000392365
AAGGTCTGGTATGC-1	0.000690349	5.18941e-05	0.000175318	0.0002489
TCGGTAGATCCCAC-1	0.000114774	0.00246599	0.000122888	0.000278605
AGTCAGACGAATAG-1	0.000100833	9.55171e-05	0.00018865	0.000496521
ACGAAGCTCTCCAC-1	7.2249e-05	9.963e-05	7.61383e-05	0.000177186
TCACCCGAGACGGA-1	0.00119173	9.01771e-05	9.15646e-05	0.000557054
CAACCAGAGTTCAG-1	0.00126085	0.000139268	0.000128326	0.000611932
CTTCATGAAGTACC-1	5.93956e-05	7.89779e-05	6.29219e-05	0.000167658
GGAAGGACGCGAAG-1	0.000134446	0.000104309	0.000551102	0.000383247
GCGATATGGTGTTG-1	0.000105373	9.39509e-05	0.000107575	0.000312883
AACGCATGTACTTC-1	0.000119945	0.000113792	0.000120147	0.00049809
TCCCTACTCAACTG-1	0.000100477	0.00223717	9.55676e-05	0.000179941
ACCGTGCTGGAACG-1	0.000145489	0.00157667	0.000135042	0.000221324
CCTTAATGCCCAAA-1	8.23311e-05	0.0020835	7.58984e-05	0.000183361
ATGCTTTGCGAATC-1	9.74368e-05	5.85356e-05	0.000102042	0.000329191
TGTGAGTGGAGATA-1	8.15319e-05	5.45484e-05	0.0020345	0.000274068
ACGTTGGACCGTAA-1	0.00117768	0.000106695	0.000144973	0.000540109
CACTGAGACAGTCA-1	0.000887601	5.48284e-05	9.97661e-05	0.000310261
CTCCATCTGACGAG-1	0.000108045	0.000127256	9.18353e-05	0.000467552
GAAACAGAACTACG-1	9.455e-05	9.85638e-05	0.000213016	0.000411999
GCCAACCTACGGTT-1	7.13719e-05	9.45567e-05	7.82158e-05	0.000320472
GCGCGATGGTGCAT-1	0.000167152	0.000110471	0.00180374	0.000635888
AGCTTTACTCTCAT-1	0.00012792	0.0015907	9.29945e-05	0.00030623
AATTACGATTGGCA-1	8.3834e-05	0.00242324	0.000114201	0.000236817
TGAGTCGAGTTACG-1	0.000107325	0.00210772	4.05067e-05	0.000179717
GCGTAAACACGGTT-1	0.000681581	0.00034503	0.000169817	0.000582776
AGTTTGCTACTGGT-1	0.000100814	0.000152886	0.00112405	0.000363203
CGGACTCTCCAATG-1	0.000128993	6.76938e-05	0.000220498	0.000436413
CCATCCGATTCGCC-1	0.00126231	5.25966e-05	8.57848e-05	0.000215403
GGAATGCTTTCTAC-1	9.49168e-05	5.93442e-05	0.000121122	0.000304016
TTGACACTCTGTAG-1	6.53161e-05	0.000108155	0.000247215	0.000351351
GATACTCTATCGGT-1	9.83975e-05	8.30316e-05	8.53275e-05	0.000359515
CTTAGACTAAACGA-1	0.000130393	4.93591e-05	0.00017574	0.000452898
TATCGTACAGATGA-1	9.25768e-05	9.38554e-05	0.000622195	0.000403445
ATCTGTTGAACGGG-1	0.000130687	6.44401e-05	0.000169937	0.000398324
TATAAGACAACAGA-1	9.51324e-05	7.39773e-05	0.00141247	0.000214029
AAGTTCCTTCTTAC-1	9.29369e-05	0.000116717	0.000333649	0.000471732
GATTGGACGGTGTT-1	0.000110298	0.00292721	8.03656e-05	0.000184699
TGAGACACTCAAGC-1	0.000114	0.000102845	0.000890334	0.000537076
TTAGACCTCCTTTA-1	0.00121606	7.72527e-05	7.43385e-05	0.000471541
GCACCTTGGGGAGT-1	0.00139463	9.64659e-05	0.000138751	0.000461272
ATACTCTGGTATGC-1	0.000128504	8.78555e-05	0.00245684	0.000281856
TACTTGACTGGTGT-1	7.72344e-05	0.002431	9.71216e-05	0.000184459
GATCGTGATTCACT-1	8.56315e-05	9.2082e-05	0.000262138	0.000332414
CCAGCGGAAAGGCG-1	0.000900428	0.000120393	7.7694e-05	0.00043281
AATCTAGAATCGGT-1	8.6843e-05	0.000185437	0.000141875	0.000442609
AATCGGTGGAACTC-1	0.000115638	9.38044e-05	0.002016	0.000494718
TCGCAGCTAGATCC-1	8.23302e-05	8.60066e-05	0.00136971	0.000398394
AACCTTACGCGAGA-1	0.000155267	6.07119e-05	0.00192154	0.000164855
TGGAAAGAGCGATT-1	0.0001037	0.000115834	0.000147255	0.000494594
GCTCAAGAACCATG-1	0.000861162	0.000272734	0.000177753	0.000467069
TTATGGCTTATGGC-1	0.000626095	0.000414948	0.00013521	0.000561925
TGTAGTCTTCCAGA-1	0.000206423	0.000329355	9.86692e-05	0.000429419
GTGATTCTCTCTCG-1	0.00120332	7.72134e-05	0.000136542	0.000539181
TGACACGACCTTAT-1	8.68595e-05	0.00229221	6.58827e-05	0.00023406
TTCGGAGAATGCCA-1	0.0010755	4.39514e-05	0.00013168	0.000260937
AGCCAATGTATCTC-1	8.0924e-05	0.000104223	4.91059e-05	0.000301215
TCGACGCTTTGACG-1	0.000126638	7.87121e-05	0.000183234	0.000390062
GCCGAGTGCGTTGA-1	8.17238e-05	0.000123393	0.000269471	0.000462459
CGTGTAGAAAAACG-1	0.00010667	8.23526e-05	0.000248163	0.00035432
GACATTCTCCACCT-1	0.000968668	0.000272305	0.000186513	0.000586975
AAATCAACTCGCAA-1	0.000100327	6.15874e-05	0.000159926	0.000363015
AGCGTAACTGAGAA-1	0.00153751	0.000121388	0.000134467	0.00059335
CAGCAATGTGACCA-1	9.84009e-05	0.000155256	9.78342e-05	0.000382242
AGGTTCGAGGGTGA-1	5.92844e-05	0.000148278	0.000174337	0.000200127
TAGCTACTGTAGCT-1	0.000102114	0.000133149	9.05056e-05	0.000454583
AGAGTGCTCGAATC-1	8.95771e-05	9.99497e-05	7.11984e-05	0.000281818
TTGGGAACTGAACC-1	8.9475e-05	0.000161215	0.000150109	0.000360829
CAGTTTACACACGT-1	0.000125076	5.71746e-05	0.0012428	0.000460712
TATCGACTACTAGC-1	0.000144353	0.000180141	0.000610435	0.000401788
ATCGAGTGGACGTT-1	9.47496e-05	0.000109511	0.00159436	0.000385771
CGTACCACGGAGCA-1	9.0822e-05	0.000139855	0.000107579	0.000486601
CAACCAGATAGAAG-1	0.00105408	5.05387e-05	0.000122099	0.000455935
CATCAACTCCCTCA-1	0.000119856	0.000124668	9.73482e-05	0.000535585
ATTGATGATCTATC-1	0.000120878	0.000130969	0.000207116	0.000420598
GCCTCATGTCTTAC-1	9.56061e-05	3.98565e-05	0.000662999	0.000374993
GGCCGAACGTAGGG-1	8.24467e-05	0.000119627	0.000117346	0.000304707
ACGAGGGACGAACT-1	7.01687e-05	0.000138161	6.50039e-05	0.000385426
GCAACTGATTGCGA-1	0.000102961	0.00011742	0.000131661	0.000465836
CCTCTACTGGCATT-1	8.47767e-05	0.000123304	8.99919e-05	0.000257084
CTTTGATGTGTGGT-1	7.85855e-05	0.000100326	6.0665e-05	0.000237387
GGTGGAGAAGTAGA-1	9.7011e-05	9.63426e-05	0.000275971	0.000354471
CTAGTTACCAGAGG-1	8.86964e-05	0.000125374	0.000130479	0.000392309
ATAGCGTGTCTCTA-1	7.57087e-05	7.07047e-05	0.00013199	0.000366998
TTCAACACCCCAAA-1	0.00107778	5.85249e-05	9.36756e-05	0.000413304
AATAAGCTCGAATC-1	0.000111511	0.000127697	8.9426e-05	0.000473483
TTAACCACTAAGGA-1	8.13095e-05	5.47234e-05	0.00141409	0.00021368
TACCATTGGGGATG-1	0.000977044	5.56084e-05	0.000147665	0.000460086
CAGGGCACCATACG-1	7.53431e-05	0.00252693	7.54488e-05	0.00010872
CTAGTTACGAAACA-1	0.000174078	8.19856e-05	0.00214737	0.000351661
CGTCAAGACAGGAG-1	0.000108311	8.71465e-05	0.00202734	0.000430134
AGAACAGAGACAAA-1	0.000109387	0.000117434	0.000178049	0.000513105
GCCTAGCTCTATTC-1	8.61359e-05	0.000112233	7.53963e-05	0.000345443
AAATCATGACCACA-1	0.000902647	0.000102249	0.000126493	0.000356752
CGACCTTGGCAAGG-1	6.38649e-05	0.000180148	0.000277347	0.000145695
ACTACGGAATTTCC-1	9.07439e-05	0.000136061	0.000151379	0.000418094
TATGGGTGCTAGCA-1	0.000156992	0.00125005	0.000122333	0.000268984
GCCAACCTCGCCTT-1	9.44392e-05	9.40375e-05	0.000124335	0.000439351
TTCGTATGGATAGA-1	8.46963e-05	8.48825e-05	0.0014507	0.000286004
AGCCTCTGCCAATG-1	0.000137539	9.09153e-05	0.00104158	0.000378073
GAGTGACTGACTAC-1	5.98359e-05	0.00219542	6.66239e-05	0.000101422
GCAGCTCTCAATCG-1	0.000108921	0.000100932	8.00388e-05	0.000327449
ATGCGATGCTGAGT-1	0.000105319	7.18776e-05	0.000179685	0.000312671
ATCCCGTGCAGTCA-1	0.000170606	0.00013246	0.00174981	0.000352423
GACGATTGCCAATG-1	7.55492e-05	0.00129306	6.08394e-05	8.63365e-05
GAAGTGCTTAACCG-1	0.000118227	9.76439e-05	0.000113292	0.000335651
CGCGATCTCAGTCA-1	0.00135122	0.000120424	0.000249568	0.000545449
CGGTAAACTCGCAA-1	0.00011202	9.90084e-05	0.000455549	0.000506702
TCGATTTGTCGTGA-1	0.000124514	0.00219637	8.16388e-05	0.000300789
AGCGCCGACAGAGG-1	0.000119905	6.91012e-05	0.00018319	0.000323195
ACTGTGGATCTAGG-1	0.000102043	0.000871513	9.17473e-05	0.000324242
GCCTAGCTTCTCTA-1	0.000897078	9.1622e-05	0.000109638	0.000437978
GGATACTGTCTAGG-1	9.71594e-05	0.000130827	0.000115747	0.000460569
GCTACAGAAAGGTA-1	0.00010346	7.73018e-05	9.58874e-05	0.000425535
CGTAGCCTGCGAAG-1	8.49126e-05	7.814e-05	0.000142708	0.000312911
TAACGTCTCAACCA-1	0.00107256	4.48568e-05	0.00010471	0.000530206
AGTTAAACCACTTT-1	0.000115205	0.000113921	9.70525e-05	0.000479213
ACTGTTACCCACAA-1	0.00100062	5.56045e-05	0.000121208	0.000267833
AGCACAACAGTCTG-1	9.44795e-05	0.000144056	0.000322133	0.000412999
GCGCATCTTCGATG-1	6.23329e-05	0.000116463	0.000105215	0.000259795
TATAGATGTTCCGC-1	0.00134082	0.000153451	0.000129469	0.0004647
AAATCAACACCAGT-1	8.23674e-05	0.000189908	0.000110176	0.000311791
GCCACGGAGGCGAA-1	0.00130235	7.73305e-05	9.80247e-05	0.000364955
TCAACACTGTTTGG-1	0.000160714	0.000115878	0.00155892	0.000639184
ATGTACCTTAGTCG-1	0.000145726	5.60342e-05	0.000146512	0.000386315
GCGCGATGAACGGG-1	5.1725e-05	9.33811e-05	9.59969e-05	0.000225412
GTAGCATGTAAGCC-1	0.000955743	4.77538e-05	5.53226e-05	0.000483915
TATAAGACAGCTCA-1	0.0012617	9.575e-05	0.000169866	0.000478891
AGCTCGCTCTGCTC-1	0.000101836	9.38737e-05	0.000133738	0.000307127
CAAGGACTGTTCAG-1	9.49912e-05	8.46401e-05	0.000111801	0.000451044
TGATTCACTGTCAG-1	0.000159407	0.00215466	6.32713e-05	0.000264078
TTCCAAACTTGACG-1	8.44255e-05	0.00016912	0.00215672	0.000369965
TCTCTAGAATTTCC-1	0.000135804	6.95671e-05	0.000217045	0.000533133
TTAACCACTCAGAC-1	6.72255e-05	5.17349e-05	0.00119176	0.000276633
CTAATGCTTGTGGT-1	0.0010588	7.55509e-05	0.000120231	0.000398793
TTCCTAGAAAGTGA-1	7.3209e-05	0.000141138	7.19774e-05	0.000317268
ATAAGTTGTCTAGG-1	9.47407e-05	6.29294e-05	0.000370562	0.00034734
CCACTGACCCGCTT-1	0.00107615	7.85058e-05	0.000200982	0.000454772
GTGATGACGGTTTG-1	9.58889e-05	0.00010261	0.00116458	0.000401433
CCAAAGTGCTACGA-1	0.00134451	9.93791e-05	0.000155912	0.000557106
TTCAACACGGACGA-1	0.00140552	9.02745e-05	0.000289496	0.000334235
CAATAAACGCCATA-1	0.000774975	5.81834e-05	0.000156251	0.000294298
TAGCCGCTTACGAC-1	8.10403e-05	8.85827e-05	9.56272e-05	0.000342814
ACACCAGAGGGCAA-1	6.55996e-05	0.000174398	0.00102142	0.000356847
ACTGTGGACGTGTA-1	9.62634e-05	0.000511746	0.00113105	0.000359135
AGGTCATGAGTGTC-1	9.45712e-05	0.00216281	7.08184e-05	0.000131093
GCGCATCTTGCTCC-1	0.000137324	8.24488e-05	0.00150979	0.000345979
AGCTGCCTTTCTGT-1	9.55359e-05	7.90155e-05	0.000415179	0.000382874
GATAGCACTTGTCT-1	9.61483e-05	0.00012123	0.000142124	0.000337371
CTTAAGCTCATCAG-1	6.71552e-05	8.94056e-05	6.41029e-05	0.000262162
CAATAATGAACTGC-1	0.00134451	7.75673e-05	0.00021653	0.000630776
GCGCATCTGGTTAC-1	0.000326318	0.000391001	0.000265975	0.000567278
ATAGTCCTAGTGTC-1	0.00143082	7.64532e-05	7.38549e-05	0.00044043
CACTATACGTTTGG-1	0.000111484	0.000165876	0.00131563	0.000378266
CTTTACGAGCGAAG-1	6.81315e-05	0.00018442	0.000101322	0.000254798
GACGGCACGAGATA-1	0.00140436	8.46718e-05	0.000145629	0.000652947
CTGAAGTGGCTATG-1	8.88386e-05	0.000106258	9.18292e-05	0.000300474
AATGGAGAATCGTG-1	0.0015712	6.12027e-05	0.000150579	0.000521799
TAGTATGATCTTAC-1	0.000128622	0.00170693	0.000184698	0.000258464
GGGCACACGGTGAG-1	0.000498836	7.15141e-05	9.05993e-05	0.00043733
TTCAACACAACAGA-1	0.000119604	8.33658e-05	3.5741e-05	0.000309966
GTCGAATGAAGGCG-1	0.00164733	7.75208e-05	0.000150299	0.000340454
GTGATTCTTAGCGT-1	5.79391e-05	0.00198717	6.36605e-05	0.000125799
CACGCTACTTGACG-1	0.000656235	0.000131502	7.24659e-05	0.00021959
AAACCGTGCTTCCG-1	0.00127819	7.77219e-05	0.000186355	0.000424781
GGCGCATGCTCCAC-1	0.00010096	5.89403e-05	7.89447e-05	0.000292751
AAGTGGCTTGGAGG-1	0.000110499	0.0023246	2.91596e-05	0.000196717
ACTTGACTCCACAA-1	0.000110731	0.00231093	0.000109704	0.000189498
GAACCTGATGAACC-1	8.37494e-05	0.000125522	0.00017146	0.000405215
GAAAGATGCTGATG-1	0.00118231	0.000111077	0.000189271	0.000429366
GCCCAACTACCGAT-1	8.03793e-05	0.000121954	9.94035e-05	0.000339807
CAGCAATGTCTACT-1	0.00101651	8.33979e-05	0.000119934	0.000481589
ATCCCGTGGCTGAT-1	0.000102427	0.00266666	8.41009e-05	0.000229441
CTGCCAACTGCTCC-1	8.55045e-05	0.000193051	0.000889505	0.000360302
CTAACACTAACGTC-1	9.76781e-05	9.36797e-05	0.000191119	0.00051032
ATAACAACATGCTG-1	0.00110002	7.51682e-05	0.000198341	0.00050213
TTATGAGAGATAAG-1	7.5147e-05	0.000210142	0.000198728	0.000223579
GGAACTTGAGAATG-1	8.25251e-05	0.000113758	0.000320991	0.000414124
AAAGAGACGGACTT-1	5.55343e-05	8.15794e-05	0.00104897	0.000210041
TTGCTAACACGCTA-1	0.00111425	7.95071e-05	0.000182314	0.000299128
GTTAACCTAGCTAC-1	0.000111287	0.000105529	0.000144723	0.000366444
CAGCTCTGTCGTAG-1	0.00124654	0.000128762	9.56787e-05	0.000515096
ATACCACTCGTACA-1	0.00112763	8.2606e-05	0.000186526	0.000662761
GACCTCACAAGGTA-1	6.77064e-05	0.000163409	0.000113399	0.00026262
AGTCTTACACCACA-1	7.60704e-05	0.000109215	0.000164825	0.000267355
GTATTAGAAACAGA-1	0.000176765	0.000115732	0.000331517	0.000499578
AACCGATGCTCCCA-1	6.53727e-05	8.62812e-05	0.000165668	0.000317616
CACACCTGTATGGC-1	0.000105603	7.66289e-05	0.000229893	0.000372063
GTGAACACTCAGGT-1	8.03467e-05	8.48357e-05	0.000113354	0.000187824
ATTTCGTGTATGGC-1	0.000118892	9.54509e-05	0.0019076	0.000462497
GCTAGATGGCGATT-1	0.000100097	0.000132379	0.00134577	0.000344755
ATCGACGAATGACC-1	9.53231e-05	0.000152885	0.000122109	0.000409516
AGTCTTACTTCGCC-1	0.000127148	7.98436e-05	0.00149222	0.000351719
AGGGACGAGTCAAC-1	0.000163211	0.000114139	0.00171689	0.00029795
GGACGCTGTCCTCG-1	0.000164019	6.42677e-05	0.00140714	0.000368517
CTAATAGAGCTATG-1	7.81005e-05	0.000226063	6.84783e-05	0.000233924
CGATAGACTGTTCT-1	7.86197e-05	4.76601e-05	0.000197445	0.000202143
AGTCGAACCAACCA-1	8.03302e-05	0.000135156	5.12161e-05	0.000270073
TGATACCTGTTGGT-1	7.93057e-05	0.000103165	0.000123183	0.000376995
CGTGTAGATTCGGA-1	0.000143057	8.32417e-05	0.00236348	0.000350842
CTGTAACTAGCGTT-1	7.61743e-05	0.000114941	9.14162e-05	0.000301434
TGGAGACTTGACCA-1	8.79126e-05	0.000116224	0.00133545	0.000364686
TTAGTCTGTGCACA-1	0.000107783	4.95959e-05	0.000277121	0.000468683
CTTTAGACGATACC-1	8.48303e-05	0.000119327	8.40372e-05	0.000334562
TGTTACTGGCTACA-1	9.78886e-05	6.39778e-05	0.00108315	0.000371324
TTACCATGTGTCTT-1	9.05948e-05	4.37999e-05	0.000816318	0.000184098
TGAGCTGAATGCTG-1	0.00123075	0.000110195	0.000200694	0.000497563
AACTCACTTGGAGG-1	0.00120274	0.000119564	9.51154e-05	0.000514551
TGATCGGATATGCG-1	0.000904607	8.03767e-05	0.000208552	0.00037054
CCCGATTGTGTTTC-1	7.42583e-05	8.82817e-05	0.00027041	0.000344553
AGGGCCACCATACG-1	6.41088e-05	0.000107606	7.85506e-05	0.000225764
TTCAGACTACCCAA-1	0.000117034	6.04819e-05	0.000100038	0.00021447
AGACCTGAAGTAGA-1	0.0012692	9.85808e-05	0.000142577	0.000410974
GCTCGACTCTAGTG-1	0.00111448	5.89634e-05	0.000133354	0.000553531
CCACTGTGGGAAGC-1	0.00104878	5.20233e-05	0.000227046	0.000331846
CCGAAAACCTTGTT-1	0.00140739	0.000122466	0.000199592	0.000549653
ACTGAGACAACCAC-1	9.75642e-05	0.000133293	0.000832383	0.000322329
AACTCACTCAAGCT-1	0.00149511	6.55703e-05	8.61634e-05	0.000394541
AGACGTACTCGTGA-1	0.00124423	7.32826e-05	0.000150598	0.000392794
GGGACCACAGAACA-1	7.52167e-05	9.73044e-05	7.35439e-05	0.000322885
AGACACACTGTAGC-1	5.89202e-05	0.000105484	7.09175e-05	0.000269882
CGAGCGTGTATGCG-1	0.00107941	6.7306e-05	0.000166282	0.000489924
GTCAATCTTGTGGT-1	7.56702e-05	9.74941e-05	7.99317e-05	0.000297975
ATGCACGAATGTCG-1	0.000121644	0.00180421	7.22305e-05	0.000196139
GATATAACAAGGTA-1	0.000125473	7.81131e-05	0.000166969	0.000607777
AGTGTTCTCACTTT-1	0.00109811	0.000114794	0.000117416	0.000658417
CATTTGTGCATTGG-1	9.63098e-05	0.000180185	0.000116029	0.000342413
AATCGGTGTGCTTT-1	9.36432e-05	7.85461e-05	0.000121659	0.000324228
CTCATTGATGCTTT-1	0.00107126	0.000151512	0.000161676	0.000513377
AAATCAACCAGGAG-1	8.65281e-05	9.81686e-05	0.000253062	0.000426917
AGAAAGTGCGCAAT-1	8.45945e-05	0.0001245	0.000107559	0.000433433
CGATACGAACAGTC-1	0.00117181	0.000115587	0.000192291	0.000600463
CTACCTCTCAACCA-1	0.000109885	9.22595e-05	0.00043239	0.000445825
CAGCAATGGAGGGT-1	0.000172176	0.000118253	0.00223232	0.000421506
AAGCACTGGTTCTT-1	0.000113328	0.00127488	0.000129539	0.000378329
TTCGTATGAAAAGC-1	0.00015067	0.000138384	0.00173025	0.000366661
AATGTAACGTTTGG-1	6.66307e-05	9.52856e-05	0.000662928	0.000220481
AGATATACGATGAA-1	8.60371e-05	0.000116183	0.00041323	0.000329497
ATCTGTTGGTTGCA-1	0.000156267	7.24683e-05	0.000259444	0.000575982
ATACCGGAATGCTG-1	0.000857215	0.000277388	0.000111789	0.000524344
AGGGTGGAGTTGCA-1	9.00419e-05	7.84591e-05	0.00152405	0.000370233
CTAAACCTCTGACA-1	0.000228558	5.93203e-05	0.00140841	0.000272156
ACGTGCCTCCGTAA-1	0.000108619	0.000118012	0.00019648	0.000492137
GGGAAGTGTTGAGC-1	0.00140349	5.10837e-05	0.000167284	0.000447524
TTGGTACTACTGGT-1	0.0012023	0.000144948	0.000142978	0.000573768
GGAAGGTGGCGAGA-1	0.00016327	8.38896e-05	0.00218538	0.000334422
GGTACATGGTTACG-1	9.04405e-05	0.000107057	0.000282506	0.000420885
CCCTGAACTAAAGG-1	0.000104174	0.00275683	7.99579e-05	0.000230818
TTATTCCTTCGTGA-1	0.000109103	0.000111287	0.000102401	0.000445745
ATAACCCTGTTGGT-1	7.06295e-05	0.00016368	0.000312716	0.000310633
CATTGTACTTATCC-1	0.000104433	8.82103e-05	0.000134761	0.000406918
GCTAGAACTCCCGT-1	7.18902e-05	0.000119565	0.00024544	0.000191919
TGCACAGACGACAT-1	0.000106651	0.000101243	0.0022515	0.000264283
ATACAATGTTAGGC-1	0.000102954	9.55503e-05	0.000105544	0.000380433
TAGGTTCTGAAGGC-1	9.99052e-05	0.00010729	0.000156168	0.000414279
TTATGCACGTCACA-1	0.00012265	0.00196745	5.10009e-05	0.000222069
AACTCGGAAAGTGA-1	9.19531e-05	0.000129403	0.00125373	0.000418686
GTCAACGATCAGGT-1	0.000145485	1.11351e-05	0.000846008	0.000158056
GACAACACAGGCGA-1	9.14023e-05	0.000109597	6.42012e-05	0.000273607
CTAAGGTGTTGCAG-1	9.97904e-05	9.15138e-05	0.000123826	0.000447797
AATGGCTGACACCA-1	0.000134427	0.00167421	8.60415e-05	0.000325444
TAATGCCTCGTCTC-1	0.000185001	0.000117157	0.00198865	0.000545778
GGTCTAGATAGCGT-1	0.0014251	0.000172334	0.000194307	0.000524189
GATCGATGTAAGGA-1	0.00120765	8.02825e-05	0.000158307	0.000466724
CAGGGCACCCAACA-1	9.57731e-05	0.000161027	8.61402e-05	0.000323336
GAGTTGTGTATGCG-1	0.000935619	0.000134754	0.000166655	0.000431141
ATCGCCTGGGTCAT-1	0.000100001	0.000107319	0.00015841	0.000422825
ATAGTTGAGACGTT-1	0.000102281	0.000101825	0.000262931	0.00044796
ACCCACTGGTTCAG-1	0.000310387	0.000112164	3.71452e-05	0.000258684
GATTCTTGATTCGG-1	0.0012251	0.00011446	0.000130347	0.000566538
CCTTCACTACGACT-1	7.00569e-05	8.74681e-05	5.79974e-05	0.000272703
ACGTGATGGGTCTA-1	7.44943e-05	6.29727e-05	0.000103202	0.000270723
CTGAAGTGCAGCTA-1	0.000108434	0.00285144	0.000115462	0.00017064
AACTTGCTGGGACA-1	6.36036e-05	0.000131004	6.94137e-05	0.000264511
AGGATAGAGGATTC-1	0.000126005	7.93403e-05	0.00199522	0.000339353
AGACCTGACCAACA-1	0.000101156	8.76125e-05	7.09985e-05	0.000399656
CCTAAGGATGTCAG-1	0.000107607	0.000136864	6.28182e-05	0.000349999
TTTAGGCTCCTTTA-1	0.0014948	5.52306e-05	8.28177e-05	0.000422269
TAGAATTGCGACAT-1	9.31396e-05	0.000107005	0.000133286	0.000365308
TGCTAGGATAGTCG-1	8.87793e-05	0.000134282	6.81621e-05	0.000374901
TTCAAGCTAAGAAC-1	0.00128245	0.000103235	0.000136504	0.000391559
AACTCGGAAGGTCT-1	0.000857044	8.9052e-05	0.00023746	0.000209876
TGTCAGGAGATGAA-1	0.00139181	0.000107069	0.000156764	0.000537678
CTGCAGCTTGGCAT-1	0.000103875	8.24616e-05	0.000526371	0.000446272
CTAAGGTGTTTCTG-1	5.03792e-05	9.75507e-05	0.0004649	0.000195322
TGGTCAGACCCAAA-1	0.000227856	0.000286443	8.48177e-05	0.00041178
GCAGTCCTAACTGC-1	0.000112355	0.000121189	0.000131005	0.0003776
GGCTAATGGTCTAG-1	9.30755e-05	0.000129056	6.19941e-05	0.000318445
ACATGGTGCGTTGA-1	8.70042e-05	0.000185467	0.00144022	0.000350305
GAATGGCTAAGATG-1	6.14749e-05	6.34326e-05	4.6432e-05	0.00012301
CATTGTACTCGATG-1	9.12318e-05	0.00295991	7.34909e-05	0.000229297
CCCAGACTTTCGCC-1	0.00124268	0.000166137	0.000199872	0.000440166
AAGATTACCGCCTT-1	0.00079551	0.000188432	0.000108239	0.000585577
TCAGCGCTGGATCT-1	7.81253e-05	0.00319056	0.000251275	0.000115025
TAAGATACCCACAA-1	7.4223e-05	0.000160944	0.00058161	0.000142304
AGAGATGATCTCGC-1	0.000152413	0.00134059	0.000140813	0.000406248
GCTAGAACGGATCT-1	9.09465e-05	7.73323e-05	0.000121887	0.000405139
GCCAAAACGAGGCA-1	7.81232e-05	7.87863e-05	0.00143948	0.000363911
AAATTCGATTCTCA-1	0.000126816	0.000146601	0.00087235	0.000402934
CCGTACACAAGCAA-1	9.16714e-05	8.73897e-05	0.000128869	0.000403147
ATACCACTCTAAGC-1	0.000924858	0.000379825	0.000115216	0.000509248
AAGATGGAGAACTC-1	0.0014788	0.000101596	0.000190416	0.000581955
GATTTGCTAACGAA-1	9.57743e-05	7.70233e-05	0.000113384	0.000294731
CGCCTAACGAATGA-1	0.00123363	0.000151737	8.44457e-05	0.000569319
CTGCCAACTTGCTT-1	8.80641e-05	0.000102263	0.000640704	0.000338307
ACGCGGTGTGTGGT-1	0.000140075	0.00176025	0.000113679	0.000290267
AATGTTGACAGTCA-1	0.000150389	7.04816e-05	0.000158724	0.000417705
AACCTTTGTACGCA-1	0.00131893	0.000104927	0.00019978	0.000472186
GCACCACTTCCTTA-1	0.00016506	8.19429e-05	0.00120657	0.000318312
GCGAGCACTTGCTT-1	0.00104143	0.000138146	0.000129788	0.000556024
CCGTACACGTTGGT-1	0.00128927	9.70462e-05	0.00012589	0.000558315
GATTCTTGCGAGTT-1	0.000110447	0.00204303	9.37057e-05	0.000239037
CTTAAAGAACCTGA-1	7.58363e-05	0.000107674	6.22828e-05	0.000289083
CCAGTCTGCGGAGA-1	0.0001771	0.000943056	0.000201355	0.000343422
GAAGTAGACTCCCA-1	0.000116132	0.000122029	0.00210258	0.000434548
GCACTAGACCTTTA-1	0.00143703	0.000111307	0.000184088	0.000494901
AGCGATACGGAGCA-1	8.63487e-05	0.000102675	6.43646e-05	0.00032552
GCAGGGCTATCGAC-1	0.000152778	9.34645e-05	0.00306179	0.000354612
GTAGCAACAGTCGT-1	0.00113999	7.3148e-05	0.00012936	0.000332004
CCTATAACTCAGAC-1	8.33049e-05	0.000128732	5.93578e-05	0.000295059
GACAACTGAGGTTC-1	7.47502e-05	9.05447e-05	0.000269945	0.000321933
AACACGTGTACGAC-1	0.00115562	0.000138911	0.000115541	0.000425023
GGGTAACTCAGCTA-1	8.08211e-05	0.000154311	0.000118698	0.000385828
CAAGAAGACGTCTC-1	0.00112628	0.000137864	0.00014347	0.000556089
TGTAATGAGGTAAA-1	0.000122158	6.76717e-05	0.00182137	0.000155914
TGAATAACTCCCAC-1	0.000132483	6.61932e-05	0.00170116	0.000375998
GACGAACTCCCACT-1	9.32561e-05	0.000103368	4.60928e-05	0.000327285
CTTTAGTGGGTGGA-1	5.67531e-05	0.000100419	9.84969e-05	0.000335053
AGGAATGATAACGC-1	8.44754e-05	9.68054e-05	0.000305227	0.000364495
CAAGCTGATCTATC-1	0.000140921	8.36828e-05	0.00192142	0.000479317
ACGTCAGAGGGATG-1	7.8985e-05	0.000116565	0.000157653	0.000348008
GCCGGAACTGCACA-1	0.000207983	0.000127092	0.00229752	0.000499264
GCATTGGAGAAGGC-1	0.000103944	0.000110154	0.000119475	0.000507428
AGTTTAGATGGTCA-1	9.41585e-05	0.000156555	0.000261976	0.000326464
TACGTTACAGAAGT-1	0.00012974	9.6007e-05	0.00020169	0.000434953
TTCCCACTTGTCTT-1	0.00112135	0.00011998	0.000133811	0.000551523
TGACGATGCAAAGA-1	0.00120636	0.000116873	0.000161024	0.000526429
CACATGGAACACGT-1	0.000108547	0.000107187	8.85166e-05	0.000485173
TCTAAGCTAATGCC-1	0.000117524	0.000137097	0.000110219	0.000408683
ATGTACCTCAGTCA-1	8.83867e-05	0.000131009	0.000285374	0.000361278
TGCGCACTCTTGAG-1	0.00123766	5.36283e-05	9.06307e-05	0.000312091
CAAGAAGATTCTAC-1	7.71096e-05	0.000159109	9.2729e-05	0.000341612
ACTTTGTGGATAGA-1	0.00121983	8.4436e-05	0.000192851	0.000584176
CTGACCACAGCAAA-1	7.23647e-05	0.000154085	6.44424e-05	0.000262053
AAATTCGAGGAGTG-1	6.67175e-05	0.000130317	0.000126282	0.000332744
CGAGGGCTACGACT-1	0.000104691	0.00185672	7.50006e-05	0.00019682
TGCCAAGAGCAGTT-1	0.000569629	9.30365e-05	0.000100057	0.000456402
AATGGCTGTAAAGG-1	6.46156e-05	0.000197186	0.00100188	0.00020498
TTCAGACTCTCGAA-1	7.62007e-05	0.000150918	0.000100985	0.000309197
GAGATGCTGAATGA-1	0.000102533	5.46738e-05	0.000143459	0.000369647
GGCGCATGCCTAAG-1	0.00115829	8.9462e-05	0.000124099	0.000387587
TATCTTCTAAACAG-1	8.26797e-05	0.000175087	0.000191453	0.000401777
GCAGGGCTAAGAAC-1	6.98287e-05	0.00013388	9.98041e-05	0.000407851
AAAGAGACGGCATT-1	4.94199e-05	0.000153571	6.96959e-05	0.000193966
GTCTAACTGGTCTA-1	0.00135362	9.07773e-05	0.000127363	0.000527173
AATAGGGAACCCTC-1	0.000145548	0.00192519	6.57526e-05	0.000341905
CCGCGAGACACACA-1	0.00130792	6.53981e-05	0.000115038	0.000431434
TTACTCGACGCAAT-1	0.000718729	0.000238911	0.000174877	0.000522654
ATATAGTGGAATGA-1	0.000954813	6.15056e-05	0.00011944	0.000317281
TAGAAACTGGGATG-1	0.000112865	0.000128399	0.00266411	0.000396236
TAAGAACTGTGTCA-1	0.000907556	5.63894e-05	8.79664e-05	0.000517139
GTCAACGAGTGTAC-1	0.00130846	9.07788e-05	0.000130456	0.00032933
ATTCAAGACCTTTA-1	8.17059e-05	9.13272e-05	0.000173781	0.000343983
GAGGTTACTCGTTT-1	0.000979998	9.33164e-05	0.000142024	0.000528912
CTCTAAACGGCGAA-1	8.72967e-05	0.000116634	0.000139932	0.000295587
AAAGGCCTGTCTAG-1	0.000122783	0.000733652	0.000243423	0.000368728
AGATCGTGTCTGGA-1	0.00123603	0.000134395	0.000107467	0.000597994
TATTGCTGTCTGGA-1	0.000102685	0.000117623	8.37972e-05	0.000370555
TAGTAAACCTCGCT-1	8.47784e-05	0.000122925	6.13305e-05	0.000364809
TACATCACACGGGA-1	6.99989e-05	0.00013711	6.06485e-05	0.000294051
CAAGGTTGTCTGGA-1	0.000148072	7.39407e-05	0.00160309	0.000321237
TCGATTTGATGCCA-1	0.0010784	7.05191e-05	0.000203924	0.000516468
CAGACCCTAGGAGC-1	9.736e-05	8.06682e-05	8.07978e-05	0.000369916
CGAAGACTGGAACG-1	8.78315e-05	7.52456e-05	0.00127038	0.000317477
AATTGATGTCGCAA-1	0.00111252	0.000106918	0.00023105	0.000410745
GCTCCATGCCGAAT-1	8.14571e-05	0.00013865	8.44839e-05	0.000363168
ATTGTAGATTCCCG-1	0.00102877	0.000246889	0.000135325	0.000559608
GTAGCATGCACTCC-1	8.97029e-05	0.00210247	6.03276e-05	0.000205002
TTAGGGACGCGAAG-1	0.000120358	0.000104597	0.0016078	0.000454921
TCTAAGCTTAGTCG-1	0.000144274	9.03873e-05	0.00181594	0.000415072
TGCGTAGATGGTCA-1	0.00133079	0.000112844	0.000149249	0.000509493
GCCGACGAACTCTT-1	0.00104067	0.000141509	0.000120992	0.000454662
ACTACGGACCTATT-1	8.72704e-05	6.98559e-05	9.28055e-05	0.000348591
GTTAGGTGCCCAAA-1	0.0011468	8.99e-05	0.000167387	0.000376945
CACCTGACGAAAGT-1	0.000115678	0.0026595	9.86375e-05	0.000198688
TCTAAGCTTTCGCC-1	6.21786e-05	0.00208183	8.32016e-05	9.4802e-05
TCGATACTTGCACA-1	9.56367e-05	0.000163348	0.000216642	0.000414179
GGATTTCTTTGTCT-1	0.00147768	0.00018194	0.000170606	0.000569517
GCGTATGAACACCA-1	0.000110477	9.78415e-05	0.000186407	0.000465047
GAGCATACTTTGCT-1	0.000617154	0.000107605	0.000207458	0.000512606
GGCAATACGCTAAC-1	0.000124078	0.00160862	6.42e-05	0.000167881
GTTAAATGCTCGAA-1	9.89926e-05	6.78141e-05	0.000275149	0.000487419
ACCCGTTGCTTCTA-1	0.000249376	0.000319536	0.000240065	0.000509625
GCACCACTCATGAC-1	0.000800739	7.77728e-05	0.000147344	0.000690492
GGAACACTTCAGAC-1	0.000416597	9.25346e-05	3.16555e-05	0.000322171
GTCACCTGCCTCCA-1	0.000100256	0.000110996	9.00041e-05	0.000365111
GATCTTACCCTACC-1	0.000128422	6.94741e-05	0.000197826	0.000539911
TACGTACTCCCGTT-1	0.000129188	0.00186513	6.32289e-05	0.000213588
GGAATCTGAAGGGC-1	0.000120201	0.000173072	0.000162507	0.000460359
ATGACGTGACGACT-1	0.000149988	0.00196536	9.16127e-05	0.000206024
GGGCAGCTTTTCTG-1	8.97892e-05	0.000145219	4.62028e-05	0.000292365
GGTTTACTACGCAT-1	0.000151777	4.51703e-05	0.00148447	0.000401078
ATCAAATGGGTAAA-1	0.00101265	0.000113242	0.000189976	0.000482446
TGTGACGATTCTCA-1	8.61267e-05	0.00013772	0.000719603	0.000505207
CCATCGTGCTAGAC-1	0.00124452	9.34691e-05	0.000159746	0.000351698
GAGGGAACACCAGT-1	0.000128624	9.59903e-05	0.000245809	0.000430497
TTACACACGTGTTG-1	0.000106595	0.000110794	0.000209694	0.000398189
CAGTGATGTAAGGA-1	0.000128116	0.00243738	0.000122131	0.000261889
ACAGTGTGGTCACA-1	6.06055e-05	0.000105049	7.26024e-05	0.000224685
TCCATAACAAAGTG-1	8.69978e-05	0.000144413	8.87642e-05	0.000295958
AAGCGACTCCTCAC-1	0.00133309	0.000149884	0.000134377	0.000310799
ATCTGGGAAGTGTC-1	0.00103949	0.000178692	0.000125885	0.000502609
ATTGCACTGGAGCA-1	0.00118916	6.80451e-05	0.000119066	0.000393874
CATACTACCTCGAA-1	9.46462e-05	0.000160994	5.47616e-05	0.000310205
CGCACTACTCGTGA-1	5.9228e-05	7.22548e-05	0.00067879	0.000362386
GATCTTACACCCAA-1	0.00130932	8.13023e-05	0.000163925	0.000435232
TGCCACTGAACGTC-1	0.000110532	5.31585e-05	6.88358e-05	0.000358306
GGCGGACTAGGAGC-1	7.66244e-05	0.000100371	0.000898394	0.000351287
TGGTATCTAAACAG-1	6.33318e-05	9.96074e-05	0.00017723	0.000268489
TTGCATTGTGACTG-1	0.000106306	0.0001169	0.000214793	0.000375729
GGGTAACTCTAGTG-1	0.000101108	0.00227416	7.9711e-05	0.00020898
TAACAATGTGCCCT-1	0.000140389	0.00252132	0.000148863	0.000107078
ATTCGGGATTAGGC-1	8.7858e-05	0.000140904	9.34102e-05	0.000488669
ACATTCTGGCATAC-1	0.000116321	0.00013158	7.42673e-05	0.000418595
GCCTACACCACTGA-1	0.00117229	9.3829e-05	0.000163625	0.000420443
CAGGCCGACTAGCA-1	0.000115153	0.00168452	9.44037e-05	0.000231809
ATGTTCACAGTCTG-1	0.0011017	9.32115e-05	0.00013588	0.000404491
GGGCCAACGCGTTA-1	0.000129107	0.00201013	0.000119057	0.000275042
CCGACTACTGAGGG-1	7.53008e-05	0.000198	0.000311371	0.000374855
TCCACTCTACACTG-1	0.000117838	0.000120492	0.000102185	0.000401086
CGCCTAACTGCTCC-1	0.000116993	9.11877e-05	0.000163714	0.00046289
GAGCAGGATTCCCG-1	0.000106636	0.000103963	0.000843466	0.000382193
GGATACTGCAGCTA-1	6.50353e-05	0.00014391	0.000235091	0.000276164
TCCCGATGAGATCC-1	7.84507e-05	8.55867e-05	0.00012662	0.000320161
AGAAGATGTGACTG-1	0.000103571	9.73974e-05	0.000205903	0.000458351
TTCCCACTTGAGGG-1	0.000168941	0.000111507	0.0016803	0.000301165
TCACAACTATGTGC-1	0.000112248	0.00010102	0.000189577	0.000377322
GTCGCACTTGAGAA-1	0.000164775	0.00178963	6.21461e-05	0.000265716
ACTTAGCTGCGTAT-1	0.00122625	0.000134019	0.000110366	0.000413355
ACTTGTACCCGAAT-1	8.57414e-05	0.000109044	0.000199538	0.000273495
TGGGTATGTTTGGG-1	0.00115911	9.08433e-05	0.000169129	0.000417567
ACGTGATGCCATGA-1	0.000950233	0.000181618	0.000209276	0.000592031
CGAGGAGACCTCCA-1	8.85754e-05	0.00275495	0.000111969	0.000181966
GCAAGACTCCCTTG-1	7.84948e-05	0.000102788	9.44865e-05	0.000299902
GCCGTACTGGCAAG-1	0.000985992	7.10198e-05	7.00542e-05	0.000477111
ATCTTTCTTGTCCC-1	0.000157129	6.4894e-05	0.00155928	0.000456834
AGGTCATGCTTATC-1	0.000100669	7.30433e-05	0.000946324	0.000413127
AGTACGTGCTTGGA-1	0.000101199	0.000133747	0.000143526	0.000557163
GAAGGTCTGAAAGT-1	0.000107886	0.00011349	0.000125171	0.000251101
AGACGTACCTCTTA-1	0.00100325	0.00014982	0.00011261	0.000580466
CATTACACGGAGTG-1	8.40957e-05	0.000131226	0.000118755	0.000396085
TGAGCTGAGCGAGA-1	6.32043e-05	8.09955e-05	0.000135886	0.000162427
GAAAGTGAAAGTGA-1	0.000746756	0.00025979	0.000121517	0.000498802
AAGAACGAGTGTTG-1	8.15774e-05	0.000136636	9.04914e-05	0.000181345
TACCATTGAGGTTC-1	9.99594e-05	9.93855e-05	9.20278e-05	0.000301414
TTAGTCTGCCAACA-1	0.000165302	0.000112015	0.00232261	0.000332374
CACCGGGACGTGTA-1	8.03603e-05	9.88148e-05	9.64617e-05	0.000353163
GTGTATCTGTTACG-1	0.000166252	0.00244467	7.75682e-05	0.000239273
AGTACTCTCGGTAT-1	0.000107512	0.000135356	0.000563891	0.00047066
GTCGACCTGAATGA-1	0.000143297	8.09975e-05	0.00273779	0.000360719
GCGCACGACTTTAC-1	0.00100009	7.05554e-05	0.000120953	0.000569842
CGGCGAACGGTCTA-1	8.42802e-05	6.06442e-05	0.000168578	0.000432024
GGCATATGTGTGAC-1	0.000169603	0.000124068	0.000182977	0.000509552
AGCATCGAGTGAGG-1	0.00012342	9.48241e-05	0.000127838	0.000528117
CACACCTGCTTGAG-1	7.98981e-05	0.000118083	9.56333e-05	0.000293963
GAGTCAACCATTCT-1	7.29152e-05	0.000131339	0.000117567	0.000232095
TGCAATCTTCAGGT-1	0.000616941	0.000289433	0.00015617	0.000525626
TCGGACCTGTACAC-1	0.000108869	0.000127094	9.82814e-05	0.000430939
GGCCGAACAACGAA-1	0.000107595	0.000107181	0.000119936	0.0004043
ATGTAAACGGGATG-1	0.00121659	0.000176843	0.00012774	0.00053395
CACGGGACAGAGTA-1	8.62578e-05	0.000136884	7.28174e-05	0.000421339
GCGAAGGATGCCAA-1	0.000123298	0.000177204	0.000135365	0.000412987
ATCGCAGAGTGTCA-1	8.40273e-05	0.00245794	7.61478e-05	0.000226293
CGTAACGAATCAGC-1	6.05553e-05	6.34377e-05	9.77487e-05	0.000163089
CCATCCGAAGGTTC-1	9.64665e-05	0.00195425	8.48976e-05	0.000230969
AGTCGCCTCCGTAA-1	0.000102731	9.94093e-05	0.000153803	0.000333105
TACGCCACATTCCT-1	7.60349e-05	0.00011443	9.66244e-05	0.000286013
TTATCCGACTAGTG-1	0.000118049	0.00262382	7.92317e-05	0.000254869
TACATCACGCTAAC-1	0.000113459	0.00224745	5.50041e-05	0.000228974
GCTACGCTAGAATG-1	0.000110132	0.000123396	0.000108194	0.000457047
TCTTGATGCGGAGA-1	0.00010854	8.5084e-05	0.00109188	0.00045198
TAAGATTGCGTAGT-1	0.000108508	0.000124805	9.51669e-05	0.0004991
TGTTAAGATTGGCA-1	0.00094034	5.11878e-05	0.000135819	0.000388976
TTCGATTGAGCATC-1	0.00011192	0.000139845	7.51946e-05	0.000377988
ACGCTGCTGTTCTT-1	0.000165606	0.000105755	0.00205552	0.000349627
ATAACAACTTTGTC-1	0.000105885	9.06251e-05	6.03956e-05	0.000438061
CTGAGAACCGGGAA-1	7.82452e-05	0.000120636	9.28636e-05	0.000439532
TCCATAACGATGAA-1	9.39986e-05	0.000106457	0.000275445	0.000347194
TGATCACTCTCGCT-1	0.000129863	9.35766e-05	7.6871e-05	0.000342561
CGAAGGGATCCGAA-1	0.000143614	0.00157148	9.2371e-05	0.000293829
CAACGTGAGCCATA-1	0.000101261	0.000103009	0.00208668	0.000417226
ACGTTGGAAAAGCA-1	6.35569e-05	0.00028775	0.000155638	0.000270857
GGATGTACGTGTCA-1	8.78649e-05	7.33409e-05	0.000993627	0.000395791
ATGCACGAGAACCT-1	9.21394e-05	0.00182826	0.000208907	0.000304264
GAGTTGTGGCGAGA-1	0.000786422	4.41704e-05	0.000148801	0.000367878
ACACGATGACGCAT-1	8.79027e-05	9.29409e-05	0.00149456	0.00035101
CTACTATGTAAAGG-1	5.4311e-05	0.00159019	7.64988e-05	8.07801e-05
ACATGGTGCGAGTT-1	9.99143e-05	0.000149128	0.000100536	0.00032981
GAGATCACGACAAA-1	0.00109122	0.000140941	0.000161772	0.000412919
ACGGTCCTAACGGG-1	9.27794e-05	5.31871e-05	0.000234895	0.000357423
ATGTACCTTTCACT-1	0.000132623	0.000162127	0.00226025	0.000338513
ATATGCCTTGGTAC-1	7.57791e-05	8.53994e-05	8.47831e-05	0.00025052
CAGCGGACCTTTAC-1	0.000164583	8.65487e-05	0.00201234	0.000342426
GGCGGACTCTTGGA-1	0.000106785	0.00012676	0.00151503	0.000344541
CAGATCGAATGTCG-1	0.000117859	0.00184144	0.000114157	0.000237951
TGTAACCTAGAGGC-1	0.000113359	9.25551e-05	0.000100892	0.000404058
ACACGATGTGGTCA-1	0.00011242	9.04491e-05	0.00132058	0.000380561
TGTAACCTTGCCTC-1	0.00114847	0.000106781	0.000125521	0.000365197
TCGCACACCATCAG-1	0.00107128	5.12035e-05	8.10727e-05	0.000232013
AGAGTGCTCAGCTA-1	0.000110253	0.000167081	0.000164741	0.00040391
ACGTTGGATATGGC-1	0.00013195	0.00139139	9.66396e-05	0.000117472
TCTATGTGAAGAGT-1	0.000887207	6.96203e-05	0.000203946	0.000186723
ATGGGTACTGGGAG-1	0.000158659	0.000107905	0.000271032	0.000460905
GGCACGTGTGAGAA-1	0.000224684	0.000554374	0.000240222	0.000461378
TGAAGCTGAACGAA-1	7.16521e-05	7.69817e-05	0.000240696	0.000283017
GTATTCACGGGTGA-1	0.000100686	0.000126121	0.0015051	0.000391209
GCTACCTGAGAAGT-1	0.00109379	7.57854e-05	0.000120077	0.000607338
GCACAAACAATGCC-1	7.15534e-05	6.37168e-05	0.000712907	0.000194802
ACCCGTTGCTGCAA-1	0.000131519	9.47932e-05	0.00010869	0.00037611
TCGATTTGCCTACC-1	0.00134749	5.73703e-05	0.000154223	0.000446418
GTGGATTGTAACGC-1	7.99829e-05	0.00011846	6.57068e-05	0.000400427
CTATGTACGCTTAG-1	8.77367e-05	7.06602e-05	0.000144985	0.000382073
TGACCGCTCTGCAA-1	7.37488e-05	8.72407e-05	9.73589e-05	0.000266194
CGTACCACACGTTG-1	7.44237e-05	0.000113856	5.03872e-05	0.000316305
GATTTGCTAACGGG-1	0.000963904	9.79535e-05	0.000212013	0.000246395
TAGCATCTTGTCGA-1	7.86407e-05	0.000121446	7.77394e-05	0.000249778
CTTACAACTCCCGT-1	0.00119179	7.02197e-05	0.000118395	0.000548575
ATCCATACTCCTTA-1	0.00126397	7.16696e-05	0.000132542	0.000446508
TTACTCGATCTACT-1	0.000143614	0.000108303	0.00172193	0.000327092
TTCCATGACGAGAG-1	0.0011325	8.01873e-05	0.000145224	0.000460055
TCGATTTGCACTCC-1	6.93508e-05	0.000150651	6.56578e-05	0.000265829
AGGATGCTACTAGC-1	9.53327e-05	0.00232065	7.52668e-05	0.000222424
ATATACGAAGCCAT-1	6.94697e-05	0.000120749	7.95548e-05	0.000263299
ATCGACGAAACTGC-1	0.00121673	0.000104504	0.000112159	0.000507703
GAAGGTCTGTTGCA-1	8.14435e-05	0.00010174	0.000122838	0.000407493
AGCATCGAAGATCC-1	9.16868e-05	7.60746e-05	0.000270773	0.000315687
TGCGATGAACGGTT-1	0.000112869	0.00013102	0.000224434	0.000513232
TGAGACACAAGGTA-1	0.000114284	8.84253e-05	0.000274259	0.000473388
AACACGTGGAAAGT-1	8.63439e-05	0.000121411	0.000151778	0.000333045
AGGGACGAGTTGTG-1	0.000108019	0.000136701	6.8988e-05	0.000388771
TAGGTGACACGTTG-1	0.00011149	0.00178283	7.22082e-05	0.000222034
AATGCGTGACACCA-1	0.000123282	0.00178336	8.04371e-05	0.000330795
ATAGGCTGTCAGAC-1	7.65658e-05	0.000168408	4.81934e-05	0.000211019
CTGCCAACTTGCAG-1	7.03404e-05	0.000142065	5.85898e-05	0.00028261
CATAGTCTAATCGC-1	0.000101647	0.000136364	0.00012327	0.000497254
TAGCCCTGCGGAGA-1	7.88352e-05	0.000123818	0.000391318	0.000370692
GTCGACCTGTTCAG-1	7.90825e-05	0.000109978	0.000287816	0.000399978
CAATTCACCCAACA-1	0.000103392	0.000129229	0.00171749	0.000262414
AGCCGGTGTGTTTC-1	0.000100941	0.000145247	8.44611e-05	0.000403861
CAAGGACTTCTTTG-1	9.40408e-05	0.000103066	0.00101633	0.000427085
CGACGTCTATCGTG-1	0.000112982	0.000124098	0.000953096	0.000521401
AGTACTCTACGTGT-1	7.16022e-05	0.00238373	7.01592e-05	0.000147009
GAGGGATGGGAAAT-1	0.00014431	0.00012792	0.00016665	0.00044797
CGAGAACTTGTTCT-1	0.00146207	6.84403e-05	8.31814e-05	0.000424155
CGGGCATGTTGTGG-1	8.9361e-05	0.000114933	4.60827e-05	0.00030068
CACGAAACTTCCGC-1	8.24427e-05	0.0025625	0.000113435	0.000231559
TGAGGACTCTCATT-1	0.000950274	6.6505e-05	0.000131005	0.000655302
TGTATGCTGTAGGG-1	7.96646e-05	0.000147175	0.000253182	0.000321707
TACGGCCTGGGACA-1	0.000107518	8.72722e-05	0.00226836	0.000323466
TGTACTTGCTCTAT-1	0.00122745	0.000149191	0.000115828	0.000365802
CACTGCTGAGACTC-1	0.00120552	7.1126e-05	0.000106303	0.000503505
CTTGATTGATCTTC-1	0.00116127	0.000146122	0.000116756	0.000544633
ATAGCCGAACGGAG-1	7.41478e-05	0.000140296	7.39158e-05	0.000297579
TCTGATACTCGCCT-1	0.000115094	7.88646e-05	7.61971e-05	0.000334217
ACGGCTCTGAGCAG-1	8.28009e-05	7.60429e-05	0.000257297	0.000466016
CAATATGACATGGT-1	0.00010849	9.53357e-05	7.65224e-05	0.000441891
GAAGGGTGCTTAGG-1	0.00130712	6.83128e-05	0.000105254	0.00054561
CGCGAGACACAGCT-1	9.19831e-05	0.000102842	0.000603181	0.0004489
TAACACCTTCGTAG-1	0.00131668	9.79916e-05	0.000137296	0.00052467
TAACTAGATCTGGA-1	8.77709e-05	0.00016822	6.35773e-05	0.000368701
TGCGATGACCTCGT-1	6.32868e-05	0.00015535	8.20518e-05	0.000280498
CGTACCTGGACGAG-1	0.0006874	6.03945e-05	0.00022853	0.000119543
GGAACTTGCTCCAC-1	0.00143732	0.00013112	0.000132425	0.000420054
GAAGGTCTTAAAGG-1	0.000730087	0.000314119	0.000123114	0.000614397
TAACTCACGTACAC-1	9.84268e-05	0.00274455	5.73021e-05	0.000222242
AGCGCTCTACCTTT-1	8.5832e-05	0.000107367	8.30511e-05	0.000311782
CTAGGCCTCTCAGA-1	0.000121848	6.94578e-05	0.00019043	0.000486715
ACCCTCGATCAAGC-1	0.000984921	0.000120587	0.000175016	0.000324812
TTCGAGGACTCTAT-1	0.000115041	0.000115097	0.000183652	0.000497511
CTGCCAACCAGCTA-1	9.31073e-05	8.48553e-05	4.7603e-05	0.000255892
CGATAGACCGTACA-1	0.000147374	8.86501e-05	0.000211463	0.000371703
CACAATCTTTCCAT-1	8.56653e-05	0.000105261	0.000476627	0.000495331
GTGCCACTCAGGAG-1	9.30115e-05	0.000121232	9.98281e-05	0.000267579
GAAACCTGATCGTG-1	9.78059e-05	7.31898e-05	0.000104711	0.000296002
CTCCTACTGCCTTC-1	0.00101745	4.51869e-05	0.00020529	0.000263556
AAACATTGATCAGC-1	0.000121343	6.49104e-05	0.000188415	0.00052331
ACCACGCTGCGAGA-1	9.48177e-05	0.000123524	0.00022442	0.000338801
TGCTGAGATTATCC-1	7.41813e-05	0.000134766	0.000102461	0.000378668
GGAGCAGATTCAGG-1	0.000106717	0.00143637	0.000115204	0.00012252
GATAGAGATCACGA-1	0.00126093	0.000184533	0.000191158	0.000681778
AACGTCGAGTATCG-1	0.000168048	6.40881e-05	0.00214372	0.000400984
GAGGTACTTAGCGT-1	0.00107761	7.601e-05	0.000158969	0.000511573
CTGTATACGTAAAG-1	5.06497e-05	6.13934e-05	0.000250231	0.000274515
GAGGCAGACTTGCC-1	0.000114801	0.000112243	0.00211137	0.000464436
ATGAGCACACAGCT-1	7.31913e-05	0.000130127	0.000151432	0.000396479
CAGGTATGTGCTTT-1	0.000143956	0.000115875	0.000154158	0.000427445
ATAGCGTGCAGATC-1	0.000103	7.57679e-05	0.000117627	0.000398679
TCACAACTTTGCTT-1	0.00104799	4.96591e-05	0.000190948	0.000257563
TAAGTAACTTGTCT-1	0.000106685	9.64504e-05	0.000323754	0.000395938
CCAGACCTTGTGGT-1	0.000131919	0.00011629	0.000173787	0.000495798
ATAGTTGACCCTCA-1	0.00147309	0.000148936	0.000197467	0.000537079
TTGTACACTTGCAG-1	0.000110155	0.000103814	0.000215613	0.000395781
TGCCACTGCGATAC-1	0.000190608	8.79249e-05	0.00166803	0.000320856
TTAGGGTGCTGGAT-1	0.000122724	0.00188911	8.03426e-05	0.000311388
TTGTCATGGACGGA-1	0.000208611	7.02325e-05	0.00190386	0.000370383
CCCAACTGCAATCG-1	0.00109225	5.79911e-05	0.000126947	0.000312676
CAGCACCTAGGCGA-1	9.39695e-05	0.000116629	0.000190374	0.000394795
AAGCCATGACACGT-1	0.00110727	9.57102e-05	0.000137212	0.000426937
AGTCAGACTAGAGA-1	0.000100905	8.05902e-05	0.00127284	0.000408625
AGATATTGCCTACC-1	7.94828e-05	6.9715e-05	0.000738896	0.000325583
GCCTACACCTTGAG-1	9.21101e-05	0.000143424	7.00955e-05	0.00043051
GGATGTACGCGAAG-1	9.79308e-05	0.000140725	0.000102634	0.000302526
ATGAAACTCTGTGA-1	9.17697e-05	8.7063e-05	0.0003002	0.000508088
CTAAACCTGTGCAT-1	0.000190254	0.00191339	6.90964e-05	0.000275768
CGCATAGATCACGA-1	0.000904849	8.91699e-05	0.000123574	0.000275558
CATGGCCTAGGGTG-1	0.00109581	6.1903e-05	0.000110783	0.000270765
TTCAGTACCGACTA-1	8.93578e-05	8.51203e-05	8.80755e-05	0.000395965
CTATGTACTGTTTC-1	0.000124637	0.00058266	9.47419e-05	0.000438997
AGTCTTACTTCGGA-1	0.000358179	8.41159e-05	7.21955e-05	0.000279395
ACCCTCGATAAGGA-1	0.00113036	0.00012024	0.000128982	0.000505647
TGCCCAACCGCATA-1	0.00110462	9.2423e-05	0.000156554	0.000522002
AGCTGAACCATACG-1	0.00122297	0.000118309	0.000140516	0.000447208
GAGGTGGAGTACGT-1	7.39856e-05	9.76343e-05	0.00013191	0.000270295
AGGAACCTCTTAGG-1	0.00114616	0.000117461	0.000103279	0.000457726
CAGACATGAACGGG-1	6.56682e-05	9.11786e-05	7.7579e-05	0.000289521
CGCCGAGAGCTTAG-1	0.000139167	9.02178e-05	0.00103979	0.000288892
CTACGGCTTTCTTG-1	0.00136204	0.000112382	0.0002248	0.000564567
GGAGCGCTACGCAT-1	0.00146754	0.000124524	0.000129173	0.000528306
CTATCCCTCCACCT-1	0.00128924	9.7646e-05	0.000132016	0.000550707
CAGATCGATATGGC-1	0.000111016	0.000104386	8.50065e-05	0.000331956
CTAAGGACCGTTAG-1	9.4624e-05	0.000126039	0.000119675	0.000436083
ATCGCCTGTGGCAT-1	8.85386e-05	0.00151972	3.68526e-05	0.000123941
TACGCCACTCCGAA-1	0.000132605	0.00206241	7.06238e-05	0.000295886
ATTTGCACAAGATG-1	0.000903012	5.78546e-05	0.000119709	0.000525767
ACTTAGCTGGGAGT-1	9.14744e-05	7.72451e-05	6.8863e-05	0.0003268
TTCCAAACTCCCAC-1	9.59462e-05	7.14725e-05	0.00210436	0.000162726
TCAGGATGCCTTTA-1	0.00120019	0.000110065	0.000251639	0.000436166
AAGTAACTGAGATA-1	9.02059e-05	0.00241756	5.5085e-05	0.000152235
TGATAAACGAATCC-1	8.50066e-05	7.37453e-05	0.000152907	0.000360815
ACCTATTGCTGAGT-1	0.000107577	0.00111964	0.000118669	0.000123033
GGTGGAGACAGATC-1	0.000112524	0.000118226	0.00204681	0.000348082
CATCAACTAGAAGT-1	0.00010619	0.00013895	0.000108859	0.000540572
CAATATGACGTTAG-1	6.96271e-05	0.000105234	6.21617e-05	0.000255607
ATTAACGATGAGAA-1	9.45411e-05	8.60841e-05	0.00180543	0.00018022
GTAAGCACAACGGG-1	7.84419e-05	0.000100979	9.4231e-05	0.000285536
CCTCGAACACTTTC-1	0.000152726	6.24092e-05	0.00223578	0.000337547
CTGTAACTAACCAC-1	7.78384e-05	6.24937e-05	0.0002165	0.00038957
TAGGGACTGAACTC-1	0.000153655	5.86679e-05	0.00139947	0.000450598
AGCGCCGAATCTCT-1	0.000118571	9.74781e-05	0.000295356	0.000209974
ACAATCCTTAGCGT-1	0.000156259	0.00261385	5.19583e-05	0.000194491
CCGTACACAGCGTT-1	0.000132048	0.00103662	5.74404e-05	0.000230393
ATCTCAACAGGAGC-1	0.000152832	0.00244955	6.07751e-05	0.000262066
AAACGCACTGGTAC-1	0.000119457	0.000125565	0.000162537	0.000393229
GAGGACGACTCAGA-1	7.11713e-05	0.000129323	0.000339987	0.000188969
TGCGAAACAGTCAC-1	0.000139865	0.0023689	0.000127297	0.000283497
AAGGTCACTGTTTC-1	9.87993e-05	0.00183559	8.30776e-05	0.000208517
AAGCAAGAGCTTAG-1	9.55775e-05	5.88694e-05	0.00128739	0.000266011
CCAATTTGAACGTC-1	0.00123179	9.82934e-05	0.000146571	0.000496514
ATCAACCTTCTCTA-1	0.000120725	7.96601e-05	0.00133244	0.000347583
ACTCAGGACTGAAC-1	6.10822e-05	0.000123974	9.35592e-05	0.000237629
CCAAAGTGTGAGAA-1	0.00130932	6.11803e-05	0.00013146	0.000274765
TTATTCCTGGTACT-1	0.000115618	0.00245257	9.04279e-05	0.000208616
TATGCGGATAACCG-1	0.000142509	9.60471e-05	0.000143298	0.000366446
AGCCGGTGCCAATG-1	0.000119004	9.14228e-05	0.000176841	0.000550028
ACTTCAACAAGCAA-1	0.000171895	0.000163385	0.00104303	0.000561794
GAAGTGCTCCGCTT-1	0.00156628	0.000110081	0.00015833	0.000625138
CACTAACTCCTAAG-1	0.000185516	0.00159746	0.000122632	0.000246345
AGTTGTCTACTACG-1	8.77083e-05	0.00014973	6.09267e-05	0.000391427
GAATTAACGATAAG-1	0.00013895	9.64782e-05	0.000104293	0.000326777
CCATCCGAAAGCAA-1	0.000115862	0.000103716	0.00021629	0.000416624
TTCGTATGTCCTTA-1	0.00121737	0.000137184	0.000107965	0.000468547
TATACAGATCCAGA-1	0.000121168	6.50174e-05	9.77045e-05	0.00039145
AGGCCTCTCGTAAC-1	5.95506e-05	6.64731e-05	9.91604e-05	0.000180161
GAAGCTACGAATGA-1	0.00112038	0.000112706	0.000162694	0.000481533
CAATCTACTGACTG-1	0.000167503	7.24677e-05	0.00146137	0.000549501
GTCAATCTGTAGCT-1	0.000119527	8.18628e-05	0.00100459	0.000563146
GTGAACACAGATCC-1	6.50221e-05	0.000112273	0.0010103	0.000285767
AGGAAATGAGGAGC-1	0.000119322	0.000116174	0.000237096	0.000417618
ATGAGAGAAAGTGA-1	0.000117624	8.89295e-05	0.000134937	0.000558994
ATTCAAGAACGGGA-1	9.19633e-05	0.000154965	0.00014767	0.000438531
CTCGACTGGGTGAG-1	6.34814e-05	8.69436e-05	0.000103389	0.000257586
ATGTTCACCGTAGT-1	9.35217e-05	0.000114028	0.000412353	0.000470323
TTCAAGCTTTCGCC-1	9.39988e-05	0.000167385	0.000121412	0.000392329
TTCGTATGGTCTGA-1	9.23957e-05	0.00011409	0.000155047	0.000298761
GATGCCCTCTCATT-1	0.000118046	0.000112092	9.74676e-05	0.000347162
AGGTCTGATTCTCA-1	0.00139921	9.6242e-05	0.000210604	0.000428078
GTGATTCTCATTTC-1	0.00013475	6.73304e-05	0.000177601	0.000462195
TACGATCTCACTGA-1	0.00130742	0.000100492	0.000152707	0.000523392
TCGATTTGCAGCTA-1	0.000116201	8.7837e-05	0.00208452	0.000325108
ACCTGGCTAAGTAG-1	0.000148881	6.1006e-05	0.0020613	0.000334773
GTTTAAGACTGTCC-1	9.26109e-05	9.58348e-05	0.00193706	0.000377669
ATCCCGTGCATGCA-1	8.43312e-05	0.00236279	0.000154784	0.000128854
CCTGCAACACGTTG-1	0.000711172	0.000198865	9.64812e-05	0.000363076
CGGTCACTTACTTC-1	0.000133327	8.97945e-05	0.000166045	0.000551728
TTTCAGTGTCTATC-1	0.0013135	6.9378e-05	7.96503e-05	0.000277019
CAGTGTGAACACGT-1	5.06736e-05	4.49942e-05	0.0011098	6.06716e-05
CAGGGCACTCCCGT-1	0.000143909	6.49469e-05	0.000208821	0.00025784
ACCCTCGACCTATT-1	8.97206e-05	6.89443e-05	0.000556413	0.000439461
TAGAAACTGCTTCC-1	0.00106909	0.000109189	0.000138558	0.000471618
ACGCCTTGCTCCCA-1	0.00115866	0.00012022	0.000123135	0.000388635
ACGTGATGTAACCG-1	0.00136343	9.6959e-05	0.000155403	0.000485331
GATAGAGACTGTGA-1	0.000122834	8.27361e-05	0.00016972	0.00049207
CGAGAACTAAGGCG-1	0.000107097	0.000166063	0.00221396	0.00035248
ATCGTTTGGGTACT-1	0.00155473	8.98062e-05	0.000125521	0.000541405
CAGGAACTCTCAGA-1	0.00132228	7.9905e-05	0.000101072	0.000557586
TGAGTGACTGAGCT-1	7.51598e-05	9.82475e-05	7.23143e-05	0.000300706
TAGGACTGTGCTGA-1	8.50484e-05	8.88411e-05	0.000463127	0.000388273
TAGCCGCTTTCCAT-1	0.00114142	8.13265e-05	0.000103146	0.00050081
GGCAAGGACTTGGA-1	0.00132187	0.000128728	0.000215226	0.000597962
CATTACACTACTCT-1	8.37252e-05	5.03223e-05	0.000146627	0.000377118
TAGGAGCTTGCATG-1	7.0881e-05	0.00275141	0.000108164	0.00010236
AAGATTACAGATCC-1	0.0011626	0.000111219	0.000133278	0.000560399
ATACTCTGCTTCGC-1	0.00144555	0.000116273	0.00017283	0.000600705
ACTGGCCTTCAGTG-1	0.000181294	4.82991e-05	0.00281112	0.000398577
CTATGTACGAGAGC-1	0.000101435	7.5338e-05	9.93707e-05	0.000469511
AACGCCCTCGGGAA-1	0.000131712	8.40426e-05	0.000208158	0.000525862
GATTCGGAACGACT-1	0.000111833	0.000136709	0.00013958	0.000346011
CATCAGGATTTCGT-1	0.000965259	3.87062e-05	0.000112608	0.000415232
CGTAACGATCGCCT-1	0.000101116	8.57618e-05	0.000100948	0.000501742
GAGTTGTGCTGAGT-1	0.000123314	6.79546e-05	0.00166113	0.000356781
CAGTGATGGACGGA-1	9.54089e-05	0.00303395	0.000113452	0.000176318
ATCCATACTTCATC-1	0.0011045	0.000128844	0.00021403	0.000440129
TCAGCGCTGGTATC-1	0.000105554	4.63906e-05	0.00118889	0.000367958
ATACCGGAGGTGTT-1	0.00119598	7.4366e-05	0.000134745	0.000537624
AGCGGCACCGGGAA-1	0.000112775	0.000104464	0.000136904	0.000259829
CAGCCTACCCAACA-1	0.00015724	9.12817e-05	0.000287006	0.000576735
ATGTCGGAGGTGAG-1	0.000108432	7.76307e-05	8.71732e-05	0.000293369
TGACTGGACGCAAT-1	8.28226e-05	0.000182316	9.36973e-05	0.000295124
ACCACAGAAAGTAG-1	9.25232e-05	0.000106843	0.000124	0.000388759
ATGTTGCTTTCAGG-1	0.000102369	7.94214e-05	0.000242596	0.000457902
AATGGAGATCCTTA-1	6.64426e-05	0.000166838	0.000613806	0.000345649
TGGGTATGCACAAC-1	0.000100668	8.91768e-05	8.03797e-05	0.000441169
CACTAGGATGATGC-1	8.43958e-05	0.00204635	3.40414e-05	9.49891e-05
ACCACAGAGTTGGT-1	9.88358e-05	0.000124418	0.000102989	0.000381916
CTCTAAACCTCGAA-1	7.7989e-05	8.04517e-05	0.000129294	0.000344703
GAATTAACGGTCAT-1	9.10527e-05	5.75883e-05	0.000138757	0.000368883
ACTAGGTGGAACTC-1	0.000108482	0.000146734	0.000127019	0.000467324
CTATACTGAGGTTC-1	0.00104884	7.59911e-05	0.000102003	0.000331382
ACATGGTGCAACCA-1	0.000136345	0.00127631	8.29755e-05	0.000271491
TACAAATGGGTACT-1	0.000114596	6.78416e-05	0.000167632	0.000336603
CTATTGACGGTGAG-1	0.00138823	0.000109812	0.000149525	0.000523787
CAGCATGACAACCA-1	0.00142045	7.77486e-05	0.000127667	0.000664558
CCACTTCTCGGGAA-1	0.00127602	0.000102122	0.000105069	0.000584946
ACTACGGATCGCTC-1	0.000100352	0.000103904	7.69745e-05	0.000274922
CCACCATGGACGAG-1	0.00143679	0.000120009	0.000189247	0.000476108
GCAGATACAGCGTT-1	0.000114375	6.52181e-05	0.00135668	0.000420173
TAGGTCGACACTGA-1	9.89742e-05	9.62912e-05	8.84731e-05	0.000227369
GTTAGTCTAAGAAC-1	8.39888e-05	6.95472e-05	0.00114826	0.000165676
CGAGGCACTATGCG-1	0.00139777	0.000128049	0.000143457	0.00055713
TTCTCAGATGGAGG-1	9.63973e-05	4.77548e-05	0.000179479	0.000288891
GTATCTACAGAAGT-1	0.000126064	9.35131e-05	0.00198228	0.000418424
GAACCTGAGAGACG-1	8.53709e-05	6.11829e-05	9.12947e-05	0.000265619
CTTACAACTAACGC-1	8.44923e-05	5.78654e-05	9.79273e-05	0.000353073
CATCGGCTATGCTG-1	8.23867e-05	0.000159195	0.000130638	0.000417708
GGCCGATGTACTCT-1	9.87935e-05	9.50979e-05	0.000655967	0.000418655
AAATTGACTCGCTC-1	8.91683e-05	7.69626e-05	0.000346034	0.000520771
AGATTCCTGTTCAG-1	0.000151821	7.32361e-05	0.00160657	0.000311636
GGGCAGCTTGGGAG-1	0.000107475	9.70547e-05	0.000972969	0.000385236
ACGGTATGAGTCGT-1	0.0011187	6.48254e-05	9.04867e-05	0.000464687
AGCACTGATATGCG-1	0.00012784	8.81448e-05	0.000279417	0.000356041
ACGTTGGAGCCAAT-1	0.000196996	8.29922e-05	0.00234598	0.000357402
ATGTAAACACCTCC-1	7.54853e-05	0.000111957	8.15272e-05	0.000312528
TGCGATGACTGCTC-1	0.000128527	0.0022342	7.27364e-05	0.000201149
AGCTGCCTTTCATC-1	0.000144956	0.000109874	0.000163521	0.000446574
CACTGCACTTCATC-1	0.000109429	7.28025e-05	0.000282804	0.000429509
AGGATAGACATTTC-1	0.000109146	9.0723e-05	0.000208045	0.000480271
GATTGGTGTGTCAG-1	0.000118668	5.70389e-05	0.000135567	0.00062515
ACGTCAGAAACGAA-1	0.000123956	6.84542e-05	0.000150213	0.000474125
GAATTAACGTCGTA-1	0.000105766	6.96762e-05	0.00130073	0.000122055
GGGCACACGTTGCA-1	9.09881e-05	0.000117084	0.000194093	0.000415458
TACTGGGATCGATG-1	0.000118328	0.000102444	0.000104517	0.000510399
TTCAAGCTAGATGA-1	8.66252e-05	9.52572e-05	7.99151e-05	0.000406133
CTGATACTAGTAGA-1	8.63109e-05	0.000171619	0.000124039	0.000377287
CGAGCCGAGGCGAA-1	8.60663e-05	8.62432e-05	0.000335945	0.000422215
CCAGCGGACGACTA-1	0.00127368	0.000102855	0.000174346	0.00048694
TGATAAACTTTCAC-1	7.01095e-05	8.29514e-05	7.10689e-05	0.000265568
AGAGCGGAGGCAAG-1	0.00130933	0.0001957	0.000191062	0.000465371
AGGGTTTGTTCATC-1	0.000884044	0.000109838	0.000164878	0.000390588
CAAGGTTGCTCCAC-1	9.19974e-05	0.000151043	0.000125673	0.000348445
AACCTACTGTGAGG-1	0.0011525	0.000113824	0.000220422	0.000546823
GTACCCTGACAGTC-1	0.001101	9.64336e-05	0.000149839	0.000393725
CTGGAAACATCGAC-1	8.6233e-05	6.13008e-05	8.83711e-05	0.000334247
TAGCCCACCCACAA-1	0.00010041	0.000141383	0.000107992	0.000367956
CATCATACCGCATA-1	0.0012864	0.000164182	0.000181002	0.000555266
AGAATTTGTAGAGA-1	8.81472e-05	0.000114715	7.86847e-05	0.000305624
GTCATACTGCGATT-1	0.000113114	0.000130514	0.00154821	0.000387302
TCAATCACAGTCGT-1	0.00122291	7.23749e-05	0.000217723	0.000306195
CCAAGAACTACTGG-1	9.37476e-05	0.000140504	0.00219334	0.000334208
TAAGCGTGGACAAA-1	0.00120269	0.000146831	0.000166325	0.000504962
AATAAGCTCGTTGA-1	6.44759e-05	0.000172761	5.82964e-05	0.000280446
TACTACACTTACCT-1	8.40011e-05	0.000788121	0.000189976	0.000166061
CAATTCTGGCGTAT-1	0.00149336	8.70132e-05	0.000116074	0.000355708
TATCGACTCGATAC-1	0.00128653	8.56909e-05	0.000103792	0.000485276
AGATTAACGTTCTT-1	0.00135494	9.98373e-05	0.000192836	0.000526715
TGTTACACGACTAC-1	0.0011065	5.3014e-05	0.000203624	0.000472144
AACCGATGTTCTAC-1	0.00129433	6.66411e-05	0.000162008	0.000481984
TCAGACGACGCTAA-1	0.000116024	0.000131162	0.000191544	0.000405429
TTAGTCACCAGTTG-1	0.000125501	0.000162169	8.85103e-05	0.000318908
TAAGAGGACTAAGC-1	0.000111881	0.00164863	0.000102865	0.000299875
ATGACGTGATCGGT-1	0.0014539	0.000127748	0.000152425	0.000465106
TACGTACTCAGTTG-1	0.000113356	9.12256e-05	0.000136081	0.000523635
CGAGGCACCTATGG-1	0.000137222	9.49465e-05	0.00164975	0.000447936
CACTAACTGAAAGT-1	8.17052e-05	0.000179999	6.57222e-05	0.000288651
TAAGTAACCTCCAC-1	6.4561e-05	0.00247305	5.62299e-05	0.000210074
GAAGTCACCCTGTC-1	9.38777e-05	0.00257973	7.53713e-05	0.000212742
TCGGACCTATAAGG-1	0.000130764	0.00232578	9.85284e-05	9.48048e-05
TAAGGGCTGCTGTA-1	7.70359e-05	0.000108333	0.000618294	0.000270438
AGATCGTGTTTGTC-1	0.000121971	0.00245382	0.000116532	0.000213752
TACACACTCACACA-1	9.69883e-05	8.36365e-05	7.67697e-05	0.000437824
ACTAAAACCCACAA-1	6.38878e-05	6.85145e-05	0.000402296	0.000149357
TGTAGGTGCTATGG-1	0.000110102	0.00011282	0.000106026	0.000514949
TGCCAGCTTGGCAT-1	9.14051e-05	0.00010098	6.57985e-05	0.000383803
GTTAAAACCGAGAG-1	0.000150291	0.00010261	0.00196443	0.000342213
TATACAGAACCCTC-1	0.000106428	8.14239e-05	0.00162407	0.000588833
AAGACAGATTACCT-1	0.00121324	6.3248e-05	0.000138704	0.000374467
ACCAGTGAGGGATG-1	6.10505e-05	9.29309e-05	0.000181517	0.000270213
AAACGCTGGTTCTT-1	6.73217e-05	9.48307e-05	0.000970141	0.000295467
TTGGAGACCAATCG-1	0.000115196	0.000109551	0.000211005	0.000478943
AGGCCTCTCGGAGA-1	8.49954e-05	0.000105368	0.000127059	0.000323006
GACGTATGTTTGCT-1	8.48917e-05	7.56795e-05	0.000184814	0.000372648
AGTGACTGCAACTG-1	0.00132057	0.000106458	0.000183972	0.000536507
AGCTTTACAAGTAG-1	7.72757e-05	0.000113726	8.71053e-05	0.000248015
CACCGGGACGAGAG-1	0.000117029	0.000120711	0.00132429	0.000354969
GGACCTCTTTTCTG-1	0.000158445	0.000147052	0.0019842	0.000438327
TAGATTGAGGCATT-1	6.80267e-05	0.000106588	0.000858302	0.000169496
GTCATACTTTGACG-1	8.39264e-05	9.81469e-05	5.37705e-05	0.00034323
AAGGTCTGACAGTC-1	0.000105201	8.0017e-05	0.000117408	0.000348742
AAAGATCTGGGCAA-1	0.000943415	4.01194e-05	0.000129404	0.000318697
GAGTGGGAGTCTTT-1	0.000132987	0.00285112	7.59786e-05	0.000284238
CTTCACCTACCTGA-1	0.00143694	8.88824e-05	0.000139018	0.000427786
ATCATCTGACACCA-1	0.000368004	8.79042e-05	7.93165e-05	0.00031752
CGTTATACCCTGAA-1	0.000116905	0.000107115	0.00167586	0.000312482
GTAGCTGAATTCGG-1	7.426e-05	0.000155784	0.000118126	0.000324457
GATCTACTGGTGAG-1	0.000103217	6.04976e-05	0.000507587	0.000399718
CCCTGATGCAAGCT-1	0.00010091	0.00192472	8.70954e-05	0.000204405
CCAACCTGAAGTAG-1	0.000120784	0.000199354	0.00137104	0.000459473
CATTTCGAGATACC-1	0.000167519	0.000115145	0.00200135	0.000359967
ACCACGCTACCCAA-1	0.000145014	0.000169683	0.00128455	0.000401889
GATTTAGACTAAGC-1	0.000153299	0.00172572	0.000104042	0.000333213
TACGGCCTGTCCTC-1	8.00166e-05	4.75371e-05	0.000101932	0.000190511
TATAAGTGTATCGG-1	0.000861156	5.17751e-05	9.96978e-05	0.000269721
CTGAACGATGAGGG-1	9.54771e-05	6.24763e-05	0.00025765	0.000369141
TATTGCTGAAGAAC-1	0.0010197	6.14651e-05	0.000123176	0.000323137
ACTATCACTGCCAA-1	8.15659e-05	8.98174e-05	5.0434e-05	0.000342299
GACGTCCTACGGAG-1	0.000127541	0.00012523	0.000255155	0.000512678
TGTGAGACTGTCAG-1	0.0011614	8.11189e-05	0.000153089	0.000337365
CTGTGAGACTGTAG-1	0.00100141	0.000101934	0.000170036	0.000695521
TGAAGCTGCATGGT-1	0.000201704	0.00145042	8.51156e-05	0.000274893
ATCACGGATTTCGT-1	0.000125877	0.00193717	6.95807e-05	0.000213306
TTCAAGCTGTTGAC-1	8.60363e-05	6.40893e-05	0.000302359	0.000405444
CACAGCCTGATACC-1	0.000106739	7.44984e-05	0.000357081	0.000490396
AATCTAGAAAAGTG-1	0.000112541	0.000116951	0.000239252	0.000464927
TGAAGCACTCACGA-1	0.00010846	7.64642e-05	0.00100672	0.000386087
CGACCACTGCCAAT-1	0.000140231	8.86096e-05	0.00170692	0.000277359
CAGCAATGGTGCTA-1	0.000111642	6.08432e-05	9.19964e-05	0.000283867
CAGGCCGAATCTCT-1	0.00108553	0.000127367	0.000227029	0.000360868
ATGAGAGAACGCAT-1	9.85624e-05	8.57923e-05	0.000119751	0.000382472
GACTGATGTGATGC-1	7.41533e-05	0.000107942	0.000109706	0.00024216
ATACCTACGCATCA-1	0.000100571	0.000129277	0.000143245	0.000448683
ATCCTAACGCTACA-1	0.000115674	8.42842e-05	0.000982664	0.000316651
CACAGTGATGAAGA-1	0.00122007	6.79711e-05	0.000108291	0.000609862
AACGCCCTGCTTAG-1	7.93677e-05	0.00190705	4.43631e-05	7.88642e-05
AAGTAGGATACAGC-1	0.00012789	8.94122e-05	0.00199817	0.000287076
AGCCTCACTGTCAG-1	0.00138933	0.000179121	0.000153335	0.000497898
TACGAGTGCGGAGA-1	9.79809e-05	6.83521e-05	0.000155229	0.000303075
TTTGCATGCCTCAC-1	0.000100793	9.45095e-05	7.05235e-05	0.00029718
ATGAAGGAACAGCT-1	8.37078e-05	0.000198911	0.000637669	0.00034488
TGGTAGACCCTCAC-1	0.000144916	6.44434e-05	0.00199006	0.000334031
TAATGTGACTGCAA-1	0.00129004	0.000154199	0.000140178	0.000343575
AGGATGCTTTAGGC-1	0.000149636	0.000100212	0.00161976	0.000374871
CCTATAACCAAAGA-1	6.10859e-05	0.000153408	0.000123019	0.000240371
TAGTACCTAAGAAC-1	0.00105151	9.32985e-05	0.000124095	0.000513596
ACTTGGGAGGTTTG-1	0.000105718	8.60705e-05	0.000367084	0.000391199
ACGTAGACAACCAC-1	9.43614e-05	6.77937e-05	0.000186582	0.000376714
CAGCCTTGCTACCC-1	0.00107641	0.000117204	0.000134322	0.000513946
ACGACCCTTGACAC-1	0.00015435	0.00182241	8.23087e-05	0.00039845
ACTGCCACACACGT-1	0.00011392	0.000116985	0.000939984	0.000410216
AGTCTACTAGGGTG-1	0.000936542	7.35253e-05	0.000126191	0.000238107
GATGCCCTACGTAC-1	0.000112049	7.53239e-05	0.000237299	0.000477006
GAACACACGTGCAT-1	0.00124338	0.000166342	0.000124221	0.000565647
TTACTCGAAGAATG-1	0.00111795	0.0001255	0.000133208	0.000666301
TTGCATTGAGCTAC-1	0.00010137	0.000240481	0.0012455	0.00031963
CTCAGCACTCTAGG-1	9.78691e-05	0.00013061	0.000285263	0.000368823
TAGGAGCTAAGGCG-1	0.00013733	0.00215148	6.78555e-05	0.000208166
CAGCCTTGGGGACA-1	9.12527e-05	6.6705e-05	0.000309101	0.000415315
CAGTGATGGCTAAC-1	0.000156058	9.68628e-05	0.00267696	0.000463527
CGCACTACTCGCCT-1	8.53338e-05	0.00238818	6.92018e-05	9.12116e-05
ATGGACACGCATCA-1	0.000173497	8.26114e-05	0.00203482	0.000140042
ACGGTAACCTTCGC-1	0.00010449	0.000176617	0.00160668	0.000442203
GAACAGCTCTCAGA-1	0.00124026	0.000159539	0.000138367	0.000503586
GAAATACTCTTAGG-1	0.00011849	0.00185052	5.71456e-05	0.00021893
GGTAGTACGCCATA-1	0.000927916	8.79125e-05	0.00014947	0.000247976
ACAGGTACCCCACT-1	9.66325e-05	0.000107759	7.66677e-05	0.000344401
CGACTCACGTCGTA-1	6.04036e-05	0.000135397	8.48294e-05	0.000301874
GTATTAGAGGTCTA-1	6.31065e-05	0.000143762	0.000277642	0.000278643
GGCAAGGAAAAAGC-1	0.000154169	0.000128429	0.00197336	0.000403063
TGACTTTGTTTGTC-1	0.000132855	0.000106242	0.000326007	0.000500035
ATGTAAACTTCACT-1	0.00125272	0.000105943	0.000128158	0.000601838
AATCCTTGGTGAGG-1	0.000162634	6.73037e-05	0.00140909	0.000391509
GCACAATGGTGCAT-1	0.00106332	0.000152976	0.000173151	0.000444632
CTCGAAGATTAGGC-1	0.00113438	9.31106e-05	0.000119936	0.000463827
CAAGGTTGTCATTC-1	0.00010321	0.00334845	0.00010604	0.000211398
CGGATAACAGCTCA-1	9.92684e-05	8.35291e-05	0.000224077	0.000366643
GCGGAGCTCCTGAA-1	9.72696e-05	9.99173e-05	5.96187e-05	0.000324217
CGTTAGGATCATTC-1	0.00140155	0.000133485	0.000191979	0.000546474
CTTTAGACCGTGAT-1	0.000115937	5.6613e-05	0.000106324	0.000294013
TATGAATGTTTGCT-1	0.00115596	7.00827e-05	0.000176955	0.000457769
ACGGAACTCAGATC-1	0.000150605	0.000117875	0.00124052	0.000321919
ACAGCAACCTCAAG-1	0.00134766	0.000115789	0.000224568	0.000549024
GGCGCATGTGGAAA-1	6.46337e-05	9.35447e-05	0.000156253	0.000271399
CAGCTCTGCAAGCT-1	0.000115325	0.000100498	0.00168011	0.000468911
TAAGATACGGTTCA-1	0.00107201	0.000119621	8.51904e-05	0.000464549
ATAAGTTGGTACGT-1	0.000714791	7.56498e-05	0.000323113	0.000166902
ACACGATGTCGTAG-1	0.000110051	0.000103331	0.000689637	0.000510865
GCAATTCTCGTGTA-1	8.86807e-05	0.000115406	0.000184818	0.000390219
CTGCAGCTAACCGT-1	6.25255e-05	0.000146039	9.82743e-05	0.000269342
GAGTTGTGCATGGT-1	0.000845253	4.86729e-05	9.5998e-05	0.000313193
AAAGCCTGTATGCG-1	9.64707e-05	9.44918e-05	0.000210642	0.000454671
GCACGGTGCTATGG-1	0.00123758	0.00010553	0.000180184	0.000514417
CGACTGCTTCCTCG-1	0.00126374	9.26091e-05	0.00013622	0.000399918
AATGATACGGTCAT-1	0.00108628	0.000122007	0.000391734	0.000561451
ATTGGTCTGACTAC-1	0.000186201	0.00154707	0.000217251	0.00027399
CTTAAGCTAGTACC-1	5.2306e-05	0.000107886	0.000160334	0.000172237
CTCGACTGGTTGAC-1	0.000172318	5.84655e-05	0.00142792	0.000368941
CCCAACACGCATCA-1	7.21527e-05	9.22533e-05	0.000136671	0.000267729
ATCCAGGACGCTAA-1	0.00132395	0.000101364	0.000189854	0.000434174
ACGAGTACGAATCC-1	9.3204e-05	0.000846252	9.15885e-05	0.000387339
GACTCCTGCTCGCT-1	7.87228e-05	0.000143405	4.10227e-05	0.000279411
CCAGTCACGTTGTG-1	8.30114e-05	0.000108567	8.42163e-05	0.000335297
GGATTTCTAGGTTC-1	0.000114453	0.000161637	0.00017755	0.000400789
TGCGTAGACGGGAA-1	0.00012481	0.00235127	7.43135e-05	0.000267128
CTACAACTCCCGTT-1	0.000118178	9.35689e-05	0.00192749	0.000441093
TGGAACACAAACAG-1	0.000157411	8.2159e-05	0.00103578	0.000393432
TGGAGGGAGCTATG-1	7.94075e-05	0.00014315	0.000580006	0.000182751
ACGATCGAGTCACA-1	0.00126642	9.57746e-05	8.4505e-05	0.000591638
GGCCACGACAGAGG-1	5.52184e-05	7.07098e-05	0.000144299	0.00011627
AAAGCAGAAGCCAT-1	0.000102402	4.72016e-05	0.00120914	0.000208511
GCACCTTGGCTGTA-1	0.00011138	0.00010032	0.000124596	0.000408032
CAGCTCTGAGGCGA-1	9.04849e-05	9.2195e-05	0.000187933	0.000434565
AGACGTACAGAGGC-1	8.90902e-05	8.73304e-05	0.000112154	0.000362308
CAGCTAGATGTGAC-1	0.00110174	5.00027e-05	8.39601e-05	0.000191672
ACAAGAGAAGTCGT-1	0.00132196	9.10757e-05	0.000227443	0.000599242
CTGGATGACTGGAT-1	0.00011946	0.000139582	0.00216233	0.000462047
AAGATGGAGATAAG-1	0.00128597	0.000116536	0.00013621	0.000585852
ACTTAAGACCACAA-1	7.76347e-05	7.78207e-05	0.000273122	0.000309435
GTAGTGTGTGGTTG-1	0.00011423	0.000119379	0.000105167	0.00034529
TGTGAGACTTGAGC-1	0.000101487	8.27454e-05	0.000113502	0.000342256
CTCAGGCTCGTTGA-1	0.00138968	0.00012775	0.000222069	0.00053425
GGGATGGATGGTTG-1	0.0015621	8.48382e-05	0.000174336	0.00059505
ACGGTAACCGCTAA-1	9.79894e-05	0.00013596	0.000415093	0.000454313
GTAGACTGAGATGA-1	0.00130291	9.80543e-05	0.000169317	0.000425495
CATGAGACACGGGA-1	5.6506e-05	0.00320238	0.000114792	0.000119384
GTACCCTGGAGCTT-1	8.44581e-05	0.000159764	4.91914e-05	0.000244911
GAGGGCCTTCACCC-1	0.000101156	8.49191e-05	0.000183724	0.000438304
GTTCAACTGGGACA-1	0.000181094	0.000122697	0.00196668	0.000501108
GGCATATGCTTATC-1	0.000136026	0.000115707	0.00176828	0.000440825
GTGATGACCTGAGT-1	7.32935e-05	0.00280632	7.86664e-05	0.0001247
CAAGAAGACCACAA-1	0.000103346	0.000110576	0.000800443	0.000344916
ATACCGGACTTCGC-1	0.000112682	6.93781e-05	0.00012311	0.000401985
TAAGGCTGCCATGA-1	0.000107954	8.82253e-05	0.000669392	0.000368804
ATCTACACCGGGAA-1	0.0001043	0.000100605	0.000154386	0.000363368
ACATCACTCTACTT-1	0.00127783	8.60997e-05	0.000128814	0.000379595
CTGAATCTGAATAG-1	9.34017e-05	0.00014726	0.00018323	0.000314685
ATTTCTCTTCCCAC-1	7.89732e-05	0.000151982	7.74079e-05	0.000236847
TAGCTACTGAATAG-1	8.08522e-05	0.00236295	4.56104e-05	0.000195914
TGGATCGATAAAGG-1	0.000109136	9.55028e-05	0.000103872	0.000331897
TGATTAGATGCTAG-1	7.22884e-05	0.000102909	0.000133741	0.000327383
GGTGGAGATCTCTA-1	0.00096746	7.22174e-05	0.000119286	0.00044884
CTCATTGACCTTAT-1	0.000102765	7.9376e-05	0.000154539	0.000429271
TCGACCTGCCGATA-1	0.0011817	7.64794e-05	9.87496e-05	0.000347898
TAGTGGTGAAGTGA-1	0.00019068	0.000129949	0.00196361	0.00043498
GGTACAACTGCAAC-1	8.84852e-05	7.78381e-05	0.000207566	0.000350343
TTCAAAGATAAAGG-1	8.89958e-05	0.000110693	0.000783765	0.000386094
TGAGCTGATGCTAG-1	0.000861716	6.85546e-05	0.000166904	0.000255596
GATCGATGACTAGC-1	0.00010497	0.00155608	0.000145076	0.000138709
AACTTGCTACGCTA-1	0.000156426	0.000966965	0.000104263	0.00031282
GGGACCACTGCATG-1	9.27567e-05	0.000138314	6.82403e-05	0.000258541
ATGATATGGTGCTA-1	0.000141716	7.8709e-05	0.00236149	0.000339065
ACTGTTACTGCAGT-1	0.000104283	0.000141815	0.00014282	0.000317515
GACGTATGTTGACG-1	9.0927e-05	0.000123903	0.000114561	0.000322891
CGCAACCTCCTTGC-1	9.2569e-05	0.000134075	0.000139983	0.000336687
ATGAAGGACCTTAT-1	0.000120927	0.00174312	7.25643e-05	0.000131802
AGGTGTTGGTTACG-1	0.000100106	0.00213114	0.000115907	0.000211861
CTGAAGACGTGCAT-1	0.0001929	0.0024635	7.33057e-05	0.000221976
GCACACCTGTGCTA-1	0.000146061	9.57472e-05	0.00204534	0.000393538
GATTACCTTGTTCT-1	7.00054e-05	0.000191038	0.000161299	0.000309578
CGAGGCACTCTTCA-1	8.74205e-05	0.000127511	0.000815999	0.000369927
AATGGCTGCGTGAT-1	7.28503e-05	8.47372e-05	0.000217746	0.000372756
AATTACGAGTGAGG-1	0.000119859	8.08739e-05	0.000153482	0.000511021
AGGAATGATTTGTC-1	9.38223e-05	0.00010839	0.00017574	0.000304417
GGACGCTGCTAGCA-1	9.38005e-05	0.000145478	8.17203e-05	0.000410034
ACGATCGAGGACTT-1	0.000103704	0.000114111	0.00104754	0.000423803
TAACATGACACTAG-1	8.09625e-05	0.000679309	0.000171626	0.000341348
GAGCGCACGCGTAT-1	0.00124207	6.14486e-05	0.000163872	0.000502716
CGAGCCGAACACCA-1	0.00010162	4.93429e-05	0.000337637	0.000406827
GGAATCTGCTTAGG-1	0.000100269	0.00221031	0.000119487	0.000216343
ACCCAAGATTCACT-1	8.88013e-05	0.0024722	0.000102529	0.000189467
ATCTTTCTGTTTCT-1	0.000101127	9.6461e-05	0.000930818	0.000299363
GAGGTACTACGGTT-1	8.58014e-05	0.000109774	0.000187866	0.000326552
CAATATGACCTTCG-1	0.000108628	0.000104553	0.00286048	0.000363384
ACCTGGCTGTCTTT-1	0.000833472	9.07331e-05	9.64975e-05	0.000283314
TACGAGTGATGCTG-1	0.00117946	0.000118135	0.000215826	0.000581896
CCTAAGGATGATGC-1	0.000100918	9.08609e-05	0.000169353	0.00029751
GTATCTACGTTACG-1	0.000115372	0.000183128	0.000256565	0.000466153
GACTACGATGGTCA-1	7.18628e-05	0.00255065	0.000113007	0.000194401
GGGAACGAAGCTCA-1	0.00112522	0.000160486	0.000194792	0.000339587
CATCTCCTATGTGC-1	9.62284e-05	0.00312067	0.000135227	0.000218024
TCAGACGACGTTAG-1	0.000144979	7.47353e-05	0.00172013	0.000327328
AGGAGTCTTGTCAG-1	9.11233e-05	0.000105253	6.96193e-05	0.000321525
ATAGATACGACGAG-1	9.16773e-05	0.000162464	9.58026e-05	0.000342894
AATCTCTGAACAGA-1	8.4765e-05	8.79704e-05	6.74256e-05	0.000318818
TTACGACTTGACAC-1	0.00104932	8.35136e-05	0.000135597	0.000487077
CAGATCGACCTGAA-1	9.11716e-05	5.64392e-05	0.00135055	0.000233437
CAGACATGTCGACA-1	0.000115395	7.5863e-05	0.000178761	0.00044882
AGATATACTGTTCT-1	0.000154815	0.00176879	0.00016986	0.000300861
CAATTCTGCTTGTT-1	0.00107838	0.000100204	0.000110041	0.000482938
ACAGTGTGTTGCGA-1	0.00120282	0.000101834	0.000181338	0.000561437
AACGCAACAAGTAG-1	0.000119647	9.35589e-05	0.000102701	0.000323783
ACGACCCTTGACCA-1	8.0869e-05	9.02634e-05	0.000129383	0.000344558
GATCTTACGAGATA-1	0.00108082	7.63161e-05	0.000118108	0.000524685
GCCTGACTCTCAAG-1	0.00117239	7.16038e-05	0.000146933	0.000472327
ATGCACGAGTTCGA-1	6.61003e-05	0.000119534	6.44132e-05	0.000312593
GTCCACTGACCTCC-1	9.62493e-05	0.000140883	0.000115056	0.000481228
ACGTTGGAAACCTG-1	0.000115432	0.00011843	0.00151566	0.00043851
CAGTTTACCCCAAA-1	6.09776e-05	0.000139076	9.17821e-05	0.000282875
AGAAACGAAAGTAG-1	0.000106474	0.00151129	0.000157632	0.000238689
TCGACGCTTCTATC-1	0.00141067	0.000124379	0.000142657	0.000453542
GATAGAGAAGGGTG-1	0.000101009	6.4787e-05	0.00222618	0.000375556
AACGCCCTGGCATT-1	0.000124087	7.90377e-05	0.000244215	0.000335552
CTACTCCTATGTCG-1	0.000200497	8.18883e-05	0.00235158	0.000365055
TAGGTTCTTGCTGA-1	0.00125642	5.29662e-05	0.000116509	0.000604804
AGATATACCCGTAA-1	0.000176402	5.75593e-05	0.00191548	0.000342116
CACTTAACCGTACA-1	0.000108341	0.00274465	8.15853e-05	0.000210025
TGACTTACAGTCTG-1	0.0013593	0.00010282	0.000205893	0.000719385
CTCAGCTGCAGTTG-1	0.000118608	8.62574e-05	0.000318797	0.000458468
GATATATGCTGGAT-1	0.000107237	7.70146e-05	9.84808e-05	0.000358422
GACGTAACCTATGG-1	0.000112717	0.000102776	7.31067e-05	0.000313275
TGATTAGACATTGG-1	0.000146146	9.9106e-05	0.000198945	0.000429239
GACGCTCTCTCTCG-1	0.000367035	0.000113073	7.94419e-05	0.000329589
AATGTTGATCTACT-1	0.00010446	6.27909e-05	0.000290845	0.000340197
CACTTAACCGAATC-1	8.47931e-05	0.000102496	0.00017169	0.000359161
ACACCCTGGTGTTG-1	0.00012713	9.27285e-05	0.00227948	0.000349271
GAGATAGAAAAAGC-1	0.0013263	0.000118508	0.000153157	0.000615775
ATATGCCTGGACAG-1	8.84836e-05	0.000131985	0.000200898	0.000418699
GTGTCAGAATGCTG-1	6.67309e-05	0.000148396	0.000176259	0.000159383
AGCTCGCTACTGGT-1	6.58268e-05	0.000120311	5.87884e-05	0.000269147
GATGCCCTTTTGCT-1	0.000109903	0.000101344	0.000260863	0.000376269
ACAAATTGTTGCGA-1	0.000157621	8.78193e-05	0.00163932	0.000423348
CAGCAATGCCTTCG-1	0.00010092	0.000127672	7.26255e-05	0.000298252
AGGCCTCTAGTCGT-1	6.30083e-05	0.000125274	9.15797e-05	0.000228403
ATGTCACTAATGCC-1	0.00122403	7.33816e-05	0.000117111	0.000729426
TTACTCGAGGGTGA-1	9.20656e-05	0.000134281	7.29643e-05	0.000285973
TAGACGTGCTTGAG-1	8.51423e-05	7.91148e-05	0.000326948	0.000371309
ACGTCCTGTGAACC-1	0.00159748	9.7306e-05	0.000168739	0.000539362
GGATAGCTCTGAAC-1	0.000102106	0.000123919	0.00157055	0.00041748
GACAGTACTTCGGA-1	0.00122742	8.28487e-05	0.000194021	0.000437587
TATCGTACATTCCT-1	0.00134554	7.01069e-05	0.000155579	0.000402142
TGGCACCTTCAGTG-1	0.00104006	9.88358e-05	0.000141399	0.000418776
GCGGCAACGGAGGT-1	0.000126718	0.00143746	5.27244e-05	0.00018519
TTCCAAACCTATGG-1	0.000969669	5.91241e-05	0.000150281	0.000218856
GACTTTACATGCCA-1	5.34925e-05	0.000115501	7.32147e-05	0.000279031
TCCTAAACATCGAC-1	5.00401e-05	0.00011843	0.000333377	0.0002349
TAAGGGCTTTACTC-1	0.000109444	4.57511e-05	0.000212186	0.00042253
GCACCACTTTCGGA-1	0.00134996	8.01438e-05	0.000194114	0.000631817
ACCACGCTGCTGTA-1	0.000103141	0.000128684	0.000310997	0.000351376
TAGCATCTGCTGTA-1	0.00117319	0.000102517	0.000124143	0.000372197
TCTATGTGAGTCTG-1	8.22723e-05	0.000139852	0.000903419	0.000231576
CGTAGCCTCTCTCG-1	0.00100105	0.000155041	0.000135367	0.000428837
ATGGGTACTATTCC-1	0.000120014	7.4179e-05	9.49357e-05	0.000366897
TAGGCATGCTCTCG-1	0.000337973	0.000714078	0.00029913	0.000425157
CGACGTCTGAGGCA-1	9.1944e-05	5.30735e-05	0.000226253	0.000242551
ATTGCTTGTTACTC-1	0.000117224	0.0021605	3.46888e-05	0.000216329
ATTGATGACTGAGT-1	0.00011512	0.000129463	8.15783e-05	0.000499645
AGCCGTCTCAATCG-1	8.19532e-05	0.000127171	0.00014385	0.000398445
ACCAGTGAACGGTT-1	0.000141719	0.00288757	0.000123151	0.000232116
ATGCGATGGTTACG-1	0.000156647	0.00137368	0.000116654	0.000344584
AGTGTTCTAACCTG-1	0.000117115	0.000107966	0.000113082	0.000547542
CATGGCCTGTGCAT-1	8.62851e-05	0.000118404	0.000131918	0.00036411
TGAGCTGACTGGAT-1	0.0014114	5.43093e-05	0.000111975	0.000559723
ACGTTGGATCAGGT-1	0.00118526	9.98211e-05	0.000209844	0.000572699
TTACCATGTTGTGG-1	0.000102885	0.00292127	5.34047e-05	0.000189041
CACAGCCTTGCCAA-1	0.0013253	0.000102135	0.000178404	0.000443918
GAACACACTGCCTC-1	8.38066e-05	0.00016101	5.8138e-05	0.000242783
GGAAGGACATCGGT-1	0.00120845	8.68085e-05	0.000155392	0.00063452
TGATCGGAGGAGCA-1	7.92061e-05	0.00206667	4.30712e-05	0.00012986
TACTGTTGCTGAAC-1	0.000172916	0.000600378	0.00024696	0.000379068
CTGAGAACGTAAAG-1	0.000169965	8.70769e-05	0.00170469	0.000333291
AGTTTGCTCCAAGT-1	9.10068e-05	0.000134852	0.000118457	0.000376809
TGACGCCTTTACTC-1	0.000181997	0.000100749	0.000213436	0.000374324
AGTAATTGTCCCAC-1	7.54688e-05	9.78167e-05	0.000136324	0.000340615
ATTCCAACTTAGGC-1	0.000125353	7.154e-05	0.00135723	0.000306523
CTCCGAACAAGTGA-1	0.00097784	0.000104845	0.000143002	0.0003332
CGCAGGACAGATCC-1	0.00011013	8.83261e-05	0.00103899	0.000414947
TGCGATGACTTGCC-1	0.000134319	0.00177607	9.88716e-05	0.000176997
GAGGTACTGGGAGT-1	9.2183e-05	9.01876e-05	0.000141351	0.000274845
GCACTAGAGTCGTA-1	0.000151572	0.00016269	0.00113428	0.000328546
CCGACTACCCAGTA-1	0.00127079	0.000100852	0.000140004	0.000567299
ATGATATGTTGTCT-1	0.00101413	0.000140513	0.000113734	0.000480005
TTCTAGTGGTCACA-1	0.00134775	0.000144774	0.000102915	0.000559832
AACTACCTTAGAGA-1	9.02335e-05	9.40764e-05	7.52898e-05	0.000403394
CCAAGTGATCAAGC-1	8.37222e-05	8.58208e-05	8.99729e-05	0.000364504
GTTAGGTGGAACTC-1	0.000109053	0.00148012	9.94195e-05	0.000256678
AGATCTCTATCACG-1	8.19648e-05	0.00231634	5.56533e-05	0.000212602
ACCAGTGAATACCG-1	0.00117329	0.00010639	0.000203762	0.000519026
TCCATAACTACGCA-1	8.86969e-05	0.000106984	9.84236e-05	0.000257924
TAAGTAACCGAGAG-1	9.51385e-05	0.00191391	0.000105553	0.000127596
GCGTATGATGAGAA-1	0.00122039	9.60273e-05	0.000146763	0.000447412
CGTCCATGCTCTTA-1	9.29333e-05	0.000109228	0.000108724	0.000399909
ACCACGCTACAGCT-1	9.12989e-05	7.8129e-05	6.34716e-05	0.000336009
TCCCATCTCAAAGA-1	0.00148682	7.21559e-05	0.000135622	0.000599231
ACCATTACGAGATA-1	0.000113942	9.09729e-05	0.000199834	0.000301725
TAAGATTGTTGCTT-1	7.66077e-05	7.5768e-05	0.000385476	0.000298929
[truncated: 701 more rows]

## Sheet: metric_plots
	max	gini
YIPF5	0.540598	0.129493
ZDHHC7	0.652473	0.184971
PSAP	1.16599	0.384751
ARL4C	1.06836	0.327085
MYO19	0.32521	0.0605067
SERPINE2	0.808532	0.119187
SPCS1	0.593818	0.145394
IFITM2	0.853746	0.201265
ZRANB2	0.8798	0.213262
TACO1	0.586965	0.16143
USP44	0.279919	0.087299
ZNF514	0.373586	0.0737103
RILPL2	0.993571	0.267987
RP11-573D15.9	0.446975	0.0761807
UQCR11-1	0.464889	0.14075
CHMP1B	0.668347	0.183556
AC009299.3	0.24562	0.0487206
KTI12	0.409952	0.130886
TMEM44-AS1	0.41387	0.117714
ZCCHC24	0.666295	0.150059
NUDT12	0.258998	0.0516679
TNKS2	0.41652	0.123479
UBR2	0.30144	0.0703334
EMP1	0.329667	0.0592297
ZNF136	0.33847	0.11753
BTF3	0.527625	0.161372
RP13-270P17.3	0.27502	0.0571014
RTN3	1.09359	0.280945
CD200R1	0.414699	0.153084
C9orf91	0.413845	0.13737
CTD-2015H6.3	0.258504	0.0608465
BLMH	0.406118	0.128265
RP11-214N9.1	0.226126	0.0364556
EPB42	0.211907	0.0405554
SLC23A3	0.235799	0.0421516
CLIP4	0.280842	0.0720322
NCKAP1	0.254146	0.040709
SMIM11	0.655597	0.183553
RUFY1	1.16564	0.200469
ABCB4	0.654041	0.122139
RUSC1-AS1	0.263838	0.0430499
ARL6IP1	0.875043	0.224814
DERA	0.566089	0.125976
SNRPD3	0.714015	0.155232
ZBED3	0.220557	0.0394019
CFD	1.69935	0.680188
DHRS7	0.932496	0.213471
EDEM1	0.434333	0.11428
NUS1	0.368941	0.11995
OGT	0.600156	0.148771
RP11-156K13.3	0.408077	0.0951274
STX17	0.420714	0.136977
SLX4IP	0.331606	0.0662955
PARP8	0.920604	0.254747
RBM38	0.796254	0.206599
TMEM88	0.21643	0.0391003
ETV6	0.9543	0.254526
HNMT	1.46648	0.537022
CMTM6	0.833891	0.180238
EMB	0.578323	0.165814
CAND2	0.304702	0.0822028
M6PR	0.720374	0.177752
RHOBTB2	0.381544	0.0728904
SRF	0.353817	0.0718866
MGAT4B	0.326623	0.0860444
EGR1	0.374504	0.104172
RTN4	0.81133	0.205666
PDE4B	0.624694	0.123337
S100PBP	0.646995	0.182829
GINS3	0.221861	0.0472538
SPINT1	0.47062	0.151337
SYT5	0.439202	0.117082
RP11-656E20.5	0.411245	0.0691106
ADAMTSL5	0.25134	0.0511641
RCN3	0.284056	0.0560189
EXOC6B	0.209843	0.0453012
RP11-372K14.2	0.244757	0.0618003
STAC3	1.10726	0.377564
SMIM19	0.577937	0.144054
BTK	1.35197	0.483824
AP003068.23	0.314584	0.0445342
ADAMTS6	0.251397	0.0695302
MTF2	0.596231	0.180233
TAOK3	0.671965	0.143286
TRIM65	0.492785	0.0991214
PDCD1	0.595249	0.168615
HS2ST1	0.505604	0.126805
FRG1	0.589474	0.127548
ELP2	0.655373	0.206076
XPNPEP1	0.971115	0.153682
CTD-2541M15.1	0.534393	0.0545276
CUL5	0.308703	0.0672765
AURKC	0.249257	0.035356
PRKACB	0.580111	0.154821
TLR8	0.749928	0.22026
GNB2L1	0.368578	0.11574
LASP1	0.88013	0.193439
HEG1	0.503657	0.109474
DHX36	0.547695	0.148048
IPO9-AS1	0.266047	0.0452955
CTC-297N7.5	0.272148	0.0603193
SLC29A3	0.202941	0.0479919
MRPL42	0.513884	0.14331
RBM45	0.463725	0.0874771
ZFAND3	0.649217	0.1555
MAGED2	0.944276	0.222139
IFI6	1.21285	0.352925
MOB1B	0.29648	0.0690861
MAN1A1	0.521723	0.0542935
PRELID2	0.412062	0.0787417
AC092667.2	0.202439	0.0422841
EPC1	0.768187	0.178821
RASGRP4	0.953591	0.323966
DUSP28	0.305959	0.0685835
CTA-14H9.5	0.314124	0.050608
CCP110	0.317515	0.0827366
CD274	0.213435	0.0349645
RP11-190C22.8	0.235448	0.0518095
KLF10	0.506406	0.153666
MAP3K6	0.552179	0.115819
NBEAL2	0.683379	0.175403
DNMT3A	0.481103	0.144907
DENR	0.697597	0.18002
TSR3	0.438622	0.0993033
ZNF611	0.416748	0.099064
PIAS4	0.412666	0.0916502
FKRP	0.308589	0.0614681
BNIP2	0.758351	0.148164
FAM120B	0.271728	0.0625132
PTRH1	0.711968	0.176862
TIAL1	0.596885	0.145737
SLC43A2	1.34414	0.500132
NMUR1	0.867752	0.159631
C9orf78	0.709093	0.18898
POLL	0.220614	0.0523448
ZNF771	0.213893	0.0528365
ZNF786	0.630542	0.161841
TEF	0.219661	0.041563
MYL6	0.61412	0.175142
POLDIP3	0.502021	0.10315
JARID2-AS1	0.222809	0.0379257
FAM127B	0.454867	0.0734853
FANCM	0.271059	0.0512877
UGCG	0.942424	0.188734
RPL38	0.602002	0.192463
LSM12	0.271067	0.0585583
WBSCR22	0.544808	0.140572
TIGD2	0.262213	0.0422893
DDX10	0.687004	0.138184
TP53I3	0.707243	0.211723
MAGED1	0.233317	0.0682491
TAF5L	0.436455	0.0761087
ADORA3	0.286676	0.0511827
RIN2	0.461242	0.107812
RP11-154H23.3	0.257019	0.0457865
CD101	0.664901	0.188284
IKZF2	0.324022	0.0741195
C14orf28	0.278837	0.0446755
TROAP	0.287738	0.0423017
ATP2B4	0.523563	0.118065
AAMP	0.681689	0.176717
HIST1H2AH	0.296105	0.0661923
PTER	0.50682	0.152144
SERBP1	0.601128	0.145051
NLE1	0.220766	0.0421755
RNF43	0.184736	0.038838
HOXB2	0.777293	0.192561
FAM111A	0.50227	0.12178
UBL3	0.666921	0.217724
ZNF606	0.415541	0.0760206
GPATCH2	0.436251	0.0933944
FBXL12	0.454292	0.0961265
TAF6L	0.558976	0.148051
ACPP	0.519843	0.117869
NDUFAF2	0.603507	0.156954
PVRIG	0.627807	0.175426
SLC6A16	0.635749	0.120205
OXR1	0.414809	0.0969848
PLOD1	0.585352	0.178284
SNX16	0.305092	0.0629467
SDCBP	0.985906	0.237834
CCNB2	0.286451	0.0396601
PI16	0.663561	0.201401
DCHS1	0.22432	0.0415484
RNF34	0.751546	0.238018
WAPAL	0.394497	0.101749
ZC3H7B	0.26596	0.0582935
ITK	0.713385	0.300073
PPP1R3E	0.611513	0.145783
LPCAT3	0.557539	0.150136
CASP3	0.817837	0.147112
UBASH3A	0.692235	0.261308
KCTD5	0.414507	0.0870155
COMMD2	0.566733	0.150504
SSRP1	0.509955	0.101621
FAM214A	0.469731	0.0877807
EXOC7	0.536623	0.11358
HOOK1	0.351257	0.082339
IPO7	0.325923	0.0819489
REST	0.712816	0.179033
BRCA2	0.259938	0.039935
FGFR1OP2	0.669617	0.191667
TMEM101	0.467103	0.108147
AP001062.7	0.235154	0.039415
AL591479.1	0.253245	0.0570005
CPSF3	0.323297	0.0740418
ALOX5	1.08567	0.418937
BNIP3	0.846121	0.250598
ARID1A	0.546409	0.119895
CMTR1	0.488854	0.0824322
RP13-188A5.1	1.01667	0.215896
ATE1	0.377472	0.124679
MORF4L2	0.693732	0.158659
RAB1B	0.555365	0.144406
TMEM248	0.864475	0.191562
LIN7C	0.193945	0.0462466
RP11-159H10.3	0.386283	0.0676218
HMGCR	0.144734	0.0343256
ZNF345	0.278516	0.0852232
SPESP1	0.250889	0.0392139
RP13-516M14.1	0.29893	0.0616235
CD19	1.84572	0.527956
RP11-307C12.12	0.207435	0.0302507
SESN3	0.473442	0.137857
NOL7	0.619269	0.152791
TLN1	1.14896	0.278619
SCGB3A2	0.400467	0.0863314
DYNC1I2	0.398372	0.0855092
RPS19	0.352093	0.0782848
EHD1	0.666308	0.206561
AC023590.1	0.185013	0.0504299
DDX59	0.238242	0.0504601
NPPA-AS1	0.799303	0.0995311
BRIX1	0.694982	0.238366
ZFYVE1	0.235056	0.0498534
CTDNEP1	0.80054	0.211109
VAC14	0.287456	0.0566338
POM121	0.72631	0.166355
RP11-315I20.1	0.208992	0.0422453
ARIH2	0.569624	0.106032
RP11-378J18.3	0.245491	0.0564102
SYTL3	0.927857	0.194957
BCS1L	0.729205	0.14723
SYDE2	0.208606	0.0408266
CCDC50	1.37842	0.434268
GCLC	0.222785	0.0396068
RP11-44N11.2	0.46448	0.165162
MIEF2	0.337538	0.071866
SMPD4	0.280204	0.0503912
COMMD8	0.765737	0.192651
ERO1LB	0.281903	0.0949279
SIRT7	0.483227	0.0997425
HIST1H2BK	1.40799	0.307555
AURKB	0.416276	0.0599468
ASCC2	0.678848	0.173507
EPHX2	1.09561	0.397135
LINC00987	0.467893	0.158072
IFITM3	1.84403	0.649632
TBC1D14	0.489997	0.0942827
LRRC8B	0.255471	0.0804414
ITPRIP	0.549714	0.126054
STK19	0.231957	0.0461495
NPTXR	0.259494	0.0347724
RAP2A	0.251672	0.0401671
PLXND1	0.946812	0.26756
BRF1	0.262288	0.0603974
LRCH1	0.460095	0.137721
SLC17A5	0.255239	0.0569902
MCM3AP	0.390719	0.0762108
RGS14	0.651985	0.179086
CHORDC1	0.620138	0.141345
ALG11	0.340211	0.0803217
CAMTA1	0.855376	0.131223
TTN	0.368665	0.0562818
UBA52	0.374075	0.118658
ZSCAN29	0.238979	0.047133
GNPDA2	0.454822	0.16511
TNFRSF8	1.15047	0.293838
CRTC1	0.473856	0.0900416
PDGFC	0.709406	0.106474
ZNF500	0.278739	0.078119
H2AFJ	1.25882	0.248664
ZSCAN16-AS1	0.417185	0.0977437
ARMCX3	0.510616	0.120159
CAB39L	0.29676	0.0473351
C17orf80	0.247545	0.0471804
MRPL52	0.607221	0.13791
C2orf44	0.341871	0.0572182
ZNF69	0.282276	0.0506241
RP11-775D22.2	0.215965	0.0416477
FAM207A	0.57978	0.127228
TP53BP2	0.332832	0.0659834
TSPAN3	1.32701	0.301341
DAZAP2	0.643042	0.146064
CDC37L1	0.524534	0.152487
GHRL	0.414847	0.0995287
ESCO2	0.254081	0.0417415
CCDC96	0.321059	0.065472
CCR2	0.394193	0.097683
BBS12	0.205009	0.0372237
P2RY11	0.333529	0.0810741
CCDC28B	1.23272	0.242515
KLF13	0.645386	0.142146
CYFIP2	0.670646	0.174716
KIAA1586	0.214646	0.0542478
APOBEC3C	0.738695	0.164828
NRL	0.228002	0.0461818
RP11-641A6.2	0.209568	0.0365377
RP11-475O6.1	0.306382	0.0528553
RP1-20N2.6	0.230665	0.0358661
EXOSC6	0.314217	0.0824918
EID2B	0.330009	0.0742766
MMADHC	0.595304	0.152632
ZNF770	0.524071	0.147729
TBCA	0.67091	0.154183
RP11-244H3.4	0.453163	0.136337
GNB5	0.892178	0.189529
CCDC7	0.280417	0.0782387
TPM1	1.30466	0.324238
MTRR	0.456252	0.115232
CELA1	0.295965	0.08378
BTN3A1	0.808669	0.196282
CTA-384D8.36	0.238134	0.0595246
CEP128	0.285967	0.0696082
CCDC61	0.29098	0.0618988
RP11-95D17.1	0.301559	0.0381557
SMNDC1	0.510411	0.103826
COASY	0.660092	0.14571
DHTKD1	0.651582	0.129999
FUBP3	0.631678	0.163041
TARDBP	0.604302	0.165744
LINC00116	0.51907	0.146446
RPUSD2	0.478684	0.149709
SMARCA5	0.81345	0.217842
ZMYND10	0.31728	0.0480069
ADCY3	0.296797	0.0634109
DENND4B	0.528523	0.129666
AP5B1	1.02329	0.303608
NR4A2	0.624012	0.154593
TMEM170A	0.44294	0.118858
COPB2	0.527175	0.106716
FAM115C	0.235677	0.0728257
DDX52	0.442537	0.110709
BBS2	0.400726	0.118497
MRPS36	0.632129	0.129618
PIGN	0.156953	0.0323161
RABL2A	0.56922	0.105532
AC009961.3	0.213664	0.0417922
DTNBP1	0.655933	0.179679
DMC1	0.22758	0.0339202
RALGAPA1	0.407744	0.164183
AP003733.1	0.911286	0.276552
TRAF3IP1	0.274999	0.0388959
TMEM238	0.206889	0.0325139
LSM5	0.62374	0.19985
ATP6V0E2	0.831672	0.297363
TXN	0.754037	0.213594
GINS4	0.258083	0.0551141
TSPYL5	0.310538	0.057724
FBXO11	0.264556	0.0620455
GCA	1.37254	0.460116
TCTA	0.553711	0.0855458
ADORA2A	0.298266	0.0357788
PHYKPL	0.488381	0.0948624
SIRPB1	1.08466	0.358553
PTPN9	0.382414	0.101852
LINC00667	0.751688	0.164547
TMEM179B	0.776892	0.230968
FBXL6	0.214479	0.0539464
ATAD2B	0.212531	0.0498056
RFXAP	0.328441	0.099897
TC2N	0.957888	0.325037
C4orf47	0.211045	0.0335401
PHLDA2	0.812356	0.23715
RP11-1008C21.1	0.511417	0.0966307
CTD-2368P22.1	0.245629	0.0509489
KLHDC2	0.54635	0.163301
NEK1	0.446249	0.0766311
PECR	0.411428	0.139165
TRIM16L	0.622964	0.0755455
PHF20L1	0.662708	0.137066
WHSC1L1	0.7772	0.206187
TNIP3	0.206425	0.0464402
PRNP	0.757281	0.207695
TUBA4A	1.10105	0.251483
MPC2	0.61175	0.12793
GALNT12	0.254985	0.0390203
MBD3	0.331875	0.0643011
EXOSC8	0.593115	0.168418
C17orf51	0.233855	0.0444109
NME8	0.498816	0.0730492
KIAA1919	0.479039	0.112526
LINC00893	0.188456	0.0303751
GOLGA8A	0.361955	0.0863448
RP11-527L4.5	0.248991	0.0653913
SPATA2	0.251053	0.0654608
TAF15	0.581963	0.141609
USO1	0.325637	0.0677024
IRGM	0.23914	0.031955
RP11-90P5.2	0.358139	0.0668469
C14orf166	0.538389	0.127839
MRPL32	0.600651	0.13228
WWC2	0.30679	0.0567264
DYNLRB1	0.703017	0.159941
CCS	0.523604	0.113386
ZG16B	0.871019	0.27327
KIF21A	0.581961	0.174396
PTCRA	1.25768	0.433465
TERF2	0.261542	0.0507033
EIF3A	0.597496	0.152084
RP11-211G3.2	0.286849	0.0752112
THAP7-AS1	0.424496	0.127381
NID1	0.379412	0.0735285
AC132872.2	0.254827	0.0604147
HADHA	0.667131	0.151444
ZNF768	0.303062	0.0645968
SNTB2	0.479443	0.132034
UBA5	0.398007	0.136156
RP11-336K24.12	0.359215	0.0679076
N6AMT1	0.259964	0.0737327
CDS2	0.412939	0.10122
GTF2IRD1	0.201324	0.0299929
PTPRN2	0.527461	0.137386
CRIPT	0.643744	0.162179
TUBB1	1.22644	0.384814
TPP2	0.527687	0.126097
PPP1R35	0.640752	0.211627
RP11-84C10.2	0.547379	0.12857
C15orf52	0.203695	0.0308781
AL928742.12	0.385542	0.0614473
FOXJ3	0.354523	0.0884598
RHBDD1	0.19364	0.0425318
NUDT17	0.242462	0.0399132
IPO13	0.225019	0.0386925
DNAJC13	0.313016	0.083978
YTHDF1	0.440746	0.0865143
SENP2	0.460092	0.0856588
HPD	0.238932	0.0375603
RNF5	0.772683	0.1716
DHDH	0.218982	0.0360791
RP11-798G7.6	0.247074	0.0657162
RP11-420G6.4	0.317346	0.0764673
MAN2B1	0.511377	0.146777
C5orf22	0.25921	0.0732551
MGMT	0.5908	0.125463
PROC	0.244712	0.0500379
FAM195B	0.282642	0.0548277
PEBP4	0.258642	0.0361676
CTD-2012K14.6	0.509486	0.0923362
RRBP1	0.675248	0.241124
CDPF1	0.43476	0.0917174
CTA-292E10.6	0.289797	0.0662367
LNX1	0.237904	0.0462969
ZNF460	0.222462	0.0562599
ZNF362	0.262894	0.0685605
FAM208A	0.396815	0.113148
ATP1A1	0.696529	0.198526
HERC2	0.511002	0.137576
SRD5A3	0.526248	0.158512
LINC00894	0.286949	0.050831
METTL17	0.401259	0.12031
LINC00106	0.330131	0.0601077
HSD17B8	0.5403	0.199878
WDFY3	0.492927	0.113737
MSANTD2	0.243507	0.0441318
USP46-AS1	0.226125	0.0290852
MICALL1	0.22791	0.0444926
FAM160A2	0.544126	0.108948
CTD-3074O7.12	0.217812	0.0388202
SMPDL3A	1.01288	0.294793
GLT1D1	1.00391	0.289165
OSBPL11	0.349035	0.0747563
RPLP1	0.308624	0.0835809
NANP	0.253888	0.0463339
IMPDH1	0.987252	0.341415
PRRT3	0.291444	0.0988053
WDR83	0.527159	0.0978018
ZNF250	0.198875	0.0584818
MPHOSPH6	0.520054	0.112925
TBRG4	0.506352	0.163347
BTBD8	0.26754	0.0542656
TYW3	0.343612	0.0879537
RMND5B	0.361711	0.0835193
ZADH2	0.485789	0.11084
RLN2	0.27271	0.102977
RP11-712B9.2	0.564966	0.099304
LCORL	0.380158	0.107899
RBM4	0.5462	0.180483
SLC50A1	0.853546	0.183021
ANKLE2	0.413408	0.113955
H1FX	0.666946	0.160951
SSNA1	0.714411	0.163894
TRIM27	0.539883	0.117982
AP001462.6	0.243769	0.0653387
PAQR8	0.480381	0.155205
VNN3	0.233083	0.0377409
CCND2	0.797561	0.257968
TESPA1	0.787025	0.317871
LYRM2	0.571204	0.140055
KIFAP3	0.734002	0.141274
FXN	0.54126	0.124592
LAPTM4B	0.300929	0.0803708
DBP	0.495663	0.166462
USP53	0.300376	0.111715
TMEM154	1.28896	0.290054
GTF2E1	0.285322	0.0730411
AMN	0.252463	0.0568498
SLC25A53	0.232937	0.0503407
STK25	0.62667	0.125809
RPSA	0.446176	0.153019
HMGN1	0.648961	0.207123
ZNF860	0.556987	0.10203
DEF6	0.779926	0.212228
PPP1R12B	0.185773	0.0474428
RP11-157J24.2	0.240506	0.0359949
KANSL1-AS1	0.29984	0.0656073
YIPF4	0.485566	0.121778
ITPKB	0.497186	0.17645
RNF185	0.371183	0.0860141
NUDT11	0.319959	0.0648719
GIMAP6	0.910458	0.278604
AC005082.12	0.430185	0.10792
RASA2	0.510896	0.116975
FAM50B	0.304639	0.0715845
PRKAR1A	0.789783	0.156632
MOV10	0.285618	0.090184
DLGAP3	0.154695	0.0388978
RP11-98D18.9	0.397302	0.0618397
UNC5CL	0.23431	0.0484974
GTPBP2	0.987027	0.167324
BAHD1	0.255628	0.0662927
PRKRA	0.711965	0.174657
ZNF622	0.692968	0.150297
VPS28	0.521723	0.129589
MED23	0.33426	0.085868
TAGAP	0.776967	0.211123
PRRG2	0.238635	0.0521437
RAP1B	1.169	0.260872
ZNF638	0.484615	0.135092
CBWD2	0.763843	0.181415
MARK3	0.457063	0.09972
TMEM79	0.287212	0.0698596
ALDH16A1	0.905052	0.184167
ACADM	0.988427	0.239947
TRAPPC1	0.666528	0.15703
GFRA2	0.241855	0.0380386
PDCL3	0.621993	0.163286
NUCB2	0.992025	0.331431
SCRN2	0.515061	0.136671
ARMC10	0.585918	0.115378
UBR3	0.493103	0.110878
RP11-420A6.2	0.336006	0.0565835
RP11-356N1.2	0.409714	0.0751758
TGFB1I1	0.884587	0.121099
ETV5	0.394629	0.10293
RUNDC1	0.455417	0.100124
RPP30	0.561119	0.127176
C5orf24	0.650663	0.132599
KAT8	0.608075	0.12341
TSHZ2	1.0845	0.377924
DIS3L2	0.51217	0.160788
TBPL1	0.493848	0.116785
ZMYM3	0.270132	0.082073
TREX1	1.02004	0.29334
PRDX6	0.972047	0.172566
NHLRC2	0.280635	0.0837007
RP11-95P2.1	0.216391	0.0494627
MBP	0.993611	0.208996
PFDN5	0.416623	0.138693
PLIN5	0.288126	0.0481997
SLFN11	0.538733	0.129583
ATP6V1C1	0.536477	0.111411
RP11-796G6.2	0.249759	0.079844
SCARB2	0.975502	0.262689
RP11-677M14.7	0.270024	0.0406003
CTC-524C5.2	0.422276	0.108355
TRAF5	0.981135	0.257896
RP11-169K16.9	0.484247	0.110127
EIF4G1	0.593378	0.164333
DAP3	0.55246	0.137667
SLC44A1	0.794143	0.117484
NUDT7	0.269282	0.0589681
DTX4	0.299282	0.0512896
RP11-350G8.5	0.223092	0.0469771
RP11-539L10.2	0.600908	0.186108
PLEKHM3	0.21848	0.0335251
TOX4	0.504531	0.133734
FAM111B	0.624189	0.116186
CABLES1	0.264949	0.0397191
PHF8	0.267515	0.0684532
NAGS	0.287015	0.0465589
LATS2-AS1	0.254271	0.0390851
CCDC15	0.210887	0.040123
ZNF124	0.540749	0.102771
ORAI3	0.778443	0.256973
NDUFA2	0.693129	0.161595
RP1-92O14.3	0.237188	0.0497838
SPAG5	0.341154	0.0699831
ME3	0.179022	0.036242
RP11-432J24.2	0.350609	0.0747847
PPP2CB	0.526753	0.14941
TBCC	0.837052	0.247478
TBC1D4	0.775964	0.305861
ANKRD39	0.768663	0.20292
TMEM173	0.686649	0.214806
SASH3	0.976526	0.239106
LRRC24	0.25393	0.0433973
RBM42	0.649831	0.141786
FRG1B	0.887041	0.198776
C2orf40	0.455023	0.130843
MIR378D2	0.243533	0.0514506
RBL1-1	0.2871	0.0502491
FAM32A	0.547034	0.118745
RP11-77H9.2	0.332801	0.0614538
TCIRG1	1.1914	0.322023
C1orf122	0.866247	0.158001
USMG5	0.515965	0.113329
CACNA2D4	0.672939	0.212853
CTD-2547L16.1	0.280036	0.0523362
CHD7	0.465636	0.159125
AC017002.1	0.219036	0.0309305
SEMA4B	0.953009	0.202757
ANKRD50	0.366626	0.0653368
TRAPPC6B	0.624282	0.130042
ARHGAP26	0.804193	0.20169
GLB1L	0.408688	0.0952189
CENPH	0.758434	0.195205
NCAPG2	0.356008	0.0641714
POMGNT1	0.399914	0.109764
ENOPH1	0.644632	0.180265
AC142528.1	0.385192	0.0708732
PSMC4	0.890177	0.195215
S100Z	0.987151	0.328735
RAMP1	1.80366	0.370454
ZNF567	0.358262	0.13767
ZBP1	0.985588	0.221067
ZNHIT1	0.790929	0.218342
LCMT2	0.172715	0.0334847
NR3C2	0.188761	0.0366376
MUM1	0.402223	0.113782
C12orf23	0.604434	0.214254
POU2AF1	1.78376	0.477312
NAT14	0.22027	0.0372396
NOG	0.641172	0.195518
FDPS	0.840546	0.199785
TBL2	0.388096	0.0823305
PPM1G	0.615054	0.134962
ENOX2	0.247068	0.0561404
USP21	0.330374	0.0619595
HSDL1	0.543639	0.0829463
MYH10	0.25897	0.0444932
ATP5L2	0.506029	0.119345
FCHSD2	0.982605	0.182601
AVL9	0.551846	0.11717
TMX3	0.361439	0.111616
POLR3H	0.57919	0.14155
NAPA-AS1	0.380968	0.0774249
PPIL1	0.575652	0.183521
ZXDC	0.275412	0.0576752
IMP3	0.646642	0.151472
HNRNPH1	0.532315	0.170664
MRPS14	0.577187	0.119896
TNRC18	0.664899	0.167977
CHRNB1	0.61568	0.125664
TMEM251	0.64778	0.12988
AP4B1-AS1	0.327613	0.0521823
C5orf56	1.32274	0.272466
GNLY	2.39098	0.620402
PADI4	0.772023	0.173947
NUDT1	0.501919	0.120999
INIP	0.521852	0.130275
ZNF781	0.279711	0.0855565
MRPL51	0.738631	0.161778
MEF2D	0.542706	0.156903
HSPB1	0.833039	0.208004
LAT	0.971303	0.393488
MARCKSL1	0.883444	0.221401
TJP2	0.85475	0.111102
PRMT2	0.886975	0.222137
RP11-677M14.2	0.471251	0.085574
PRPF38A	0.851582	0.180089
RP11-154J22.1	0.211102	0.0325976
RP11-362F19.3	0.307036	0.0588277
INTS10	0.582318	0.145887
PIGT	0.666009	0.130117
BCKDK	0.735426	0.218478
FBXO6	1.37177	0.33551
SPR	0.282116	0.0457201
YEATS4	0.614308	0.230197
DUSP6	1.25624	0.463141
HDHD2	0.628457	0.160232
DNM2	0.66459	0.149331
ARL6IP4	0.582275	0.159167
ZNF709	0.32743	0.0651718
RNH1	0.936179	0.261281
PPAPDC1B	1.80192	0.489092
ZFYVE16	0.261161	0.0421663
NBL1	0.215926	0.0675501
HYOU1	0.476833	0.10848
BTBD9	0.296577	0.0762995
EIF3J	0.544981	0.114363
LINC01024	0.223671	0.0549348
CPNE1	0.547315	0.129828
OSBPL2	0.543415	0.121739
NSMF	0.807297	0.225218
CYB5R2	0.25203	0.0560066
ZNF683	0.858617	0.231568
BIN1	0.777234	0.284231
CES4A	0.251298	0.0527141
ENO2	0.879513	0.192846
COX14	0.721966	0.165174
C19orf52	0.617366	0.146431
STXBP5	0.205397	0.0364685
UTP11L	0.362526	0.0825298
RP11-105N14.1	0.256114	0.0451164
LRRC8D	0.56459	0.127665
TTC17	0.453296	0.0994346
MIR181A1HG	0.234468	0.0444345
TMEM67	0.286037	0.0747924
CD226	0.618539	0.160871
FAM3D	0.49099	0.120408
GAB2	0.641808	0.175457
TSEN2	0.413866	0.11142
RP11-849H4.2	0.15817	0.0320536
C7orf31	0.570732	0.088397
HIRIP3	0.555317	0.16025
AMDHD2	0.424317	0.0931415
ACSL6	0.572958	0.200371
P2RX4	0.503545	0.13601
CEP97	0.222395	0.043714
C11orf35	0.258376	0.0494747
PPP2R5C	1.00609	0.307053
RP11-36B15.1	0.248131	0.0372391
SNHG12	0.506274	0.190428
HIST1H2AL	0.249877	0.0383111
PLEC	0.431095	0.124076
ALKBH6	0.378775	0.109198
SMIM15	0.60349	0.13765
TTC32	0.449295	0.14498
STMN1	1.17534	0.301364
CKAP2L	0.286452	0.0493168
PRADC1	0.617474	0.143129
RP1-261D10.2	0.233453	0.0403868
ABHD3	0.530476	0.117135
ZFP69	0.296837	0.0816287
EEF1G	0.726005	0.211219
REEP5	0.822783	0.251977
AEN	0.415169	0.142908
PDE1B	0.274381	0.0411931
P4HTM	0.652955	0.187018
SLC25A46	0.550993	0.126271
CTD-2165H16.4	0.244019	0.0431991
ANKZF1	0.610445	0.123665
CERS5	0.518225	0.109554
ACP6	0.394392	0.131166
FAM96B	0.617013	0.130197
ALPK1	0.721082	0.1307
CXXC5	1.35727	0.387872
TMPO-AS1	0.324993	0.0843161
CTD-2555O16.4	0.223294	0.0358993
MAT2A	0.44806	0.1234
CCDC62	0.291889	0.0492408
PRKCQ	0.468731	0.166618
PPP1R3F	0.232855	0.0793282
C6orf120	0.223899	0.0608744
WDR6	0.370453	0.118114
SPI1	1.72634	0.665303
TOE1	0.233028	0.0513568
SKAP2	0.804811	0.271948
TCP11L2	0.427358	0.0873622
HAUS1	0.59269	0.131716
NECAP2	0.685677	0.163397
SIK3	0.311431	0.079015
PIK3AP1	1.17607	0.325159
MANBAL	0.453707	0.0979164
LAMTOR5-AS1	0.33935	0.0620172
HTATSF1	0.625668	0.190887
SLC26A11	0.363998	0.142871
SMG5	0.243645	0.0538832
MED12	0.483816	0.0936422
C22orf29	0.378889	0.0840202
SUCO	0.318979	0.0645831
TUSC1	0.244503	0.0334818
DHRS1	0.596459	0.141748
XXbac-B476C20.9	0.222242	0.0427557
C9orf156	0.450888	0.128247
GDF11	0.317008	0.0705101
MSN	0.846893	0.210815
EID1	0.660545	0.15519
SOX7	0.301186	0.0755277
OPN3	1.27853	0.280437
AC006129.1	0.218868	0.033687
RPA2	0.808347	0.260077
AC116614.1	0.192721	0.0331242
TARBP1	0.509289	0.160288
SEC61A2	0.241058	0.0666095
RP5-882C2.2	0.234677	0.0576861
GPR150	0.269714	0.0908742
RP11-176H8.1	0.289237	0.0713806
RBCK1	0.656398	0.147527
ZNF773	0.426479	0.091217
HACL1	0.429402	0.166875
PCBD1	0.557472	0.174222
NT5C2	0.483774	0.127079
PINX1	0.346912	0.118788
SEPP1	0.216208	0.0330819
EIF4G3	0.464677	0.0778153
MRPS16	0.556274	0.127461
LRFN3	0.244631	0.0700141
ME2	0.448317	0.0940322
CCDC146	0.245905	0.0395206
ZNF564	0.314806	0.071058
RP11-1017G21.5	0.305487	0.0503941
NDE1	0.513291	0.133664
SPATA24	0.499275	0.0966527
ERCC6	0.316428	0.0515493
IL18BP	0.531148	0.129873
UVSSA	0.180471	0.042844
C12orf43	0.448318	0.132144
BIRC2	0.480329	0.105815
EVI5L	0.281796	0.0611123
ARGLU1	0.662735	0.146834
FCRLA	2.10143	0.615827
CCDC104	0.897293	0.324162
ARHGAP17	0.750981	0.167475
HNRNPA2B1	0.525049	0.164051
RAC3	0.194256	0.0317093
FAM110A	1.56696	0.355646
SAFB	0.684356	0.168753
CNBP	0.479305	0.148557
NMT1	0.450633	0.118825
EPS8L2	0.535065	0.224633
FLOT2	0.648505	0.142951
ACAD8	0.47601	0.104643
AKAP13	0.793567	0.172032
IRF4	0.503521	0.0949505
CALHM2	0.860975	0.266118
HEXA	0.780156	0.181625
NOP14-AS1	0.466786	0.154884
TTTY15	0.601018	0.180809
AP001258.4	0.365644	0.114759
SNX2	1.33423	0.346264
MCCC1	0.402754	0.12689
ANXA2	1.17906	0.401591
TRIB3	0.32653	0.0776149
MOB3B	0.643014	0.114024
ZDHHC6	0.508158	0.129781
ZNF383	0.358609	0.0936283
COMMD7	0.611482	0.138273
ZNF22	0.682309	0.164233
FCRL2	1.64578	0.424643
DBNDD1	0.478987	0.0951505
MT1E	0.716772	0.155854
UPF3A	0.859236	0.205526
SSU72	0.575041	0.136495
SSFA2	0.969206	0.19034
PLEKHN1	0.296634	0.0497647
FAM129B	0.38401	0.0957466
SPCS2	0.728376	0.202695
PDCD4	0.71868	0.205769
AGO3	0.427552	0.100895
ITGB3BP	0.342388	0.0778134
RSBN1	0.707799	0.237817
RASGRP3	1.14802	0.251667
MUT	0.314668	0.0650952
PAK2	0.798513	0.167233
IFT88	0.298815	0.0803323
CAPS2	0.258797	0.0485574
PEA15	0.694924	0.218983
KIAA0319L	0.678445	0.142015
LIME1	0.234639	0.0416427
RP11-117D22.2	0.36889	0.0917265
FAM167B	0.224897	0.0344243
DCAF15	0.248899	0.0649798
MRPL55	0.533559	0.120659
RP11-102N12.3	0.726655	0.216208
LOXL2	0.244156	0.0372419
PSMG4	0.500293	0.11566
GMPS	0.481361	0.122761
LRRC25	1.86524	0.64071
ZNF85	0.500843	0.125011
DKFZP434E1119	0.196263	0.0394124
ZACN	0.20258	0.0513612
CD1E	0.255983	0.0385101
RP11-259K5.2	0.228776	0.0388715
LRRCC1	0.247527	0.0819473
GCC1	0.368761	0.0838975
THAP1	0.480951	0.147551
LRRC20	0.238352	0.0384983
IMPDH2	0.798924	0.222587
CD36	1.63057	0.552519
APAF1	0.545203	0.148513
CHMP4A	0.532471	0.130741
RP5-1074L1.4	0.234555	0.0346241
ZNF600	1.00928	0.205353
STAB1	0.815623	0.239248
RALGAPB	0.336835	0.0807267
GSTA4	0.795865	0.168716
RNMTL1	0.649638	0.148054
TCEAL2	0.244938	0.0481445
HENMT1	1.0451	0.292184
DHRS3	0.416268	0.152649
CMC4	0.282344	0.0517851
RPGRIP1L	0.224056	0.0334891
RINL	0.544774	0.177101
SETD5	0.363331	0.0802191
STAT6	0.660645	0.15295
CD300A	1.41023	0.421459
SERINC4	0.233223	0.0417643
CCDC18	0.456926	0.117861
RABEP1	0.69141	0.139872
MYL5	0.467384	0.128761
REPS1	0.288333	0.0603613
COG5	0.333967	0.0772986
RNASEH2C	0.688716	0.162766
TMEM30B	0.353126	0.103173
YIPF2	0.376897	0.0562991
CUL9	0.230431	0.0478289
TIMM13	1.00428	0.226773
GPR27	0.225998	0.0319326
SLC46A1	0.328914	0.074207
AC022498.1	0.320194	0.0406288
CAP1	0.812279	0.195384
PGM1	0.552365	0.115534
RP11-707G14.1	0.250979	0.0373647
PTK2	0.490196	0.0818168
RP11-111A22.1	0.804398	0.155077
TBCB	0.738674	0.170902
IGFBP4	0.235225	0.0736952
COX15	0.30392	0.0626512
ATPAF1	0.52374	0.165609
AP1B1	1.03906	0.259681
WARS2	0.274018	0.0681081
C16orf54	0.679407	0.17309
C11orf48	0.661978	0.134109
WEE1	0.409103	0.0693108
SMARCA2	0.647232	0.125027
RAP1GDS1	0.352339	0.083107
TEP1	0.307955	0.0900929
ZBTB1	0.675693	0.198878
CCL28	0.51642	0.157028
VPS33B	0.245547	0.0756924
ZSWIM1	0.254113	0.0515294
DGKZ	0.831817	0.234898
INCENP	0.288319	0.041178
CTB-133G6.2	0.314508	0.0398856
TMEM200A	0.210351	0.0433617
THG1L	0.768797	0.240097
CTD-3214H19.4	0.261752	0.0492884
ELMO3	0.225815	0.0688486
CD97	0.816051	0.255896
UBN1	0.4991	0.11754
ALYREF	0.368851	0.0852079
FOXRED1	0.57874	0.106102
AQP9	0.587764	0.135024
CTD-2083E4.6	0.23995	0.0383512
FMN1	0.357887	0.0939647
NUDCD3	0.575125	0.178583
SEC61A1	0.489761	0.118651
TIMM9	0.612595	0.166621
EPSTI1	1.03378	0.308418
EXOG	0.62101	0.20438
EMC7	0.547276	0.132978
STAMBP	0.53785	0.113682
LINC00511	0.224262	0.0368652
C9orf16	0.789895	0.163079
RP11-488C13.5	0.362916	0.0718886
TUBA8	0.951043	0.136712
CHST15	1.18971	0.38008
RP11-796E2.4	0.903883	0.252553
RUFY3	0.565561	0.125048
BRSK1	0.22485	0.0311723
DOK2	1.03697	0.332423
IPO11	0.425464	0.0816588
NCF1	1.33034	0.467346
MCAT	0.474904	0.0894987
SPTBN1	0.440436	0.147688
RP11-849F2.8	0.22895	0.0441784
RP11-700H6.1	0.235533	0.0467257
RRN3	0.609842	0.157521
TMEM185A	0.255939	0.0616874
ZNF107	0.382733	0.0869903
CYSLTR1	0.901693	0.249621
SEMA6B	0.256039	0.0483279
FAM188A	0.248052	0.0766692
PIGK	0.456285	0.165445
RP11-362K14.6	0.24693	0.0416415
TSTD1	0.81145	0.268549
ZNF174	0.249637	0.0664957
STAU2	0.521647	0.133403
HES1	0.942503	0.298426
KCTD12	0.845378	0.272985
RP13-582O9.5	0.342205	0.0837848
LYSMD2	0.606448	0.147453
PTX3	0.548754	0.152425
ARMC8	0.655553	0.137841
RPTOR	0.635966	0.115486
SH3BP5	0.851411	0.240013
TUBGCP3	0.182805	0.0499247
PZP	0.303487	0.0552528
STAT5A	0.571548	0.139444
SOX15	0.438989	0.106344
RP11-532F6.3	0.237521	0.0404713
BSPRY	0.250189	0.0347785
TRAF6	0.492074	0.128171
SCFD2	0.918849	0.137333
RP4-673M15.1	0.195908	0.0318307
FICD	0.248546	0.0479367
B4GALNT3	0.351766	0.0651024
NSMAF	0.441776	0.0978625
MFSD11	0.51412	0.133826
DLGAP1-AS1	0.441518	0.168485
STRN3	0.302606	0.0528722
FTO	0.297938	0.0841347
MATN1	0.266296	0.0395043
RP11-498C9.3	0.358816	0.0605302
OSBPL10	1.22175	0.263556
ZNF425	0.23288	0.0337777
DESI2	0.501444	0.116419
THOP1	0.431425	0.0925982
NDUFB9	0.567106	0.130776
TOPORS-AS1	0.659446	0.22217
XRCC3	0.261989	0.0479235
SLC7A1	0.325003	0.0623825
UQCRC1	0.974785	0.26028
AP000254.8	0.256116	0.0420416
CDK5RAP2	0.308127	0.0595766
FOCAD	0.193392	0.0373022
TBCD	0.294096	0.0808611
CIAPIN1	0.629733	0.128012
LCP2	0.544123	0.142928
TPD52	1.40579	0.374383
ATP5C1	0.601696	0.157567
CYTIP	0.820268	0.228613
STXBP1	0.208058	0.0422093
RP4-647C14.3	0.251358	0.0393669
ZNF618	0.231261	0.0427294
LSM7	0.893997	0.187996
METTL21B	0.261032	0.0479907
RP1-241P17.4	0.565727	0.11894
CCL4L2	0.310902	0.0557146
PTP4A2	0.916592	0.194958
DNAJC27-AS1	0.216088	0.0549562
TMEM192	0.616499	0.130421
XYLT1	0.234135	0.0470418
DLC1	0.280482	0.0422208
DDX5	0.500047	0.182738
HEATR6	0.286209	0.0512447
CINP	0.758752	0.196181
APBA3	0.328787	0.0742988
TBC1D19	0.348731	0.106975
SLC7A7	1.56579	0.645945
UBE4B	0.332476	0.0657748
RETSAT	0.177165	0.0528447
HAR1A	0.389349	0.123477
SLX1A	0.265753	0.0480948
HIST3H2A	0.225695	0.030027
ROGDI	1.24148	0.333131
PDHX	0.334129	0.0715464
GABPA	0.59352	0.139101
TMCC1	0.210418	0.0460786
AC007228.5	0.209284	0.0402209
TTC8	0.333994	0.061007
RP13-582O9.7	0.330585	0.0534325
CEP152	0.279997	0.0582153
BCL11B	0.912012	0.356174
SLC5A10	0.23822	0.0456117
SPAG4	0.376926	0.0689333
CDADC1	0.266728	0.0639054
COQ10B	0.768949	0.206465
AC004854.4	0.280089	0.0758392
TSPYL2	0.634538	0.21383
ZNF189	0.24083	0.0483756
ZNF446	0.31083	0.0899315
OGDH	0.449385	0.0869366
MBIP	0.587622	0.162188
TRAIP	0.215301	0.0374483
ITPA	0.532728	0.1307
CEMP1	0.271201	0.04767
TACC1	0.452965	0.152883
BIK	0.238939	0.0718247
DDIT3	0.578478	0.130904
LRRIQ3	0.352051	0.0690377
ANKRD32	0.46565	0.148911
PPIB	0.674729	0.161979
CARKD	0.339671	0.0995654
AC025335.1	0.21046	0.0454723
NDUFS8	0.605794	0.161381
G2E3	0.264232	0.0761228
MLC1	1.02175	0.184217
L2HGDH	0.242806	0.0596817
MYL12B	0.550558	0.181307
PSMD1	0.473384	0.101614
KB-1507C5.4	0.311441	0.0579251
N4BP3	0.324092	0.0644189
FCGR1A	1.75557	0.634089
PSPH	0.238457	0.0733584
MYO15B	0.696167	0.182414
C10orf32	0.657212	0.134982
UBXN2B	0.408786	0.0789791
CCPG1	0.70358	0.155879
PSTPIP1	0.78891	0.219778
ATP6V0A1	0.797876	0.275283
SUGP2	0.673559	0.18746
ACTA2	0.468963	0.108417
SBF2	0.345446	0.101606
NUP214	1.69261	0.605163
GTSCR1	0.289793	0.0768325
KLRC2	0.546085	0.146074
AGO4	0.525653	0.120129
COPZ2	0.322585	0.0643592
LINC00954	0.607624	0.185349
C1orf63	0.70208	0.172408
PES1	0.312853	0.0723312
RBM26-AS1	0.223316	0.0709039
SREK1IP1	0.655974	0.154415
SCCPDH	0.614051	0.14391
HIPK2	0.526791	0.088697
B3GALNT1	0.206856	0.0299051
UPF3B	0.660821	0.198848
STK10	0.675836	0.154782
AMIGO2	0.324337	0.10817
METRN	0.282648	0.0994473
RAB21	0.362362	0.0625308
PACRGL	0.237476	0.054665
ADH5	0.780926	0.193801
BCKDHA	0.386016	0.0766183
HINT2	0.769295	0.161358
KLHDC3	0.651435	0.117596
LGALS3	1.5785	0.574894
FANCA	0.541456	0.16914
IGFBP3	0.311181	0.0996525
CMTM4	0.223648	0.0328582
FAM129C	1.59186	0.42442
MESDC2	0.868639	0.188273
NEURL1	1.03901	0.214066
AC004540.5	0.221805	0.0439528
DFFA	0.42381	0.108881
SUMO2	0.437197	0.118818
FAM65C	0.267954	0.0417928
RAB5C	0.770061	0.196023
PTAR1	0.449049	0.11498
CD59	0.686794	0.224685
CXorf40B	0.366123	0.0767422
NTNG2	0.325413	0.0633892
OXCT1	0.422472	0.168906
TMEM241	0.293909	0.0527229
VPS8	0.496704	0.0942413
CUX1	1.26913	0.282556
ZNF347	0.223452	0.0488462
PHTF2	0.4166	0.100721
RP11-145M9.4	0.410833	0.113784
RPL11	0.325438	0.0886958
RP11-385F7.1	0.266501	0.0512956
RP11-597D13.9	0.500678	0.0956672
CLTCL1	0.349736	0.0686795
BTN3A2	0.86373	0.221967
RBFOX2	0.223644	0.0291593
FAM92A1	0.264435	0.0424128
RNF187	0.678899	0.136395
NIFK	0.49148	0.151715
S1PR1	0.472693	0.141478
PHF10	0.183439	0.0493374
DDX41	0.441335	0.0911406
KCTD1	0.21564	0.0299984
SPIN2B	0.661665	0.137346
FECH	0.503554	0.137455
ZRANB1	0.289929	0.0588407
TCL1A	2.37884	0.76097
ACOT13	0.476764	0.106798
FBLN2	0.233441	0.0439913
TMEM99	0.253394	0.0732717
NFYB	0.382317	0.119872
CHCHD6	0.290534	0.0691422
KCTD20	0.58608	0.101583
RP11-119B16.2	0.441553	0.0832043
C9orf47	0.300431	0.0495524
HTT	0.553982	0.0998405
CIPC	0.227576	0.0356172
KLRD1	2.29606	0.605725
LEAP2	0.452707	0.105672
PLAUR	1.5379	0.57118
AAAS	0.734179	0.135765
LETM2	0.177265	0.0349324
SERF2	0.498031	0.14809
FAM120C	0.274083	0.0540861
SLC43A3	0.657737	0.210518
NLRX1	0.217624	0.0405441
UBE2B	0.796187	0.153618
RP11-432I5.1	0.314815	0.0550165
EIF2B4	0.567054	0.108923
AP2B1	0.464162	0.0957301
ACTL6A	0.538358	0.156356
C12orf44	0.53653	0.126005
MAPK6	0.18825	0.0435392
CTD-2256P15.2	0.253021	0.0385926
RAP2C	0.563985	0.106656
ADPRM	0.625685	0.194024
RP11-78A19.3	0.246147	0.0586981
IL7R	1.16463	0.464908
ASCL2	1.54894	0.427
FAM168A	0.239166	0.0594381
ARL16	0.598309	0.153041
RP11-686O6.2	0.296761	0.0740175
MSMO1	0.632995	0.154593
MAP3K3	0.978711	0.322933
KATNA1	0.629488	0.128956
CTB-129O4.1	0.351789	0.0827468
THRAP3	0.521174	0.113574
CEBPG	0.877911	0.232606
TGM2	0.282441	0.0480914
CHMP5	0.649165	0.152247
SYTL1	0.883907	0.218096
CTD-2035E11.5	0.219556	0.0470273
SLK	0.586037	0.133464
TCTEX1D2	0.630275	0.180047
THEM4	0.62006	0.240894
TNFRSF17	0.91083	0.181681
CHEK1	0.263972	0.0585184
MID1IP1	0.644562	0.156766
DTD1	0.604448	0.147628
RLF	0.347195	0.0636877
YEATS2	0.338783	0.0582605
ARSG	0.55156	0.103558
AMN1	0.849803	0.199835
ID1	1.55612	0.482513
LIG1	0.482816	0.12754
GSTM3	0.738717	0.263137
NBR1	0.421132	0.101996
FCGR2A	1.49725	0.5946
WDR75	0.360253	0.0924673
KIF3B	0.279764	0.0721403
CHTF8	0.44938	0.094072
CEP57L1	0.191826	0.0417898
NCKAP1L	0.760189	0.192988
IL24	0.235098	0.0550886
TCF25	0.713243	0.156362
ELF2	0.548321	0.121019
ZFR2	0.199335	0.0480558
CTBP2	1.18181	0.294201
TAMM41	0.483636	0.15339
SAMD9L	0.77967	0.187384
RC3H1	0.520135	0.0895652
SLC39A6	0.370247	0.108238
CCR9	0.252033	0.0343945
RPL10A	0.351984	0.115538
POLR2C	0.646973	0.17786
XAF1	0.797159	0.207863
GTF2E2	0.526622	0.113445
CTB-113I20.2	0.264714	0.0536797
SDHD	0.502016	0.110365
PLP2	0.911057	0.247198
TRAPPC11	0.314449	0.0693927
SLC30A4	0.251106	0.0634787
FOXD2-AS1	0.219415	0.0327259
CASC5	0.238683	0.0332938
SLC26A6	0.333971	0.0783356
PACSIN2	1.06647	0.176566
MLLT6	0.723366	0.226403
HDAC9	0.718042	0.210712
AKAP1	0.45483	0.129625
RP11-421M1.8	0.276868	0.0504182
RP11-620J15.3	0.436465	0.108138
ZNF562	0.242162	0.051339
AL139099.1	0.201395	0.0445326
COL6A2	0.712321	0.182044
SLC25A13	0.27176	0.0541433
RP11-634H22.1	0.210259	0.0494781
RP11-793H13.3	0.246306	0.0465719
DET1	0.313839	0.0838918
VPS13D	0.284465	0.0590636
SLC35F5	0.213122	0.0406783
KIF5B	0.647984	0.142868
RP11-390P2.4	0.560227	0.153788
CPEB4	0.371088	0.0726
ATP5L	0.442441	0.145102
FAM84B	0.311559	0.106373
FAM24B	0.319449	0.0829422
SPG7	0.503265	0.118902
PEPD	0.771734	0.205749
SH2B2	0.983336	0.333124
HSPH1	0.324444	0.106392
SMAD3	0.379067	0.0804619
ARID5A	0.741275	0.16428
H2AFY	1.04232	0.313966
EPHX1	0.419564	0.10111
PSMF1	0.474999	0.107771
SLC35E2	0.270295	0.059961
PICK1	0.189259	0.0443446
ABCF1	0.740892	0.157306
CCL27	0.231832	0.04907
PARS2	0.361781	0.0729739
RP3-477O4.16	0.21163	0.0394171
UBXN7	0.456466	0.092798
OTUD1	0.674623	0.186052
TMOD3	0.661168	0.132892
ACTN4	0.774012	0.206474
LPP	0.466408	0.0938145
C9orf85	0.487889	0.0914314
KLHL24	0.554443	0.120347
MED4-AS1	0.36181	0.0658393
ARHGEF10	0.229393	0.0345549
NFYA	0.378227	0.071314
WNT10B	0.240048	0.034892
CALU	0.495683	0.117175
MORF4L2-AS1	0.24296	0.0476301
BNIP1	0.485649	0.147658
PDE4A	0.747088	0.237909
ACBD5	0.523512	0.112857
AC090186.1	0.23696	0.0403292
RGCC	1.04381	0.367528
CCAR1	0.512874	0.132006
EIF4EBP1	1.40017	0.476632
JMJD8	0.425456	0.0932641
TOB1	0.765208	0.250613
KLHL23	0.228422	0.0392517
PRF1	2.26079	0.65594
NELFA	0.659267	0.123335
BCL9	0.230207	0.0756263
TIPARP	0.648757	0.196337
MCEE	0.363121	0.083653
CD8B	1.6135	0.520208
MVB12B	0.416502	0.099209
VAMP3	0.799971	0.228247
DNAJC5B	0.372657	0.0616274
RP11-582J16.5	0.330948	0.0563811
EREG	1.14646	0.365208
C17orf103	0.201706	0.0329998
ANKRD49	0.540847	0.117492
TBK1	0.512587	0.150024
POLR1C	0.467417	0.109267
NOP14	0.268486	0.0742397
LLGL2	0.724322	0.156987
SYNGR1	1.21078	0.384385
EXT2	0.369067	0.0749606
KNTC1	0.219572	0.0445068
DUSP5	0.674428	0.128422
CLASRP	0.631547	0.122807
ZNF577	0.317874	0.0620063
MRPL21	0.560997	0.130201
FXYD6	1.07708	0.33584
DNAJB9	0.771055	0.237287
CA5B	0.574963	0.157404
CCDC85C	0.262995	0.0411355
IVNS1ABP	0.596677	0.128505
MAST3	0.69503	0.200616
SCO1	0.489301	0.114708
ATP9B	0.447071	0.151303
RDX	0.50814	0.102699
DDX18	0.800243	0.247052
RAD23B	0.585221	0.121388
UGDH	0.371872	0.11239
ATP5J	0.508077	0.116016
INPP5K	0.881514	0.18016
CTB-12A17.3	0.281132	0.0357524
CYTH2	0.499339	0.105149
SERPINB6	0.946793	0.24857
RNGTT	0.413412	0.118017
FAM21B	0.275063	0.0516846
SNX29	0.684715	0.225492
TPM4	1.37183	0.287261
PGGT1B	0.444734	0.101408
UQCRFS1	0.840858	0.216494
FAM229A	0.320595	0.0591925
RASSF7	0.763203	0.232189
LGALS8-AS1	0.211756	0.0366242
CPQ	0.54413	0.131413
CALML4	0.533502	0.15035
DBT	0.289405	0.0635558
MICA	0.400604	0.12487
RP3-475N16.1	0.441448	0.121202
PML	0.381834	0.0836611
LEPREL4	0.326786	0.0950606
RP11-488L18.10	0.350866	0.0829532
RAB9A	0.715047	0.164973
C22orf34	0.297329	0.0802385
GSTT1	0.514186	0.125674
TMSB15B	0.321917	0.0693841
RBM23	0.931636	0.222835
INTS7	0.287422	0.0778417
ASPM	0.276293	0.0395121
HOTAIRM1	1.19918	0.371763
RP11-182L21.6	0.25629	0.0580846
CD69	0.973995	0.351191
FAHD2A	0.442104	0.0829499
ACY3	0.310913	0.0712951
CTD-2353F22.1	0.209202	0.0314323
GCN1L1	0.346138	0.0743564
MBOAT7	1.13494	0.335054
RFC5	0.609491	0.15754
CCDC6	0.275511	0.0757838
MKS1	0.27547	0.0652324
SEC31B	0.343917	0.0672683
RP11-452H21.4	0.266547	0.045027
CCDC136	0.216429	0.0368166
TMED5	0.618865	0.138576
ZSCAN5A	0.220403	0.0554248
ANKDD1A	0.301494	0.0610028
NUCKS1	0.623535	0.172186
LYPLA2	0.599484	0.141587
ZNF404	0.573347	0.0998258
WBP4	0.438864	0.106983
TMEM19	1.23855	0.29212
SHISA4	0.257479	0.041123
HADH	0.669717	0.160271
UBIAD1	0.594959	0.205324
MAGOH	0.667199	0.156618
TMEM9B-AS1	0.257493	0.0424279
RNF4	0.509811	0.12704
SREK1	0.401517	0.119129
PDS5A	0.570221	0.135736
RPL26	0.259778	0.0790654
PSMD5	0.45757	0.111445
ZNF57	0.20273	0.0390427
MAPK8IP3	0.324363	0.0670307
BANK1	1.91185	0.566336
VASH1	0.308287	0.0530381
RMDN2	0.220206	0.0539738
GSTCD	0.226661	0.0496314
NKRF	0.292873	0.0660108
TRPS1	0.502861	0.0886306
PRMT1	0.735463	0.215654
ZNF280D	0.167267	0.0430693
DMPK	0.226082	0.0417246
CHMP3	0.612102	0.136248
PPP1R14A	1.70736	0.448006
TTC4	0.226749	0.0304506
VPS26B	0.646056	0.158821
JKAMP	0.485243	0.0959204
NCOA4	1.12361	0.208752
RP5-1050D4.3	0.238031	0.0448919
PSMB7	0.718702	0.171023
TMCC1-AS1	0.317814	0.0642643
SUOX	0.324245	0.0575734
JAK2	0.466733	0.130273
TAPBP	0.607563	0.141516
CHN1	0.212989	0.0408702
PCSK1N	0.806044	0.332429
SBK1	0.760933	0.18998
PARK7	0.57267	0.154728
UBE2Q1	0.429835	0.103753
RELA	0.701591	0.164727
PTCD2	0.32201	0.0820772
UBLCP1	0.402644	0.114833
ASNA1	0.81616	0.186665
POLR3C	0.405774	0.0854613
FBXL18	0.272704	0.0481458
PIGW	0.218443	0.0529719
KIF22	0.444128	0.127337
CTC-366B18.2	0.204185	0.033939
H3F3A	1.09017	0.264009
SRRT	0.692623	0.137274
PLCH2	0.242792	0.0370329
TCEB1	0.718415	0.152051
CTD-2086O20.3	0.240205	0.0411719
MANBA	0.540959	0.150008
TRIM68	0.256407	0.0462028
PARPBP	0.195268	0.035265
RP11-359I18.5	0.533872	0.055109
LMF2	0.516223	0.107799
ATP13A2	0.610149	0.133353
NBN	0.573631	0.117673
RP11-758P17.3	0.255387	0.0361457
RP1-202O8.3	0.23522	0.044392
SLC19A2	0.243853	0.0489358
HMGN3	0.786409	0.165346
GTPBP10	0.348244	0.107502
NUAK2	0.484631	0.108527
SRP72	0.624656	0.141373
CEBPZ	0.583039	0.178804
PTPN7	1.0555	0.290882
RP11-802E16.3	0.543461	0.16019
EXOSC5	0.420339	0.0888206
RRP8	0.448093	0.088714
NUP37	0.509347	0.114474
PAPOLG	0.329802	0.0791292
DNAJA4	0.205888	0.0449654
RP11-83A24.2	0.627623	0.20977
EIF2AK1	0.765553	0.134777
HYLS1	0.413335	0.086245
EHD4	0.501288	0.106436
FBXO33	0.466456	0.1386
GMPPA	0.542152	0.101902
ZCWPW1	0.729139	0.173987
SDHAF2	0.896877	0.213631
CDA	1.66737	0.661183
RPP40	0.470567	0.127832
NRAS	0.348506	0.0695763
KLF8	0.638679	0.141251
TPRA1	0.398494	0.0975055
ZNF71	0.217093	0.0366979
PLCL1	0.261006	0.0510019
C12orf61	0.274878	0.0486256
SPIDR	0.398267	0.0860901
RP11-973H7.4	0.503056	0.106423
CTC-425F1.4	0.19308	0.0344883
FOLR2	0.566523	0.162248
DGCR6L	0.732784	0.190744
TBX19	0.217324	0.033542
CD47	0.851308	0.213225
METRNL	0.913048	0.298816
TSNAX	0.573526	0.164811
LINC00528	0.187809	0.0484254
WDR20	0.397753	0.107806
DYNC1LI2	0.417816	0.110368
PSMA3	0.645974	0.137163
ME1	0.269313	0.0410829
FBXL16	0.266962	0.0574201
SIN3A	0.422168	0.084955
PANK3	0.3032	0.0588324
PRUNE	0.743388	0.0911911
PHPT1	0.75479	0.240437
TSPAN4	1.00338	0.334491
GP9	1.2627	0.614782
MTMR9	0.508143	0.13158
APEH	0.524342	0.101697
R3HDM4	0.740696	0.141912
SLC35C2	0.627726	0.175551
RP11-544A12.4	0.279612	0.0418996
RP1-8B1.4	0.652305	0.136383
PARP9	0.569604	0.118356
RPEL1	0.313775	0.0653828
BUD31	0.710024	0.176492
GIMAP4	0.726604	0.243322
CDK4	0.562713	0.131448
AP1M1	0.740922	0.157079
CRKL	0.24824	0.0577125
VPS13A	0.606333	0.157705
PSMD8	0.677163	0.152391
ABCA7	0.441474	0.109241
MSH2	0.496384	0.153419
PLS3	0.209089	0.0315017
SLC25A24	0.593334	0.0946951
ALKBH4	0.482057	0.0994654
PPP1R15B	0.450966	0.133603
FANCB	0.325437	0.0969912
IL13RA1	0.96237	0.307789
HIST1H4I	0.35375	0.0575979
SCAF8	0.368851	0.0734207
ASGR2	1.32371	0.415119
ZNF830	0.581968	0.156794
OCIAD2	0.81705	0.329803
SLC11A1	1.48611	0.560214
STT3B	0.738637	0.231024
RP11-16N11.2	0.193148	0.0376934
CRTAP	1.0969	0.311835
FHIT	1.40034	0.464438
ZNF780B	0.483304	0.141514
REXO1	0.330904	0.0660561
SPOP	0.625046	0.128264
EXOSC2	0.449389	0.0903513
WWP1	0.540099	0.177647
RECQL5	0.232597	0.0544695
RNF212	0.211047	0.0355762
AP1AR	0.259893	0.0576914
ETNK1	0.511372	0.102432
APEX2	0.643125	0.124165
RAD51D	0.361305	0.0784434
ZC3H15	0.718506	0.161816
RECQL	0.586136	0.149298
KIR3DL1	0.977474	0.16564
EFCAB14	0.464542	0.126485
NPIPB11	0.465228	0.10796
CASP9	0.457435	0.0824367
CD93	1.11137	0.343111
POC5	0.265678	0.0836067
GDE1	0.709894	0.190381
MCTP2	0.554984	0.116971
NTPCR	0.463749	0.119148
RP11-611E13.2	0.324661	0.11672
KHDRBS1	0.720503	0.164595
NOLC1	0.471365	0.150768
PLCL2	0.328198	0.0681617
LPAR6	0.918417	0.240932
CBX3	0.581052	0.129169
SACS	0.193762	0.0464465
ERLEC1	0.900221	0.221198
NAP1L5	0.342943	0.100548
MTRF1	0.392462	0.113867
HELZ	0.61718	0.154609
TRA2B	0.609876	0.145085
ASPHD2	0.524011	0.112225
PYGO2	0.361157	0.10208
NR2C2	0.203245	0.0345301
PON2	0.41232	0.0729878
CPT1A	0.463106	0.0876108
CYTH3	0.206606	0.0422962
TIFAB	0.247396	0.0437119
BFSP2	0.272465	0.0445555
DPY19L4	0.1844	0.0583619
PAXIP1	0.275709	0.0535633
TANGO6	0.394918	0.0748693
GMFG	0.533071	0.166702
NINJ1	1.37491	0.400904
P2RY10	1.22415	0.322541
RP13-131K19.7	0.231883	0.0379435
AGMAT	0.467167	0.173588
DSCR3	0.391873	0.095741
SRSF7	0.637318	0.18459
SNAPC4	0.209793	0.0349256
AC006116.20	0.243506	0.0360509
HABP4	0.309632	0.109477
CTC-428G20.3	0.226911	0.0427782
ABCF3	0.579012	0.112908
JMJD6	0.679592	0.144763
SULF2	0.883063	0.306271
SOCS1	0.978129	0.315093
THAP11	0.673247	0.20863
ATP5G3	0.619467	0.161967
DPYD	0.688101	0.147218
C4orf48	1.43866	0.420375
TARS2	0.233432	0.0581692
MSRB2	1.14212	0.345989
USP5	0.409762	0.15205
ANGPTL6	0.339587	0.057901
HAS3	0.284754	0.0501154
WDR13	0.622828	0.182263
C12orf79	0.822097	0.222182
ARF6	0.630941	0.144705
RPS6KA5	0.483435	0.151258
ACTN1	1.46555	0.353324
ARG2	0.690016	0.0808117
DIP2A	0.893482	0.194861
TM2D2	0.499708	0.097911
ST20	0.421164	0.0976054
FXR2	0.273334	0.0735485
PLIN3	0.987478	0.277515
COPA	0.776199	0.18539
SUV420H2	0.245439	0.0747961
SWSAP1	0.635465	0.144591
SLC2A1-AS1	0.254406	0.0364869
CDC26	0.278949	0.0543566
C17orf85	0.559978	0.0955835
CABLES2	0.233983	0.0331127
SETDB1	0.4651	0.147594
SMCO4	1.52872	0.57451
VPS37C	0.626658	0.189789
PLD1	0.290202	0.0462623
FAM20B	0.147244	0.0309339
COMMD9	0.792667	0.224037
GZMH	2.34394	0.706089
ARHGAP9	0.626575	0.12895
AC113189.5	0.657509	0.14012
WDR92	0.560225	0.11473
C17orf89	0.613083	0.144881
RP11-483I13.5	0.204305	0.0439028
RP11-536C5.7	0.216804	0.0361274
B3GAT1	0.395866	0.0652828
CAT	0.757723	0.197857
ZNF428	0.608504	0.195201
EXTL3	0.252536	0.046739
PPP5C	0.726329	0.13895
APLP2	1.30869	0.448884
SHMT1	0.473659	0.142104
ZNF737	0.307409	0.11027
KANK3	0.282616	0.0456555
NDUFB11	0.682574	0.163258
FAM63A	0.935181	0.15495
B4GALT6	0.248736	0.0411099
PIK3R4	0.395167	0.0736902
NOXA1	0.440925	0.116902
ZNF431	0.692026	0.171936
RPL36	0.459301	0.149187
KIAA0196	0.454817	0.0899584
CLCN7	0.546762	0.139455
CBX1	0.54283	0.14241
NSD1	0.563121	0.113369
TBC1D22B	0.369821	0.105271
FCGRT	1.44851	0.515499
RASGEF1B	0.362613	0.0827562
ZNF155	0.241149	0.0617231
AC002116.7	0.20929	0.0438768
LIMK1	0.340595	0.113587
IL23A	0.817687	0.306997
FLAD1	0.558399	0.14756
AC093388.3	0.262469	0.0733574
NDFIP2	0.278032	0.11316
LINC01094	0.275068	0.0461472
CHMP2A	0.76674	0.17956
PCED1A	0.572491	0.0889127
MFSD3	0.351892	0.0660493
WRAP73	0.604642	0.144144
PTPN23	0.207757	0.051749
UBQLN2	0.684872	0.211708
HNRNPU	0.554505	0.137146
MLLT10	0.370724	0.121481
MAP2K2	0.636041	0.140542
C17orf62	0.604624	0.12704
RP11-166B2.8	0.243012	0.0318441
APPBP2	0.505955	0.131215
LRP12	0.304051	0.0568423
RP11-378A13.2	0.733735	0.121267
WDR83OS	0.885897	0.23173
CLECL1	0.271745	0.0417226
OCM	0.229767	0.0456894
MCF2L2	0.320364	0.0517354
MAF	0.552397	0.184183
GPR171	0.919143	0.347831
PAIP1	0.491787	0.102295
STS	0.239701	0.0345306
ZNF445	0.213608	0.0659617
TRIM32	0.341034	0.081004
INPP5F	0.279524	0.0541863
HLA-DOA	1.45516	0.360582
FN3KRP	0.547032	0.182028
TPRG1-AS1	0.621604	0.171027
AC104820.2	0.284146	0.0961118
CITF22-92A6.1	0.249779	0.040699
RRS1	0.624619	0.203782
LMAN2L	0.418032	0.0965067
ZFP36	0.694013	0.215933
BCDIN3D	0.539897	0.128786
ARRDC1	0.751616	0.166034
NELL2	1.14924	0.407846
PDGFD	1.12621	0.207097
PPP3CA	0.335606	0.0616303
JUP	0.732105	0.272265
PTGES2	0.488986	0.102399
GFER	0.417803	0.0903037
THEMIS2	1.25804	0.439775
CTD-3131K8.2	0.217321	0.0397857
DPM2	0.746842	0.151511
ADD3	0.761379	0.253676
ZNF740	0.281871	0.05515
KIF11	0.2321	0.0412624
C10orf105	0.236709	0.0346925
INTS1	0.39383	0.0775128
OTOA	0.313593	0.0588857
PASK	1.02633	0.382852
B3GAT3	0.72889	0.160414
TMEM127	0.892252	0.2108
AZU1	0.372809	0.0808829
AL590822.2	0.225939	0.0448353
TMEM2	0.350332	0.101789
JAKMIP2	0.330737	0.0829737
SURF2	0.467179	0.105172
ELK3	0.461164	0.109294
PVR	0.358774	0.0628092
NSUN4	0.414453	0.0828456
AGAP4	0.202402	0.0454117
CD3E	0.970682	0.429369
LRIG1	0.358972	0.128369
TRIM74	0.265577	0.0407806
B9D1	0.402714	0.0597181
MAP4K4	0.523208	0.101462
CD4	1.20487	0.355517
AC016831.7	0.49572	0.147082
PTEN	0.611148	0.126266
AC084018.1	0.493277	0.13571
RPAP1	0.201095	0.0430575
ZNF280B	0.210088	0.040554
FAM227B	0.307721	0.0925551
NKAP	0.58979	0.11633
MPDU1	0.539813	0.122547
EXOSC9	0.649088	0.12976
RP11-178C3.2	0.408812	0.0645377
STARD3NL	0.840368	0.213601
TDRD3	0.390841	0.0961256
SERPINI1	0.533648	0.111806
SNX1	0.55775	0.12121
MICU3	0.452351	0.145556
P2RX5-TAX1BP3	0.422369	0.0813242
VSIG4	0.30887	0.0588541
RP11-96K19.5	0.297938	0.0430799
TMED8	0.267707	0.0550739
OGG1	0.544525	0.106658
FAM174B	0.209894	0.0432006
PTRHD1	0.659868	0.14364
CACNA2D2	0.294346	0.0518913
APLF	0.216037	0.0339568
CTSS	1.17138	0.414905
CFL1	0.420917	0.146585
RP11-713M15.2	0.235851	0.0395321
AXIN2	0.264475	0.0712318
NDUFB8-1	0.55582	0.14286
ZNF503	0.442981	0.110489
ITPR1	0.470449	0.0964133
KLHL18	0.390029	0.0909471
SRCRB4D	0.316355	0.0506379
CHN2	1.04638	0.331763
RP3-428L16.2	0.291101	0.0625518
RP11-70C1.1	0.624398	0.170976
LATS2	0.42949	0.0959256
FAM117A	0.379234	0.0995451
PCF11	0.663495	0.155312
HARS2	0.424373	0.104878
RP1-197B17.3	0.371455	0.103899
B3GNT9	0.216741	0.0371319
EP400	0.394196	0.0753838
CCNH	0.615097	0.139941
C19orf33	1.08605	0.206075
LIMS2	0.757784	0.150313
FYN	0.919699	0.269858
IL16	0.776729	0.214163
DDIT4	0.751449	0.224599
RP3-525N10.2	0.612641	0.170229
FES	1.51599	0.491992
INO80E	0.686495	0.211304
RP11-5C23.1	0.217148	0.0383607
CDC14A	0.60777	0.217438
FKBP3	0.642204	0.170505
NAPRT1	1.07428	0.344104
ZNF566	0.650102	0.139297
MIA3	0.822603	0.199574
MRPL1	0.642291	0.211165
DNAJB1	0.913528	0.301725
BET1	0.701523	0.13159
MIR181A2HG	0.37802	0.0603966
AC103563.8	0.236799	0.0532888
POLR2E	0.593622	0.144985
GNPTG	0.672064	0.145921
TMED3	0.831824	0.128179
TMCO4	0.337861	0.0786772
SF3B3	0.684549	0.150805
MUC20	0.225961	0.0418773
AC068580.6	0.269438	0.0474439
FAM198B	0.655384	0.190063
SNORD3B-2	0.946401	0.245857
KLHL9	0.375138	0.129825
CTB-152G17.6	0.227123	0.0632835
NPIPB5	0.267689	0.0642503
COPS7A	0.38834	0.0941074
FURIN	0.717723	0.195338
EP400NL	0.353793	0.0616132
SSPN	0.607374	0.117338
PCSK4	0.260217	0.046174
HDX	0.197413	0.044029
CCNB1	0.263913	0.0417547
GUF1	0.230085	0.0584526
ACADSB	0.437127	0.145757
RAB11FIP1	1.15942	0.327232
APOBR	0.928889	0.292793
BANP	0.352557	0.0710092
FPR1	1.66075	0.631064
MIEF1	0.456026	0.103173
FTSJ2	0.494278	0.105977
ALDH5A1	0.324118	0.104366
SUGT1	0.655724	0.157586
ELP6	0.707337	0.182215
RP4-561L24.3	0.218228	0.0322027
RRM1	0.577982	0.193674
KMT2E	0.662335	0.180245
AKTIP	0.714359	0.282482
FN3K	0.823378	0.107904
ALG2	0.310391	0.0620612
TRAK1	0.451529	0.139383
SERP1	0.738046	0.224312
SDK2	0.283549	0.0619365
XXbac-BPG181B23.7	0.29555	0.0598699
DUSP18	0.461854	0.112081
COPZ1	0.704114	0.15189
SPTAN1	0.552093	0.179532
MRPL15	0.557271	0.116082
ZCCHC7	1.28283	0.292662
CAD	0.200034	0.0446609
P4HA1	0.351583	0.0744862
KRT8	0.216189	0.047558
TTC12	0.300667	0.0842395
RP11-791G15.2	0.23122	0.0363461
PSRC1	0.711773	0.100708
SULT1A4	0.280178	0.0472095
RP11-588G21.2	0.266304	0.0457872
CCDC112	0.302546	0.0600718
RPL19	0.283126	0.0771618
RP2	0.574878	0.148388
ZNF528	0.309093	0.0886407
C2CD3	0.322977	0.0775157
ELF1	0.620263	0.164597
MAST4	0.533584	0.192946
ALDH1A1	0.927047	0.266962
LNPEP	0.568683	0.109961
TRPM7	0.683467	0.136088
ANKRD35	0.362472	0.0660677
CNOT7	0.588419	0.156575
MBTD1	0.30974	0.0890134
SUZ12	0.374322	0.11108
PATZ1	0.362574	0.108477
SH2D3C	0.899306	0.204525
RP11-212I21.4	0.278901	0.0440335
TSSC1	0.451523	0.128756
SIGLEC14	0.661782	0.225338
SHROOM1	0.257313	0.0386244
IMMT	0.508309	0.107544
MTHFSD	0.251293	0.0758375
ACTR3	0.636507	0.165746
TMEM38A	0.266014	0.0473645
OXT	0.234877	0.0536781
LYNX1	0.395027	0.077995
PCDH9	1.59227	0.352972
DDOST	0.821262	0.168883
NAA25	0.321233	0.103194
FMNL1	0.616704	0.158311
ZNF33A	0.41215	0.0960033
TMEM255B	0.482032	0.13392
IKBKB	0.398872	0.0774425
HUWE1	0.22848	0.0692706
OVGP1	0.271881	0.0481262
CTB-114C7.4	0.252522	0.0441775
MAPK3	0.416982	0.112849
TRMT1	0.849311	0.215512
GTF2F2	0.373037	0.0959482
SMIM13	0.242274	0.0528283
ATP6V0B	1.09138	0.35201
PPP1R12C	0.412327	0.0935454
RFNG	0.333776	0.0796944
PSMD7	0.588028	0.123375
MYO1D	0.204644	0.0440576
FAM115A	0.408679	0.096554
MYO9B	1.07504	0.321086
TBXAS1	1.379	0.515855
RPUSD1	0.612609	0.1138
GNA11	0.230661	0.03826
RP11-347C12.1	0.208267	0.0420631
TLDC1	0.19793	0.0576313
UBL5	0.58142	0.15692
UMPS	0.327479	0.120113
CMTM8	0.835805	0.316181
FAM228A	0.211448	0.040317
RP11-262H14.1	0.541	0.133734
ACVR1C	0.255667	0.0729753
GPX7	0.780538	0.261987
RITA1	0.552728	0.122408
CWF19L1	0.401382	0.0878124
FAM131A	0.21266	0.0344804
RP11-126L15.4	0.206466	0.0346829
CLDN7	0.277263	0.0809549
SPIB	1.97816	0.584964
ZBTB7A	0.630972	0.168956
TBC1D10C	0.772657	0.220669
OAS3	0.680669	0.186665
FIS1	0.638007	0.14911
IL3RA	0.399954	0.126792
FOXP4	0.266755	0.0650663
EMC4	0.657448	0.135009
AD000671.6	0.192399	0.0375643
STK38L	0.466182	0.123917
KCNAB2	0.533733	0.131086
KRT23	0.394807	0.0900016
LL22NC03-75H12.2	0.286384	0.0758577
CTC-459F4.3	0.284636	0.0598543
KTN1-AS1	0.229327	0.0382975
ANKRD44	0.744676	0.235574
TECPR1	0.523115	0.13356
ZNF831	0.367121	0.0788984
CBY1	0.393549	0.0999579
MOAP1	0.808066	0.225446
DNASE1L1	0.76412	0.206704
PLEKHA2	1.10783	0.232073
MRTO4	0.566188	0.162508
TMEM175	0.68108	0.145465
PRPF4	0.333819	0.088823
SRPK2	0.745662	0.160965
ZNF19	0.274254	0.0610049
VPS25	0.598733	0.144851
ATP5H	0.635022	0.176251
TIMM44	0.437954	0.0863302
MTERFD1	0.496767	0.111577
SNX15	0.262032	0.0582528
RP11-488L18.8	0.236112	0.0410302
AC078883.3	0.385971	0.0861469
GPR183	0.877692	0.305038
LRRC69	0.21638	0.0440186
SHKBP1	0.839047	0.216602
ORAI2	1.59328	0.370436
ATP6V0A2	0.43272	0.0898093
TMBIM1	0.998246	0.202034
KIF3A	0.406025	0.142438
BTN3A3	0.574907	0.174469
HMBS	0.356443	0.0778163
PHF2	0.505741	0.0588931
TRIB1	1.19105	0.36762
OSBPL8	0.433158	0.0882529
RP11-434H6.6	0.298867	0.0533918
SBNO1	0.678337	0.174946
TRIM58	0.458834	0.0470436
XPR1	0.266459	0.0474699
UTS2	0.315085	0.0653191
CX3CR1	1.60111	0.438835
TNPO1	0.566886	0.120541
CTA-384D8.34	0.78116	0.256654
AC062017.1	0.236114	0.0436874
LEPROT	1.18996	0.233808
OTUD3	0.322532	0.0620517
RTN4IP1	0.334827	0.0597125
RPGR	0.452094	0.0528998
ST6GALNAC2	0.57166	0.158442
SAMD3	1.51794	0.478311
HDAC1	0.805458	0.21163
NIPBL	0.587797	0.114605
RP11-428G5.5	1.33249	0.326331
CREBRF	0.56504	0.183803
MYLPF	0.336825	0.0890192
C11orf21	0.906125	0.272616
CA13	0.404733	0.0845747
KIR2DL3	1.47417	0.284273
MEX3C	0.337665	0.0989514
GZF1	0.270584	0.0669445
SAP18	0.518744	0.129715
TUBGCP5	0.357834	0.093846
[truncated: 11,715 more rows]

## Sheet: colors
{'B': '#1f77b4', 'CD4 T': '#ff7f0e', 'CD8 T': '#279e68', 'Dendritic': '#aa40fc', 'CD14 Monocytes': '#d62728', 'FCGR3A Monocytes': '#b5bd61', 'Megakaryocytes': '#e377c2', 'NK': '#8c564b', 'gene': '#607e95'}
