# Supplementary material for: SIMBA: single-cell embedding along with features
Source: Nat Methods. 2023 May 29;21(6):1003–13. doi: 10.1038/s41592-023-01899-8 (PMC11166568; doi:10.1038/s41592-023-01899-8)
Supplement: Supplementary file 6 — Source data to regenerate the plots presented (UMAP of SIMBA embeddings, barcode and metric plots, annotations, colors). [file 41592_2023_1899_MOESM6_ESM.xlsx]

## Sheet: umap_cells
	UMAP1	UMAP2	celltype	GATA1	CTTATC
singles-BM0828-GMP-151027-21	6.778	4.68374	GMP	0.377569	-1.37046
singles-BM0828-MPP-frozen-151103-68	8.41721	0.01635	MPP	0.813965	1.77001
singles-160822-BM1137-CMP-LS-92	7.49931	-0.850842	CMP	5.66794	11.2513
singles-PB1022-mono-160128-29	1.75521	8.76359	mono	-2.02787	-5.47145
singles-160819-BM1137-CMP-LS-8	6.63595	-1.37893	CMP	1.88355	6.09849
singles-BM1214-GMP-160421-15	5.69931	5.35871	GMP	-1.00321	-5.03829
singles-BM0106-HSC-LS-160219-43	11.4381	-2.19056	HSC	-0.357928	-0.962978
singles-BM0828-CMP-frozen-151118-40	7.81248	-0.0887966	CMP	0.967044	2.89811
singles-160818-BM1137-pDC-LS-46	6.07011	10.8437	pDC	-1.95722	-5.16947
singles-160818-BM1137-pDC-LS-44	6.02061	10.2622	pDC	-0.282371	-3.63767
singles-BM0828-CMP-frozen-151118-37	7.27746	-1.45421	CMP	3.80987	8.37194
singles-BM0106-HSC-SIM-160219-91	11.1783	-2.36253	HSC	1.55118	0.361735
singles-BM0828-HSC-fresh-151027-92	10.5808	1.43993	HSC	1.40362	1.78166
BM1077-CMP-Frozen-160106-10	5.58136	-0.641076	CMP	0.657365	5.85134
BM1077-MEP-Frozen-160107-7	5.91329	-2.52135	MEP	9.04297	12.9142
singles-PB1022-mono-160128-54	1.41446	8.71683	mono	-2.95619	-7.51428
singles-20160617-scATAC-BM1214-CMP-LS-8	2.77486	-1.05639	CMP	-0.610049	1.62171
singles-BM0106-UNK-160418-4	4.62827	4.20845	UNK	-0.478627	-3.98329
BM1077-GMP-Frozen-160107-83	8.26609	5.37177	GMP	-2.53932	-3.40821
singles-20160617-scATAC-BM1077-CMP-HYC-80	3.96766	-0.694289	CMP	2.26086	1.25107
singles-160818-BM1137-pDC-LS-49	6.83359	11.0997	pDC	-2.90134	-9.54999
BM1077-HSC-Frozen-160105-92	10.6584	-3.25038	HSC	-0.369838	2.55405
singles-BM0828-CLP-frozen-151103-25	10.0891	6.40443	CLP	0.185635	0.0813268
singles-BM1214-MCP-frozen-160128-37	5.87453	10.6319	pDC	-3.03001	-6.10572
singles-20160617-scATAC-BM1214-CMP-LS-31	4.20045	-0.0093032	CMP	0.574909	-0.833232
singles-BM0828-HSC-fresh-151027-10	10.0806	0.586201	HSC	-0.528487	-1.13524
singles-BM0828-LMPP-frozen-151105-21	8.08232	4.75663	LMPP	-0.933412	-1.59668
singles-BM1214-GMP-160421-19	6.22377	-1.65158	GMP	5.58034	10.9717
BM1077-CMP-Frozen-160106-87	5.19155	0.789689	CMP	0.451387	-0.426583
singles-20160726-scATAC-BM1214-CMP-LS-64	6.75576	0.00208544	CMP	0.627909	-1.00392
BM1077-MPP-Frozen-160105-95	10.4951	-2.80156	MPP	2.41831	3.17869
singles-BM0828-HSC-frozen-151027-54	10.5064	0.971286	HSC	1.31338	3.22963
singles-20160617-scATAC-BM1077-CMP-HYC-1	4.99138	-0.973645	CMP	1.07461	1.46528
singles-MEP-141017-88	6.77628	-3.92062	MEP	3.52041	8.13165
BM1077-MPP-Frozen-160105-39	5.5522	-0.515295	MPP	2.09139	2.06434
singles-BM0828-HSC-frozen-151027-58	10.0189	0.275521	HSC	-1.90953	-1.71545
singles-20160617-scATAC-BM1214-CMP-LS-1	4.8456	-0.36141	CMP	0.00910755	1.51744
singles-BM0106-HSC-LS-160219-42	11.711	-2.22353	HSC	-0.810146	-0.0399195
singles-BM0828-HSC-frozen-151027-76	10.139	1.05161	HSC	-1.07725	0.321807
singles-20160617-scATAC-BM1077-CMP-HYC-68	4.90447	0.723446	CMP	-1.27412	0.0582013
singles-BM0828-MEP-160420-21	7.04941	-3.81641	MEP	0.774203	8.83922
singles-20160726-scATAC-BM1137-GMP3high-HYC-54	6.28464	6.64302	GMP	-1.63571	-3.80069
singles-160822-BM1137-CMP-LS-63	6.9342	0.980926	CMP	0.416564	-0.749722
singles-BM0106-HSC-SIM-160219-39	9.90425	-0.757189	HSC	0.70768	0.956753
singles-BM0828-MEP-160420-45	7.08825	-3.80918	MEP	2.77351	7.74473
singles-160818-BM1137-pDC-LS-13	6.2728	10.7969	pDC	-0.777842	-7.63811
singles-20160617-scATAC-BM1214-CMP-LS-33	3.46474	-0.800725	CMP	1.14007	5.24911
singles-20160726-scATAC-BM1137-GMP3high-HYC-11	6.26548	6.22625	GMP	-0.453369	-3.10681
singles-160808-scATAC-BM1137-GMP2mid-LS-80	4.60574	6.27896	GMP	-2.15364	-4.48757
singles-BM0106-HSC-SIM-160219-11	11.5008	-2.56027	HSC	-1.10034	-1.43619
singles-BM0106-HSC-SIM-160219-52	11.8123	-2.6401	HSC	-2.77494	-0.704887
singles-BM1214-MCP-frozen-160128-38	6.34417	10.07	pDC	-2.18881	-6.78936
singles-BM0828-LMPP-frozen-151105-90	8.14915	4.08661	LMPP	-1.92165	-2.23916
singles-20160617-scATAC-BM1077-CMP-HYC-66	4.93953	0.210632	CMP	1.00368	1.1245
singles-MEP-141017-90	6.92029	-2.88698	MEP	13.1077	28.8199
singles-160818-BM1137-pDC-LS-48	6.17686	10.4828	pDC	-3.15399	-5.18033
singles-20160726-scATAC-BM1214-CMP-LS-5	6.21127	-0.900185	CMP	0.694284	3.07323
singles-BM1214-MCP-frozen-160128-5	6.00854	10.8986	pDC	-3.37474	-4.16641
BM1077-GMP-Frozen-160107-86	5.361	5.1651	GMP	-2.58348	-7.3973
singles-160818-BM1137-pDC-LS-77	6.06432	10.5116	pDC	-2.9895	-7.02687
BM1077-HSC-Frozen-160105-81	11.0969	-2.80359	HSC	-1.55956	-0.224461
BM1077-LMPP-Frozen-160107-58	4.65457	1.71941	LMPP	-1.95723	-4.62178
singles-20160726-scATAC-BM1214-CMP-LS-7	7.83735	0.79257	CMP	0.580306	3.80767
singles-BM0828-HSC-frozen-151027-52	10.4667	1.40378	HSC	0.041491	1.04268
singles-160818-BM1137-pDC-LS-37	6.66056	11.3258	pDC	-3.95853	-9.41504
BM1077-MEP-Frozen-160107-21	5.37197	-0.91726	MEP	3.6146	5.7483
singles-20160617-scATAC-BM1214-CMP-LS-16	5.07502	-0.292443	CMP	1.31508	1.26241
singles-160819-BM1137-CMP-LS-63	6.8761	-0.736915	CMP	0.373375	4.26233
singles-160808-scATAC-BM1137-GMP2mid-LS-44	5.44861	4.46005	GMP	-3.71782	-3.94347
singles-BM1214-MCP-frozen-160128-49	6.12453	10.0057	pDC	-2.83709	-3.04463
singles-BM0828-CLP-frozen-151103-33	10.0688	6.4266	CLP	-0.861501	-1.83317
singles-BM0828-CLP-frozen-151103-62	10.6204	6.29975	CLP	-1.98078	-3.04028
BM1077-CMP-Frozen-160106-79	5.39148	0.859162	CMP	0.495669	-0.680262
singles-PB1022-mono-160128-47	2.18125	8.91416	mono	-1.77403	-2.73937
singles-20160617-scATAC-BM1077-CMP-HYC-7	2.85925	-0.983557	CMP	1.84745	0.75293
singles-20160617-scATAC-BM1077-CMP-HYC-6	3.77763	-0.765483	CMP	0.88396	0.997696
singles-160819-BM1137-CMP-LS-79	6.93721	-0.670625	CMP	0.597202	2.23511
singles-BM0828-LMPP-frozen-151105-36	7.82114	4.45223	LMPP	-1.76344	-3.55025
singles-160819-BM1137-CMP-LS-29	6.52804	-1.06079	CMP	4.92377	7.67132
BM1077-MPP-Frozen-160105-10	5.02964	1.3323	MPP	0.341562	-0.342707
singles-160808-scATAC-BM1137-GMP2mid-LS-71	4.81109	6.09193	GMP	-1.30927	-6.14243
singles-BM0106-HSC-LS-160219-18	11.2635	-2.49106	HSC	1.03609	0.839715
singles-20160617-scATAC-BM1077-CMP-HYC-62	4.89998	-0.37655	CMP	1.12906	4.38353
singles-MEP-141017-68	6.14823	-2.20334	MEP	3.91365	8.43496
singles-BM0828-LMPP-frozen-151105-38	7.77824	4.95468	LMPP	-1.06707	-3.2723
BM1077-CLP-Frozen-160106-94	10.6864	6.333	CLP	-0.54378	-1.69166
singles-BM0828-MEP-160420-51	7.39227	-4.0496	MEP	3.66764	9.35537
BM1077-CMP-Frozen-160106-86	6.21024	-1.37465	CMP	4.16642	8.55452
singles-BM1214-GMP-160421-50	5.5593	4.75657	GMP	-3.70985	-3.67533
BM1077-MPP-Frozen-160105-87	10.3717	-1.49739	MPP	0.965881	1.12174
BM1077-HSC-Frozen-160105-4	10.4802	-2.96309	HSC	2.40696	4.08598
singles-160809-scATAC-BM1137-GMP1low-LS-63	6.06757	4.23266	GMP	0.4082	-4.39216
singles-BM0106-UNK-160418-83	4.01962	3.85605	UNK	-0.531514	-4.45313
singles-BM0828-CMP-frozen-151118-31	6.41991	-0.506473	CMP	2.9979	5.83276
singles-160818-BM1137-pDC-LS-80	6.39506	10.3416	pDC	-1.73766	-5.99133
singles-BM0828-MEP-160420-53	7.16045	-3.96225	MEP	4.36925	7.39411
singles-20160617-scATAC-BM1214-CMP-LS-95	5.15611	-1.13324	CMP	2.61198	4.98853
BM1077-HSC-Frozen-160105-20	10.9195	-2.95751	HSC	0.606777	0.611691
singles-BM0828-GMP-151027-18	5.42502	5.48275	GMP	-1.20407	-4.54463
singles-160818-BM1137-pDC-LS-1	6.75436	11.1407	pDC	-2.23733	-6.58184
BM1077-MEP-Frozen-160107-59	6.14671	-1.77401	MEP	5.1496	10.4517
BM1077-CMP-Frozen-160106-83	9.78022	-2.04832	CMP	0.564673	1.05806
BM1077-GMP-Frozen-160107-84	5.31887	5.27605	GMP	-1.08475	-5.51105
singles-BM0828-HSC-fresh-151027-45	10.2858	0.494062	HSC	1.74762	1.45411
BM1077-MEP-Frozen-160107-31	5.93731	-2.46016	MEP	3.48544	11.5393
BM1077-MPP-Frozen-160105-32	9.91605	-2.19449	MPP	2.55009	3.16893
singles-BM0106-UNK-160418-89	4.0353	3.86405	UNK	-1.81248	-3.89734
BM1077-HSC-Frozen-160105-26	10.8729	-2.42889	HSC	-0.666023	-0.420546
singles-MEP-141017-31	6.19518	-2.61349	MEP	7.59089	13.2542
singles-BM0828-HSC-fresh-151027-64	10.3943	1.44243	HSC	-1.44799	1.00565
singles-160818-BM1137-pDC-LS-60	6.71111	10.8952	pDC	-2.80032	-8.42545
singles-160818-BM1137-pDC-LS-12	6.84258	11.0218	pDC	-3.20418	-7.01402
singles-BM0828-CLP-frozen-151103-65	10.606	6.37488	CLP	0.606131	-2.29049
singles-20160617-scATAC-BM1214-CMP-LS-75	5.004	-1.07512	CMP	0.609488	4.72898
singles-BM0828-HSC-fresh-151027-51	10.4905	1.34485	HSC	1.65438	2.78656
singles-BM0828-GMP-151027-48	7.24456	5.43825	GMP	-0.75907	-4.9076
singles-BM0106-HSC-SIM-160219-53	11.0809	-1.92199	HSC	0.818936	0.270488
singles-BM0106-HSC-SIM-160219-42	10.9538	-1.89147	HSC	-0.345775	0.613374
BM1077-MEP-Frozen-160107-37	5.90007	-2.54517	MEP	6.13929	16.9583
singles-20160726-scATAC-BM1137-GMP3high-HYC-85	6.09084	6.42704	GMP	-2.27908	-4.17225
singles-160819-BM1137-CMP-LS-19	7.28008	-1.16015	CMP	3.52652	8.77924
singles-BM0828-LMPP-frozen-151105-56	8.36256	4.75264	LMPP	-2.9016	-4.6632
singles-BM0828-HSC-fresh-151027-76	10.2124	1.7079	HSC	-1.80979	-1.73057
singles-MEP-141017-45	6.19262	-2.51486	MEP	5.18609	12.5599
BM1077-HSC-Frozen-160105-13	11.6284	-2.96043	HSC	0.562273	0.369773
singles-BM0106-HSC-SIM-160219-3	11.0052	-2.56309	HSC	-0.41201	-1.23076
singles-BM0828-CLP-frozen-151103-50	10.1345	6.30919	CLP	-1.41743	-1.42693
singles-20160617-scATAC-BM1214-CMP-LS-21	4.1408	-0.0730444	CMP	-0.195031	-0.639167
singles-BM1214-MCP-frozen-160128-55	6.02026	10.1156	pDC	-0.849376	-4.97081
singles-BM0828-CMP-frozen-151118-85	9.46182	0.65097	CMP	0.769151	0.82765
singles-BM0828-HSC-fresh-151027-31	9.92702	0.557465	HSC	1.95445	-0.00204388
singles-BM0828-MEP-160420-54	7.19555	-3.79913	MEP	6.3358	15.5381
singles-160822-BM1137-CMP-LS-64	6.31293	-0.961189	CMP	3.84787	10.3678
singles-BM0828-HSC-fresh-151027-34	9.96631	0.705981	HSC	-0.655815	1.49938
singles-20160617-scATAC-BM1214-CMP-LS-25	4.98413	0.135558	CMP	0.601646	-0.623532
BM1077-MPP-Frozen-160105-18	10.8729	-3.20646	MPP	0.82404	3.57571
singles-BM0106-HSC-SIM-160219-73	11.6294	-2.60387	HSC	0.552059	0.308738
singles-20160617-scATAC-BM1214-CMP-LS-94	5.01236	0.0398651	CMP	-0.317266	0.580425
singles-BM0828-GMP-151027-58	6.57205	4.70894	GMP	-0.074484	-2.62868
singles-BM0828-GMP-151027-8	5.72663	5.38869	GMP	-0.848306	-3.14423
singles-160818-BM1137-pDC-LS-14	6.12533	10.6372	pDC	-2.25529	-5.6848
singles-20160726-scATAC-BM1214-CMP-LS-20	5.06957	0.0855561	CMP	-0.34603	-2.21241
singles-BM0828-HSC-frozen-151027-2	10.1293	0.0890257	HSC	0.743498	0.133087
BM1077-GMP-Frozen-160107-52	5.22608	5.47257	GMP	-2.20031	-6.49537
singles-BM0828-CMP-frozen-151118-38	7.54761	-0.0549202	CMP	-0.408232	1.89724
singles-20160617-scATAC-BM1214-CMP-LS-38	3.27337	-0.786603	CMP	1.64491	0.302488
singles-160808-scATAC-BM1137-GMP2mid-LS-50	4.8484	6.15908	GMP	-2.17984	-4.20988
singles-BM1214-MCP-frozen-160128-39	5.83684	10.7319	pDC	-1.46564	-6.28666
singles-20160617-scATAC-BM1077-CMP-HYC-21	5.16858	-0.235013	CMP	2.36208	3.78524
singles-160819-BM1137-CMP-LS-54	7.11308	-1.56291	CMP	6.68201	15.1032
singles-20160726-scATAC-BM1137-GMP3high-HYC-49	6.41153	6.51855	GMP	-1.73251	-6.09872
BM1077-LMPP-Frozen-160107-59	4.8005	1.66086	LMPP	-2.66186	-1.28255
singles-20160726-scATAC-BM1137-GMP3high-HYC-4	6.05145	5.96817	GMP	-1.01666	-3.38358
singles-BM0828-MEP-160420-79	6.92867	-4.50138	MEP	2.60974	5.79855
singles-20160617-scATAC-BM1077-CMP-HYC-17	3.59589	-0.700523	CMP	1.39171	1.50295
BM1077-MEP-Frozen-160107-54	5.45323	-3.15773	MEP	7.94984	16.0466
BM1077-HSC-Frozen-160105-91	10.8078	-2.45603	HSC	1.26318	2.19511
singles-BM0106-HSC-LS-160219-88	11.1646	-2.94383	HSC	-0.679148	0.815479
singles-BM0828-GMP-151027-4	8.22617	5.33892	GMP	-1.48903	-5.11635
singles-20160726-scATAC-BM1137-GMP3high-HYC-44	6.40013	6.60284	GMP	-1.33508	-4.18625
singles-20160726-scATAC-BM1137-GMP3high-HYC-61	6.43681	6.59069	GMP	-1.78219	-4.67396
BM1077-CMP-Frozen-160106-91	5.89737	-0.342697	CMP	-0.148926	3.5739
singles-20160617-scATAC-BM1214-CMP-LS-50	3.30887	-0.742482	CMP	-0.169877	-0.525576
singles-160819-BM1137-CMP-LS-15	6.44252	-1.09215	CMP	3.06396	6.99655
BM1077-LMPP-Frozen-160107-29	4.67736	1.63805	LMPP	-2.31886	-3.06896
BM1077-MPP-Frozen-160105-48	10.7118	-2.11621	MPP	2.91563	1.43038
singles-BM0828-MPP-frozen-151103-25	7.27608	-1.51289	MPP	4.60678	9.1963
BM1077-MEP-Frozen-160107-87	5.96214	-2.39732	MEP	3.01517	10.3239
singles-BM0828-GMP-151027-61	7.46088	4.77281	GMP	-0.579412	-2.41296
BM1077-MPP-Frozen-160105-56	10.7945	-3.1389	MPP	2.02783	1.37907
singles-BM0828-HSC-frozen-151027-83	10.4271	1.55701	HSC	-0.740055	0.818937
singles-BM0828-MEP-160420-24	6.95047	-4.07806	MEP	4.45968	6.76564
BM1077-LMPP-Frozen-160107-69	4.70798	1.00319	LMPP	-0.681538	-1.4615
singles-BM0106-UNK-160418-18	5.09889	3.74451	UNK	-2.28439	-2.97772
singles-BM0828-MEP-160420-76	7.00319	-3.68538	MEP	5.81885	12.655
singles-BM0828-GMP-151027-50	5.43085	5.47633	GMP	-2.07725	-5.84947
singles-BM0828-LMPP-frozen-151105-44	7.64707	4.77229	LMPP	-3.13644	-2.43826
BM1077-GMP-Frozen-160107-46	5.28008	4.14302	GMP	0.170428	-3.43664
BM1077-CMP-Frozen-160106-52	9.99376	-2.59574	CMP	-0.9175	-0.319115
singles-BM0828-HSC-frozen-151027-60	10.1067	0.168308	HSC	-0.214628	1.26534
singles-20160726-scATAC-BM1214-CMP-LS-23	7.9003	0.71979	CMP	1.73905	5.43627
singles-BM0828-HSC-fresh-151027-15	10.4632	1.48192	HSC	0.390049	1.20683
BM1077-HSC-Frozen-160105-14	10.6835	-2.91751	HSC	0.428737	-0.789366
singles-BM0106-UNK-160418-23	5.11101	3.79207	UNK	-3.01945	-7.381
singles-BM0828-GMP-151027-88	7.58004	5.01451	GMP	-0.613784	-1.411
singles-BM0828-LMPP-frozen-151105-41	8.06864	4.19148	LMPP	-0.100028	-2.20107
BM1077-MPP-Frozen-160105-38	10.0663	-2.07515	MPP	-0.680193	-0.336305
singles-160819-BM1137-CMP-LS-33	7.09291	0.273285	CMP	-0.147852	-0.990532
singles-160808-scATAC-BM1137-GMP2mid-LS-53	4.79017	6.14292	GMP	-0.812478	-4.07607
singles-BM0828-HSC-frozen-151027-67	8.56234	0.605068	HSC	0.626785	-0.470104
singles-BM0828-LMPP-frozen-151105-72	8.15962	4.75798	LMPP	-0.082211	-4.3595
singles-BM0828-LMPP-frozen-151105-92	8.27588	4.19971	LMPP	-2.17851	-5.27252
singles-20160617-scATAC-BM1214-CMP-LS-20	4.2502	-0.316146	CMP	0.711433	-0.0575024
singles-BM0106-HSC-SIM-160219-50	10.3939	-2.59332	HSC	0.607219	-1.02181
singles-BM0828-CMP-frozen-151118-35	7.73918	-0.542132	CMP	3.74233	4.55661
singles-BM0828-LMPP-frozen-151105-70	8.03502	4.56059	LMPP	-3.75081	-6.45067
singles-BM0828-HSC-fresh-151027-48	9.41721	0.437184	HSC	0.113077	-0.735131
singles-BM0828-MPP-frozen-151103-71	10.464	0.924795	MPP	1.37394	0.959338
singles-BM0828-HSC-fresh-151027-68	10.5794	1.3391	HSC	2.57972	2.81815
singles-BM1214-GMP-160421-24	5.78084	4.71031	GMP	-3.1539	-4.52931
singles-160819-BM1137-CMP-LS-24	7.36418	0.0363981	CMP	0.155199	3.03907
singles-160819-BM1137-CMP-LS-30	6.2527	3.4523	CMP	1.25277	-0.982771
singles-160822-BM1137-CMP-LS-24	6.10635	-0.236466	CMP	1.85981	4.025
singles-BM0828-MEP-160420-15	7.07515	-3.70693	MEP	2.7627	9.85519
singles-MEP-141017-86	6.3139	-2.44052	MEP	6.06055	14.4002
singles-BM0828-MEP-160420-56	7.36582	-4.03529	MEP	6.87374	16.722
singles-BM0828-LMPP-frozen-151105-52	8.45138	4.62682	LMPP	-1.63679	-3.85107
BM1077-MPP-Frozen-160105-70	10.7376	-2.52355	MPP	-0.20256	0.719873
BM1077-LMPP-Frozen-160107-1	4.77951	0.988626	LMPP	-1.36059	-1.73414
singles-BM1214-GMP-160421-87	5.10242	5.0062	GMP	-3.55317	-6.95367
BM1077-MPP-Frozen-160105-22	10.0147	-1.98276	MPP	1.18759	1.06141
singles-BM0828-MPP-frozen-151103-93	10.1881	1.05435	MPP	-0.260349	0.536401
singles-160819-BM1137-CMP-LS-23	7.62367	0.753188	CMP	1.62457	4.38058
BM1077-GMP-Frozen-160107-14	4.92671	2.3976	GMP	-2.75045	-4.93751
BM1077-LMPP-Frozen-160107-70	4.89361	2.12487	LMPP	-2.77965	-4.30256
singles-BM1214-MCP-frozen-160128-50	6.27811	10.5018	pDC	-2.55445	-6.85719
singles-BM0828-MPP-frozen-151103-19	9.40193	0.710202	MPP	1.2033	3.88627
singles-160808-scATAC-BM1137-GMP2mid-LS-62	4.89429	6.14397	GMP	0.13993	-3.40149
singles-BM0106-HSC-SIM-160219-81	10.4524	-1.39866	HSC	-1.51652	-2.01414
singles-BM0828-GMP-151027-68	6.02353	4.91225	GMP	0.303104	-3.23826
singles-160818-BM1137-pDC-LS-26	6.08188	10.3422	pDC	-2.02201	-3.11662
BM1077-GMP-Frozen-160107-1	5.82156	5.52673	GMP	-2.54645	-2.75408
BM1077-MEP-Frozen-160107-28	5.43386	-3.03255	MEP	4.90338	5.96849
singles-BM0828-LMPP-frozen-151105-88	8.03601	4.3579	LMPP	-3.14897	-4.89351
singles-BM0828-MEP-160420-25	7.14716	-3.70296	MEP	3.86539	12.246
singles-BM0828-LMPP-frozen-151105-29	8.24613	4.61981	LMPP	-2.11499	-2.08192
singles-160818-BM1137-pDC-LS-78	6.91791	11.104	pDC	-2.93028	-6.02412
singles-PB1022-mono-160128-57	2.02128	8.84812	mono	-2.03537	-4.0388
BM1077-MEP-Frozen-160107-88	5.6101	-3.00303	MEP	3.12614	10.6144
singles-20160726-scATAC-BM1214-CMP-LS-19	5.10661	-1.07984	CMP	1.51653	4.8326
singles-160822-BM1137-CMP-LS-49	6.6182	1.15291	CMP	4.92203	11.1593
singles-BM0106-HSC-SIM-160219-64	11.2939	-2.78242	HSC	-0.366752	1.2888
singles-160822-BM1137-CMP-LS-5	6.40857	-1.13592	CMP	6.23973	13.0237
BM1077-HSC-Frozen-160105-44	10.7445	-2.752	HSC	-0.847331	1.16224
singles-BM0106-HSC-SIM-160219-65	10.9704	-1.94668	HSC	-0.475213	1.74889
singles-PB1022-mono-160128-55	1.26981	8.60651	mono	-3.96194	-6.20193
singles-BM0828-CMP-frozen-151118-46	8.14547	0.632221	CMP	0.262229	-0.195108
singles-BM0106-HSC-LS-160219-33	11.0311	-1.88344	HSC	1.44521	1.05653
BM1077-HSC-Frozen-160105-69	10.872	-2.68337	HSC	0.739267	-0.393632
singles-20160726-scATAC-BM1214-CMP-LS-36	6.78488	0.0191863	CMP	-0.227161	2.31233
BM1077-MEP-Frozen-160107-45	5.87864	-2.4937	MEP	2.62219	10.4069
BM1077-HSC-Frozen-160105-60	10.6217	-2.05587	HSC	-1.87496	-1.71561
singles-BM0828-HSC-fresh-151027-23	10.5517	1.25501	HSC	-0.156901	1.81073
singles-BM0106-UNK-160418-59	4.70289	4.54703	UNK	-3.76553	-13.0026
singles-BM0828-HSC-fresh-151027-90	9.82752	-0.140496	HSC	-0.673886	-0.213785
singles-BM0106-HSC-SIM-160219-12	11.4347	-2.29466	HSC	0.942668	-0.529025
singles-BM0828-CMP-frozen-151118-32	10.0744	1.52491	CMP	3.30738	2.82332
singles-BM0828-CLP-frozen-151103-84	10.3324	6.30085	CLP	0.222595	-1.78227
singles-160819-BM1137-CMP-LS-11	7.38417	0.920648	CMP	0.626524	0.00202926
singles-20160726-scATAC-BM1137-GMP3high-HYC-40	6.33512	6.52287	GMP	-5.34324	-6.72425
singles-20160617-scATAC-BM1077-CMP-HYC-41	5.22911	-0.242189	CMP	1.82933	3.11567
singles-BM0828-HSC-frozen-151027-90	10.1659	0.800413	HSC	0.924301	1.47479
singles-BM0828-CLP-frozen-151103-64	9.92536	5.95876	CLP	-2.30437	-2.96846
BM1077-HSC-Frozen-160105-16	11.3576	-2.41318	HSC	1.26636	1.27326
BM1077-CMP-Frozen-160106-40	5.62009	0.974398	CMP	-0.83927	0.211824
BM1077-HSC-Frozen-160105-38	10.4006	-2.11292	HSC	-0.75886	-1.23224
singles-PB1022-mono-160128-20	1.52193	8.74012	mono	-2.59963	-7.94267
singles-BM0828-HSC-fresh-151027-82	10.3783	0.714712	HSC	2.56856	3.63951
singles-160819-BM1137-CMP-LS-76	6.69647	1.91074	CMP	0.162504	-2.26418
singles-160818-BM1137-pDC-LS-23	6.35497	10.1159	pDC	-2.97267	-4.99083
singles-20160617-scATAC-BM1077-CMP-HYC-63	5.19748	-0.101783	CMP	1.6157	3.37604
singles-BM0106-HSC-SIM-160219-56	10.7931	-1.91945	HSC	1.07844	1.6644
BM1077-LMPP-Frozen-160107-61	4.79737	1.57388	LMPP	-1.3927	-1.91853
BM1077-GMP-Frozen-160107-9	5.43233	5.06035	GMP	-1.67517	-2.43486
singles-20160617-scATAC-BM1077-CMP-HYC-60	4.96793	0.179311	CMP	1.10231	-0.138021
BM1077-HSC-Frozen-160105-49	10.8494	-3.0099	HSC	0.274703	1.82621
singles-BM0828-LMPP-frozen-151105-43	7.84184	4.98947	LMPP	-1.59175	-3.12309
singles-20160726-scATAC-BM1214-CMP-LS-32	6.18572	1.13718	CMP	-1.65581	-0.0107421
singles-20160726-scATAC-BM1214-CMP-LS-14	6.50093	0.0875533	CMP	5.53031	10.9323
singles-20160617-scATAC-BM1214-CMP-LS-22	4.55071	-0.455943	CMP	0.896552	2.03981
BM1077-MPP-Frozen-160105-40	10.5803	-3.01267	MPP	-1.0744	2.56253
singles-BM0106-HSC-LS-160219-63	11.2939	-2.96381	HSC	-0.313775	-0.0931146
singles-BM0828-HSC-fresh-151027-86	9.42231	0.376001	HSC	-0.323143	1.20007
singles-20160726-scATAC-BM1214-CMP-LS-39	7.6814	0.460627	CMP	0.457368	2.05537
singles-BM0106-HSC-LS-160219-26	11.7773	-3.07192	HSC	0.67729	-2.40537
BM1077-CMP-Frozen-160106-89	5.53223	-1.05038	CMP	3.40079	4.36984
singles-20160726-scATAC-BM1137-GMP3high-HYC-58	6.09766	6.49428	GMP	-1.52672	-4.29913
singles-MEP-141017-38	6.22065	-2.60215	MEP	6.93969	16.2016
BM1077-CMP-Frozen-160106-88	5.49463	-0.341442	CMP	1.60241	1.60168
singles-BM0106-HSC-SIM-160219-90	11.8332	-3.24373	HSC	-3.48447	-3.95482
singles-20160617-scATAC-BM1214-CMP-LS-65	2.74821	-1.07724	CMP	-0.0705896	0.312118
singles-BM0828-CMP-frozen-151118-26	8.08872	0.601207	CMP	1.28497	0.57351
singles-BM0828-MPP-frozen-151103-43	8.42366	0.0691337	MPP	0.749666	2.9514
singles-20160617-scATAC-BM1214-CMP-LS-70	4.59202	-0.348895	CMP	1.21876	1.56678
singles-PB1022-mono-160128-24	1.98106	8.8338	mono	-1.69699	-6.1282
singles-BM0828-MEP-160420-36	7.05186	-3.78982	MEP	2.36245	7.81536
singles-20160726-scATAC-BM1214-CMP-LS-43	5.79253	-0.192585	CMP	3.23308	0.763029
BM1077-MPP-Frozen-160105-67	10.4321	-2.87471	MPP	-0.0410753	2.43577
singles-20160726-scATAC-BM1137-GMP3high-HYC-19	6.62765	6.21584	GMP	-0.999999	-4.58489
singles-BM0828-CMP-frozen-151118-73	8.13081	0.0242417	CMP	-1.52839	0.905719
singles-160808-scATAC-BM1137-GMP2mid-LS-35	4.85692	5.24696	GMP	-3.10104	-6.60238
singles-BM1214-MCP-frozen-160128-35	5.94709	10.8211	pDC	-1.38154	-5.62604
singles-BM0828-CMP-frozen-151118-50	7.93377	-0.0879333	CMP	1.52002	2.57229
BM1077-CLP-Frozen-160106-75	10.0347	6.17991	CLP	-2.01685	-2.06333
singles-PB1022-mono-160128-79	1.42082	8.67957	mono	-2.7917	-8.90555
singles-BM0828-HSC-frozen-151027-56	9.16822	0.0874815	HSC	-0.763289	-0.83689
singles-BM1214-MCP-frozen-160128-17	6.156	10.2616	pDC	-1.65643	-3.87609
singles-20160726-scATAC-BM1137-GMP3high-HYC-90	6.33293	7.19737	GMP	-1.64591	-3.42466
singles-160809-scATAC-BM1137-GMP1low-LS-80	6.08955	3.96558	GMP	-2.85751	-2.87713
singles-160819-BM1137-CMP-LS-27	7.2386	0.439417	CMP	-0.870231	0.25125
BM1077-HSC-Frozen-160105-89	11.5917	-2.36912	HSC	0.650875	-1.44406
singles-20160617-scATAC-BM1077-CMP-HYC-55	3.4334	-0.618267	CMP	-2.28262	-0.924557
singles-160818-BM1137-pDC-LS-63	6.84275	11.1817	pDC	-3.80924	-10.2543
singles-BM1214-MCP-frozen-160128-26	5.97434	10.2774	pDC	-2.70931	-4.69621
singles-160809-scATAC-BM1137-GMP1low-LS-31	6.22389	4.33278	GMP	-2.42808	-5.8599
BM1077-CMP-Frozen-160106-6	5.48792	0.763215	CMP	1.22168	-0.171966
singles-BM0828-CMP-frozen-151118-95	7.65004	-0.741328	CMP	1.64039	9.39274
singles-BM0828-MPP-frozen-151103-30	8.01855	-0.278875	MPP	3.14142	4.16296
singles-160809-scATAC-BM1137-GMP1low-LS-15	6.2959	3.57131	GMP	-1.11774	-2.86298
BM1077-CMP-Frozen-160106-50	5.49024	0.754602	CMP	0.593853	-0.0226553
singles-BM0828-CLP-frozen-151103-4	10.6826	6.35658	CLP	-0.544244	-2.41816
singles-PB1022-mono-160128-44	2.15372	8.91684	mono	-3.79397	-5.38273
BM1077-CMP-Frozen-160106-55	5.90703	-2.55404	CMP	8.70959	20.7294
BM1077-MPP-Frozen-160105-68	10.6833	-3.13727	MPP	0.283171	1.14421
BM1077-CLP-Frozen-160106-50	9.80724	6.18925	CLP	-0.3691	-0.19307
singles-BM0106-HSC-LS-160219-92	11.5567	-3.04703	HSC	1.02647	-0.101726
singles-20160726-scATAC-BM1214-CMP-LS-92	6.62538	-0.0456959	CMP	5.48921	7.20778
singles-BM0106-HSC-SIM-160219-72	11.7538	-3.11624	HSC	-0.61967	0.304334
singles-160819-BM1137-CMP-LS-32	6.97821	0.298791	CMP	-0.75131	-1.39212
singles-BM0828-LMPP-frozen-151105-87	8.30833	4.46032	LMPP	-3.20903	-4.31919
singles-160822-BM1137-CMP-LS-34	6.38525	-0.00425863	CMP	1.81402	2.36582
singles-20160726-scATAC-BM1214-CMP-LS-54	6.39855	-0.440969	CMP	3.43004	5.43647
singles-BM0828-GMP-151027-43	6.42187	4.49647	GMP	0.992907	-1.23575
singles-BM0828-LMPP-frozen-151105-57	8.32714	4.85428	LMPP	-0.425591	-5.32603
singles-BM1214-GMP-160421-77	5.65239	4.58554	GMP	-0.300397	-4.2453
BM1077-LMPP-Frozen-160107-15	4.80302	1.50653	LMPP	-1.45756	-2.08783
BM1077-HSC-Frozen-160105-78	10.9409	-2.63766	HSC	-0.368768	-1.24467
singles-BM0828-LMPP-frozen-151105-13	7.74587	4.89127	LMPP	-0.803235	-1.47442
singles-BM1214-GMP-160421-73	5.30309	5.06649	GMP	-3.19844	-8.3344
singles-BM0106-HSC-LS-160219-66	11.4541	-2.91286	HSC	-1.59291	-0.464923
BM1077-MPP-Frozen-160105-84	10.1912	-1.68825	MPP	-0.937777	1.61538
BM1077-LMPP-Frozen-160107-47	4.71311	1.85164	LMPP	-0.598331	-3.97797
singles-BM0828-HSC-frozen-151027-37	9.25665	0.197334	HSC	-0.678463	-0.73295
BM1077-LMPP-Frozen-160107-81	4.88303	2.05084	LMPP	0.516937	-3.13801
BM1077-LMPP-Frozen-160107-90	4.71523	1.5435	LMPP	-1.74904	-3.12512
singles-BM0828-HSC-frozen-151027-77	9.67004	0.298636	HSC	-0.0898773	0.0701786
BM1077-HSC-Frozen-160105-95	10.8718	-2.77309	HSC	-0.467405	1.55264
singles-BM0828-HSC-fresh-151027-73	10.3924	1.42911	HSC	0.386291	1.17564
BM1077-HSC-Frozen-160105-62	10.7741	-2.31222	HSC	-0.425731	-0.204929
singles-BM0828-CMP-frozen-151118-23	7.41715	-0.2056	CMP	0.909924	2.34838
singles-20160617-scATAC-BM1214-CMP-LS-96	4.26123	-0.187535	CMP	-1.42997	1.0992
singles-BM1214-GMP-160421-1	5.80834	4.68044	GMP	-2.83378	-5.8248
singles-BM0828-MPP-frozen-151103-36	6.80929	-3.92274	MPP	3.37508	6.51889
singles-160808-scATAC-BM1137-GMP2mid-LS-16	6.16038	5.23695	GMP	0.344328	-2.30147
singles-20160617-scATAC-BM1077-CMP-HYC-10	4.39684	0.24177	CMP	-0.405178	0.734903
singles-BM0106-HSC-LS-160219-20	10.2225	-1.00074	HSC	-0.725786	-0.629378
singles-160822-BM1137-CMP-LS-41	6.3823	0.228776	CMP	2.34496	3.44687
singles-BM0828-HSC-fresh-151027-3	10.3797	1.15328	HSC	-0.200067	0.998664
singles-160809-scATAC-BM1137-GMP1low-LS-4	5.89026	4.12032	GMP	-0.609299	-2.92364
BM1077-MPP-Frozen-160105-42	10.6554	-3.20682	MPP	1.15064	2.18172
singles-BM0106-HSC-SIM-160219-89	11.0669	-1.89724	HSC	0.520678	1.10847
singles-20160617-scATAC-BM1214-CMP-LS-2	4.49728	0.25131	CMP	-0.683525	-1.97259
singles-20160617-scATAC-BM1077-CMP-HYC-45	2.74033	-1.08857	CMP	-0.362435	-0.756824
singles-160809-scATAC-BM1137-GMP1low-LS-77	6.45656	3.87555	GMP	-0.883906	-2.88114
singles-160822-BM1137-CMP-LS-23	6.31406	0.0505772	CMP	3.49308	3.1879
singles-20160726-scATAC-BM1214-CMP-LS-68	6.40679	-0.953793	CMP	1.81077	6.12473
singles-20160617-scATAC-BM1214-CMP-LS-88	3.41936	-0.773551	CMP	1.11026	1.54365
singles-160809-scATAC-BM1137-GMP1low-LS-14	5.73844	3.84613	GMP	-1.23485	-4.09611
singles-BM0828-HSC-fresh-151027-39	10.4629	1.50235	HSC	1.68033	1.08211
singles-BM0828-LMPP-frozen-151105-77	7.87282	4.97624	LMPP	-4.37849	-4.33994
singles-160819-BM1137-CMP-LS-34	6.98637	-1.88645	CMP	9.82151	22.1784
BM1077-CLP-Frozen-160106-88	9.93966	6.27404	CLP	-0.61982	-1.87947
singles-BM1214-GMP-160421-30	6.23727	4.36799	GMP	-1.29532	-4.35936
singles-BM0828-LMPP-frozen-151105-95	8.07097	4.0704	LMPP	-3.21249	-4.41825
singles-BM0106-HSC-SIM-160219-18	11.0686	-2.07073	HSC	-0.216879	-1.07003
singles-BM1214-MCP-frozen-160128-6	5.92975	10.457	pDC	-1.1076	-3.30712
singles-20160617-scATAC-BM1077-CMP-HYC-25	4.47509	0.261367	CMP	-1.06679	0.087545
singles-BM0106-HSC-SIM-160219-51	11.5028	-2.98977	HSC	-0.292269	-0.0287973
singles-PB1022-mono-160128-11	2.36913	8.885	mono	-0.71316	-2.80638
singles-160819-BM1137-CMP-LS-31	6.89721	-0.303693	CMP	1.37738	2.5653
singles-BM0828-LMPP-frozen-151105-31	6.2713	4.9717	LMPP	-0.392736	-3.28417
BM1077-GMP-Frozen-160107-56	5.39218	5.52463	GMP	-3.21647	-5.42623
singles-20160726-scATAC-BM1137-GMP3high-HYC-80	6.13657	10.4831	GMP	-2.22409	-6.53754
singles-20160617-scATAC-BM1214-CMP-LS-43	3.8755	-0.331351	CMP	-0.915221	-0.788997
singles-20160726-scATAC-BM1137-GMP3high-HYC-48	6.25177	6.61646	GMP	-2.33508	-3.86159
singles-BM0828-MPP-frozen-151103-96	10.0264	0.18997	MPP	1.26171	2.77244
singles-BM0106-HSC-SIM-160219-30	10.7897	-2.52286	HSC	1.3306	0.743087
singles-BM0828-HSC-fresh-151027-46	9.8742	0.0270572	HSC	0.145096	1.82519
singles-160818-BM1137-pDC-LS-31	6.5652	11.157	pDC	-2.84524	-5.16563
BM1077-HSC-Frozen-160105-90	11.8699	-2.40537	HSC	-0.263047	-0.337383
singles-BM0106-HSC-LS-160219-3	11.5746	-2.57548	HSC	0.504366	0.548093
singles-BM0106-HSC-LS-160219-91	11.6196	-2.95402	HSC	0.376816	-1.0618
singles-PB1022-mono-160128-89	2.25477	8.92295	mono	-1.38056	-2.63129
singles-MEP-141017-34	6.47887	-1.90963	MEP	4.90368	8.49411
singles-BM0828-CMP-frozen-151118-91	6.36088	-0.165301	CMP	-0.277201	1.02207
singles-160809-scATAC-BM1137-GMP1low-LS-55	5.91911	4.42144	GMP	-1.56338	-5.98648
BM1077-HSC-Frozen-160105-11	10.7884	-2.36079	HSC	-0.301023	-0.323124
singles-BM0828-GMP-151027-42	8.63023	5.06095	GMP	-2.17288	-4.73682
singles-20160617-scATAC-BM1214-CMP-LS-76	5.11815	-1.0232	CMP	3.26609	5.30557
singles-BM0828-CMP-frozen-151118-72	9.47852	0.761809	CMP	2.113	1.3781
BM1077-MPP-Frozen-160105-55	10.2499	-2.57941	MPP	-0.755722	0.193035
singles-BM0828-MEP-160420-49	7.27545	-3.97373	MEP	3.60646	13.8352
singles-BM0106-HSC-LS-160219-57	11.6959	-2.40953	HSC	0.224224	1.49484
BM1077-LMPP-Frozen-160107-12	5.1005	2.6757	LMPP	-2.61754	-4.29265
singles-20160726-scATAC-BM1214-CMP-LS-82	6.78534	0.359355	CMP	-1.76653	-2.50066
singles-BM1214-GMP-160421-86	5.774	5.47191	GMP	0.0337264	-2.00563
BM1077-MEP-Frozen-160107-2	5.869	-2.57131	MEP	3.54099	9.28308
BM1077-MEP-Frozen-160107-12	5.64742	-2.80109	MEP	4.61653	10.8067
singles-BM0106-HSC-SIM-160219-92	11.4547	-2.94362	HSC	-1.91826	-0.801006
singles-20160726-scATAC-BM1214-CMP-LS-74	6.07988	3.53652	CMP	-0.433395	0.339303
singles-160808-scATAC-BM1137-GMP2mid-LS-92	4.65991	6.24541	GMP	-4.11704	-2.97893
BM1077-LMPP-Frozen-160107-71	4.77756	2.01824	LMPP	-0.643066	-3.6344
singles-20160726-scATAC-BM1214-CMP-LS-71	7.51088	0.971575	CMP	-0.249395	0.95661
BM1077-CMP-Frozen-160106-57	5.89383	0.978138	CMP	2.53633	0.868794
singles-160818-BM1137-pDC-LS-51	6.69604	11.31	pDC	-4.12406	-9.1267
singles-BM0828-GMP-151027-93	7.41623	3.86228	GMP	-1.12128	-2.81129
singles-BM0106-HSC-LS-160219-62	10.7653	-1.51504	HSC	0.621351	-0.0188432
singles-BM0828-CMP-frozen-151118-13	5.60062	-0.349161	CMP	1.45203	2.22961
BM1077-HSC-Frozen-160105-24	10.5301	-3.18884	HSC	0.452232	-0.637784
BM1077-MPP-Frozen-160105-34	10.136	-1.77504	MPP	-1.2951	-0.188308
singles-160808-scATAC-BM1137-GMP2mid-LS-96	4.67827	6.2249	GMP	-1.30277	-3.04127
singles-20160617-scATAC-BM1077-CMP-HYC-61	5.08309	-0.99661	CMP	1.78113	5.92489
BM1077-CMP-Frozen-160106-95	9.72634	-2.15548	CMP	-0.473842	1.47351
singles-20160617-scATAC-BM1214-CMP-LS-48	4.24273	-0.29941	CMP	0.297342	1.68046
singles-BM0106-HSC-LS-160219-77	10.5688	-1.54474	HSC	-0.226082	-3.46157
singles-20160617-scATAC-BM1077-CMP-HYC-37	5.22603	-0.672836	CMP	2.62652	4.19519
BM1077-CLP-Frozen-160106-78	9.36959	5.93771	CLP	1.05744	-2.71783
singles-BM0828-HSC-fresh-151027-80	10.1857	1.39533	HSC	0.299457	1.35093
singles-20160617-scATAC-BM1214-CMP-LS-82	4.28716	-0.109321	CMP	-0.184778	0.410105
BM1077-CMP-Frozen-160106-39	6.18113	-1.33208	CMP	2.85602	12.0947
BM1077-CMP-Frozen-160106-70	5.83715	-0.907628	CMP	1.48537	5.05672
singles-BM0828-GMP-151027-76	7.53381	4.6265	GMP	0.309351	-4.0399
BM1077-CMP-Frozen-160106-19	5.67357	-0.77296	CMP	-0.163691	2.33239
singles-BM0106-HSC-SIM-160219-33	11.728	-2.88096	HSC	-0.970717	-1.23177
singles-BM0828-MEP-160420-18	6.99323	-3.75582	MEP	4.63966	8.14077
singles-BM0828-HSC-frozen-151027-89	10.2311	0.63293	HSC	-0.294149	-0.189414
singles-BM0828-MPP-frozen-151103-59	10.1463	0.903944	MPP	-0.997141	0.519073
BM1077-HSC-Frozen-160105-80	11.1253	-2.78144	HSC	0.243243	-0.196751
singles-PB1022-mono-160128-37	1.20972	8.63038	mono	-1.93619	-6.89632
singles-BM0106-HSC-LS-160219-10	10.6967	-1.88058	HSC	0.472227	2.97149
BM1077-HSC-Frozen-160105-3	11.0005	-3.22417	HSC	-1.49022	0.0377019
singles-BM0828-CLP-frozen-151103-31	10.0257	5.94087	CLP	-0.801496	-2.99868
BM1077-HSC-Frozen-160105-19	11.5152	-3.37723	HSC	-0.484938	0.26729
singles-BM1214-GMP-160421-89	5.76086	4.7759	GMP	-0.877849	-4.03042
singles-BM0828-MPP-frozen-151103-31	10.3262	0.679247	MPP	1.33512	2.96834
singles-160819-BM1137-CMP-LS-95	7.54991	0.382488	CMP	0.599414	-1.6942
BM1077-LMPP-Frozen-160107-19	4.72904	1.52753	LMPP	0.193596	-2.08797
singles-20160617-scATAC-BM1077-CMP-HYC-35	3.80684	-0.760196	CMP	1.01791	4.26916
BM1077-LMPP-Frozen-160107-30	4.74092	1.55867	LMPP	-1.6155	-1.40577
singles-20160726-scATAC-BM1137-GMP3high-HYC-55	6.10868	6.41701	GMP	-3.36514	-2.84851
singles-BM0106-HSC-SIM-160219-85	11.1082	-2.67059	HSC	-0.583195	0.735608
singles-PB1022-mono-160128-53	1.76438	8.83024	mono	-2.53343	-7.04538
BM1077-CLP-Frozen-160106-71	9.34982	5.89677	CLP	-1.45113	-3.43277
BM1077-MEP-Frozen-160107-6	5.72482	-2.70761	MEP	5.19553	15.3625
singles-BM0828-CLP-frozen-151103-17	10.6596	6.36157	CLP	-1.42307	-2.43086
singles-BM0828-MPP-frozen-151103-9	8.79714	0.188951	MPP	-0.615717	0.452972
BM1077-CMP-Frozen-160106-92	6.15538	-1.72124	CMP	5.55384	10.6691
singles-PB1022-mono-160128-58	2.15578	8.90222	mono	-1.8558	-3.85565
BM1077-MPP-Frozen-160105-37	10.3931	-2.81182	MPP	-0.0851378	1.52479
singles-MEP-141017-22	6.30021	-2.58286	MEP	9.60823	20.9026
BM1077-MEP-Frozen-160107-95	5.80681	-2.77897	MEP	8.51483	15.4601
singles-BM0828-CLP-frozen-151103-93	9.65026	6.24786	CLP	2.2526	-0.0385353
singles-20160617-scATAC-BM1077-CMP-HYC-56	4.93712	0.735543	CMP	-0.104108	-1.68759
singles-BM0828-LMPP-frozen-151105-27	8.43047	4.49775	LMPP	-3.44031	-2.44058
singles-BM0828-HSC-fresh-151027-63	9.12367	0.480426	HSC	-1.78674	-1.06156
singles-20160726-scATAC-BM1137-GMP3high-HYC-5	6.20822	6.16893	GMP	-1.60641	-4.26984
BM1077-GMP-Frozen-160107-25	9.08067	5.67743	GMP	-1.34226	-3.48707
singles-BM0106-HSC-LS-160219-64	10.8501	-1.80458	HSC	0.241345	0.801193
BM1077-GMP-Frozen-160107-32	5.58047	5.41502	GMP	-0.889046	-4.69595
singles-BM0828-LMPP-frozen-151105-55	7.89692	4.16179	LMPP	-2.75847	-4.3783
BM1077-CMP-Frozen-160106-62	5.68381	0.505963	CMP	0.602876	4.26825
singles-BM0828-MEP-160420-77	6.89179	-4.17158	MEP	1.45874	5.37887
singles-BM0106-HSC-LS-160219-74	11.003	-2.02277	HSC	-1.11643	1.74814
singles-BM0828-HSC-frozen-151027-66	9.98957	0.681289	HSC	0.640733	0.724476
singles-BM0106-HSC-LS-160219-40	11.4061	-2.84175	HSC	0.0816094	1.38291
singles-BM0106-HSC-SIM-160219-71	11.4101	-2.96706	HSC	-0.638494	1.33383
singles-BM0828-HSC-fresh-151027-44	10.3279	1.57403	HSC	-0.710621	0.609563
BM1077-GMP-Frozen-160107-20	5.84154	5.55114	GMP	-1.03026	-3.22177
singles-20160726-scATAC-BM1214-CMP-LS-6	6.26406	-1.3824	CMP	4.40926	8.5409
singles-20160617-scATAC-BM1077-CMP-HYC-24	3.27796	-0.845264	CMP	1.615	0.973569
singles-PB1022-mono-160128-63	1.84119	8.75934	mono	-3.05623	-5.91608
singles-BM0828-HSC-frozen-151027-81	10.1693	0.883045	HSC	2.27957	1.79322
singles-BM0828-MEP-160420-12	7.0373	-3.75093	MEP	3.16761	6.70108
singles-160822-BM1137-CMP-LS-73	6.68802	0.913595	CMP	1.27668	3.57617
singles-BM0106-HSC-SIM-160219-76	11.6593	-2.7512	HSC	0.824713	-0.445928
singles-160818-BM1137-pDC-LS-42	6.6078	11.3506	pDC	-2.50562	-8.74771
BM1077-GMP-Frozen-160107-5	5.62361	5.53734	GMP	0.320475	-3.35511
singles-BM1214-GMP-160421-52	5.7958	4.1214	GMP	-0.987475	-1.50821
singles-BM0828-LMPP-frozen-151105-1	7.72965	4.97739	LMPP	-1.19471	-3.23421
singles-20160617-scATAC-BM1214-CMP-LS-56	4.19389	-0.32738	CMP	0.296438	1.94704
singles-160808-scATAC-BM1137-GMP2mid-LS-65	5.22883	5.27446	GMP	-0.947482	-5.46448
singles-BM1214-MCP-frozen-160128-71	6.89548	11.0596	pDC	-3.1522	-5.31719
singles-160808-scATAC-BM1137-GMP2mid-LS-76	4.72152	6.19976	GMP	-2.18184	-5.87489
singles-BM1214-GMP-160421-16	5.62896	4.19328	GMP	-1.88053	-2.38311
singles-BM0828-MPP-frozen-151103-91	9.13399	0.0964443	MPP	-0.697096	1.28288
singles-20160617-scATAC-BM1214-CMP-LS-71	4.51193	0.271832	CMP	-0.672222	0.146552
singles-BM0828-GMP-151027-86	7.01063	4.09972	GMP	-0.980973	-3.35311
BM1077-LMPP-Frozen-160107-33	4.61901	1.75619	LMPP	-1.28624	-3.1662
singles-20160726-scATAC-BM1137-GMP3high-HYC-16	6.31826	5.68937	GMP	-0.753561	-1.74288
singles-BM0828-MEP-160420-86	6.93302	-4.41489	MEP	3.83165	11.0177
singles-BM1214-MCP-frozen-160128-2	6.2894	10.5367	pDC	-1.07601	-4.67967
singles-BM0828-GMP-151027-49	6.4371	4.41233	GMP	-2.89214	-5.94982
BM1077-HSC-Frozen-160105-54	10.2416	-2.83065	HSC	0.0599593	-0.414116
singles-BM0828-MEP-160420-50	7.36967	-4.05595	MEP	3.38651	8.23211
singles-160809-scATAC-BM1137-GMP1low-LS-75	6.39026	4.17486	GMP	-0.946711	-4.00717
singles-BM0828-CMP-frozen-151118-65	7.68392	-0.174349	CMP	0.718169	3.6939
singles-BM0106-UNK-160418-95	4.24527	3.90686	UNK	-4.1579	-3.48312
singles-BM0828-GMP-151027-11	7.50127	4.85818	GMP	-1.7623	-2.89337
BM1077-MPP-Frozen-160105-28	10.7223	-2.7453	MPP	0.27639	0.945906
singles-BM0828-CLP-frozen-151103-45	9.90977	6.36164	CLP	0.492211	-2.11977
singles-20160617-scATAC-BM1214-CMP-LS-67	2.74202	-1.0851	CMP	-1.36141	-1.45347
BM1077-HSC-Frozen-160105-79	10.2629	-2.33	HSC	-0.387737	0.463153
singles-160819-BM1137-CMP-LS-73	6.91145	-0.775202	CMP	4.42725	10.5832
singles-BM0828-CMP-frozen-151118-30	7.5294	-0.356382	CMP	2.31598	7.34526
singles-160808-scATAC-BM1137-GMP2mid-LS-40	4.91414	5.34366	GMP	-1.06339	-6.73835
BM1077-MEP-Frozen-160107-11	5.66012	-2.75508	MEP	6.34877	15.2349
BM1077-MPP-Frozen-160105-20	10.1616	-2.22237	MPP	0.713464	3.33674
singles-BM0828-GMP-151027-22	5.46791	5.44182	GMP	-4.05548	-6.0153
singles-BM0828-HSC-fresh-151027-70	10.4217	0.879815	HSC	1.95028	-0.637664
BM1077-HSC-Frozen-160105-31	11.6025	-3.31732	HSC	-0.869726	-0.607329
BM1077-CMP-Frozen-160106-28	6.09961	-1.14705	CMP	3.36305	10.1567
singles-BM0828-CMP-frozen-151118-76	7.78433	-0.60292	CMP	3.45164	12.6771
singles-BM0106-HSC-LS-160219-5	11.8288	-2.25345	HSC	-0.605561	-0.274055
singles-BM0828-CMP-frozen-151118-63	8.03588	0.286929	CMP	-0.221415	0.249418
singles-BM0828-CMP-frozen-151118-59	7.48989	-0.258505	CMP	3.58727	7.71714
singles-20160726-scATAC-BM1137-GMP3high-HYC-96	6.33954	7.26235	GMP	-0.426907	-4.20023
singles-BM0106-HSC-LS-160219-39	11.3753	-2.64692	HSC	0.0816567	0.681807
BM1077-CMP-Frozen-160106-64	7.36683	-0.804119	CMP	2.18321	5.37447
singles-20160617-scATAC-BM1077-CMP-HYC-3	4.37813	-0.049248	CMP	2.21215	0.238362
BM1077-MEP-Frozen-160107-1	5.96418	-2.44361	MEP	3.80824	8.42886
singles-BM0828-LMPP-frozen-151105-60	7.99063	4.06499	LMPP	-0.280832	-3.47758
BM1077-CLP-Frozen-160106-66	9.14163	5.89588	CLP	0.215444	-1.7591
BM1077-MPP-Frozen-160105-78	10.6187	-3.15118	MPP	-0.79939	0.294763
BM1077-CMP-Frozen-160106-33	9.84823	-2.07061	CMP	-1.2143	0.707822
BM1077-LMPP-Frozen-160107-37	4.25259	1.75166	LMPP	-1.10969	-3.33146
BM1077-LMPP-Frozen-160107-78	5.00137	2.47182	LMPP	-4.19469	-4.46943
singles-BM0828-GMP-151027-12	5.77388	5.08201	GMP	-3.46059	-4.29196
BM1077-MPP-Frozen-160105-71	10.0392	-2.185	MPP	2.07288	4.78045
singles-20160726-scATAC-BM1214-CMP-LS-52	7.2305	-1.22211	CMP	8.19964	16.3692
singles-20160726-scATAC-BM1137-GMP3high-HYC-82	6.45132	6.3712	GMP	-2.81968	-4.27373
singles-160822-BM1137-CMP-LS-11	7.43743	-1.07081	CMP	2.22782	9.40582
singles-PB1022-mono-160128-83	1.42159	8.71347	mono	-3.75652	-5.97637
BM1077-MPP-Frozen-160105-51	10.612	-3.35474	MPP	0.60001	1.24834
singles-BM0106-HSC-SIM-160219-86	11.1452	-2.22408	HSC	0.516531	-0.703162
BM1077-LMPP-Frozen-160107-60	4.73082	1.80041	LMPP	-2.50981	-3.9932
singles-160818-BM1137-pDC-LS-17	6.43402	10.1283	pDC	-0.861319	-3.7758
singles-BM1214-GMP-160421-32	5.29374	5.18363	GMP	-3.4609	-5.74107
BM1077-CMP-Frozen-160106-44	5.90109	-1.02401	CMP	2.0842	4.7973
singles-BM1214-GMP-160421-61	5.09043	4.94257	GMP	-3.32806	-7.64196
singles-20160726-scATAC-BM1214-CMP-LS-72	6.76705	-0.339408	CMP	3.50648	6.10126
BM1077-MEP-Frozen-160107-36	5.46294	-3.10709	MEP	4.68154	11.5795
BM1077-MPP-Frozen-160105-72	10.6979	-2.46508	MPP	-1.94584	-0.373513
singles-BM0828-GMP-151027-24	5.37494	5.74639	GMP	-2.83759	-4.13823
singles-BM0828-CLP-frozen-151103-39	10.6991	6.3815	CLP	-0.584985	-2.65961
BM1077-MPP-Frozen-160105-7	10.3293	-1.98181	MPP	1.64567	1.72196
singles-BM0828-CLP-frozen-151103-2	9.78874	6.31977	CLP	0.802603	-1.0019
singles-160809-scATAC-BM1137-GMP1low-LS-78	6.55326	3.75453	GMP	-1.81731	-2.84651
singles-160822-BM1137-CMP-LS-3	6.90418	-1.89167	CMP	5.34282	17.5926
singles-20160617-scATAC-BM1077-CMP-HYC-39	5.22461	-0.284562	CMP	0.0345887	1.67316
singles-160808-scATAC-BM1137-GMP2mid-LS-60	4.78266	6.13357	GMP	-1.22646	-3.13187
singles-PB1022-mono-160128-43	1.8051	8.75805	mono	-2.40957	-8.03152
singles-160822-BM1137-CMP-LS-83	6.77251	0.403109	CMP	2.3095	4.48633
singles-20160726-scATAC-BM1214-CMP-LS-59	6.6921	0.0126146	CMP	5.20037	7.74249
BM1077-LMPP-Frozen-160107-85	4.60749	2.15651	LMPP	-1.61637	-5.99818
singles-BM0106-HSC-SIM-160219-45	11.0144	-2.47924	HSC	-0.131928	0.708982
BM1077-HSC-Frozen-160105-75	11.1442	-3.33799	HSC	-1.5549	-0.773325
singles-BM1214-MCP-frozen-160128-14	5.98138	10.773	pDC	-3.14936	-5.93432
BM1077-MEP-Frozen-160107-3	5.92479	-2.55019	MEP	3.56425	9.26239
singles-20160726-scATAC-BM1137-GMP3high-HYC-71	6.36986	6.70573	GMP	-2.5234	-2.55577
singles-160822-BM1137-CMP-LS-59	7.33115	-1.12077	CMP	4.47527	11.1897
singles-BM0828-HSC-fresh-151027-43	8.98914	0.207186	HSC	-0.508639	-0.341191
singles-20160617-scATAC-BM1214-CMP-LS-37	3.53643	-0.548058	CMP	-0.315678	-0.0926961
singles-MEP-141017-12	6.38815	-2.69399	MEP	8.7591	20.3215
singles-BM0828-MPP-frozen-151103-18	9.81825	-0.115783	MPP	1.12255	4.60637
singles-160819-BM1137-CMP-LS-78	6.64258	-0.951597	CMP	2.10368	5.32585
singles-BM0828-MEP-160420-93	6.94768	-4.42832	MEP	1.84135	8.68293
BM1077-MPP-Frozen-160105-65	10.2109	-1.86861	MPP	2.07492	3.91458
singles-BM1214-MCP-frozen-160128-59	5.92525	10.7676	pDC	-3.57449	-5.57415
BM1077-LMPP-Frozen-160107-73	4.71436	1.32663	LMPP	-0.343182	-3.07162
singles-160808-scATAC-BM1137-GMP2mid-LS-70	4.70497	6.21293	GMP	-0.97419	-2.89009
singles-BM1214-GMP-160421-88	5.56092	5.21192	GMP	-0.222896	-4.44424
singles-BM0106-UNK-160418-16	4.97355	3.86676	UNK	0.129291	-4.42409
singles-160809-scATAC-BM1137-GMP1low-LS-79	5.956	4.08449	GMP	-0.794526	-4.82504
singles-BM0828-MEP-160420-85	6.93227	-4.4914	MEP	5.08401	9.1055
singles-20160617-scATAC-BM1214-CMP-LS-36	2.82941	-1.01386	CMP	0.940765	0.192283
singles-BM0828-HSC-fresh-151027-89	10.233	0.607277	HSC	0.843366	1.20511
singles-BM0828-MEP-160420-89	6.94667	-4.26077	MEP	3.0546	11.1966
singles-20160726-scATAC-BM1214-CMP-LS-40	7.1295	-1.26949	CMP	4.46475	11.9359
singles-BM0828-CLP-frozen-151103-67	9.91511	6.03827	CLP	-1.55585	-4.10444
BM1077-CLP-Frozen-160106-42	9.77209	6.30491	CLP	-0.200573	-1.24071
BM1077-MEP-Frozen-160107-14	6.03883	-2.31544	MEP	4.36122	9.76274
BM1077-LMPP-Frozen-160107-55	4.5827	1.68659	LMPP	-0.828001	-1.58401
singles-MEP-141017-36	6.30425	-2.48955	MEP	6.4557	13.1812
singles-BM1214-GMP-160421-26	6.28693	9.84108	GMP	-2.6104	-5.69166
singles-BM0828-CLP-frozen-151103-46	9.21206	5.90127	CLP	-1.21692	-0.911793
BM1077-GMP-Frozen-160107-71	5.22074	4.92597	GMP	-2.03743	-5.21358
BM1077-MEP-Frozen-160107-43	5.99817	-2.44376	MEP	4.40783	10.9972
BM1077-CMP-Frozen-160106-31	5.85966	-0.33672	CMP	3.00747	2.8291
BM1077-GMP-Frozen-160107-62	5.35544	4.13409	GMP	-0.749601	-3.34249
singles-20160617-scATAC-BM1214-CMP-LS-57	2.79094	-1.03433	CMP	-0.177663	0.545458
singles-160808-scATAC-BM1137-GMP2mid-LS-10	6.08981	5.13333	GMP	-2.61872	-7.58832
singles-BM1214-GMP-160421-91	4.89818	4.67734	GMP	-3.95421	-9.45483
BM1077-HSC-Frozen-160105-61	10.3234	-2.53293	HSC	1.46256	1.514
singles-20160617-scATAC-BM1214-CMP-LS-47	5.13928	-0.367179	CMP	0.903584	3.78637
singles-20160617-scATAC-BM1077-CMP-HYC-53	3.74808	-0.618305	CMP	1.02299	1.13041
singles-BM0828-CLP-frozen-151103-34	10.0329	6.42538	CLP	-0.261227	-0.470231
singles-BM1214-MCP-frozen-160128-51	6.13208	10.7998	pDC	-1.7286	-5.03781
singles-160819-BM1137-CMP-LS-44	6.9201	-0.644688	CMP	2.59407	4.57082
singles-BM0828-CMP-frozen-151118-21	7.71681	-0.198205	CMP	1.39809	3.01593
singles-BM0828-MEP-160420-57	7.37133	-4.08003	MEP	3.43042	10.0258
singles-BM0828-CMP-frozen-151118-60	8.36762	0.595775	CMP	-0.660683	-0.731816
singles-PB1022-mono-160128-5	1.95794	8.74666	mono	-3.06431	-5.98899
singles-BM0828-MEP-160420-39	7.1316	-3.81073	MEP	4.3537	8.64731
singles-PB1022-mono-160128-64	2.1117	8.87462	mono	-3.30765	-5.12982
singles-BM0106-HSC-SIM-160219-36	10.8606	-1.96564	HSC	0.625678	2.05523
singles-BM0828-HSC-fresh-151027-25	10.3748	1.39053	HSC	2.48193	1.6216
singles-BM0106-HSC-SIM-160219-70	11.6878	-3.00782	HSC	0.738075	-0.406837
singles-BM0828-CMP-frozen-151118-6	10.0978	1.1736	CMP	2.2536	3.41441
BM1077-MPP-Frozen-160105-61	10.5671	-3.28224	MPP	0.524796	1.08701
singles-BM0106-UNK-160418-36	4.75051	3.68927	UNK	-0.950267	-3.42538
BM1077-MPP-Frozen-160105-96	10.6048	-2.11852	MPP	-0.110222	-0.0667038
singles-PB1022-mono-160128-2	1.40226	8.68092	mono	-2.30809	-7.62696
singles-160822-BM1137-CMP-LS-21	5.66625	-0.44481	CMP	-0.641592	2.09883
singles-BM0106-HSC-LS-160219-78	11.8089	-3.08467	HSC	-1.49999	-1.64909
singles-BM0106-UNK-160418-91	4.28547	3.91282	UNK	-0.421751	-4.31354
BM1077-LMPP-Frozen-160107-11	4.5694	1.77247	LMPP	-2.54268	-3.75355
singles-160822-BM1137-CMP-LS-56	7.40832	-1.12271	CMP	2.3958	7.78699
singles-20160726-scATAC-BM1137-GMP3high-HYC-84	6.32381	6.81775	GMP	-1.58851	-1.34262
singles-BM0828-CMP-frozen-151118-69	7.77907	0.471999	CMP	-1.69309	1.18212
singles-BM1214-GMP-160421-49	5.15513	5.22132	GMP	-1.66999	-5.18066
singles-20160726-scATAC-BM1137-GMP3high-HYC-59	6.29305	6.69454	GMP	-1.20129	0.314243
singles-20160617-scATAC-BM1214-CMP-LS-64	5.65321	-0.548924	CMP	2.53443	2.2126
BM1077-GMP-Frozen-160107-16	5.60555	5.43335	GMP	-2.94615	-2.17527
singles-BM0828-MEP-160420-28	7.05087	-3.81448	MEP	6.32634	15.0362
singles-BM0106-HSC-SIM-160219-95	10.9788	-1.88337	HSC	0.230659	-0.512053
singles-BM0828-LMPP-frozen-151105-15	7.79384	4.97485	LMPP	0.796236	-2.23553
singles-BM1214-GMP-160421-14	6.52496	5.16376	GMP	-1.29666	-2.99716
BM1077-MEP-Frozen-160107-52	5.46816	-3.14732	MEP	8.08093	12.5319
singles-160809-scATAC-BM1137-GMP1low-LS-96	6.64345	3.59561	GMP	-1.51597	-2.13536
BM1077-MEP-Frozen-160107-41	5.45604	-3.07549	MEP	7.2454	17.229
singles-BM0828-MEP-160420-41	7.06174	-3.75824	MEP	3.54552	6.81644
singles-BM0106-HSC-LS-160219-45	11.7876	-2.76975	HSC	-0.845608	-0.509592
BM1077-MPP-Frozen-160105-52	10.0533	-2.45484	MPP	0.272887	1.58629
singles-BM0828-GMP-151027-2	5.04469	5.38799	GMP	-2.51628	-6.19702
singles-BM1214-GMP-160421-20	5.81776	4.6439	GMP	-1.93467	-2.91403
BM1077-LMPP-Frozen-160107-44	4.26967	1.74446	LMPP	-2.87824	-1.86443
singles-160809-scATAC-BM1137-GMP1low-LS-24	5.7922	4.36381	GMP	-2.1346	-3.78988
BM1077-LMPP-Frozen-160107-72	4.94235	1.82124	LMPP	0.448986	-2.09648
singles-160809-scATAC-BM1137-GMP1low-LS-42	6.36325	4.1792	GMP	-1.04306	-2.47009
singles-BM0106-HSC-LS-160219-25	11.3959	-2.83731	HSC	0.948925	0.981118
singles-BM0106-HSC-SIM-160219-77	10.6381	-1.71623	HSC	-0.541479	2.44644
singles-160818-BM1137-pDC-LS-90	6.06252	10.164	pDC	-2.00495	-3.32946
singles-160818-BM1137-pDC-LS-50	6.30423	10.2141	pDC	-2.06798	-2.76027
BM1077-LMPP-Frozen-160107-74	4.71995	1.28523	LMPP	-1.68914	-5.508
BM1077-HSC-Frozen-160105-40	10.9916	-3.31766	HSC	0.208157	0.389251
singles-160822-BM1137-CMP-LS-7	6.39314	1.90626	CMP	1.08261	-1.50957
singles-20160617-scATAC-BM1214-CMP-LS-73	2.8381	-1.00788	CMP	0.852588	-0.958678
singles-160819-BM1137-CMP-LS-88	7.32954	-1.18726	CMP	5.02467	13.5518
singles-BM1214-GMP-160421-21	5.9689	5.4238	GMP	0.129573	-4.41269
singles-BM0828-HSC-frozen-151027-82	10.4557	1.53248	HSC	1.28839	2.21637
singles-160809-scATAC-BM1137-GMP1low-LS-81	5.97583	3.98754	GMP	-1.97707	-3.16228
BM1077-HSC-Frozen-160105-1	11.1305	-3.24157	HSC	1.47476	-1.19809
singles-BM0106-UNK-160418-8	5.05269	4.08998	UNK	-2.55609	-2.08048
singles-20160726-scATAC-BM1137-GMP3high-HYC-29	5.74452	6.47029	GMP	-1.96143	-4.7462
singles-BM1214-GMP-160421-35	4.79749	5.03778	GMP	-1.09236	-5.41323
singles-BM1214-GMP-160421-39	6.52411	4.15234	GMP	-1.58452	-2.76019
singles-BM0106-UNK-160418-51	4.37534	3.9175	UNK	-2.71974	-6.32397
BM1077-CMP-Frozen-160106-49	5.17742	0.76169	CMP	0.101106	0.39323
singles-160818-BM1137-pDC-LS-40	6.06878	10.3011	pDC	-0.696416	-3.3635
singles-BM0828-MPP-frozen-151103-37	10.3457	0.886107	MPP	1.60142	2.0492
BM1077-LMPP-Frozen-160107-83	4.83459	1.69961	LMPP	-1.73781	-3.9672
singles-BM1214-GMP-160421-44	5.79476	4.96284	GMP	-0.435115	-3.85295
BM1077-GMP-Frozen-160107-43	5.75358	5.66064	GMP	-1.74637	-2.88194
singles-BM1214-GMP-160421-90	5.64804	4.62746	GMP	-1.68203	-4.75504
singles-BM1214-GMP-160421-62	5.36275	4.63529	GMP	-3.21443	-5.24244
singles-BM1214-MCP-frozen-160128-78	6.5594	11.1697	pDC	-1.40449	-6.98413
singles-BM0828-MPP-frozen-151103-73	10.3972	0.94945	MPP	1.36398	-1.15672
singles-BM0828-LMPP-frozen-151105-40	8.28089	4.51982	LMPP	-0.781647	-2.65561
singles-BM0828-GMP-151027-85	6.79891	4.36644	GMP	-3.05669	-2.30696
singles-BM0828-CLP-frozen-151103-13	10.7728	6.31579	CLP	0.202377	-3.41948
singles-BM0106-HSC-SIM-160219-61	10.6652	-2.19848	HSC	0.0970123	0.366551
BM1077-MPP-Frozen-160105-47	9.93917	-2.08308	MPP	0.395284	2.09295
singles-BM1214-MCP-frozen-160128-70	6.05629	10.5633	pDC	-3.02667	-5.13493
singles-BM0828-CLP-frozen-151103-68	9.78947	6.3004	CLP	-0.8922	-1.45105
singles-BM0828-LMPP-frozen-151105-12	6.96572	5.16834	LMPP	-0.624292	-1.07496
singles-PB1022-mono-160128-28	1.65327	8.73853	mono	-3.12602	-6.36829
BM1077-CLP-Frozen-160106-3	9.91673	6.37103	CLP	0.131704	-0.554366
BM1077-HSC-Frozen-160105-55	10.7032	-2.47959	HSC	0.00637833	0.413464
BM1077-HSC-Frozen-160105-59	10.5926	-2.58643	HSC	-1.99116	0.0548443
BM1077-HSC-Frozen-160105-36	11.6273	-2.31038	HSC	-1.84368	-0.844755
singles-20160726-scATAC-BM1137-GMP3high-HYC-57	6.21661	6.4861	GMP	-0.606935	-5.18314
singles-BM0828-MEP-160420-90	6.96405	-4.0865	MEP	6.36725	15.2863
singles-PB1022-mono-160128-56	1.74267	8.79289	mono	-0.859423	-5.18275
singles-160808-scATAC-BM1137-GMP2mid-LS-59	4.76696	6.16019	GMP	-4.04902	-3.25344
BM1077-HSC-Frozen-160105-50	10.5047	-2.2434	HSC	0.128203	0.163653
BM1077-CLP-Frozen-160106-36	9.82122	6.30143	CLP	-0.656954	-3.05722
singles-BM0106-HSC-LS-160219-76	10.5646	-1.47178	HSC	-0.835966	0.251761
BM1077-GMP-Frozen-160107-47	9.03128	5.65181	GMP	-3.24779	-4.27856
singles-160819-BM1137-CMP-LS-52	6.54128	-0.584006	CMP	2.80762	5.55633
singles-BM0106-HSC-SIM-160219-94	10.4836	-1.38404	HSC	-0.733054	-0.332485
singles-BM0828-HSC-fresh-151027-61	9.86624	0.0246312	HSC	1.95721	1.70637
singles-160819-BM1137-CMP-LS-61	6.6343	-0.366054	CMP	1.81636	3.55253
singles-PB1022-mono-160128-46	2.09796	8.87424	mono	-3.07363	-4.83287
BM1077-MPP-Frozen-160105-1	10.1574	-1.89241	MPP	-0.401457	0.136341
singles-160818-BM1137-pDC-LS-3	6.67727	11.2218	pDC	-2.94138	-9.09069
singles-BM0106-HSC-LS-160219-90	11.3804	-3.11322	HSC	-0.94248	-2.54995
singles-20160617-scATAC-BM1077-CMP-HYC-31	5.09593	-0.00700483	CMP	1.25908	0.53178
singles-BM0828-MEP-160420-43	7.28629	-4.07028	MEP	3.72093	7.30685
singles-BM1214-MCP-frozen-160128-32	5.9883	10.2685	pDC	-0.57902	-3.34477
singles-BM0828-HSC-fresh-151027-20	10.3193	1.48712	HSC	2.54604	2.3542
singles-BM1214-MCP-frozen-160128-77	6.22754	10.3978	pDC	-1.85263	-4.79844
singles-20160726-scATAC-BM1214-CMP-LS-33	7.51585	0.582387	CMP	-1.57379	-1.81354
singles-BM0828-MEP-160420-23	6.90603	-3.16439	MEP	11.7974	24.2669
BM1077-MPP-Frozen-160105-24	10.6924	-2.22758	MPP	1.92215	2.17692
BM1077-HSC-Frozen-160105-22	11.0805	-3.16244	HSC	-0.838624	-2.63026
singles-160822-BM1137-CMP-LS-25	7.12826	1.18795	CMP	-0.137431	-2.47372
singles-160818-BM1137-pDC-LS-83	6.09663	10.6097	pDC	-1.97445	-4.60282
singles-BM0828-CLP-frozen-151103-40	10.7608	6.3504	CLP	-0.649136	-4.55767
BM1077-LMPP-Frozen-160107-28	4.77254	1.64341	LMPP	-2.65779	-2.99523
singles-BM0828-CMP-frozen-151118-41	6.21354	-0.415737	CMP	1.7042	3.9713
singles-BM0828-HSC-frozen-151027-51	10.2354	1.55454	HSC	0.695095	0.779671
singles-BM0828-LMPP-frozen-151105-3	8.27493	4.259	LMPP	-2.21794	-5.64979
singles-BM0828-MEP-160420-74	6.94373	-4.35533	MEP	3.79952	10.5874
singles-BM1214-MCP-frozen-160128-56	5.95472	10.1295	pDC	-2.81156	-3.81953
singles-160822-BM1137-CMP-LS-95	7.46244	0.983175	CMP	-0.626122	-0.463271
singles-BM0106-UNK-160418-28	5.13911	0.0918373	UNK	-0.862031	-3.61159
BM1077-LMPP-Frozen-160107-62	4.5357	1.759	LMPP	-2.31876	-2.90495
BM1077-MEP-Frozen-160107-13	5.71791	-2.78949	MEP	4.28182	9.81683
BM1077-LMPP-Frozen-160107-46	4.60145	1.79048	LMPP	-3.1383	-2.61591
singles-160818-BM1137-pDC-LS-95	6.28537	10.3449	pDC	-3.64593	-4.63205
BM1077-GMP-Frozen-160107-23	5.52472	5.10831	GMP	-0.120933	-4.89749
singles-160822-BM1137-CMP-LS-69	6.67164	0.889221	CMP	3.37676	8.47396
BM1077-MPP-Frozen-160105-83	10.1277	-1.85182	MPP	0.0582738	0.648891
BM1077-MEP-Frozen-160107-17	5.59638	-2.86858	MEP	7.46074	15.221
singles-BM0106-HSC-SIM-160219-6	11.8805	-2.79166	HSC	0.796493	-1.27904
singles-160819-BM1137-CMP-LS-70	6.98153	1.21364	CMP	0.329511	1.17617
singles-20160726-scATAC-BM1137-GMP3high-HYC-95	6.33352	7.25816	GMP	-0.638846	-4.34943
singles-20160617-scATAC-BM1077-CMP-HYC-64	4.46916	0.256652	CMP	-1.99688	0.117784
singles-20160617-scATAC-BM1214-CMP-LS-63	3.62646	-0.725978	CMP	2.30974	0.639173
singles-BM1214-GMP-160421-47	4.88631	5.03285	GMP	-2.26765	-7.23453
singles-20160617-scATAC-BM1077-CMP-HYC-88	2.94557	-0.947646	CMP	0.30384	0.457873
singles-BM0828-LMPP-frozen-151105-67	7.91197	4.83855	LMPP	-0.422961	-3.58204
BM1077-MPP-Frozen-160105-63	10.593	-2.72198	MPP	2.65427	5.30081
singles-160822-BM1137-CMP-LS-61	6.45336	0.489569	CMP	3.13695	4.15954
singles-PB1022-mono-160128-6	2.29939	8.94656	mono	-1.30379	-2.46072
BM1077-MEP-Frozen-160107-51	6.85211	-3.16923	MEP	7.36225	15.9352
singles-160809-scATAC-BM1137-GMP1low-LS-43	6.06311	4.16441	GMP	-2.20342	-4.06697
singles-160809-scATAC-BM1137-GMP1low-LS-70	6.5055	3.8059	GMP	-2.02865	-5.94948
BM1077-LMPP-Frozen-160107-27	4.82456	1.74671	LMPP	-1.37638	-1.24222
singles-160822-BM1137-CMP-LS-27	7.47036	0.658627	CMP	0.605195	2.06138
singles-BM1214-MCP-frozen-160128-67	6.1634	10.4465	pDC	-3.74391	-5.56344
singles-BM0828-LMPP-frozen-151105-30	7.43209	4.76025	LMPP	0.828334	0.0166009
BM1077-MEP-Frozen-160107-18	5.66623	-2.80693	MEP	4.78217	16.3617
singles-20160726-scATAC-BM1214-CMP-LS-57	7.08191	0.394893	CMP	0.049201	-0.855281
singles-BM0106-HSC-SIM-160219-4	11.8206	-2.82548	HSC	1.30506	-1.32458
singles-BM0828-CMP-frozen-151118-19	5.6659	-0.29748	CMP	1.56987	1.62436
singles-20160617-scATAC-BM1214-CMP-LS-87	2.90564	-0.961553	CMP	2.98814	-0.919707
singles-20160726-scATAC-BM1214-CMP-LS-90	6.79344	0.217313	CMP	-1.14817	1.09801
singles-PB1022-mono-160128-86	1.23826	8.65224	mono	-5.04292	-17.1491
singles-160808-scATAC-BM1137-GMP2mid-LS-36	4.90209	5.29442	GMP	-0.120011	-2.29592
singles-BM0828-MEP-160420-71	7.06307	-3.68693	MEP	3.26096	11.3147
singles-BM0828-MEP-160420-6	7.01866	-3.62618	MEP	4.27651	11.4762
singles-160822-BM1137-CMP-LS-85	6.89833	-1.84811	CMP	4.22173	11.323
singles-160818-BM1137-pDC-LS-24	6.37933	10.297	pDC	-1.14297	-3.36932
BM1077-HSC-Frozen-160105-71	10.6622	-3.1043	HSC	0.241665	2.33796
singles-20160726-scATAC-BM1214-CMP-LS-28	7.46667	0.543248	CMP	0.32039	-0.171394
BM1077-MPP-Frozen-160105-81	10.4779	-2.51209	MPP	-0.946485	-0.690432
singles-BM0106-UNK-160418-12	4.9933	3.99786	UNK	-1.43366	-4.53119
singles-BM0106-UNK-160418-17	5.12629	3.76465	UNK	-1.15504	-3.29005
BM1077-MPP-Frozen-160105-69	5.68432	-0.291656	MPP	5.29204	6.26191
BM1077-LMPP-Frozen-160107-31	4.58034	1.6952	LMPP	-1.57526	-2.76459
singles-BM0828-CLP-frozen-151103-8	10.5605	6.32211	CLP	-0.661401	-2.22848
singles-160819-BM1137-CMP-LS-90	7.64939	0.241439	CMP	-0.636122	2.24715
singles-BM0106-HSC-LS-160219-82	11.1603	-2.17703	HSC	-0.456186	-1.84073
BM1077-CLP-Frozen-160106-83	10.0421	6.39166	CLP	0.570893	-0.595488
singles-160822-BM1137-CMP-LS-33	7.09402	0.899648	CMP	0.220877	-0.856804
singles-BM1214-MCP-frozen-160128-28	6.51481	10.6413	pDC	-2.28797	-5.36779
singles-20160726-scATAC-BM1137-GMP3high-HYC-24	6.30075	9.88667	GMP	-1.48742	-4.24957
singles-BM0828-LMPP-frozen-151105-45	8.06086	4.31908	LMPP	-2.80305	-4.4979
singles-BM0828-CLP-frozen-151103-71	10.771	6.35179	CLP	-0.43516	-2.27559
singles-20160726-scATAC-BM1137-GMP3high-HYC-31	5.97174	5.78914	GMP	-2.37507	-5.07464
singles-160819-BM1137-CMP-LS-38	6.91672	-0.257974	CMP	-0.955194	0.295978
BM1077-HSC-Frozen-160105-32	10.605	-2.55078	HSC	1.33482	0.227089
BM1077-MPP-Frozen-160105-9	10.4338	-3.20135	MPP	1.04219	3.31365
singles-160809-scATAC-BM1137-GMP1low-LS-60	6.4928	4.00325	GMP	0.151392	-3.24883
singles-160819-BM1137-CMP-LS-85	6.83376	-0.724459	CMP	0.219501	3.74051
singles-160808-scATAC-BM1137-GMP2mid-LS-66	4.80345	6.13398	GMP	-1.33267	-2.55314
singles-PB1022-mono-160128-74	1.46932	8.69967	mono	-2.32852	-6.07448
singles-20160617-scATAC-BM1077-CMP-HYC-33	4.39649	-0.00659871	CMP	2.57083	1.97362
singles-BM0828-GMP-151027-25	1.48506	8.36497	GMP	-0.320097	-6.71354
singles-BM0106-UNK-160418-56	4.38088	3.9322	UNK	-0.309145	-3.25841
singles-PB1022-mono-160128-90	1.31002	8.71475	mono	-3.5773	-7.84074
singles-BM0828-CMP-frozen-151118-56	6.59901	-0.374665	CMP	-0.772353	1.73699
singles-BM0828-GMP-151027-74	7.06682	4.66552	GMP	0.0236915	-1.60481
singles-20160617-scATAC-BM1214-CMP-LS-84	5.23965	-0.313324	CMP	1.29992	4.74114
singles-20160617-scATAC-BM1214-CMP-LS-92	5.15212	-1.10216	CMP	0.453745	6.78154
singles-BM0828-GMP-151027-20	8.44429	4.84247	GMP	-2.17065	-3.32719
BM1077-CLP-Frozen-160106-61	10.011	6.38916	CLP	-0.0341062	-2.13489
singles-BM0828-HSC-frozen-151027-39	9.09206	0.146014	HSC	-0.13416	-0.285168
singles-BM0828-GMP-151027-66	6.53425	4.55784	GMP	-1.35778	-3.77542
singles-BM1214-MCP-frozen-160128-48	6.21356	10.1055	pDC	-1.08007	-6.12374
singles-160808-scATAC-BM1137-GMP2mid-LS-47	4.89239	6.08168	GMP	-2.16802	-2.93804
BM1077-CMP-Frozen-160106-43	9.74231	-2.48443	CMP	-0.0430079	2.48322
BM1077-HSC-Frozen-160105-34	10.5057	-2.13209	HSC	-0.306879	1.33977
singles-BM0828-LMPP-frozen-151105-37	7.79356	4.30835	LMPP	-3.98619	-5.52732
singles-BM0828-LMPP-frozen-151105-78	8.31958	4.53698	LMPP	-1.02194	-2.8941
singles-160818-BM1137-pDC-LS-22	6.76021	11.1687	pDC	-3.91944	-6.30048
singles-BM0106-UNK-160418-47	4.82762	3.74796	UNK	-0.625768	-2.56637
singles-BM0828-LMPP-frozen-151105-59	7.76005	4.00227	LMPP	0.0838976	-4.2341
singles-BM0828-LMPP-frozen-151105-63	7.75073	4.70061	LMPP	-0.571866	-2.2594
singles-160822-BM1137-CMP-LS-16	7.42586	-0.753417	CMP	3.84149	5.97077
singles-20160726-scATAC-BM1137-GMP3high-HYC-12	6.21827	6.26605	GMP	-2.35476	-3.03655
singles-160808-scATAC-BM1137-GMP2mid-LS-52	5.19215	5.0055	GMP	-0.245093	-6.20863
singles-BM0106-HSC-LS-160219-41	10.5255	-1.81011	HSC	1.36798	2.73436
singles-BM1214-GMP-160421-75	5.7524	5.26698	GMP	-2.32593	-3.68953
BM1077-MEP-Frozen-160107-38	5.85609	-2.6105	MEP	9.22202	17.4101
singles-BM1214-MCP-frozen-160128-34	6.13102	10.3188	pDC	-0.549672	-6.10364
singles-BM0106-UNK-160418-76	4.02822	3.86329	UNK	-2.2129	-4.93481
singles-BM0828-HSC-frozen-151027-91	9.80705	-0.115584	HSC	-0.962318	0.98167
BM1077-LMPP-Frozen-160107-20	4.75056	1.45594	LMPP	-1.0404	-2.98986
singles-BM0828-LMPP-frozen-151105-25	8.39532	4.78006	LMPP	-2.87086	-3.84175
BM1077-CMP-Frozen-160106-67	10.3579	-3.13258	CMP	-0.00425767	4.11749
singles-BM1214-GMP-160421-82	5.88642	4.69865	GMP	-0.946364	-2.8177
singles-BM1214-MCP-frozen-160128-61	6.08664	10.086	pDC	-2.76809	-5.93816
singles-BM0828-MPP-frozen-151103-78	6.71804	-3.61156	MPP	3.67126	5.54806
singles-BM0106-UNK-160418-65	4.26743	3.95469	UNK	-2.26571	-3.19511
singles-BM0828-HSC-fresh-151027-50	8.95515	0.419299	HSC	-0.0374978	-1.84964
singles-BM0828-CMP-frozen-151118-52	7.2577	-1.46598	CMP	4.32147	12.0176
singles-20160726-scATAC-BM1137-GMP3high-HYC-81	6.21848	6.56021	GMP	-2.55722	-4.92289
singles-BM0828-LMPP-frozen-151105-96	7.94665	4.82356	LMPP	-1.76142	-2.39268
singles-20160726-scATAC-BM1214-CMP-LS-79	6.26388	-1.19499	CMP	2.51433	8.25826
singles-160809-scATAC-BM1137-GMP1low-LS-25	6.07306	4.71837	GMP	-3.12116	-6.1254
singles-PB1022-mono-160128-68	1.81331	8.80266	mono	-1.8811	-6.45804
singles-BM0828-HSC-fresh-151027-38	10.3031	1.41805	HSC	-0.672401	0.820832
singles-20160726-scATAC-BM1214-CMP-LS-49	6.26358	-0.408676	CMP	0.840325	2.13287
BM1077-GMP-Frozen-160107-79	5.30821	4.09653	GMP	0.0740908	-0.887539
BM1077-LMPP-Frozen-160107-76	4.82217	1.70468	LMPP	-1.11502	-1.68731
BM1077-CMP-Frozen-160106-59	6.17614	-1.13576	CMP	4.00245	10.9571
singles-160822-BM1137-CMP-LS-22	6.30599	0.175121	CMP	-0.401706	-1.551
BM1077-CMP-Frozen-160106-5	5.61803	3.27768	CMP	-1.56476	-3.27554
singles-160809-scATAC-BM1137-GMP1low-LS-19	6.13523	4.29175	GMP	-2.33961	-5.34722
BM1077-HSC-Frozen-160105-29	10.4129	-1.75363	HSC	0.318537	1.05357
singles-20160617-scATAC-BM1077-CMP-HYC-30	5.02448	-0.272964	CMP	-0.36279	3.12262
singles-BM1214-GMP-160421-18	5.7493	4.21293	GMP	-1.29751	-1.80205
singles-BM0106-UNK-160418-10	4.72559	4.15525	UNK	-2.73973	-7.6374
singles-BM0828-CLP-frozen-151103-55	10.0733	6.48777	CLP	0.335908	-1.65099
singles-160809-scATAC-BM1137-GMP1low-LS-20	8.82432	5.38241	GMP	-0.697523	-6.3162
singles-BM0106-HSC-LS-160219-9	11.6215	-2.26918	HSC	0.545427	0.359438
singles-160819-BM1137-CMP-LS-37	7.04682	-0.705439	CMP	5.41001	13.094
singles-BM0828-MEP-160420-65	7.0655	-3.74471	MEP	2.88816	7.37888
singles-BM0106-HSC-SIM-160219-88	11.3784	-3.28387	HSC	0.283803	2.9636
BM1077-LMPP-Frozen-160107-2	4.8276	1.81589	LMPP	-1.36441	-2.17954
singles-160822-BM1137-CMP-LS-1	6.87887	1.22209	CMP	0.293997	-1.20671
BM1077-HSC-Frozen-160105-5	10.3541	-2.10699	HSC	-0.203282	-1.24304
singles-BM0828-HSC-fresh-151027-81	10.0829	0.260379	HSC	-0.58856	0.278376
BM1077-CLP-Frozen-160106-96	10.1971	6.21125	CLP	-0.563196	-1.83304
BM1077-LMPP-Frozen-160107-5	4.72905	1.59944	LMPP	0.768397	-0.0215777
singles-BM1214-MCP-frozen-160128-81	6.38832	10.5958	pDC	-2.55669	-6.00096
singles-20160617-scATAC-BM1077-CMP-HYC-38	4.56265	-0.43107	CMP	1.12754	3.50296
singles-BM1214-GMP-160421-80	5.47429	4.80575	GMP	-4.11086	-4.79465
singles-BM0828-LMPP-frozen-151105-80	8.41976	4.67298	LMPP	-1.3707	-3.70297
singles-160818-BM1137-pDC-LS-68	6.69496	11.288	pDC	-4.75864	-8.14083
BM1077-HSC-Frozen-160105-43	10.2847	-2.72377	HSC	0.42366	1.98085
singles-BM0106-HSC-LS-160219-54	11.4829	-2.65077	HSC	-1.1504	-0.863033
singles-BM1214-MCP-frozen-160128-95	6.86848	10.9592	pDC	-3.04718	-7.48549
singles-BM0828-MPP-frozen-151103-83	7.07934	-1.49642	MPP	7.28674	11.9533
singles-160808-scATAC-BM1137-GMP2mid-LS-78	4.66628	6.25184	GMP	0.655287	-2.61008
singles-160809-scATAC-BM1137-GMP1low-LS-68	6.26273	4.23287	GMP	-0.941528	-1.78841
singles-BM1214-GMP-160421-23	4.87979	2.08308	GMP	-1.73199	-6.01284
singles-20160726-scATAC-BM1214-CMP-LS-89	6.7461	0.162977	CMP	3.70573	6.75392
BM1077-MPP-Frozen-160105-6	10.3756	-1.64092	MPP	-0.109983	0.571652
singles-160819-BM1137-CMP-LS-71	7.15047	0.942313	CMP	0.104235	0.776674
singles-20160617-scATAC-BM1214-CMP-LS-49	4.52574	0.179995	CMP	-1.61437	-1.69359
singles-160822-BM1137-CMP-LS-12	6.29762	-1.15422	CMP	2.79086	7.45667
singles-20160726-scATAC-BM1214-CMP-LS-48	6.60061	-0.0517105	CMP	2.2398	4.71127
singles-BM1214-GMP-160421-6	5.49705	5.59722	GMP	-0.199736	-3.05634
BM1077-MPP-Frozen-160105-85	10.5689	-3.09807	MPP	0.162392	-1.12262
singles-BM0106-HSC-SIM-160219-74	11.6733	-2.79405	HSC	-1.83727	-2.46871
singles-BM0106-HSC-LS-160219-96	10.9792	-1.87579	HSC	0.994968	1.10504
singles-160818-BM1137-pDC-LS-66	6.11221	10.9017	pDC	-2.77491	-6.15223
singles-BM0828-CMP-frozen-151118-70	8.59666	0.285028	CMP	-0.660186	-0.323654
singles-BM0828-LMPP-frozen-151105-24	7.88682	4.4783	LMPP	-1.31389	-4.1824
singles-BM1214-GMP-160421-28	6.01196	5.58851	GMP	-1.68288	-1.83681
singles-BM0828-GMP-151027-33	9.58321	5.90528	GMP	-1.09578	-3.29091
singles-BM0828-CLP-frozen-151103-18	9.98909	6.02564	CLP	-1.13487	-1.10454
singles-BM0828-HSC-fresh-151027-28	10.0429	1.23665	HSC	1.77124	6.12004
singles-BM0828-CLP-frozen-151103-85	10.1003	6.33026	CLP	-0.709984	-2.39746
singles-20160726-scATAC-BM1137-GMP3high-HYC-21	5.99487	5.93053	GMP	-0.758924	-3.9586
singles-BM0828-CLP-frozen-151103-3	10.5205	6.33976	CLP	-0.401317	-3.02228
singles-20160617-scATAC-BM1214-CMP-LS-85	4.27016	-0.0418595	CMP	-1.64988	-0.0118392
BM1077-MEP-Frozen-160107-4	5.80971	-2.76143	MEP	6.84211	16.7003
singles-BM1214-MCP-frozen-160128-52	6.40187	10.5418	pDC	-3.70556	-4.79369
singles-BM0828-LMPP-frozen-151105-20	7.74571	4.97253	LMPP	1.40149	-0.178652
singles-BM0106-UNK-160418-38	4.81514	3.799	UNK	-0.25399	-3.8272
singles-20160726-scATAC-BM1137-GMP3high-HYC-77	6.36147	6.7607	GMP	-2.09782	-4.20386
BM1077-MEP-Frozen-160107-34	5.41832	-3.07784	MEP	2.7924	12.1137
singles-20160726-scATAC-BM1214-CMP-LS-17	6.53074	0.147223	CMP	3.29976	3.93122
singles-BM0828-LMPP-frozen-151105-7	7.78463	4.7579	LMPP	0.42881	-1.59815
singles-BM0106-HSC-SIM-160219-35	11.7564	-3.26207	HSC	0.120566	-1.28266
singles-160822-BM1137-CMP-LS-48	6.36789	0.24844	CMP	2.16567	4.39165
BM1077-MEP-Frozen-160107-55	5.93598	-2.54671	MEP	5.30418	17.7503
singles-BM0106-UNK-160418-35	4.80403	3.71421	UNK	-2.18729	-3.55881
singles-20160726-scATAC-BM1137-GMP3high-HYC-89	6.31491	7.22056	GMP	-0.243666	-2.41447
BM1077-CMP-Frozen-160106-68	5.29037	-0.334328	CMP	3.44973	0.616243
singles-160822-BM1137-CMP-LS-71	7.51139	0.931792	CMP	-2.9853	1.24406
singles-BM1214-MCP-frozen-160128-92	6.80882	11.1236	pDC	-3.55886	-7.33597
singles-20160726-scATAC-BM1137-GMP3high-HYC-20	6.14214	5.91791	GMP	-0.491485	-1.62343
singles-160809-scATAC-BM1137-GMP1low-LS-74	5.99714	3.9439	GMP	-2.73384	-5.35741
singles-20160617-scATAC-BM1214-CMP-LS-90	5.18746	1.081	CMP	-1.08404	0.0527193
BM1077-MEP-Frozen-160107-50	5.93762	-2.39045	MEP	1.9167	5.28728
BM1077-LMPP-Frozen-160107-63	4.59253	1.75741	LMPP	-2.34864	-3.34415
singles-PB1022-mono-160128-76	1.31609	8.71818	mono	-2.98802	-7.95338
singles-160822-BM1137-CMP-LS-36	6.40901	0.0982218	CMP	3.25317	5.02024
singles-20160617-scATAC-BM1077-CMP-HYC-73	5.3153	-0.0963777	CMP	0.435901	1.41049
BM1077-MEP-Frozen-160107-5	5.73867	-2.68658	MEP	3.99565	15.6311
BM1077-LMPP-Frozen-160107-64	4.96133	1.99804	LMPP	-1.77813	-3.36764
singles-BM0828-LMPP-frozen-151105-22	8.14798	4.71481	LMPP	-1.77085	-4.03845
singles-BM1214-GMP-160421-3	5.79656	4.72903	GMP	-0.659821	-3.84986
singles-160822-BM1137-CMP-LS-30	6.34229	0.0384756	CMP	-0.89365	-0.498575
BM1077-GMP-Frozen-160107-60	5.87937	5.64425	GMP	-1.51103	-4.01962
singles-BM0828-MPP-frozen-151103-8	9.71127	0.0203647	MPP	0.621151	0.373943
singles-20160726-scATAC-BM1137-GMP3high-HYC-27	5.98464	6.34894	GMP	-1.94399	-3.65164
singles-BM0828-HSC-fresh-151027-17	10.341	0.740954	HSC	0.731637	0.931283
singles-160822-BM1137-CMP-LS-46	6.31727	0.26261	CMP	0.463816	0.0804914
singles-20160726-scATAC-BM1214-CMP-LS-88	6.74091	0.165767	CMP	5.16481	12.443
BM1077-CMP-Frozen-160106-45	6.01048	-2.14046	CMP	5.49055	11.2566
singles-20160726-scATAC-BM1137-GMP3high-HYC-65	6.34448	6.73077	GMP	-2.30701	-1.61086
BM1077-HSC-Frozen-160105-74	10.7161	-2.10721	HSC	-0.606555	1.75393
BM1077-CMP-Frozen-160106-66	4.90875	0.687848	CMP	0.0887162	-0.420792
BM1077-MPP-Frozen-160105-35	10.8467	-3.17398	MPP	-0.25293	0.247189
singles-20160617-scATAC-BM1214-CMP-LS-62	4.19266	-0.323701	CMP	-0.03212	1.11411
singles-PB1022-mono-160128-96	1.81854	8.76103	mono	-2.67525	-5.04794
singles-BM0828-MEP-160420-80	6.94055	-4.44945	MEP	-0.214883	7.29415
singles-BM0106-HSC-SIM-160219-41	11.7796	-2.34579	HSC	-0.626721	-0.542368
singles-160822-BM1137-CMP-LS-6	6.27629	1.13998	CMP	-0.26254	-2.43798
singles-BM1214-MCP-frozen-160128-21	6.06418	10.2549	pDC	-1.62331	-4.18188
singles-BM1214-GMP-160421-85	5.83338	3.44817	GMP	-3.90796	-4.36967
singles-BM0106-HSC-SIM-160219-10	10.9901	-1.93776	HSC	-0.701326	-2.42279
singles-160809-scATAC-BM1137-GMP1low-LS-84	6.642	3.58909	GMP	0.0969452	-1.65849
singles-BM1214-GMP-160421-2	4.84586	4.96945	GMP	-1.57942	-4.65364
singles-160819-BM1137-CMP-LS-82	7.47935	-0.932872	CMP	2.38001	8.13813
singles-BM0828-HSC-frozen-151027-49	9.98994	0.540134	HSC	-0.5813	-0.854062
singles-BM0828-MEP-160420-1	7.12184	-3.70611	MEP	6.30755	19.727
singles-MEP-141017-9	5.47783	-1.56989	MEP	3.29453	8.25876
singles-BM0828-MPP-frozen-151103-84	5.33488	-0.389232	MPP	-1.08406	2.15425
singles-20160726-scATAC-BM1214-CMP-LS-83	7.18635	-1.36659	CMP	5.7395	15.3732
singles-BM1214-GMP-160421-69	5.71802	4.82244	GMP	-1.7487	-4.3837
BM1077-MEP-Frozen-160107-57	5.78213	-2.82824	MEP	6.8807	15.7397
BM1077-CMP-Frozen-160106-56	5.51595	1.11792	CMP	1.62597	1.71229
BM1077-MEP-Frozen-160107-56	5.87406	-2.60052	MEP	9.6038	17.743
BM1077-CMP-Frozen-160106-69	5.71265	0.377147	CMP	2.29933	3.74952
BM1077-MPP-Frozen-160105-49	10.2564	-2.26013	MPP	-0.300888	-0.736177
singles-BM1214-GMP-160421-59	4.98559	4.98744	GMP	-2.51266	-5.32944
singles-BM0828-MPP-frozen-151103-53	9.52642	0.161167	MPP	-1.02935	1.29003
singles-MEP-141017-52	6.79512	-2.73216	MEP	7.99017	24.7651
singles-BM0828-HSC-frozen-151027-38	9.80571	0.00245899	HSC	0.695818	0.910199
singles-BM0828-MPP-frozen-151103-75	10.2483	1.13877	MPP	0.0692945	2.84695
singles-160822-BM1137-CMP-LS-15	6.47025	1.81933	CMP	-0.802965	0.113448
singles-160822-BM1137-CMP-LS-68	6.70829	0.881091	CMP	2.03407	2.06878
BM1077-MPP-Frozen-160105-92	10.5442	-2.57163	MPP	-0.315528	-1.31825
singles-PB1022-mono-160128-66	1.53863	8.73025	mono	-2.25039	-7.19279
BM1077-MEP-Frozen-160107-27	6.02141	-2.38491	MEP	6.225	13.2657
singles-20160617-scATAC-BM1214-CMP-LS-77	2.87826	-0.971614	CMP	-0.539748	0.657251
singles-BM0106-HSC-SIM-160219-54	9.89661	0.787059	HSC	-0.914218	-0.211553
singles-160822-BM1137-CMP-LS-84	7.0756	1.21066	CMP	0.534401	0.381449
BM1077-HSC-Frozen-160105-87	10.9423	-3.32174	HSC	1.48303	2.3093
singles-BM1214-GMP-160421-65	6.04344	5.43464	GMP	-2.45326	-2.95544
singles-160818-BM1137-pDC-LS-15	6.16432	10.7006	pDC	-1.36609	-5.77286
singles-BM0106-HSC-LS-160219-27	11.1384	-2.54831	HSC	0.0205532	0.956393
BM1077-MPP-Frozen-160105-76	10.4207	-2.42254	MPP	-0.432697	-1.47077
BM1077-LMPP-Frozen-160107-77	4.78252	1.85427	LMPP	-0.59454	-3.38719
singles-20160617-scATAC-BM1077-CMP-HYC-50	3.8864	-0.75644	CMP	3.0477	1.65708
singles-BM0828-CMP-frozen-151118-79	8.01103	0.789559	CMP	-1.81221	1.02538
singles-BM0106-HSC-LS-160219-73	10.7574	-1.93613	HSC	0.585465	0.221485
singles-BM0828-HSC-fresh-151027-33	10.181	0.504525	HSC	-0.122507	2.75584
singles-BM0828-LMPP-frozen-151105-91	7.95096	4.79913	LMPP	-1.80728	-2.65858
singles-BM1214-MCP-frozen-160128-3	5.91152	10.6035	pDC	-2.58592	-6.1318
BM1077-CMP-Frozen-160106-84	5.37367	3.90687	CMP	-0.736062	-1.94129
singles-160809-scATAC-BM1137-GMP1low-LS-5	5.81571	3.69031	GMP	-1.28328	-4.33703
singles-20160726-scATAC-BM1214-CMP-LS-2	5.85566	-0.506632	CMP	1.95606	4.83797
singles-20160726-scATAC-BM1137-GMP3high-HYC-1	6.21447	6.2706	GMP	-3.72805	-6.64876
singles-20160617-scATAC-BM1077-CMP-HYC-28	5.30622	-0.551121	CMP	2.09661	3.36981
singles-BM0828-MPP-frozen-151103-88	5.04859	-1.05693	MPP	0.76214	5.4505
singles-BM0106-HSC-SIM-160219-58	10.9921	-1.99435	HSC	0.767764	0.634876
singles-BM0106-UNK-160418-24	4.95676	3.87711	UNK	-1.49275	-5.19729
singles-20160617-scATAC-BM1077-CMP-HYC-9	3.48085	-0.801176	CMP	-0.521024	2.03937
BM1077-HSC-Frozen-160105-47	10.8334	-3.03547	HSC	2.29871	3.03058
BM1077-CMP-Frozen-160106-75	5.71476	0.707248	CMP	2.50066	2.35394
singles-20160726-scATAC-BM1214-CMP-LS-30	7.00151	-1.3488	CMP	4.60619	9.08049
singles-160818-BM1137-pDC-LS-73	6.51884	11.2391	pDC	-3.78727	-7.69484
BM1077-CMP-Frozen-160106-18	6.21209	-1.42201	CMP	0.807296	10.3911
BM1077-GMP-Frozen-160107-87	5.46671	4.42184	GMP	-0.358846	-4.64634
singles-MEP-141017-72	6.36962	-2.20085	MEP	3.47044	9.08078
singles-BM0828-MPP-frozen-151103-16	9.73088	0.0367733	MPP	0.740828	2.89399
singles-BM1214-GMP-160421-29	5.49486	4.32837	GMP	-2.26648	-3.46824
singles-160809-scATAC-BM1137-GMP1low-LS-21	5.88689	4.10269	GMP	0.493469	-0.582577
singles-BM0828-MEP-160420-42	7.07982	-3.78334	MEP	2.3214	8.33515
BM1077-HSC-Frozen-160105-56	10.4875	-2.84468	HSC	0.159449	-0.757215
singles-160808-scATAC-BM1137-GMP2mid-LS-72	5.09266	5.48173	GMP	-1.67949	-4.41098
singles-160809-scATAC-BM1137-GMP1low-LS-62	5.86922	4.03217	GMP	-1.84337	-2.61656
BM1077-MEP-Frozen-160107-19	5.90861	-2.57014	MEP	5.47083	22.935
singles-BM0828-HSC-frozen-151027-20	10.295	1.05896	HSC	1.40074	1.05995
singles-20160617-scATAC-BM1214-CMP-LS-61	2.8174	-1.02562	CMP	1.34205	0.917039
singles-160819-BM1137-CMP-LS-26	7.02921	-0.08182	CMP	1.84265	4.13566
singles-160809-scATAC-BM1137-GMP1low-LS-26	6.12317	4.49019	GMP	-1.66137	-2.91798
BM1077-HSC-Frozen-160105-73	11.6772	-3.09195	HSC	1.45643	1.42379
singles-20160726-scATAC-BM1137-GMP3high-HYC-36	5.89665	6.47361	GMP	-2.94448	-3.01738
singles-160819-BM1137-CMP-LS-2	6.52295	-1.07218	CMP	2.90755	7.22752
singles-BM0828-MEP-160420-4	6.97617	-3.8876	MEP	2.0867	10.8896
singles-160808-scATAC-BM1137-GMP2mid-LS-81	4.58502	6.29968	GMP	-2.80296	-5.23785
singles-160819-BM1137-CMP-LS-91	6.6442	-0.873866	CMP	3.28544	6.39601
singles-PB1022-mono-160128-34	2.31449	8.9471	mono	-1.17634	-1.92664
singles-BM0106-HSC-SIM-160219-78	10.9003	-1.89131	HSC	0.0471783	0.794884
BM1077-LMPP-Frozen-160107-86	4.73166	1.77301	LMPP	-0.4558	-3.4126
singles-160822-BM1137-CMP-LS-86	7.1895	0.729751	CMP	-0.538024	-0.365769
singles-160819-BM1137-CMP-LS-35	7.32932	1.14916	CMP	-0.901526	-2.23457
singles-BM0828-HSC-fresh-151027-21	8.74113	0.227059	HSC	-0.393339	0.238189
singles-20160726-scATAC-BM1137-GMP3high-HYC-53	6.19883	6.54724	GMP	-2.09821	-3.84461
singles-20160726-scATAC-BM1214-CMP-LS-50	6.83252	-1.01886	CMP	1.07044	5.71016
singles-MEP-141017-73	6.79642	-3.04573	MEP	7.41219	24.0881
singles-BM0828-GMP-151027-40	7.36298	1.36917	GMP	-0.443851	-3.34072
singles-20160726-scATAC-BM1214-CMP-LS-81	7.75559	0.542213	CMP	1.08399	-1.13307
BM1077-CLP-Frozen-160106-80	10.0197	6.11211	CLP	-3.19846	-3.44551
singles-BM1214-GMP-160421-57	5.35857	5.39461	GMP	-0.657742	-4.01641
singles-BM0828-CLP-frozen-151103-21	9.80104	6.34401	CLP	0.451441	-2.95925
BM1077-GMP-Frozen-160107-31	5.65333	5.32486	GMP	-0.316201	-3.91683
singles-BM0828-CLP-frozen-151103-29	10.1247	6.36508	CLP	-0.798479	-2.59004
singles-MEP-141017-75	6.8833	-1.83689	MEP	3.86758	10.9113
singles-BM0828-CLP-frozen-151103-78	10.6705	6.35342	CLP	-0.321641	-3.13654
BM1077-CMP-Frozen-160106-74	5.59452	0.979063	CMP	-0.0995958	1.8271
singles-BM0828-GMP-151027-5	7.53815	3.91553	GMP	-1.98093	-2.26039
singles-BM1214-GMP-160421-8	6.28202	5.14781	GMP	-1.96212	-4.09099
singles-160822-BM1137-CMP-LS-78	5.96518	-0.349577	CMP	1.09057	4.53163
singles-BM0828-GMP-151027-63	7.22057	4.40427	GMP	-1.13449	-1.35656
singles-BM1214-MCP-frozen-160128-88	6.0685	10.0736	pDC	-0.871648	-4.04381
singles-BM1214-GMP-160421-41	5.44029	3.90024	GMP	-1.23288	-3.59257
singles-PB1022-mono-160128-33	1.20237	8.63293	mono	-3.01926	-12.7097
singles-BM0106-HSC-SIM-160219-79	11.7597	-2.22593	HSC	-0.37083	-0.375032
singles-BM1214-GMP-160421-5	5.52222	4.25914	GMP	-2.77053	-5.01363
singles-20160726-scATAC-BM1214-CMP-LS-51	6.43058	-0.407701	CMP	3.035	3.10813
BM1077-CMP-Frozen-160106-34	5.67286	-0.951509	CMP	-0.230593	3.92398
singles-BM0828-MPP-frozen-151103-44	8.90808	0.242695	MPP	1.17585	-1.04584
singles-MEP-141017-21	6.20049	-2.40255	MEP	5.20631	9.86834
singles-BM1214-GMP-160421-7	4.89747	5.10325	GMP	-1.17589	-4.67758
singles-BM0106-HSC-LS-160219-59	11.2785	-2.84041	HSC	1.13092	-0.258412
singles-BM0828-CLP-frozen-151103-27	10.6974	6.31065	CLP	0.217508	-2.68627
singles-BM0828-CMP-frozen-151118-74	6.82354	-1.05331	CMP	7.01755	12.9184
singles-20160726-scATAC-BM1137-GMP3high-HYC-6	6.17985	6.11543	GMP	-2.01063	-2.45702
singles-BM0828-MEP-160420-48	7.14959	-3.84835	MEP	5.51304	14.2721
singles-BM0828-LMPP-frozen-151105-14	7.77601	4.73415	LMPP	-1.30017	-2.02672
BM1077-MPP-Frozen-160105-14	10.6826	-2.25085	MPP	0.245673	-0.947498
singles-160819-BM1137-CMP-LS-50	6.97497	-0.542046	CMP	3.30623	5.39023
singles-BM0828-CMP-frozen-151118-12	9.98677	0.443178	CMP	0.0936068	2.57845
singles-BM0828-LMPP-frozen-151105-71	7.6076	4.36139	LMPP	-2.61211	-3.09172
singles-BM0828-GMP-151027-14	6.57009	4.60771	GMP	-0.590516	-1.92524
singles-BM0828-GMP-151027-32	7.71346	4.52574	GMP	-0.910059	-3.11731
singles-BM0828-MPP-frozen-151103-57	8.83376	0.243356	MPP	-0.193293	1.18122
singles-PB1022-mono-160128-51	1.51035	8.70795	mono	-2.92578	-6.09218
singles-BM0106-UNK-160418-41	4.77201	3.7732	UNK	-1.79182	-3.4488
singles-BM0106-HSC-SIM-160219-2	11.869	-2.81708	HSC	-2.17462	-2.50712
singles-160819-BM1137-CMP-LS-6	6.38278	-0.26726	CMP	2.03186	3.77145
singles-20160726-scATAC-BM1137-GMP3high-HYC-79	6.02641	6.34079	GMP	-1.07418	-2.75398
BM1077-MPP-Frozen-160105-8	10.2672	-2.29286	MPP	-0.477087	-0.525387
singles-BM0828-CLP-frozen-151103-32	7.85038	5.1724	CLP	-1.24022	-2.53146
singles-BM0828-GMP-151027-26	7.72543	4.56805	GMP	-2.85214	-3.79261
singles-160822-BM1137-CMP-LS-54	6.41984	0.228351	CMP	3.0471	6.88145
singles-160818-BM1137-pDC-LS-54	5.92553	10.597	pDC	-2.25637	-6.25845
singles-BM0106-HSC-SIM-160219-55	11.4527	-3.07059	HSC	-0.0391158	0.197311
singles-BM0828-HSC-fresh-151027-22	10.076	0.649148	HSC	1.50193	1.84933
singles-20160617-scATAC-BM1214-CMP-LS-78	3.64203	-0.472352	CMP	0.137732	0.711872
singles-BM0106-UNK-160418-21	5.14593	3.77958	UNK	-1.05881	-2.98396
singles-BM0828-MPP-frozen-151103-51	9.52985	0.423602	MPP	1.1928	3.74258
singles-BM1214-GMP-160421-12	6.65265	4.79642	GMP	-2.69306	-4.22864
BM1077-LMPP-Frozen-160107-24	4.63471	1.78838	LMPP	-2.17724	-4.31731
singles-160819-BM1137-CMP-LS-74	6.92302	-0.677265	CMP	1.68256	1.1081
singles-20160726-scATAC-BM1137-GMP3high-HYC-94	6.3342	7.23602	GMP	-0.394685	-4.03083
singles-BM1214-GMP-160421-22	5.00607	5.11333	GMP	-2.10781	-5.94136
singles-160818-BM1137-pDC-LS-76	6.79664	11.1229	pDC	-3.25019	-7.26608
singles-BM0828-CMP-frozen-151118-51	7.94682	-0.214006	CMP	2.34453	3.55002
singles-160809-scATAC-BM1137-GMP1low-LS-6	5.84804	3.77067	GMP	-2.1626	-2.21053
BM1077-CMP-Frozen-160106-24	5.7827	-0.838087	CMP	-0.10654	3.00779
singles-BM0828-HSC-frozen-151027-50	9.40985	0.0637973	HSC	2.99621	0.476567
singles-20160617-scATAC-BM1077-CMP-HYC-84	4.67059	-0.267118	CMP	0.849982	1.2903
singles-20160726-scATAC-BM1137-GMP3high-HYC-75	6.29838	6.63258	GMP	0.0579003	-2.71111
singles-BM0828-HSC-frozen-151027-92	9.73674	-0.247354	HSC	0.265015	0.0296593
singles-BM0828-CMP-frozen-151118-39	7.67763	-0.146648	CMP	3.40807	3.13426
singles-BM0828-GMP-151027-44	6.66678	4.6419	GMP	-0.439204	-2.56552
singles-BM1214-GMP-160421-43	6.18575	4.85504	GMP	-1.53239	-4.03775
BM1077-LMPP-Frozen-160107-87	4.62794	2.09853	LMPP	-2.11937	-4.09258
singles-BM0828-CLP-frozen-151103-48	9.98887	5.94037	CLP	-0.867174	-5.86329
singles-BM1214-GMP-160421-68	5.71551	4.1833	GMP	-3.37038	-2.23189
BM1077-HSC-Frozen-160105-72	10.1771	-1.90447	HSC	-1.21649	-1.59774
BM1077-MEP-Frozen-160107-15	5.88614	-2.6018	MEP	6.14517	15.7886
singles-BM1214-GMP-160421-40	4.85291	5.03455	GMP	-2.41666	-5.94241
singles-BM0828-MEP-160420-84	7.12166	-3.75995	MEP	5.79496	19.2248
singles-BM0828-CMP-frozen-151118-84	8.00469	4.11296	CMP	1.03868	-0.214181
singles-BM0828-LMPP-frozen-151105-83	8.20197	4.45403	LMPP	-2.5851	-5.11374
BM1077-MPP-Frozen-160105-5	10.9055	-2.43333	MPP	0.126252	0.657991
singles-BM0828-CMP-frozen-151118-81	6.56041	-0.420036	CMP	1.6109	3.60813
singles-PB1022-mono-160128-85	1.37	8.63344	mono	-3.62113	-5.03426
singles-20160617-scATAC-BM1214-CMP-LS-23	2.81141	-1.0321	CMP	1.19648	1.72167
singles-BM0828-HSC-frozen-151027-85	10.284	1.17705	HSC	0.214388	0.784423
BM1077-CMP-Frozen-160106-4	6.06217	-2.22527	CMP	2.50263	9.42519
singles-160819-BM1137-CMP-LS-75	6.97409	-0.667035	CMP	-1.83155	-0.829483
BM1077-LMPP-Frozen-160107-68	4.57727	2.0602	LMPP	-1.37097	-5.27978
singles-160819-BM1137-CMP-LS-62	6.91466	-0.749953	CMP	1.04243	5.91706
singles-20160726-scATAC-BM1214-CMP-LS-12	5.55117	-0.184807	CMP	1.12208	0.20184
singles-160819-BM1137-CMP-LS-4	6.13133	-0.198911	CMP	2.41897	1.82678
BM1077-MEP-Frozen-160107-53	5.49613	-3.14663	MEP	4.47377	11.4947
BM1077-LMPP-Frozen-160107-42	4.62088	2.07354	LMPP	-1.5368	-6.21653
BM1077-GMP-Frozen-160107-41	8.9092	5.76172	GMP	-0.555382	-2.93388
singles-BM0828-CMP-frozen-151118-86	7.76546	-0.464586	CMP	3.87178	6.33283
singles-BM0828-MPP-frozen-151103-10	8.9193	0.179495	MPP	0.470188	2.3947
singles-BM1214-MCP-frozen-160128-83	6.16127	9.99996	pDC	-0.0283994	-3.09594
singles-160809-scATAC-BM1137-GMP1low-LS-54	6.47691	3.89437	GMP	-3.46052	-6.03013
singles-160809-scATAC-BM1137-GMP1low-LS-90	6.65157	3.57961	GMP	-1.48402	-4.2349
singles-BM0828-LMPP-frozen-151105-75	8.45083	4.60476	LMPP	-2.09895	-3.18725
singles-20160726-scATAC-BM1214-CMP-LS-75	7.6994	0.583769	CMP	0.397378	-1.28806
singles-BM0106-UNK-160418-22	5.11352	3.75578	UNK	-1.47565	-2.84037
singles-BM0106-HSC-LS-160219-60	10.5063	-1.76284	HSC	0.666729	0.115417
singles-BM0828-CMP-frozen-151118-28	7.63086	1.2617	CMP	0.927938	1.64197
BM1077-CMP-Frozen-160106-60	7.27422	-0.895207	CMP	0.148951	3.7824
singles-160808-scATAC-BM1137-GMP2mid-LS-75	4.60105	6.3112	GMP	-3.56209	-6.03117
singles-160822-BM1137-CMP-LS-96	6.2813	-0.867997	CMP	3.07979	5.79502
BM1077-GMP-Frozen-160107-92	8.21115	5.46039	GMP	-1.47502	-3.16734
singles-BM0828-LMPP-frozen-151105-58	8.26269	4.28442	LMPP	-1.39555	-5.85185
BM1077-MEP-Frozen-160107-32	5.99041	-2.16306	MEP	4.4049	10.2045
singles-BM0828-MPP-frozen-151103-80	10.3194	0.771339	MPP	-0.0129506	0.611424
BM1077-MEP-Frozen-160107-86	6.00896	-2.48639	MEP	4.40187	11.6704
singles-BM0828-LMPP-frozen-151105-73	8.37418	4.77734	LMPP	-1.86447	-6.78198
singles-BM0828-LMPP-frozen-151105-35	8.26963	4.52417	LMPP	-1.63688	-2.59809
singles-20160726-scATAC-BM1137-GMP3high-HYC-52	6.30578	6.50561	GMP	-3.2427	-5.26478
BM1077-MEP-Frozen-160107-96	5.66623	-2.90578	MEP	5.85683	17.0186
singles-20160617-scATAC-BM1077-CMP-HYC-19	5.41573	-0.359009	CMP	1.11408	5.51501
singles-BM0106-HSC-LS-160219-49	11.6973	-2.54289	HSC	-0.785667	-0.885064
singles-BM0828-LMPP-frozen-151105-26	8.05978	4.56979	LMPP	-1.87801	-3.43918
singles-BM0828-MPP-frozen-151103-65	9.84904	0.858613	MPP	2.09407	2.8768
singles-BM0828-GMP-151027-51	8.14627	5.45416	GMP	-1.13299	-4.03835
singles-BM0828-GMP-151027-46	7.79023	4.9123	GMP	-2.70015	-2.91498
BM1077-MPP-Frozen-160105-59	9.67862	-2.09066	MPP	0.536672	3.92888
BM1077-CMP-Frozen-160106-21	5.91402	-0.973098	CMP	1.66575	4.53567
singles-160822-BM1137-CMP-LS-31	7.10697	0.775447	CMP	3.41533	7.54318
singles-BM0828-MPP-frozen-151103-92	9.67756	0.0797801	MPP	0.910419	2.68952
singles-BM1214-GMP-160421-10	5.22037	4.97774	GMP	-1.88423	-6.42299
BM1077-LMPP-Frozen-160107-91	4.99696	2.46372	LMPP	-1.10544	-3.38153
BM1077-GMP-Frozen-160107-22	5.34148	5.43286	GMP	-1.82652	-5.31111
singles-PB1022-mono-160128-39	1.26502	8.6314	mono	-1.89698	-8.28809
BM1077-CMP-Frozen-160106-61	5.20013	1.6292	CMP	-1.42716	-1.25136
singles-160819-BM1137-CMP-LS-43	6.88684	-0.503358	CMP	1.24198	0.697029
singles-20160726-scATAC-BM1137-GMP3high-HYC-42	6.30064	6.56685	GMP	-2.23107	-3.03448
singles-PB1022-mono-160128-13	1.36161	8.66563	mono	-3.56286	-9.96391
singles-BM0106-HSC-LS-160219-58	10.5342	-1.49174	HSC	0.45759	0.897012
singles-BM0106-HSC-SIM-160219-37	11.447	-2.84582	HSC	1.19152	2.2599
BM1077-CLP-Frozen-160106-21	9.778	6.34183	CLP	1.30023	-1.23227
singles-PB1022-mono-160128-8	1.36885	8.67343	mono	-2.63059	-6.60493
singles-BM1214-MCP-frozen-160128-10	6.04372	10.3396	pDC	-2.4397	-3.90995
singles-20160617-scATAC-BM1214-CMP-LS-55	4.26687	-0.0669764	CMP	0.928087	-0.725806
BM1077-MPP-Frozen-160105-17	10.1115	-2.05724	MPP	-2.41531	-1.73778
BM1077-CMP-Frozen-160106-16	6.19278	-1.36278	CMP	1.3422	5.07493
singles-BM0106-HSC-SIM-160219-68	11.3104	-2.6572	HSC	-0.654765	1.09826
singles-BM1214-GMP-160421-56	5.1466	4.85721	GMP	-3.38678	-4.81424
singles-20160726-scATAC-BM1137-GMP3high-HYC-28	5.76962	6.50286	GMP	-1.65166	-2.62298
singles-BM0828-HSC-fresh-151027-40	10.3504	1.38779	HSC	-0.639315	1.73127
singles-BM1214-MCP-frozen-160128-57	6.07199	10.1874	pDC	-4.7288	-4.6602
singles-160818-BM1137-pDC-LS-88	6.83299	11.2643	pDC	-2.62419	-10.046
singles-20160617-scATAC-BM1214-CMP-LS-27	3.34748	-0.756676	CMP	0.931309	-0.344547
singles-BM1214-MCP-frozen-160128-27	6.6065	10.9841	pDC	-2.39859	-6.91943
BM1077-GMP-Frozen-160107-72	5.22712	5.37399	GMP	-0.714686	-6.55561
singles-160819-BM1137-CMP-LS-7	6.70497	-1.62835	CMP	6.1539	18.8052
singles-160822-BM1137-CMP-LS-20	7.43205	-0.945017	CMP	3.97957	10.2325
singles-BM1214-GMP-160421-67	5.36011	5.19037	GMP	-1.76797	-5.99393
singles-160809-scATAC-BM1137-GMP1low-LS-86	6.05227	3.94987	GMP	-3.07888	-4.45071
singles-BM0828-CMP-frozen-151118-24	8.68725	0.309055	CMP	0.110992	0.805845
singles-BM0106-HSC-SIM-160219-32	10.5603	-1.44466	HSC	-0.0998977	0.349463
singles-BM0106-HSC-LS-160219-37	11.6445	-3.09442	HSC	0.299926	-0.0347783
singles-BM0106-HSC-LS-160219-70	11.3056	-2.11361	HSC	-0.525396	-2.21947
singles-160822-BM1137-CMP-LS-88	6.92742	1.14517	CMP	0.612047	-1.33564
singles-BM0828-MPP-frozen-151103-27	10.4356	1.30622	MPP	2.2308	2.20063
singles-BM0828-HSC-frozen-151027-53	10.0802	0.401356	HSC	0.714542	0.0288334
singles-BM0106-HSC-SIM-160219-31	10.6764	-1.65832	HSC	0.123409	-0.214084
singles-PB1022-mono-160128-14	1.33522	8.63881	mono	-2.84824	-6.40853
singles-20160726-scATAC-BM1214-CMP-LS-10	6.98643	1.1953	CMP	-1.46674	-0.298007
BM1077-LMPP-Frozen-160107-96	4.78918	1.98163	LMPP	-3.11228	-3.65556
singles-BM0828-HSC-frozen-151027-57	10.1224	0.842554	HSC	1.5263	1.00755
singles-BM1214-GMP-160421-9	5.76496	4.84308	GMP	-1.15554	-5.58009
singles-BM1214-MCP-frozen-160128-7	5.9831	10.0783	pDC	-1.84584	-1.97478
singles-160822-BM1137-CMP-LS-50	6.62689	1.13935	CMP	2.46677	2.40518
singles-160818-BM1137-pDC-LS-7	6.44343	11.322	pDC	-2.58616	-9.1317
singles-160808-scATAC-BM1137-GMP2mid-LS-24	5.2281	5.74373	GMP	0.00311507	-4.80078
singles-BM0828-HSC-fresh-151027-37	10.5113	1.51608	HSC	-1.45344	2.40784
singles-BM0828-CMP-frozen-151118-64	7.44829	-1.02842	CMP	1.74685	5.0579
singles-20160726-scATAC-BM1214-CMP-LS-60	6.49837	-0.550546	CMP	0.278132	6.91774
singles-160818-BM1137-pDC-LS-65	6.33998	10.5223	pDC	-3.16948	-6.58961
singles-BM0828-CMP-frozen-151118-62	6.22183	-2.18618	CMP	6.13228	11.8311
singles-BM0828-HSC-fresh-151027-58	10.0026	0.637557	HSC	0.434281	0.68983
BM1077-MPP-Frozen-160105-86	9.57625	-1.96017	MPP	0.787699	2.47619
BM1077-MPP-Frozen-160105-80	5.87171	-1.06732	MPP	0.661682	4.11847
BM1077-GMP-Frozen-160107-67	5.84018	5.83608	GMP	-0.680366	-2.87349
singles-PB1022-mono-160128-82	1.55532	8.73726	mono	-2.46999	-5.93886
singles-20160726-scATAC-BM1137-GMP3high-HYC-69	6.33382	6.69427	GMP	-1.84165	-3.91481
BM1077-GMP-Frozen-160107-33	4.40226	0.289131	GMP	-1.82006	-2.80934
singles-BM0828-HSC-frozen-151027-61	9.60039	0.298949	HSC	3.49983	1.84596
BM1077-MPP-Frozen-160105-16	9.82114	-2.07339	MPP	0.707967	3.94607
singles-20160726-scATAC-BM1214-CMP-LS-93	6.43752	-1.05203	CMP	4.68525	9.10293
singles-20160726-scATAC-BM1137-GMP3high-HYC-26	5.95644	6.32552	GMP	-0.730344	-2.53115
singles-20160617-scATAC-BM1214-CMP-LS-41	3.38285	-0.698991	CMP	2.24048	0.46189
singles-BM1214-MCP-frozen-160128-13	6.37619	10.5608	pDC	-2.75595	-6.92707
BM1077-MPP-Frozen-160105-62	10.3634	-1.45193	MPP	2.5535	1.04688
singles-20160617-scATAC-BM1214-CMP-LS-29	4.48307	-0.456377	CMP	1.63078	1.71367
singles-BM0106-UNK-160418-3	4.71084	4.15535	UNK	-1.39471	-4.59327
BM1077-MPP-Frozen-160105-45	5.35508	1.11666	MPP	-0.438351	-2.11601
singles-BM0828-CMP-frozen-151118-67	8.88339	0.261618	CMP	0.712885	0.386964
singles-BM0828-MEP-160420-69	6.96753	-4.31836	MEP	4.00636	10.7437
singles-BM0828-HSC-fresh-151027-12	10.0586	0.177929	HSC	-1.09632	0.485632
singles-20160726-scATAC-BM1137-GMP3high-HYC-78	6.37358	6.61856	GMP	-2.50267	-6.38934
BM1077-MEP-Frozen-160107-49	5.8224	-2.83107	MEP	4.36495	11.7304
singles-BM0828-HSC-frozen-151027-96	10.0577	0.15827	HSC	1.3533	0.926717
singles-BM0828-LMPP-frozen-151105-39	8.44019	4.68899	LMPP	-1.34971	-1.90069
singles-PB1022-mono-160128-18	1.39442	8.65493	mono	-1.92646	-7.46262
singles-160819-BM1137-CMP-LS-18	7.05337	0.0321107	CMP	1.1114	-0.557679
singles-PB1022-mono-160128-78	1.30773	8.64461	mono	-4.74838	-10.8596
singles-BM0106-HSC-LS-160219-44	11.8161	-2.97549	HSC	-1.74328	-0.606651
singles-160819-BM1137-CMP-LS-20	6.40437	-0.601357	CMP	0.577991	3.71488
BM1077-GMP-Frozen-160107-59	5.92088	5.32979	GMP	-2.7972	-5.43748
singles-BM0828-HSC-frozen-151027-31	9.8741	0.0684614	HSC	-1.92674	-0.489434
BM1077-CMP-Frozen-160106-72	5.48722	1.03118	CMP	0.231017	0.634111
singles-BM0828-HSC-fresh-151027-2	9.32964	0.527308	HSC	0.727405	0.70977
singles-20160617-scATAC-BM1214-CMP-LS-12	2.80367	-1.03405	CMP	-0.656633	0.46442
singles-BM0106-UNK-160418-11	4.76296	4.10184	UNK	-2.05248	-6.04414
singles-PB1022-mono-160128-35	2.29975	8.96883	mono	-1.3752	-4.22894
singles-MEP-141017-24	6.25746	-2.5526	MEP	9.75086	23.0304
singles-BM0828-CMP-frozen-151118-55	7.88736	0.124292	CMP	0.426856	3.32475
singles-160809-scATAC-BM1137-GMP1low-LS-27	6.17807	4.31737	GMP	-3.02495	-7.83922
singles-BM0828-CMP-frozen-151118-89	7.8236	0.222059	CMP	-1.49944	-1.05779
BM1077-GMP-Frozen-160107-80	5.40956	4.17799	GMP	0.0181663	-4.62826
singles-BM0828-MPP-frozen-151103-50	10.0096	0.295121	MPP	1.89329	1.40987
singles-BM1214-MCP-frozen-160128-47	6.37383	11.122	pDC	-4.13887	-6.14633
singles-BM0106-HSC-LS-160219-85	11.4008	-2.95696	HSC	-0.486792	0.318923
singles-160822-BM1137-CMP-LS-29	6.29413	0.0318696	CMP	-0.759701	1.19893
singles-160809-scATAC-BM1137-GMP1low-LS-89	5.87586	3.91122	GMP	-1.82228	-4.20617
BM1077-GMP-Frozen-160107-51	5.48387	5.46928	GMP	-0.0823888	-3.79227
singles-BM0106-UNK-160418-13	5.13079	3.74584	UNK	-3.60955	-5.58091
BM1077-CMP-Frozen-160106-58	5.81528	-0.968689	CMP	1.86495	1.96802
BM1077-LMPP-Frozen-160107-43	4.30532	1.7303	LMPP	-1.31862	-2.64733
singles-160822-BM1137-CMP-LS-77	6.39574	-0.609773	CMP	1.13653	3.30526
BM1077-CLP-Frozen-160106-2	9.89713	6.24441	CLP	-0.49794	-1.74932
singles-BM0106-HSC-SIM-160219-28	11.7117	-3.26011	HSC	-1.43178	0.361629
singles-20160726-scATAC-BM1214-CMP-LS-22	7.60487	1.08244	CMP	-0.658004	-1.76437
singles-BM0106-HSC-LS-160219-75	10.6713	-1.53309	HSC	-0.584078	-1.24216
BM1077-LMPP-Frozen-160107-40	4.70029	1.59525	LMPP	-2.39932	-2.73839
singles-BM0828-MPP-frozen-151103-4	10.3253	1.22405	MPP	0.864911	2.07732
singles-160808-scATAC-BM1137-GMP2mid-LS-77	4.73613	6.18036	GMP	-3.39687	-5.79343
singles-20160726-scATAC-BM1137-GMP3high-HYC-23	4.27289	0.324181	GMP	0.312609	-1.04772
singles-20160726-scATAC-BM1214-CMP-LS-86	6.13515	3.45998	CMP	1.6585	0.220868
singles-BM0828-CMP-frozen-151118-83	8.44326	0.36062	CMP	0.675451	1.62405
singles-BM1214-GMP-160421-64	5.58255	4.52874	GMP	-1.08605	-3.01934
singles-BM0828-HSC-fresh-151027-95	10.2163	0.453093	HSC	-0.549916	1.72534
singles-20160617-scATAC-BM1214-CMP-LS-19	3.5267	-0.757374	CMP	-0.55588	-0.0483451
singles-BM0106-UNK-160418-34	4.82724	3.71178	UNK	-1.83368	-3.6013
singles-BM0828-MPP-frozen-151103-55	9.563	0.256259	MPP	1.93298	2.27731
singles-BM0828-MPP-frozen-151103-90	9.05803	0.244169	MPP	-0.855341	0.0498985
singles-BM0106-HSC-LS-160219-69	11.6199	-3.19802	HSC	0.647847	-1.13301
singles-BM0828-LMPP-frozen-151105-74	7.88096	5.05183	LMPP	0.0176243	-2.12115
singles-160808-scATAC-BM1137-GMP2mid-LS-22	5.6684	5.51157	GMP	-1.06346	-4.82898
singles-160809-scATAC-BM1137-GMP1low-LS-69	5.76547	4.25146	GMP	-1.69414	-4.6818
singles-BM0828-GMP-151027-70	2.20727	8.81236	GMP	-1.72243	-3.36463
singles-BM0828-LMPP-frozen-151105-61	7.77739	4.90001	LMPP	-2.60374	-2.84472
singles-BM0828-HSC-frozen-151027-72	10.0959	0.140091	HSC	-0.418143	1.47815
singles-20160617-scATAC-BM1214-CMP-LS-45	3.28807	-0.751676	CMP	2.35028	-0.545826
singles-BM0828-CMP-frozen-151118-2	7.72118	-0.224779	CMP	3.67332	4.53039
BM1077-MEP-Frozen-160107-60	5.52373	-3.08117	MEP	7.78384	16.1617
singles-160818-BM1137-pDC-LS-27	6.79883	11.153	pDC	-2.59508	-9.43262
singles-BM0828-HSC-fresh-151027-13	10.3927	1.5643	HSC	1.49283	2.318
singles-BM1214-GMP-160421-46	5.77619	4.37277	GMP	-0.682122	-3.26771
singles-160819-BM1137-CMP-LS-13	7.38943	0.25518	CMP	1.04391	1.83667
BM1077-HSC-Frozen-160105-68	10.7594	-2.52054	HSC	0.773369	0.00543876
singles-160818-BM1137-pDC-LS-38	6.25529	10.4435	pDC	0.0752058	-3.55008
singles-160819-BM1137-CMP-LS-81	6.92843	-0.663153	CMP	-0.093907	-0.203736
singles-BM0828-HSC-fresh-151027-18	9.91937	-0.226524	HSC	-1.79311	0.660259
singles-BM1214-MCP-frozen-160128-63	6.35988	11.2128	pDC	-3.33895	-7.89356
singles-BM0106-HSC-SIM-160219-63	11.3281	-2.75119	HSC	1.08374	3.01637
singles-20160726-scATAC-BM1137-GMP3high-HYC-86	6.18949	6.54757	GMP	-1.9654	-3.86574
singles-BM0106-UNK-160418-86	4.2991	3.91377	UNK	-1.20513	-2.40742
BM1077-MEP-Frozen-160107-89	5.85308	-2.72917	MEP	8.76119	23.208
singles-BM0828-HSC-frozen-151027-47	10.4755	0.993087	HSC	1.10264	1.75841
singles-20160617-scATAC-BM1077-CMP-HYC-36	3.95974	-0.46707	CMP	-0.656553	0.042584
BM1077-HSC-Frozen-160105-64	10.5651	-3.34234	HSC	2.11822	1.90788
singles-BM0828-LMPP-frozen-151105-69	7.85999	4.87993	LMPP	-1.42501	-0.432941
singles-BM1214-MCP-frozen-160128-87	6.61429	11.2531	pDC	-5.18863	-7.43701
singles-MEP-141017-5	6.73613	-2.94813	MEP	10.6629	36.5993
singles-160818-BM1137-pDC-LS-21	6.56167	11.332	pDC	-3.07142	-9.28994
singles-BM1214-MCP-frozen-160128-15	6.76731	11.1287	pDC	-2.36314	-6.52079
BM1077-LMPP-Frozen-160107-41	4.62924	1.79086	LMPP	0.497533	-4.14673
singles-BM0828-HSC-frozen-151027-71	10.3546	1.38131	HSC	0.978493	2.83255
BM1077-LMPP-Frozen-160107-53	4.69119	1.75569	LMPP	-0.701194	-2.89031
singles-BM0828-MEP-160420-59	6.97476	-3.41727	MEP	8.28739	21.8482
singles-160822-BM1137-CMP-LS-4	5.96702	3.54293	CMP	-2.57773	-3.25277
singles-BM0828-CLP-frozen-151103-6	10.253	6.27721	CLP	-0.549103	-3.15867
BM1077-CMP-Frozen-160106-53	5.45527	3.72085	CMP	-2.03261	-1.56231
singles-BM0106-HSC-LS-160219-79	11.0679	-2.38813	HSC	0.855797	1.72992
singles-160809-scATAC-BM1137-GMP1low-LS-95	6.6403	3.58216	GMP	-1.14103	-5.64048
singles-160809-scATAC-BM1137-GMP1low-LS-22	5.84436	3.8869	GMP	-1.40019	-4.30792
BM1077-MPP-Frozen-160105-66	10.5601	-3.30101	MPP	1.68151	2.26191
singles-BM0106-UNK-160418-19	5.15381	3.91526	UNK	-2.93349	-4.93239
singles-160808-scATAC-BM1137-GMP2mid-LS-54	5.72071	4.59228	GMP	-0.0339125	-3.13402
singles-BM0828-CMP-frozen-151118-96	7.82246	0.0571506	CMP	1.07461	1.43006
singles-160809-scATAC-BM1137-GMP1low-LS-52	6.47629	3.9018	GMP	-2.69279	-3.37818
singles-20160617-scATAC-BM1077-CMP-HYC-20	5.19914	-0.00513996	CMP	-0.672	1.85847
singles-BM0828-GMP-151027-83	5.60237	5.30396	GMP	-2.75255	-7.84382
singles-BM0828-CMP-frozen-151118-75	8.09668	0.217121	CMP	-0.346153	-0.364948
singles-160809-scATAC-BM1137-GMP1low-LS-2	5.57486	4.09563	GMP	-2.48369	-2.63116
singles-BM1214-MCP-frozen-160128-16	5.91403	10.6816	pDC	-1.87561	-6.97622
singles-BM0828-LMPP-frozen-151105-42	8.38103	4.62332	LMPP	-1.39306	-2.78505
singles-BM0828-GMP-151027-31	7.23259	4.7417	GMP	-1.47767	-1.69494
singles-160808-scATAC-BM1137-GMP2mid-LS-85	4.576	6.30762	GMP	-0.0999788	-3.0459
BM1077-MPP-Frozen-160105-43	10.6552	-2.14813	MPP	1.58506	0.856177
singles-BM1214-MCP-frozen-160128-66	6.86054	10.9663	pDC	-2.96107	-6.31857
singles-BM0828-MEP-160420-64	7.0034	-3.49032	MEP	7.73743	17.8524
singles-BM0828-HSC-fresh-151027-42	10.5257	1.4643	HSC	-1.62052	0.299714
BM1077-CMP-Frozen-160106-80	4.92334	0.81342	CMP	-0.725305	-0.324855
singles-BM0828-MEP-160420-91	6.93824	-4.48332	MEP	2.84691	11.6137
singles-160822-BM1137-CMP-LS-72	6.00706	0.445834	CMP	-0.10232	-0.92003
singles-160809-scATAC-BM1137-GMP1low-LS-61	5.9334	4.13783	GMP	-1.51636	-3.40928
singles-BM0828-MEP-160420-70	6.92677	-4.20701	MEP	2.30882	10.3235
BM1077-CMP-Frozen-160106-46	5.66152	0.978456	CMP	-0.431007	1.58269
BM1077-GMP-Frozen-160107-85	5.58591	5.47082	GMP	-0.454206	-4.03725
singles-160808-scATAC-BM1137-GMP2mid-LS-74	4.56484	6.33408	GMP	-0.637807	-6.65078
singles-PB1022-mono-160128-10	2.34778	8.92061	mono	-0.770459	-2.26646
singles-BM0828-LMPP-frozen-151105-4	8.05152	4.52996	LMPP	-1.59892	-2.48239
singles-160818-BM1137-pDC-LS-82	6.67469	11.259	pDC	-2.4689	-7.76618
singles-BM0828-LMPP-frozen-151105-81	7.95352	4.30512	LMPP	-2.45422	-3.10189
singles-20160617-scATAC-BM1214-CMP-LS-46	5.10814	-0.363789	CMP	0.364505	4.35883
singles-160808-scATAC-BM1137-GMP2mid-LS-95	4.66906	6.24292	GMP	-1.82647	-5.5347
singles-BM0106-UNK-160418-96	4.2642	3.91271	UNK	-1.78868	-5.61468
singles-BM0828-MPP-frozen-151103-64	8.21191	0.22278	MPP	0.397699	1.3743
BM1077-LMPP-Frozen-160107-49	4.29592	1.74301	LMPP	-1.01587	-3.03939
singles-160822-BM1137-CMP-LS-65	7.01275	1.37606	CMP	-1.97922	-3.14615
singles-160809-scATAC-BM1137-GMP1low-LS-23	5.89835	3.93679	GMP	-1.27907	-3.0227
singles-BM1214-MCP-frozen-160128-86	6.03954	10.1229	pDC	-1.12268	-2.65105
singles-160818-BM1137-pDC-LS-75	6.58689	11.3759	pDC	-6.29383	-10.8373
singles-BM0106-UNK-160418-43	4.75034	3.8483	UNK	-0.345127	-4.3192
singles-PB1022-mono-160128-21	1.73088	8.76137	mono	0.121115	-4.57989
BM1077-LMPP-Frozen-160107-38	4.76934	1.8834	LMPP	-1.53545	-2.25811
singles-BM0828-MPP-frozen-151103-26	9.63824	0.0102836	MPP	-0.466094	1.658
singles-160819-BM1137-CMP-LS-65	6.49799	-1.1584	CMP	1.03588	5.48088
singles-BM0106-UNK-160418-40	4.80644	3.70865	UNK	-2.56654	-4.80531
singles-BM0828-CMP-frozen-151118-54	7.03729	-1.91669	CMP	7.77613	17.3104
BM1077-CLP-Frozen-160106-27	9.53498	6.11118	CLP	-3.34928	-2.24883
BM1077-MPP-Frozen-160105-60	10.3714	-1.50868	MPP	0.520616	5.02861
singles-20160617-scATAC-BM1214-CMP-LS-72	3.20032	-0.839476	CMP	-0.539437	-0.440886
singles-BM0828-MPP-frozen-151103-69	8.817	0.266641	MPP	0.957996	-1.21219
singles-160809-scATAC-BM1137-GMP1low-LS-83	6.62157	3.638	GMP	-3.13655	-4.80674
singles-20160726-scATAC-BM1214-CMP-LS-4	5.46522	4.03235	CMP	-0.846242	-1.53406
BM1077-MEP-Frozen-160107-33	5.77383	-0.175406	MEP	1.99732	0.950037
BM1077-CMP-Frozen-160106-1	5.75187	-0.767647	CMP	2.65983	3.82017
singles-20160617-scATAC-BM1077-CMP-HYC-76	2.98672	-0.919522	CMP	0.269232	0.628999
BM1077-CLP-Frozen-160106-62	9.8373	6.35997	CLP	-0.424171	-0.208081
singles-160819-BM1137-CMP-LS-49	7.08398	-0.375113	CMP	-0.257278	-0.146525
singles-BM0828-MPP-frozen-151103-42	9.7159	-0.061092	MPP	2.83179	1.69192
singles-160819-BM1137-CMP-LS-46	6.34362	-0.529269	CMP	3.08456	4.11597
BM1077-CMP-Frozen-160106-14	5.60228	1.01649	CMP	-0.075335	1.51755
singles-BM0828-CMP-frozen-151118-87	10.0284	1.36921	CMP	1.17293	4.72278
singles-BM0828-CMP-frozen-151118-90	6.13757	-2.31117	CMP	5.35458	11.1735
singles-160818-BM1137-pDC-LS-55	6.26051	10.2933	pDC	-2.86376	-5.25191
singles-BM0828-LMPP-frozen-151105-64	7.90378	4.1884	LMPP	-3.38482	-2.823
singles-BM0828-MEP-160420-52	7.18039	-3.76105	MEP	6.04391	18.0573
BM1077-HSC-Frozen-160105-58	11.4299	-3.17816	HSC	0.336698	1.45827
singles-160819-BM1137-CMP-LS-39	6.86543	-0.335723	CMP	3.56169	3.87941
singles-BM0106-UNK-160418-72	4.31961	3.89753	UNK	0.425791	-4.11619
BM1077-MPP-Frozen-160105-50	10.5212	-1.90713	MPP	1.47479	2.68514
singles-160818-BM1137-pDC-LS-10	6.5775	10.6278	pDC	-1.96949	-8.7002
singles-20160726-scATAC-BM1214-CMP-LS-53	6.30692	-0.273332	CMP	0.608169	1.44839
singles-BM0828-MPP-frozen-151103-2	10.0845	0.750534	MPP	2.39241	1.40089
BM1077-GMP-Frozen-160107-88	5.39082	4.17713	GMP	-1.94645	-3.62504
singles-20160617-scATAC-BM1077-CMP-HYC-11	5.16957	-0.169722	CMP	1.35028	1.3641
singles-BM1214-GMP-160421-79	5.55896	4.86968	GMP	-1.36811	-3.13139
singles-MEP-141017-95	6.73537	-2.92548	MEP	8.22853	18.8364
BM1077-CLP-Frozen-160106-14	9.78904	6.26548	CLP	0.392973	-0.978645
singles-20160726-scATAC-BM1214-CMP-LS-37	5.62557	4.04522	CMP	0.553512	-0.804717
singles-BM0828-LMPP-frozen-151105-5	8.08384	4.22017	LMPP	-2.68313	-4.45052
singles-160819-BM1137-CMP-LS-47	6.94264	-1.94519	CMP	4.91232	20.9506
BM1077-HSC-Frozen-160105-42	11.4838	-2.79708	HSC	-1.03313	1.00434
singles-20160617-scATAC-BM1077-CMP-HYC-49	5.05539	-1.0262	CMP	-0.619973	4.64413
BM1077-HSC-Frozen-160105-15	10.4948	-2.47607	HSC	-0.21437	0.623264
singles-BM0828-HSC-fresh-151027-47	10.4315	0.90999	HSC	0.708771	0.590222
singles-BM0828-LMPP-frozen-151105-19	7.93348	4.79064	LMPP	-1.65125	-4.57433
singles-BM1214-GMP-160421-54	5.59944	4.60121	GMP	-1.85572	-4.33875
singles-BM0828-CMP-frozen-151118-71	7.69383	-0.699816	CMP	2.51689	5.37803
singles-BM0828-HSC-fresh-151027-88	9.80225	-0.0561889	HSC	0.894467	0.916829
singles-BM0828-CLP-frozen-151103-7	10.1559	6.31362	CLP	-0.556399	-1.02155
BM1077-HSC-Frozen-160105-85	10.1183	-1.87712	HSC	-0.764683	-2.11299
BM1077-LMPP-Frozen-160107-39	4.82996	1.91365	LMPP	-1.74493	-3.82802
singles-160818-BM1137-pDC-LS-35	6.21417	10.2391	pDC	-1.80089	-5.50302
singles-BM0828-GMP-151027-39	8.33079	5.02302	GMP	-0.546951	-3.77716
singles-160818-BM1137-pDC-LS-59	6.50404	10.7556	pDC	-2.60701	-5.70684
BM1077-LMPP-Frozen-160107-14	4.76213	1.55337	LMPP	-1.8654	-4.50537
singles-BM0828-HSC-fresh-151027-66	10.4542	1.08684	HSC	0.12577	2.54741
singles-20160617-scATAC-BM1214-CMP-LS-15	4.17005	-0.164555	CMP	0.0143767	-0.817573
singles-160809-scATAC-BM1137-GMP1low-LS-36	6.3282	4.1649	GMP	-3.31094	-6.31828
singles-BM0828-CMP-frozen-151118-42	6.00326	-0.203554	CMP	3.03531	3.20502
singles-160809-scATAC-BM1137-GMP1low-LS-46	6.32965	4.004	GMP	-2.11547	-5.59768
BM1077-HSC-Frozen-160105-66	10.6062	-3.29461	HSC	0.45933	1.73694
singles-BM0106-HSC-SIM-160219-27	10.7602	-2.10553	HSC	0.125138	0.499584
singles-BM0828-CLP-frozen-151103-54	10.6704	6.34435	CLP	0.56177	-2.63629
singles-BM0106-HSC-LS-160219-56	11.6817	-3.15622	HSC	0.615839	2.19855
BM1077-HSC-Frozen-160105-27	10.4794	-2.99808	HSC	1.80518	1.18363
singles-BM0828-GMP-151027-13	6.79669	5.44876	GMP	-1.82222	-4.55811
singles-BM0106-HSC-SIM-160219-87	11.2473	-3.11094	HSC	-0.0562086	-1.0251
singles-BM1214-GMP-160421-74	5.37976	4.8533	GMP	1.12743	-2.03428
singles-20160617-scATAC-BM1214-CMP-LS-10	4.52469	0.187251	CMP	0.238462	0.0255621
singles-BM0828-CLP-frozen-151103-79	10.0275	6.47006	CLP	0.983154	-0.193801
singles-20160617-scATAC-BM1077-CMP-HYC-87	5.06101	-0.885745	CMP	4.31646	4.38718
singles-20160726-scATAC-BM1137-GMP3high-HYC-88	6.33899	7.25929	GMP	-2.84366	-5.5303
singles-BM0828-CMP-frozen-151118-3	7.78629	0.984182	CMP	2.03959	0.999467
BM1077-LMPP-Frozen-160107-4	4.71315	1.03362	LMPP	-0.128688	-0.708865
singles-20160617-scATAC-BM1077-CMP-HYC-2	2.80923	-1.06832	CMP	0.69421	1.74469
singles-160809-scATAC-BM1137-GMP1low-LS-53	6.42054	3.98387	GMP	-1.70046	-3.66971
singles-20160726-scATAC-BM1137-GMP3high-HYC-60	6.21772	6.60066	GMP	-2.98837	-3.74818
singles-160808-scATAC-BM1137-GMP2mid-LS-58	4.82983	6.11592	GMP	-1.50419	-2.45847
singles-BM0828-MEP-160420-67	6.97977	-4.35382	MEP	5.92491	15.6201
singles-160819-BM1137-CMP-LS-42	6.44819	-1.37948	CMP	4.09366	8.60556
singles-160809-scATAC-BM1137-GMP1low-LS-17	5.55197	4.34743	GMP	-1.12043	-2.58546
singles-BM1214-GMP-160421-71	5.64033	4.53042	GMP	-1.47986	-5.27972
singles-BM0828-HSC-fresh-151027-41	8.71491	0.286264	HSC	0.254335	1.76181
BM1077-CMP-Frozen-160106-26	5.47803	4.29994	CMP	-0.723837	-2.2401
singles-BM0828-CMP-frozen-151118-4	7.28418	-1.50248	CMP	4.26112	8.90928
singles-PB1022-mono-160128-38	1.2009	8.62005	mono	-5.13257	-12.9256
singles-PB1022-mono-160128-48	1.73751	8.82857	mono	-1.0777	-8.28972
singles-BM0828-GMP-151027-17	5.47888	5.75049	GMP	-1.62253	-3.34799
singles-BM0828-MPP-frozen-151103-38	10.2137	0.813007	MPP	1.02945	2.79098
singles-160808-scATAC-BM1137-GMP2mid-LS-83	4.78502	6.04537	GMP	-2.56542	-6.18115
singles-BM0828-CLP-frozen-151103-24	10.0896	6.35563	CLP	-0.732663	-3.03886
BM1077-CLP-Frozen-160106-70	10.2441	6.17944	CLP	0.136419	-1.67642
singles-BM0828-HSC-fresh-151027-53	9.51274	0.279889	HSC	-0.916132	-1.92714
BM1077-GMP-Frozen-160107-73	5.12845	5.37749	GMP	-2.63678	-5.34228
singles-20160617-scATAC-BM1077-CMP-HYC-32	5.38963	0.127001	CMP	0.00501808	2.44752
BM1077-MEP-Frozen-160107-35	5.4396	-3.09378	MEP	6.49903	12.8828
singles-BM0828-LMPP-frozen-151105-65	8.43834	4.62572	LMPP	0.448781	-3.11951
singles-20160617-scATAC-BM1077-CMP-HYC-91	3.38662	-0.765325	CMP	0.120515	1.93731
singles-20160726-scATAC-BM1214-CMP-LS-95	6.80686	0.225749	CMP	0.28797	1.49247
singles-160818-BM1137-pDC-LS-32	6.36809	10.5277	pDC	-0.937883	-4.10556
singles-PB1022-mono-160128-31	1.17644	8.6064	mono	-3.71871	-12.1871
singles-20160726-scATAC-BM1214-CMP-LS-3	5.63875	-0.462698	CMP	1.75827	3.08278
BM1077-CLP-Frozen-160106-79	10.2508	6.22647	CLP	-0.775667	-2.22913
singles-20160617-scATAC-BM1077-CMP-HYC-40	5.18109	-0.162195	CMP	1.08299	1.63748
singles-20160617-scATAC-BM1214-CMP-LS-40	5.32216	-0.152759	CMP	-0.946007	-0.395134
singles-BM0828-CMP-frozen-151118-36	7.87454	-0.292602	CMP	1.40573	3.37408
singles-BM0828-GMP-151027-15	7.3393	4.53952	GMP	-0.923561	-1.9214
singles-BM1214-GMP-160421-78	5.40238	4.53062	GMP	-3.67088	-6.86071
singles-BM0828-HSC-fresh-151027-14	9.81341	0.953018	HSC	0.0156324	1.58346
singles-BM0828-CLP-frozen-151103-47	10.5832	6.34408	CLP	-0.7248	-3.52749
BM1077-HSC-Frozen-160105-41	10.9355	-3.32429	HSC	-0.542693	-0.267398
BM1077-CMP-Frozen-160106-78	5.89319	-0.99026	CMP	3.02793	8.02689
singles-160822-BM1137-CMP-LS-75	6.85718	0.935972	CMP	0.908326	0.905915
singles-BM0828-MPP-frozen-151103-28	9.67211	-0.140545	MPP	1.16993	0.590623
singles-20160726-scATAC-BM1137-GMP3high-HYC-62	6.41601	6.31705	GMP	-1.55682	-5.88805
BM1077-MPP-Frozen-160105-57	10.4762	-2.14417	MPP	-0.522451	0.0881899
singles-BM0106-HSC-SIM-160219-43	11.1399	-2.30305	HSC	0.544306	-1.00347
singles-BM0106-HSC-LS-160219-12	11.6177	-2.3258	HSC	0.846017	0.628354
singles-20160726-scATAC-BM1137-GMP3high-HYC-7	6.4737	5.6044	GMP	-1.18098	-5.2075
BM1077-CMP-Frozen-160106-22	5.70289	0.818314	CMP	0.798291	-0.685051
singles-BM0828-LMPP-frozen-151105-33	8.28874	4.40152	LMPP	-1.52788	-3.73623
singles-160808-scATAC-BM1137-GMP2mid-LS-46	5.34707	6.01971	GMP	-2.38682	-3.40234
singles-BM0828-MEP-160420-95	6.99039	-4.04677	MEP	2.33614	8.88033
singles-BM1214-GMP-160421-33	5.34999	5.20256	GMP	-1.40678	-4.31489
singles-20160726-scATAC-BM1214-CMP-LS-61	7.1277	-1.03193	CMP	5.73644	9.36301
BM1077-LMPP-Frozen-160107-82	4.66755	1.60943	LMPP	-2.14419	-3.5046
singles-BM0828-HSC-fresh-151027-6	9.29939	0.214338	HSC	0.319407	-1.59426
singles-BM1214-MCP-frozen-160128-12	6.17705	9.98058	pDC	-2.09077	-3.23641
singles-20160617-scATAC-BM1214-CMP-LS-4	3.83048	-0.78724	CMP	0.534285	3.42576
singles-BM0106-HSC-LS-160219-65	10.4273	-1.48846	HSC	-0.372147	0.763482
singles-160819-BM1137-CMP-LS-94	6.4914	-1.79875	CMP	4.50392	11.6206
singles-BM1214-MCP-frozen-160128-20	6.68302	11.0835	pDC	-2.67786	-7.63029
singles-160809-scATAC-BM1137-GMP1low-LS-56	6.35191	4.45751	GMP	-3.46953	-5.06532
singles-BM0828-GMP-151027-71	8.11653	5.33126	GMP	-2.73803	-5.18005
singles-MEP-141017-70	5.35244	-1.41626	MEP	2.67595	10.5742
singles-20160726-scATAC-BM1137-GMP3high-HYC-45	6.29873	6.40364	GMP	-1.21899	-3.22314
singles-BM0106-UNK-160418-39	10.4106	6.19853	UNK	-0.14333	-5.24749
singles-BM0828-HSC-fresh-151027-67	9.57906	0.354269	HSC	-1.43104	2.29602
singles-160809-scATAC-BM1137-GMP1low-LS-44	6.29196	4.54295	GMP	-2.55495	-3.15756
singles-BM1214-MCP-frozen-160128-4	6.54408	11.1231	pDC	-3.70292	-11.08
BM1077-GMP-Frozen-160107-74	5.54421	5.46328	GMP	-3.91338	-6.08461
singles-160819-BM1137-CMP-LS-66	6.44614	-0.32071	CMP	3.95015	4.22088
BM1077-GMP-Frozen-160107-27	5.70417	5.51874	GMP	-1.75018	-2.61806
singles-BM1214-GMP-160421-83	5.64377	4.61511	GMP	-2.20008	-4.8943
BM1077-HSC-Frozen-160105-21	10.6176	-2.77459	HSC	-0.0954804	2.61664
singles-160809-scATAC-BM1137-GMP1low-LS-59	6.64665	4.0373	GMP	-2.96255	-6.52571
singles-PB1022-mono-160128-25	1.36825	8.67103	mono	-1.53027	-7.85035
singles-BM0106-UNK-160418-87	4.23688	3.93531	UNK	-2.74782	-4.74676
singles-BM0828-HSC-frozen-151027-45	10.3006	0.696115	HSC	0.173345	0.970938
singles-BM0828-CMP-frozen-151118-18	7.94819	-0.244707	CMP	2.42193	3.31645
singles-BM1214-MCP-frozen-160128-30	6.04432	10.2703	pDC	-1.79159	-3.6926
singles-BM1214-MCP-frozen-160128-25	6.48332	10.6175	pDC	-2.68458	-6.13225
singles-BM0106-UNK-160418-30	4.83073	3.70831	UNK	-0.980268	-2.7334
singles-20160726-scATAC-BM1137-GMP3high-HYC-50	6.21489	6.53439	GMP	-2.44809	-5.78933
singles-BM0106-HSC-SIM-160219-57	11.356	-2.34674	HSC	2.38926	1.82354
singles-BM0828-LMPP-frozen-151105-17	7.78032	4.97206	LMPP	-2.19027	-2.9468
BM1077-GMP-Frozen-160107-69	5.34416	5.57209	GMP	-2.10568	-3.09145
singles-BM0828-HSC-fresh-151027-71	9.98027	0.0293667	HSC	-0.622341	0.591521
singles-160819-BM1137-CMP-LS-51	6.79177	-0.656835	CMP	2.05007	4.7729
singles-BM0828-HSC-frozen-151027-65	9.71024	0.795806	HSC	-1.0917	0.392699
singles-20160726-scATAC-BM1137-GMP3high-HYC-63	6.70867	6.14032	GMP	-1.40625	-3.48921
BM1077-LMPP-Frozen-160107-45	4.3127	1.75116	LMPP	1.12875	-2.88961
singles-160818-BM1137-pDC-LS-56	6.64551	11.3233	pDC	-3.80491	-8.08308
singles-BM0828-LMPP-frozen-151105-62	8.03025	4.73723	LMPP	0.325339	-3.88533
singles-160818-BM1137-pDC-LS-57	6.09176	10.2174	pDC	-2.49018	-3.42378
singles-BM0828-HSC-fresh-151027-72	9.10511	0.271461	HSC	0.230509	-0.177162
singles-BM0828-HSC-frozen-151027-59	10.4075	1.01362	HSC	2.10275	2.87021
BM1077-HSC-Frozen-160105-83	10.3614	-2.10398	HSC	0.65487	0.401666
singles-160809-scATAC-BM1137-GMP1low-LS-32	6.19954	4.36652	GMP	-0.80974	-3.62708
singles-160808-scATAC-BM1137-GMP2mid-LS-29	4.89223	5.20618	GMP	-1.68927	-5.88943
singles-BM0828-MPP-frozen-151103-35	8.69552	-0.0148785	MPP	1.44436	2.63811
singles-20160617-scATAC-BM1077-CMP-HYC-15	5.09893	0.612525	CMP	0.693206	2.4991
singles-BM0106-HSC-SIM-160219-29	11.7692	-3.20716	HSC	-0.926259	-2.12937
singles-BM0828-LMPP-frozen-151105-48	8.12258	4.76669	LMPP	-3.08391	-3.3691
BM1077-MPP-Frozen-160105-36	10.1454	-1.98734	MPP	2.29851	1.15663
singles-PB1022-mono-160128-50	1.5793	8.7491	mono	-3.96448	-6.24788
singles-160808-scATAC-BM1137-GMP2mid-LS-11	6.0999	5.20003	GMP	-2.3175	-5.19016
singles-BM0828-GMP-151027-36	6.92466	4.47865	GMP	-0.345776	-2.94155
BM1077-MPP-Frozen-160105-11	9.50836	-1.83807	MPP	2.19144	2.0333
singles-BM0106-HSC-SIM-160219-69	10.8379	-1.91975	HSC	-0.192629	0.787378
singles-BM0828-HSC-frozen-151027-44	10.3503	1.35685	HSC	0.00329468	2.31065
singles-BM1214-GMP-160421-94	4.71625	4.59755	GMP	-5.42796	-11.9414
singles-BM0828-MEP-160420-34	7.06104	-3.70943	MEP	4.7448	9.95854
singles-160809-scATAC-BM1137-GMP1low-LS-88	6.65177	3.56487	GMP	-1.60253	-3.9854
singles-20160726-scATAC-BM1137-GMP3high-HYC-70	6.37369	6.76863	GMP	-1.32583	-2.67806
singles-160808-scATAC-BM1137-GMP2mid-LS-89	4.66853	6.239	GMP	-1.5195	-4.51763
singles-BM0106-HSC-LS-160219-83	11.1127	-2.68878	HSC	2.0786	1.05409
singles-BM0828-HSC-fresh-151027-35	9.68715	0.515019	HSC	-1.53667	-0.749518
singles-BM1214-GMP-160421-17	5.29378	5.48158	GMP	-1.89457	-5.24001
singles-BM0828-MEP-160420-22	7.12363	-3.71789	MEP	6.91522	19.5891
singles-20160617-scATAC-BM1077-CMP-HYC-46	3.95975	-0.261331	CMP	-0.846687	0.67903
BM1077-MEP-Frozen-160107-16	5.61447	-2.83661	MEP	3.63622	6.26951
singles-BM0828-GMP-151027-47	6.98147	4.37347	GMP	-2.02688	-3.12831
singles-BM0106-HSC-SIM-160219-26	11.2538	-2.23849	HSC	0.948944	-2.39357
singles-160822-BM1137-CMP-LS-67	6.6523	0.861316	CMP	0.251308	-0.198487
singles-20160726-scATAC-BM1137-GMP3high-HYC-47	6.26975	6.54064	GMP	-2.57179	-2.89885
singles-BM0828-CMP-frozen-151118-92	5.7477	4.19107	CMP	0.518995	1.3201
singles-160818-BM1137-pDC-LS-39	6.71563	11.2206	pDC	-1.81322	-8.16793
singles-BM0828-LMPP-frozen-151105-2	7.6611	4.30897	LMPP	-2.26448	-6.12292
singles-20160726-scATAC-BM1137-GMP3high-HYC-8	6.11298	6.02372	GMP	-1.15889	-3.53472
singles-BM0828-GMP-151027-52	8.31356	5.06208	GMP	-3.4772	-5.91952
singles-BM0828-LMPP-frozen-151105-53	7.52801	5.25346	LMPP	1.14284	-2.80743
BM1077-HSC-Frozen-160105-37	10.8818	-2.22113	HSC	-2.04094	-2.70367
BM1077-HSC-Frozen-160105-77	10.442	-2.892	HSC	-1.07477	0.509637
BM1077-MPP-Frozen-160105-58	10.295	-1.6462	MPP	-0.312034	1.50999
singles-20160617-scATAC-BM1077-CMP-HYC-86	3.02212	-0.890318	CMP	1.50492	3.39752
singles-20160726-scATAC-BM1214-CMP-LS-96	6.73223	0.17556	CMP	3.34336	3.45951
singles-BM0106-HSC-SIM-160219-40	11.787	-2.85237	HSC	0.350377	1.14929
BM1077-MEP-Frozen-160107-58	5.71624	-2.84918	MEP	4.05266	11.5373
singles-BM1214-GMP-160421-93	5.56158	4.96459	GMP	-2.9223	-3.44695
singles-20160726-scATAC-BM1137-GMP3high-HYC-17	6.65942	5.55369	GMP	-0.66242	-2.01555
singles-BM1214-MCP-frozen-160128-90	6.03375	10.1955	pDC	-0.803663	-2.32875
singles-160819-BM1137-CMP-LS-83	6.64126	-1.06077	CMP	2.63923	7.34075
singles-BM0828-MEP-160420-87	6.94658	-4.50281	MEP	1.18281	8.68978
singles-BM0828-GMP-151027-3	6.89734	4.4472	GMP	-0.110102	-1.92755
BM1077-MPP-Frozen-160105-64	10.6037	-2.91994	MPP	0.347278	0.696566
singles-BM0828-GMP-151027-30	6.47865	4.75717	GMP	1.07072	-4.61625
singles-BM1214-GMP-160421-36	5.14878	5.02813	GMP	-2.13761	-4.95292
BM1077-LMPP-Frozen-160107-9	4.63412	1.8724	LMPP	-3.90555	-6.67741
BM1077-GMP-Frozen-160107-91	5.27785	5.41498	GMP	-3.54946	-6.90548
singles-160808-scATAC-BM1137-GMP2mid-LS-64	4.92298	6.00753	GMP	-2.48838	-4.47265
singles-BM0828-HSC-frozen-151027-84	9.92926	-0.0657152	HSC	-1.06872	-0.942161
singles-160809-scATAC-BM1137-GMP1low-LS-64	6.26589	3.89519	GMP	-1.7514	-6.38851
BM1077-GMP-Frozen-160107-77	5.32828	5.06949	GMP	-2.30461	-8.13596
singles-160808-scATAC-BM1137-GMP2mid-LS-69	4.58787	6.31081	GMP	-2.11689	-5.66812
BM1077-CMP-Frozen-160106-37	6.40463	-1.36344	CMP	1.6425	6.16537
singles-BM0828-HSC-fresh-151027-79	9.98492	0.736301	HSC	1.26259	1.13626
BM1077-GMP-Frozen-160107-39	5.50451	5.38783	GMP	-1.69635	-5.67641
singles-BM0106-UNK-160418-62	4.33857	3.90873	UNK	-2.45718	-3.6632
singles-BM0828-GMP-151027-56	6.51091	4.6347	GMP	-0.22304	-2.20567
singles-BM0106-UNK-160418-73	4.29822	3.94384	UNK	-0.824483	-4.85234
singles-20160726-scATAC-BM1137-GMP3high-HYC-32	5.26392	5.45123	GMP	-2.80363	-6.31685
singles-BM1214-MCP-frozen-160128-58	5.94324	10.3658	pDC	-2.10138	-3.43252
singles-160808-scATAC-BM1137-GMP2mid-LS-12	6.19072	5.20873	GMP	-1.73115	-5.70754
singles-BM0828-HSC-fresh-151027-24	10.0827	0.471031	HSC	-1.51144	-0.54956
singles-BM0828-GMP-151027-78	6.56358	4.54565	GMP	1.33752	0.363152
singles-BM1214-MCP-frozen-160128-46	6.08808	10.1421	pDC	-3.09426	-5.14157
singles-BM0106-UNK-160418-68	4.34902	3.91272	UNK	-3.24703	-2.99911
BM1077-HSC-Frozen-160105-53	11.0133	-2.52645	HSC	0.292894	1.83518
singles-BM0106-HSC-LS-160219-7	10.5037	-1.86827	HSC	1.26857	-0.41143
singles-BM0828-MPP-frozen-151103-6	9.92987	0.724786	MPP	3.25016	4.9461
singles-160818-BM1137-pDC-LS-8	6.36278	10.8572	pDC	-1.16887	-4.45577
singles-BM1214-GMP-160421-66	8.89757	5.76316	GMP	-2.05443	-3.11558
singles-20160617-scATAC-BM1077-CMP-HYC-59	4.66579	0.400011	CMP	-0.151233	0.861869
singles-BM0828-CMP-frozen-151118-44	7.94096	-0.225458	CMP	0.822336	-1.14682
singles-BM1214-MCP-frozen-160128-19	5.91439	10.6565	pDC	-3.37349	-4.9648
singles-20160617-scATAC-BM1214-CMP-LS-11	3.76952	-0.735667	CMP	3.13036	2.64832
singles-160822-BM1137-CMP-LS-82	6.27717	-0.575657	CMP	3.42598	4.45952
singles-BM0828-LMPP-frozen-151105-10	7.76008	4.41459	LMPP	-0.739223	-2.36284
singles-BM0828-GMP-151027-62	7.7172	3.99162	GMP	-0.131241	-3.93538
singles-BM0828-CLP-frozen-151103-80	10.3923	6.28916	CLP	-1.04909	-2.82691
singles-BM0828-MPP-frozen-151103-41	9.40612	-0.11588	MPP	-0.972033	1.8812
BM1077-GMP-Frozen-160107-26	5.2962	4.75612	GMP	-3.37248	-7.26911
singles-BM0828-MEP-160420-81	6.93521	-4.4804	MEP	2.23065	11.6868
singles-BM0106-HSC-LS-160219-38	11.2362	-2.5279	HSC	0.482355	2.63775
singles-BM0828-MPP-frozen-151103-17	8.81486	0.2148	MPP	1.0502	0.551984
BM1077-GMP-Frozen-160107-63	5.85022	5.76236	GMP	-2.17744	-3.2742
singles-BM1214-MCP-frozen-160128-45	6.04184	10.1813	pDC	-1.38238	-5.07287
BM1077-HSC-Frozen-160105-48	10.476	-2.60428	HSC	-0.757264	0.729072
singles-BM0828-CMP-frozen-151118-5	7.84079	-0.185504	CMP	-0.0809909	2.77976
singles-160809-scATAC-BM1137-GMP1low-LS-16	5.82511	3.89242	GMP	-2.26652	-2.64767
singles-MEP-141017-67	6.20469	-2.52016	MEP	4.98744	16.813
singles-BM0828-LMPP-frozen-151105-66	8.40982	4.62497	LMPP	-2.3071	-3.69145
singles-BM1214-MCP-frozen-160128-73	6.61555	11.1421	pDC	-1.33879	-5.42705
singles-BM0828-MPP-frozen-151103-3	9.64913	0.411058	MPP	0.0832099	0.444615
singles-160819-BM1137-CMP-LS-14	6.47222	-0.68056	CMP	3.18218	3.58273
singles-20160726-scATAC-BM1214-CMP-LS-26	7.3135	-1.23837	CMP	3.54822	12.422
singles-BM0106-HSC-LS-160219-32	10.8477	-1.61122	HSC	-0.255929	-0.913243
singles-BM0828-CLP-frozen-151103-96	10.6528	6.35088	CLP	0.380375	-4.55855
BM1077-LMPP-Frozen-160107-23	4.90523	2.05005	LMPP	-1.3938	-5.02333
BM1077-CMP-Frozen-160106-25	5.84368	-0.783424	CMP	3.64347	8.7352
singles-160818-BM1137-pDC-LS-43	6.41889	11.1988	pDC	-1.23035	-6.74028
singles-BM0828-CMP-frozen-151118-25	6.96001	-1.91855	CMP	5.88953	14.0158
singles-20160617-scATAC-BM1214-CMP-LS-3	3.44065	-0.726542	CMP	1.43972	2.51928
singles-160809-scATAC-BM1137-GMP1low-LS-91	5.95962	4.00018	GMP	-1.43252	-3.11167
singles-20160617-scATAC-BM1077-CMP-HYC-94	3.67763	-0.645217	CMP	-0.533248	0.250039
singles-BM1214-GMP-160421-84	5.94107	4.71591	GMP	-2.54186	-3.63173
singles-20160617-scATAC-BM1214-CMP-LS-51	4.45879	-0.377008	CMP	0.116813	2.48619
singles-BM0828-MPP-frozen-151103-66	10.0013	0.829878	MPP	0.520573	-0.362177
singles-BM1214-MCP-frozen-160128-74	5.93225	10.5602	pDC	-2.4749	-5.14726
singles-BM1214-GMP-160421-81	5.57558	4.85837	GMP	0.477366	-2.53636
singles-BM1214-GMP-160421-48	5.65638	4.53078	GMP	-2.46942	-3.63905
singles-20160617-scATAC-BM1077-CMP-HYC-5	3.70187	-0.769082	CMP	2.0613	2.70821
singles-160808-scATAC-BM1137-GMP2mid-LS-5	6.08942	5.0777	GMP	-2.82877	-5.50475
singles-BM0828-CMP-frozen-151118-33	5.58782	-0.226622	CMP	-0.0636354	1.62054
BM1077-MEP-Frozen-160107-92	6.68592	-1.12724	MEP	3.31946	7.95548
singles-BM0828-CLP-frozen-151103-59	9.39757	5.84796	CLP	-0.17637	-2.90438
BM1077-CMP-Frozen-160106-36	5.53161	0.939324	CMP	-1.01334	-2.56273
singles-MEP-141017-7	6.28224	-2.63772	MEP	6.22552	18.3857
singles-BM0828-GMP-151027-23	7.16396	4.50495	GMP	-0.841644	-2.35364
singles-BM0106-HSC-SIM-160219-60	11.8671	-2.80835	HSC	-1.53926	0.571348
singles-BM0828-HSC-fresh-151027-74	10.3174	0.57046	HSC	0.929925	1.52216
singles-BM0828-HSC-fresh-151027-4	10.414	1.14753	HSC	-0.569131	1.66289
singles-160819-BM1137-CMP-LS-59	6.42584	-0.567179	CMP	1.55595	0.685271
BM1077-HSC-Frozen-160105-39	10.578	-2.5489	HSC	0.218445	0.231661
BM1077-CMP-Frozen-160106-3	5.83533	-0.745114	CMP	1.02404	3.24295
BM1077-MPP-Frozen-160105-82	10.5604	-2.08933	MPP	-0.529496	0.317963
singles-20160617-scATAC-BM1077-CMP-HYC-74	5.00344	-0.316744	CMP	1.2298	2.3141
singles-BM1214-GMP-160421-11	5.50606	5.4082	GMP	0.441226	-3.36901
BM1077-MEP-Frozen-160107-22	5.5427	-2.9182	MEP	3.20871	11.0564
singles-BM0106-HSC-LS-160219-86	11.1525	-2.30237	HSC	-0.926783	-0.176212
BM1077-MPP-Frozen-160105-31	10.8114	-3.25272	MPP	1.09107	3.55959
singles-BM0828-GMP-151027-60	5.47347	5.56303	GMP	-2.25701	-4.35021
singles-20160726-scATAC-BM1214-CMP-LS-55	6.48408	-0.952562	CMP	3.37867	13.7027
singles-BM1214-MCP-frozen-160128-75	6.8292	11.0193	pDC	-2.1325	-5.96414
singles-160822-BM1137-CMP-LS-9	6.49315	1.04436	CMP	-0.0560511	-0.793849
singles-BM0828-MEP-160420-44	7.12979	-3.71863	MEP	9.55679	22.6197
singles-20160726-scATAC-BM1137-GMP3high-HYC-83	6.69663	10.7851	GMP	-1.7396	-3.74949
singles-BM0106-UNK-160418-6	4.67825	4.40364	UNK	-3.4638	-9.4287
singles-BM0828-MEP-160420-62	7.14639	-3.76031	MEP	6.52149	14.2254
singles-160818-BM1137-pDC-LS-92	6.9346	11.0553	pDC	-4.00156	-7.34795
singles-160809-scATAC-BM1137-GMP1low-LS-9	5.98876	3.84733	GMP	-3.06545	-4.49222
singles-BM0106-UNK-160418-77	4.05744	3.86527	UNK	-0.474623	-4.33775
singles-BM0106-UNK-160418-32	4.83834	3.71639	UNK	-0.781618	-3.04924
BM1077-CMP-Frozen-160106-15	5.6435	0.956617	CMP	1.05792	1.42025
singles-BM0106-HSC-LS-160219-1	11.746	-2.41892	HSC	-0.432047	-0.628957
singles-PB1022-mono-160128-22	2.01002	8.85641	mono	-2.10295	-3.84476
BM1077-CLP-Frozen-160106-86	9.49299	6.01511	CLP	-1.39006	-2.84117
singles-20160726-scATAC-BM1137-GMP3high-HYC-76	6.27453	6.69129	GMP	-0.738177	-1.8704
BM1077-CMP-Frozen-160106-51	5.60376	-0.978373	CMP	0.594077	3.52626
singles-160819-BM1137-CMP-LS-64	6.15081	3.60009	CMP	-0.138528	0.453537
singles-160819-BM1137-CMP-LS-16	7.52902	-0.812595	CMP	1.91933	6.63341
singles-BM0828-HSC-frozen-151027-74	9.01229	0.227214	HSC	-0.471557	-1.09452
singles-20160726-scATAC-BM1137-GMP3high-HYC-73	6.26982	6.66552	GMP	-1.53526	-3.21555
singles-20160726-scATAC-BM1137-GMP3high-HYC-30	5.73398	6.49711	GMP	-1.63424	-4.2859
singles-BM0828-LMPP-frozen-151105-82	8.02734	4.73915	LMPP	-1.42892	-1.6388
BM1077-CMP-Frozen-160106-2	5.89417	-0.922247	CMP	2.41645	7.11248
BM1077-CMP-Frozen-160106-82	5.1846	-0.0637136	CMP	-0.856939	-1.64471
singles-160819-BM1137-CMP-LS-1	7.28412	-1.25006	CMP	2.25042	13.6149
singles-20160617-scATAC-BM1214-CMP-LS-35	4.27817	-0.077549	CMP	-1.08671	-0.426392
singles-20160726-scATAC-BM1137-GMP3high-HYC-91	6.19866	6.7761	GMP	-0.939794	-4.463
singles-BM0828-CMP-frozen-151118-82	5.80226	-0.292821	CMP	1.83355	0.0577546
BM1077-CLP-Frozen-160106-72	9.76145	6.26699	CLP	0.267807	0.415075
singles-BM0828-HSC-frozen-151027-64	9.69189	-0.134343	HSC	1.82827	1.69428
singles-BM0106-HSC-SIM-160219-67	10.3753	-2.08639	HSC	2.01428	-1.80981
singles-BM0106-UNK-160418-42	4.82897	3.792	UNK	-1.00163	-3.71659
singles-BM0106-UNK-160418-27	5.1525	3.85314	UNK	-1.20488	-4.97816
singles-BM0828-LMPP-frozen-151105-8	7.92905	4.54037	LMPP	-3.8907	-3.17727
BM1077-GMP-Frozen-160107-40	5.38915	4.18284	GMP	-1.27256	-5.17623
singles-160822-BM1137-CMP-LS-62	6.41095	0.521155	CMP	3.89888	5.91625
singles-BM1214-MCP-frozen-160128-41	6.03832	10.2382	pDC	-2.96625	-4.31775
singles-BM0828-GMP-151027-64	5.93704	5.16104	GMP	-1.5285	-5.1142
singles-PB1022-mono-160128-75	1.4534	8.7206	mono	-1.56443	-7.91528
singles-BM0828-LMPP-frozen-151105-84	7.92046	4.65398	LMPP	-2.9752	-1.6742
singles-160822-BM1137-CMP-LS-81	7.07892	1.06636	CMP	-1.1471	-2.76685
singles-BM0828-CMP-frozen-151118-80	7.60176	-0.920044	CMP	6.97941	11.7955
singles-160809-scATAC-BM1137-GMP1low-LS-11	5.75903	3.98706	GMP	-0.238922	-4.03409
singles-BM0828-LMPP-frozen-151105-11	7.88853	4.06249	LMPP	-4.07415	-7.07166
singles-PB1022-mono-160128-81	1.86081	8.76949	mono	1.02317	-4.37748
singles-BM0106-HSC-LS-160219-87	11.5966	-2.97534	HSC	-0.147877	0.193798
singles-160818-BM1137-pDC-LS-84	6.54026	11.3479	pDC	-3.74545	-8.15772
singles-BM1214-MCP-frozen-160128-62	6.16477	10.3251	pDC	-4.08136	-4.44269
BM1077-GMP-Frozen-160107-50	5.50346	5.50992	GMP	-2.2523	-3.64423
singles-BM0828-MPP-frozen-151103-40	10.2128	1.03297	MPP	1.45762	2.33264
singles-160822-BM1137-CMP-LS-91	7.35009	-0.969422	CMP	6.85793	11.9086
BM1077-MPP-Frozen-160105-26	10.8082	-2.25853	MPP	3.39122	2.08775
singles-BM0828-GMP-151027-16	8.34417	5.14459	GMP	-2.24652	-5.51753
BM1077-LMPP-Frozen-160107-51	4.62505	2.08297	LMPP	-1.42898	-4.52127
singles-160809-scATAC-BM1137-GMP1low-LS-7	6.0123	4.58081	GMP	-2.60681	-4.04067
singles-MEP-141017-14	7.02634	-1.87646	MEP	6.20211	17.7001
singles-BM0828-CMP-frozen-151118-22	7.40213	-0.232713	CMP	3.45229	1.58206
singles-20160617-scATAC-BM1077-CMP-HYC-69	3.29988	-0.825117	CMP	-0.359782	-0.269624
singles-BM0828-HSC-frozen-151027-48	9.71184	-0.0386883	HSC	0.657102	-0.89957
singles-BM0106-UNK-160418-66	4.31266	3.96227	UNK	-1.21958	-4.71253
singles-BM0828-HSC-fresh-151027-52	10.2378	1.46449	HSC	1.48531	0.0658486
singles-BM0828-GMP-151027-77	6.49295	4.57625	GMP	-2.86133	-6.11259
singles-BM1214-GMP-160421-37	5.92817	5.09959	GMP	-0.430437	-2.11761
singles-BM0828-HSC-fresh-151027-5	10.1861	0.656388	HSC	0.983817	2.95176
singles-BM0106-HSC-SIM-160219-49	10.7063	-2.30546	HSC	-1.52815	-0.390376
singles-BM0106-HSC-LS-160219-35	11.3952	-2.4727	HSC	1.91853	1.32163
singles-BM0828-LMPP-frozen-151105-34	8.37122	4.71041	LMPP	-0.374386	-2.99346
singles-160808-scATAC-BM1137-GMP2mid-LS-18	5.37021	5.3314	GMP	-2.21643	-4.82386
singles-BM1214-GMP-160421-45	6.67317	4.4034	GMP	-0.775183	-4.15953
singles-BM0828-MPP-frozen-151103-23	9.46476	0.106388	MPP	0.2868	1.52772
singles-20160617-scATAC-BM1214-CMP-LS-32	4.5953	-0.351879	CMP	-0.00521224	0.90787
singles-BM0828-HSC-fresh-151027-32	10.2403	1.39414	HSC	0.980092	1.91125
BM1077-CMP-Frozen-160106-42	5.71194	-0.161202	CMP	2.69597	3.31999
singles-PB1022-mono-160128-70	2.15126	8.89642	mono	-2.30279	-5.13233
BM1077-GMP-Frozen-160107-81	5.41332	4.22739	GMP	-0.867659	-2.74986
singles-BM0828-HSC-frozen-151027-70	9.83195	-0.0798268	HSC	1.50543	0.762816
singles-160819-BM1137-CMP-LS-22	6.84898	0.0193757	CMP	4.63198	9.14713
singles-BM0828-HSC-fresh-151027-1	10.2359	0.536979	HSC	0.758887	2.05933
singles-BM0828-HSC-fresh-151027-65	10.4654	1.16998	HSC	0.704778	-0.343574
singles-20160726-scATAC-BM1137-GMP3high-HYC-22	6.09503	6.27356	GMP	-2.43358	-6.63014
singles-160818-BM1137-pDC-LS-79	6.32603	10.3616	pDC	-3.17229	-5.16369
singles-BM0828-MPP-frozen-151103-24	8.75404	0.159392	MPP	0.471281	1.40729
singles-160818-BM1137-pDC-LS-87	6.89777	11.0901	pDC	-3.23964	-5.72046
singles-20160617-scATAC-BM1077-CMP-HYC-12	4.2908	0.193104	CMP	0.0143725	-1.32435
singles-BM0106-HSC-SIM-160219-25	11.7958	-2.95422	HSC	-0.0064453	-0.794546
BM1077-MEP-Frozen-160107-46	5.44272	-3.11578	MEP	6.80272	13.0881
singles-20160617-scATAC-BM1214-CMP-LS-34	4.8553	-0.0644271	CMP	0.626223	1.94116
BM1077-CMP-Frozen-160106-76	5.58035	1.01816	CMP	-1.17923	-1.31924
singles-BM0106-HSC-SIM-160219-9	11.045	-2.33629	HSC	0.836286	-0.879319
singles-BM0828-LMPP-frozen-151105-50	7.83112	4.45014	LMPP	-3.33044	-2.47965
singles-BM0828-MPP-frozen-151103-85	10.2302	0.866591	MPP	0.290101	3.18301
singles-BM0828-HSC-frozen-151027-87	10.0948	0.174103	HSC	-0.193502	0.432114
singles-PB1022-mono-160128-84	2.17401	8.91695	mono	-2.01112	-4.36206
singles-BM0828-LMPP-frozen-151105-6	7.49044	4.72913	LMPP	-0.576362	-2.87136
singles-160822-BM1137-CMP-LS-10	6.35396	-1.00165	CMP	1.20738	5.37657
singles-BM0828-CMP-frozen-151118-77	6.54128	-0.347348	CMP	3.83174	3.98322
singles-BM0106-HSC-SIM-160219-75	10.5681	-2.42261	HSC	1.01814	2.15674
singles-PB1022-mono-160128-59	1.61611	8.73371	mono	-2.90821	-3.34941
singles-BM0106-HSC-LS-160219-55	11.0062	-1.95419	HSC	-1.96265	0.355054
singles-BM0828-CLP-frozen-151103-87	10.0299	6.43154	CLP	-0.503135	-0.345376
singles-BM0828-HSC-fresh-151027-56	9.98399	0.871822	HSC	0.287475	2.03001
singles-BM0828-CLP-frozen-151103-61	10.0817	6.33447	CLP	-0.802416	-1.32017
singles-160822-BM1137-CMP-LS-37	7.30569	0.690951	CMP	4.61208	7.52655
BM1077-MPP-Frozen-160105-25	10.4004	-2.21714	MPP	-0.804254	-1.13761
singles-160809-scATAC-BM1137-GMP1low-LS-66	6.31536	3.99216	GMP	-2.48266	-5.13219
singles-20160617-scATAC-BM1214-CMP-LS-26	2.86109	-0.993692	CMP	1.61089	3.67098
singles-BM0828-CLP-frozen-151103-73	9.72265	6.26358	CLP	-1.65484	-3.1771
singles-MEP-141017-30	6.78203	-1.7841	MEP	7.13199	12.0288
singles-20160726-scATAC-BM1214-CMP-LS-24	6.53432	-1.02874	CMP	4.01324	9.24764
BM1077-CMP-Frozen-160106-30	6.16479	-1.24921	CMP	5.474	9.34603
BM1077-LMPP-Frozen-160107-54	4.80941	1.90856	LMPP	-1.21028	-2.597
singles-160822-BM1137-CMP-LS-8	6.52277	2.03756	CMP	-2.03269	-2.49408
singles-PB1022-mono-160128-72	2.24437	8.94121	mono	-1.86783	-3.76213
singles-20160617-scATAC-BM1077-CMP-HYC-51	4.83716	-0.410352	CMP	-0.312992	1.82008
singles-160809-scATAC-BM1137-GMP1low-LS-87	6.00951	4.00303	GMP	-2.81702	-5.09029
singles-160819-BM1137-CMP-LS-72	6.71446	1.15444	CMP	-1.24932	-0.562409
singles-20160617-scATAC-BM1214-CMP-LS-52	10.4377	-1.42783	CMP	0.926987	-1.30172
BM1077-MPP-Frozen-160105-88	10.1721	-2.00866	MPP	0.406402	0.768685
singles-BM0828-MPP-frozen-151103-54	7.237	-1.50692	MPP	3.86121	12.2635
singles-BM0828-CMP-frozen-151118-1	7.60054	-0.800436	CMP	5.21304	13.9349
singles-BM0106-HSC-LS-160219-34	10.8578	-1.62438	HSC	-0.547385	-0.513065
singles-BM0828-HSC-frozen-151027-36	10.1727	0.364932	HSC	1.59058	-0.64566
singles-BM0828-HSC-fresh-151027-57	10.3063	0.730761	HSC	0.549969	4.47766
singles-PB1022-mono-160128-62	2.15601	8.90141	mono	-2.0115	-3.90794
singles-BM0106-HSC-SIM-160219-23	11.7823	-2.33024	HSC	-0.976386	-0.803038
BM1077-MPP-Frozen-160105-89	10.345	-1.67536	MPP	1.42765	0.159782
singles-BM1214-MCP-frozen-160128-89	6.11732	10.9048	pDC	-2.49472	-7.15082
singles-BM0106-HSC-LS-160219-30	11.3197	-2.56425	HSC	-0.622243	1.76462
singles-BM0828-HSC-fresh-151027-87	10.449	1.49736	HSC	-0.423275	0.213861
singles-160822-BM1137-CMP-LS-39	7.12498	0.820887	CMP	2.25132	1.4616
singles-BM0828-MPP-frozen-151103-48	9.88503	-0.136619	MPP	0.881602	1.52419
singles-160822-BM1137-CMP-LS-87	6.84717	1.01202	CMP	0.554094	3.58923
singles-BM0828-GMP-151027-72	6.32734	4.83579	GMP	-2.17327	-2.92772
singles-PB1022-mono-160128-15	1.48186	8.74545	mono	-1.08971	-6.39102
singles-20160726-scATAC-BM1137-GMP3high-HYC-46	6.28228	6.64462	GMP	-1.2588	-3.1526
singles-BM1214-GMP-160421-70	5.58656	4.67246	GMP	-0.882576	-4.77892
singles-BM0106-HSC-LS-160219-28	11.0618	-2.70654	HSC	0.17336	1.68699
singles-BM0828-GMP-151027-27	8.26061	4.69388	GMP	-1.73501	-4.37632
singles-BM0828-HSC-fresh-151027-11	9.44829	0.241818	HSC	-0.0544313	0.0441387
BM1077-MEP-Frozen-160107-91	5.87995	-2.56384	MEP	5.22861	16.5238
singles-PB1022-mono-160128-61	1.36581	8.64016	mono	-2.95701	-8.87168
singles-BM0106-HSC-SIM-160219-48	11.1967	-2.02462	HSC	-2.70947	0.412121
singles-20160617-scATAC-BM1077-CMP-HYC-26	2.99978	-0.933559	CMP	-0.493677	3.63994
BM1077-LMPP-Frozen-160107-66	4.67204	1.99153	LMPP	-2.68039	-5.16038
singles-160809-scATAC-BM1137-GMP1low-LS-33	6.23632	4.31211	GMP	-2.52766	-6.82708
singles-BM1214-MCP-frozen-160128-8	6.16785	10.05	pDC	-2.22348	-3.64963
singles-20160726-scATAC-BM1214-CMP-LS-84	6.65397	0.478206	CMP	0.727368	-0.00849404
singles-160818-BM1137-pDC-LS-45	6.43667	10.7522	pDC	-2.66391	-5.55845
BM1077-CMP-Frozen-160106-85	6.25739	-1.29254	CMP	3.71173	8.3564
singles-BM0828-MPP-frozen-151103-49	10.3955	1.03481	MPP	0.873292	3.74939
singles-BM0828-CMP-frozen-151118-61	7.72823	-0.702006	CMP	4.38446	12.0038
BM1077-HSC-Frozen-160105-6	10.7254	-2.59266	HSC	-2.30459	1.21127
BM1077-LMPP-Frozen-160107-21	4.75756	1.05499	LMPP	-1.97189	-1.82583
singles-BM0828-CMP-frozen-151118-45	8.27006	0.48521	CMP	1.07124	-1.17337
BM1077-HSC-Frozen-160105-51	10.2829	-2.64745	HSC	-0.133243	0.151364
singles-BM0828-MPP-frozen-151103-67	9.80306	-0.0847297	MPP	1.36571	1.4807
singles-160819-BM1137-CMP-LS-10	7.45971	0.697322	CMP	1.1417	0.740738
singles-BM0828-CMP-frozen-151118-11	9.60471	-0.162448	CMP	0.890329	1.06216
singles-PB1022-mono-160128-95	2.22724	8.94566	mono	-0.966145	-5.58582
BM1077-HSC-Frozen-160105-12	11.2036	-3.27129	HSC	-0.336581	-2.70267
singles-BM0106-HSC-LS-160219-2	11.6873	-2.3596	HSC	-0.861965	-1.40193
singles-BM0828-LMPP-frozen-151105-79	7.76639	4.84995	LMPP	-0.266273	-1.58769
singles-BM0828-CMP-frozen-151118-48	6.53585	-0.394342	CMP	0.932282	2.00143
singles-160822-BM1137-CMP-LS-79	6.49784	0.681067	CMP	0.711012	1.40569
BM1077-GMP-Frozen-160107-10	5.70847	5.32671	GMP	-2.03724	-5.51191
singles-BM0828-CMP-frozen-151118-57	7.9267	-0.112363	CMP	0.282195	1.81015
singles-20160617-scATAC-BM1214-CMP-LS-60	4.09244	-0.201143	CMP	0.398498	0.131402
singles-BM0828-HSC-fresh-151027-7	10.0625	0.261538	HSC	0.945162	0.271654
singles-160822-BM1137-CMP-LS-66	6.36249	0.622572	CMP	-0.743698	0.387927
singles-BM0828-HSC-frozen-151027-62	9.07502	0.164044	HSC	0.255286	1.16319
singles-160822-BM1137-CMP-LS-13	7.47618	0.962418	CMP	-0.451072	-1.36717
singles-BM0828-CLP-frozen-151103-15	10.5958	6.32353	CLP	0.289703	-0.925554
singles-BM0106-HSC-LS-160219-23	10.3804	-1.48075	HSC	-0.0122806	-0.809079
singles-20160617-scATAC-BM1214-CMP-LS-68	4.3558	0.0163666	CMP	2.18976	-0.731236
singles-160822-BM1137-CMP-LS-51	6.64825	1.22829	CMP	-0.318915	-1.39069
BM1077-GMP-Frozen-160107-44	5.3412	5.47569	GMP	-1.1507	-5.0582
BM1077-GMP-Frozen-160107-21	5.3651	5.31044	GMP	-3.21333	-4.98171
singles-BM0828-LMPP-frozen-151105-47	8.22654	4.92997	LMPP	-2.55652	-3.30973
singles-BM1214-MCP-frozen-160128-96	6.21181	10.3765	pDC	-2.55335	-6.88436
BM1077-CMP-Frozen-160106-8	5.7646	-0.773758	CMP	1.15966	4.69507
singles-BM0828-GMP-151027-73	7.09365	4.35477	GMP	-1.4931	-3.44028
singles-BM0828-CMP-frozen-151118-14	8.45387	0.187248	CMP	0.307823	0.833728
singles-160809-scATAC-BM1137-GMP1low-LS-13	5.92469	4.23865	GMP	-1.65414	-7.50304
singles-20160617-scATAC-BM1214-CMP-LS-13	4.44714	-0.375652	CMP	0.729826	4.34479
singles-BM0106-HSC-LS-160219-47	10.7042	-2.95973	HSC	-0.0634387	-0.848222
singles-PB1022-mono-160128-23	2.18948	8.90349	mono	-1.66503	-3.80039
singles-BM0106-HSC-LS-160219-71	11.4626	-2.96559	HSC	-0.596982	0.29384
singles-BM1214-GMP-160421-42	5.41937	4.41258	GMP	-0.831718	-5.06123
singles-BM0106-HSC-SIM-160219-17	11.3677	-2.0892	HSC	0.165957	0.0595831
singles-160822-BM1137-CMP-LS-70	6.05846	1.03008	CMP	-1.81517	-0.779804
singles-BM0828-CMP-frozen-151118-47	7.83094	-0.0462441	CMP	1.0638	2.0327
singles-160809-scATAC-BM1137-GMP1low-LS-28	6.01875	4.29202	GMP	-0.901902	-2.76524
singles-BM0828-LMPP-frozen-151105-85	8.3941	4.52967	LMPP	-2.76188	-4.4938
singles-20160617-scATAC-BM1214-CMP-LS-80	4.48428	-0.169541	CMP	0.380704	0.264904
singles-20160726-scATAC-BM1214-CMP-LS-1	5.56174	-0.42366	CMP	4.27271	3.25815
singles-20160726-scATAC-BM1137-GMP3high-HYC-39	6.18505	6.32039	GMP	-2.01886	-2.37922
singles-BM0828-CLP-frozen-151103-28	10.785	6.36007	CLP	-1.47907	-3.17381
singles-20160726-scATAC-BM1137-GMP3high-HYC-34	5.72594	6.50311	GMP	-1.90501	-3.06269
singles-BM0828-CLP-frozen-151103-35	10.0966	6.35446	CLP	-1.0489	-1.71828
singles-160822-BM1137-CMP-LS-26	6.2756	-1.19834	CMP	3.52411	8.97753
singles-20160617-scATAC-BM1077-CMP-HYC-77	5.02336	-0.571537	CMP	1.61173	3.27774
singles-160809-scATAC-BM1137-GMP1low-LS-50	5.85246	4.26178	GMP	-3.05097	-4.90517
BM1077-HSC-Frozen-160105-10	10.6859	-2.75157	HSC	1.18109	0.115969
singles-20160726-scATAC-BM1214-CMP-LS-56	7.16313	0.322296	CMP	1.23613	0.38104
singles-BM0828-HSC-fresh-151027-83	10.4362	1.20688	HSC	4.09349	2.01459
singles-BM0106-UNK-160418-90	4.02108	3.85853	UNK	-0.394959	-2.67194
BM1077-HSC-Frozen-160105-25	10.499	-2.26535	HSC	1.45322	-0.778627
BM1077-MPP-Frozen-160105-30	10.7048	-2.85299	MPP	0.11904	0.757549
BM1077-GMP-Frozen-160107-58	4.94749	2.15359	GMP	-1.76537	-3.33067
BM1077-MPP-Frozen-160105-19	10.8035	-2.53776	MPP	1.98733	3.04149
singles-BM1214-GMP-160421-25	5.30994	4.83045	GMP	-2.85217	-5.60586
BM1077-CMP-Frozen-160106-32	5.3817	1.20057	CMP	-0.0727351	-3.4539
singles-BM0828-HSC-fresh-151027-96	9.3779	0.108126	HSC	0.958629	1.77251
BM1077-MPP-Frozen-160105-90	10.4092	-2.13172	MPP	0.581214	2.39352
singles-BM0106-HSC-SIM-160219-24	11.1688	-2.03355	HSC	-0.225646	-1.29694
singles-20160617-scATAC-BM1077-CMP-HYC-78	3.93301	-0.224818	CMP	-0.90855	-0.344584
BM1077-MPP-Frozen-160105-41	10.0585	-1.82161	MPP	-0.990086	-2.64179
singles-BM0828-MEP-160420-72	7.11987	-3.81196	MEP	2.60593	10.5146
singles-BM0106-UNK-160418-64	4.407	3.98004	UNK	-1.42116	-4.59335
singles-160822-BM1137-CMP-LS-76	6.87374	1.19072	CMP	-0.794019	0.438505
singles-20160726-scATAC-BM1214-CMP-LS-42	7.00761	-1.11382	CMP	5.1323	8.1143
singles-160819-BM1137-CMP-LS-86	6.82043	-0.906389	CMP	6.39082	17.4528
singles-PB1022-mono-160128-52	1.5473	8.7257	mono	-1.7189	-6.4206
singles-20160726-scATAC-BM1214-CMP-LS-77	11.3933	-2.15533	CMP	0.929455	0.896554
BM1077-GMP-Frozen-160107-49	5.36165	4.64805	GMP	-2.17901	-3.51095
singles-BM1214-MCP-frozen-160128-76	6.64031	11.1403	pDC	-3.41586	-7.75143
singles-160818-BM1137-pDC-LS-70	6.32782	10.1398	pDC	-0.0318564	-3.78503
BM1077-CMP-Frozen-160106-77	5.80186	-0.8712	CMP	0.760077	2.5692
singles-BM0106-UNK-160418-26	4.81333	3.95653	UNK	-0.407445	-2.80116
singles-BM0828-CMP-frozen-151118-49	7.93908	-0.305764	CMP	3.39585	5.66029
singles-BM0828-GMP-151027-67	8.13698	4.95349	GMP	-1.82219	-4.05583
BM1077-GMP-Frozen-160107-11	5.59128	5.42286	GMP	-1.89919	-5.41205
BM1077-LMPP-Frozen-160107-16	4.82027	2.02028	LMPP	-2.68123	-3.15009
singles-160822-BM1137-CMP-LS-43	6.6438	1.15961	CMP	0.254718	1.65477
singles-BM0828-MEP-160420-83	6.96765	-4.17948	MEP	5.02924	13.1593
singles-BM1214-MCP-frozen-160128-44	6.83702	11.1177	pDC	-2.82272	-7.02088
BM1077-HSC-Frozen-160105-57	10.5085	-2.11175	HSC	-0.340788	-0.669022
singles-BM0828-MEP-160420-73	6.97293	-4.3526	MEP	2.47177	8.04924
singles-BM0106-UNK-160418-80	4.69866	4.45404	UNK	-3.51793	-5.00524
singles-BM0106-UNK-160418-85	4.3031	3.89351	UNK	-2.4143	-4.58726
singles-PB1022-mono-160128-30	2.17759	8.89912	mono	-1.91699	-4.59826
singles-BM0828-HSC-fresh-151027-49	10.4236	1.27573	HSC	2.57484	1.97694
singles-160818-BM1137-pDC-LS-58	6.54316	11.3267	pDC	-2.24859	-7.60682
singles-160819-BM1137-CMP-LS-45	6.93311	-0.668078	CMP	3.84793	7.7903
singles-BM1214-GMP-160421-31	5.04043	5.1735	GMP	-1.89565	-5.85382
singles-BM0106-HSC-SIM-160219-84	11.2483	-2.77691	HSC	-0.355034	-0.601058
singles-160808-scATAC-BM1137-GMP2mid-LS-55	5.92345	3.49537	GMP	-2.37774	-4.32743
BM1077-LMPP-Frozen-160107-56	4.74205	1.41765	LMPP	-1.24899	-1.86235
singles-20160617-scATAC-BM1214-CMP-LS-42	4.89529	-0.580954	CMP	-0.00380291	2.00591
singles-160819-BM1137-CMP-LS-40	6.67286	-1.88729	CMP	6.01344	13.7954
singles-BM0106-UNK-160418-48	4.80189	3.7788	UNK	-1.91113	-5.22899
singles-BM1214-MCP-frozen-160128-23	6.00192	10.6936	pDC	-4.16553	-6.32594
singles-BM0828-LMPP-frozen-151105-16	8.36307	4.65908	LMPP	-0.872091	-2.41617
singles-BM0828-CLP-frozen-151103-95	10.7563	6.3489	CLP	-0.52218	-1.76332
BM1077-LMPP-Frozen-160107-48	4.71478	1.95815	LMPP	-1.7462	-5.01534
singles-BM1214-GMP-160421-96	4.75675	4.72766	GMP	-5.40765	-8.70359
singles-BM0828-GMP-151027-45	6.4074	4.60593	GMP	0.311625	-2.54074
singles-BM0828-MEP-160420-30	6.92126	-3.291	MEP	6.45496	17.9373
BM1077-GMP-Frozen-160107-37	5.17934	5.33424	GMP	-0.954889	-6.63569
singles-20160726-scATAC-BM1214-CMP-LS-47	6.60537	-0.177818	CMP	5.16031	4.42813
singles-BM1214-MCP-frozen-160128-42	6.44623	11.3255	pDC	-3.81614	-9.95975
singles-20160726-scATAC-BM1214-CMP-LS-27	5.57205	-0.228135	CMP	-0.0976583	2.4068
singles-20160617-scATAC-BM1077-CMP-HYC-96	5.33268	-0.285576	CMP	1.99739	4.35262
BM1077-LMPP-Frozen-160107-75	4.65592	1.796	LMPP	-2.32703	-5.74261
singles-160818-BM1137-pDC-LS-20	6.77257	11.1762	pDC	-2.66864	-5.71767
singles-BM0828-CLP-frozen-151103-30	10.0888	6.51331	CLP	2.67597	-0.180793
singles-BM0828-MPP-frozen-151103-47	5.57069	-0.270719	MPP	0.261597	1.02368
BM1077-HSC-Frozen-160105-76	11.4788	-3.33989	HSC	1.0685	0.570381
singles-BM0106-UNK-160418-70	4.30862	3.93734	UNK	-1.49674	-4.40161
singles-20160726-scATAC-BM1214-CMP-LS-66	7.16375	-1.21392	CMP	6.26686	13.9544
BM1077-CMP-Frozen-160106-35	5.58175	1.04034	CMP	1.73629	1.94771
singles-160819-BM1137-CMP-LS-60	6.45496	-0.682188	CMP	1.75502	8.15202
BM1077-LMPP-Frozen-160107-13	4.88204	1.62748	LMPP	-0.556928	-3.66623
singles-160809-scATAC-BM1137-GMP1low-LS-1	4.73678	4.51906	GMP	-4.34996	-9.20053
BM1077-MEP-Frozen-160107-9	5.91005	-2.54508	MEP	10.2977	25.5635
BM1077-CMP-Frozen-160106-23	5.55542	1.07346	CMP	-1.41505	-0.932442
singles-BM0106-HSC-SIM-160219-19	10.3826	-1.47045	HSC	-1.68266	-1.07471
singles-BM1214-MCP-frozen-160128-24	5.93101	10.5866	pDC	-2.99377	-4.76089
singles-BM0828-MPP-frozen-151103-32	10.2041	0.752844	MPP	3.00078	5.35712
singles-BM1214-GMP-160421-63	6.94848	4.8033	GMP	-3.31771	-3.77068
singles-BM0106-HSC-SIM-160219-66	11.5807	-3.28997	HSC	0.9979	-0.828231
singles-160818-BM1137-pDC-LS-86	6.29082	10.3735	pDC	-2.93115	-5.08974
singles-160822-BM1137-CMP-LS-47	6.40354	0.162452	CMP	8.94851	18.893
singles-20160617-scATAC-BM1214-CMP-LS-53	4.28429	-0.0461157	CMP	-0.904525	0.129619
singles-BM0828-GMP-151027-35	7.23741	3.84905	GMP	-1.87034	-4.22716
BM1077-CLP-Frozen-160106-87	9.53928	6.13127	CLP	-1.22707	-1.85103
singles-BM0828-HSC-fresh-151027-85	10.3806	1.36259	HSC	2.85122	-0.559693
singles-160819-BM1137-CMP-LS-68	6.95705	-0.693748	CMP	1.07146	4.01366
singles-BM0106-UNK-160418-14	5.11772	3.75286	UNK	-0.875476	-2.40164
BM1077-MPP-Frozen-160105-54	10.7257	-2.65935	MPP	-1.14789	0.469705
singles-BM0106-UNK-160418-81	4.53937	4.00585	UNK	-1.79699	-2.47714
singles-BM1214-GMP-160421-13	6.31066	5.18248	GMP	-2.12205	-3.963
singles-20160726-scATAC-BM1137-GMP3high-HYC-68	6.41418	6.69935	GMP	-2.9253	-3.93917
singles-BM0828-LMPP-frozen-151105-18	8.02707	4.12336	LMPP	-3.32727	-3.45141
singles-20160726-scATAC-BM1137-GMP3high-HYC-67	6.33473	6.68719	GMP	-1.89197	-3.649
BM1077-HSC-Frozen-160105-82	10.7065	-2.87005	HSC	0.646916	0.226297
singles-BM0106-UNK-160418-2	4.71809	4.09453	UNK	-1.21638	-3.89208
singles-BM0828-GMP-151027-28	8.8745	5.38985	GMP	-2.18146	-4.82108
BM1077-MPP-Frozen-160105-46	10.373	-1.77745	MPP	0.545263	1.06703
singles-BM1214-GMP-160421-58	5.48754	4.65844	GMP	-1.90184	-3.18592
singles-BM0828-GMP-151027-92	10.7672	6.34759	GMP	-0.138598	-3.78117
singles-BM0828-HSC-fresh-151027-55	9.8806	0.16551	HSC	0.229431	0.753442
singles-BM0828-LMPP-frozen-151105-89	8.06663	4.07268	LMPP	-1.25164	-2.89872
BM1077-CLP-Frozen-160106-76	9.3766	5.88301	CLP	-0.990761	-4.40381
singles-160819-BM1137-CMP-LS-41	7.05963	0.955811	CMP	2.1711	2.7539
BM1077-MPP-Frozen-160105-15	10.3778	-1.55506	MPP	0.136495	0.0492536
singles-160818-BM1137-pDC-LS-25	6.44872	11.3108	pDC	-2.60417	-6.97286
singles-160818-BM1137-pDC-LS-74	6.36238	10.3487	pDC	-2.45591	-5.42045
singles-MEP-141017-19	6.24385	-2.53947	MEP	9.54389	18.1798
BM1077-LMPP-Frozen-160107-57	4.70971	1.42945	LMPP	-0.470273	-2.85621
singles-BM0828-MPP-frozen-151103-56	7.17046	-3.69729	MPP	2.80147	6.20153
singles-BM1214-MCP-frozen-160128-93	6.03187	10.4011	pDC	-3.10488	-4.79675
singles-160818-BM1137-pDC-LS-34	6.8111	11.0616	pDC	-3.74544	-8.24635
BM1077-CLP-Frozen-160106-44	10.1206	6.21086	CLP	-0.904313	-2.47777
singles-BM0828-CLP-frozen-151103-20	10.223	6.27561	CLP	1.41134	-2.91894
singles-BM0106-HSC-LS-160219-4	11.6795	-2.33061	HSC	1.10024	0.533175
singles-BM0828-HSC-frozen-151027-69	9.15213	0.251081	HSC	0.944084	1.14927
singles-BM0828-HSC-fresh-151027-26	10.1751	0.7497	HSC	0.517103	-0.158121
singles-BM1214-MCP-frozen-160128-1	5.94872	10.2793	pDC	-0.557388	-2.49319
singles-160822-BM1137-CMP-LS-32	7.14028	0.909516	CMP	-0.441901	0.49633
singles-BM0828-CMP-frozen-151118-43	8.25344	0.44235	CMP	0.0369532	-0.425164
singles-BM0106-UNK-160418-5	4.65541	4.13953	UNK	-2.57333	-2.86289
singles-BM0106-HSC-LS-160219-46	10.6589	-1.48984	HSC	-0.380542	-1.38684
singles-BM0828-LMPP-frozen-151105-76	8.36178	4.63393	LMPP	-2.19609	-4.82511
singles-20160726-scATAC-BM1137-GMP3high-HYC-33	5.86264	6.2304	GMP	-2.87411	-5.52084
singles-BM0828-CMP-frozen-151118-15	8.26817	0.116528	CMP	-2.22192	1.00647
singles-BM0106-HSC-LS-160219-52	11.3501	-2.81853	HSC	-0.207022	0.64852
singles-160822-BM1137-CMP-LS-40	6.60816	-0.0646835	CMP	1.35166	6.18525
singles-160822-BM1137-CMP-LS-45	6.46538	0.261993	CMP	3.44225	8.4984
singles-20160726-scATAC-BM1137-GMP3high-HYC-35	5.76771	6.51486	GMP	-0.210134	-2.27931
singles-160809-scATAC-BM1137-GMP1low-LS-45	6.23742	4.61366	GMP	-0.966337	-2.14483
BM1077-MPP-Frozen-160105-73	4.8792	1.50596	MPP	-1.19619	-0.923545
singles-BM0106-UNK-160418-92	4.29494	3.91349	UNK	-3.19333	-3.95197
BM1077-MEP-Frozen-160107-42	5.46374	-3.10289	MEP	3.64719	11.0172
singles-BM0106-HSC-LS-160219-14	10.4065	-1.38845	HSC	-0.408983	0.0854567
singles-160809-scATAC-BM1137-GMP1low-LS-58	6.20006	3.93977	GMP	0.0973182	-2.42557
singles-BM0828-CMP-frozen-151118-10	7.96766	-0.293116	CMP	1.05574	2.62338
singles-160809-scATAC-BM1137-GMP1low-LS-82	6.65737	3.58844	GMP	-1.30484	-2.44746
singles-BM0828-GMP-151027-59	6.59953	4.69106	GMP	-3.69136	-3.89161
singles-BM0828-MPP-frozen-151103-5	9.42511	0.170907	MPP	-0.100637	0.528368
singles-MEP-141017-60	6.08081	-2.33705	MEP	3.89817	14.3162
singles-20160617-scATAC-BM1077-CMP-HYC-44	4.95779	0.767163	CMP	2.10657	1.81555
BM1077-MPP-Frozen-160105-2	10.2344	-1.96144	MPP	1.00314	1.53384
BM1077-GMP-Frozen-160107-55	5.84873	5.849	GMP	-0.907398	-1.63236
singles-160819-BM1137-CMP-LS-25	7.17512	0.275616	CMP	1.27195	0.0135618
BM1077-MPP-Frozen-160105-74	10.7408	-2.2454	MPP	-1.36246	0.446784
BM1077-GMP-Frozen-160107-48	6.00498	5.80735	GMP	-1.24705	-1.66809
singles-BM0828-LMPP-frozen-151105-86	7.86416	4.72638	LMPP	-2.57142	0.122116
singles-BM1214-GMP-160421-76	5.60259	4.59366	GMP	-1.57691	-4.74219
BM1077-CLP-Frozen-160106-13	9.97086	6.34254	CLP	-0.0189665	-1.68697
BM1077-LMPP-Frozen-160107-67	4.63758	1.84506	LMPP	-1.65563	-3.95922
singles-160818-BM1137-pDC-LS-36	6.37991	10.4534	pDC	-3.24619	-6.38689
BM1077-CMP-Frozen-160106-12	5.81842	-0.867949	CMP	3.71004	6.45389
singles-BM0828-HSC-fresh-151027-59	10.5009	1.22923	HSC	1.02582	1.12389
singles-BM0828-HSC-frozen-151027-95	9.62819	0.0250971	HSC	0.50603	1.17004
singles-BM0828-HSC-fresh-151027-60	9.86277	0.0903169	HSC	-0.252769	0.236011
singles-160818-BM1137-pDC-LS-67	6.36707	11.188	pDC	-4.44787	-7.1501
singles-BM1214-MCP-frozen-160128-40	6.42403	10.5219	pDC	-2.97023	-5.09383
BM1077-GMP-Frozen-160107-89	5.79923	5.17489	GMP	-1.80427	-3.75953
singles-160822-BM1137-CMP-LS-57	6.46755	0.513741	CMP	2.88204	3.90799
singles-BM1214-MCP-frozen-160128-65	6.05857	10.4273	pDC	-1.59309	-5.70784
singles-160818-BM1137-pDC-LS-89	6.21574	10.3948	pDC	-0.683916	-5.09009
BM1077-LMPP-Frozen-160107-25	4.70329	1.74515	LMPP	-1.50893	-3.91019
singles-BM0828-HSC-frozen-151027-43	10.0905	0.46843	HSC	-0.199338	0.0816101
[truncated: 35 more rows]

## Sheet: umap_all
	UMAP1	UMAP2	entity_anno
singles-BM0828-GMP-151027-21	2.41503	1.28011	GMP
singles-BM0828-MPP-frozen-151103-68	-0.217197	9.95381	MPP
singles-160822-BM1137-CMP-LS-92	3.68929	3.27273	CMP
singles-PB1022-mono-160128-29	3.99217	-6.84756	mono
singles-160819-BM1137-CMP-LS-8	-0.711408	11.8666	CMP
singles-BM1214-GMP-160421-15	3.25532	-1.63816	GMP
singles-BM0106-HSC-LS-160219-43	5.56295	9.36232	HSC
singles-BM0828-CMP-frozen-151118-40	-0.792604	8.33386	CMP
singles-160818-BM1137-pDC-LS-46	-3.36541	-6.16757	pDC
singles-160818-BM1137-pDC-LS-44	-3.64578	-5.28494	pDC
singles-BM0828-CMP-frozen-151118-37	-0.673361	12.1853	CMP
singles-BM0106-HSC-SIM-160219-91	5.58822	9.41777	HSC
singles-BM0828-HSC-fresh-151027-92	3.8528	10.0359	HSC
BM1077-CMP-Frozen-160106-10	0.652788	11.4525	CMP
BM1077-MEP-Frozen-160107-7	-2.41664	16.499	MEP
singles-PB1022-mono-160128-54	4.12806	-7.22543	mono
singles-20160617-scATAC-BM1214-CMP-LS-8	3.41779	12.9739	CMP
singles-BM0106-UNK-160418-4	4.96066	1.52952	UNK
BM1077-GMP-Frozen-160107-83	-2.91014	-2.38182	GMP
singles-20160617-scATAC-BM1077-CMP-HYC-80	3.07038	12.6107	CMP
singles-160818-BM1137-pDC-LS-49	-3.16395	-6.9666	pDC
BM1077-HSC-Frozen-160105-92	5.14506	9.31117	HSC
singles-BM0828-CLP-frozen-151103-25	-5.73254	0.101253	CLP
singles-BM1214-MCP-frozen-160128-37	-2.84658	-3.99055	pDC
singles-20160617-scATAC-BM1214-CMP-LS-31	3.07646	12.7036	CMP
singles-BM0828-HSC-fresh-151027-10	3.7562	10.1432	HSC
singles-BM0828-LMPP-frozen-151105-21	-1.9439	1.60905	LMPP
singles-BM1214-GMP-160421-19	-1.19471	13.4324	GMP
BM1077-CMP-Frozen-160106-87	2.34462	13.1224	CMP
singles-20160726-scATAC-BM1214-CMP-LS-64	4.51247	4.00448	CMP
BM1077-MPP-Frozen-160105-95	4.69916	7.60882	MPP
singles-BM0828-HSC-frozen-151027-54	3.87179	10.023	HSC
singles-20160617-scATAC-BM1077-CMP-HYC-1	2.82417	12.6485	CMP
singles-MEP-141017-88	-0.591923	15.6642	MEP
BM1077-MPP-Frozen-160105-39	2.88756	12.4904	MPP
singles-BM0828-HSC-frozen-151027-58	3.23407	11.5104	HSC
singles-20160617-scATAC-BM1214-CMP-LS-1	2.95706	12.6303	CMP
singles-BM0106-HSC-LS-160219-42	4.79295	8.93435	HSC
singles-BM0828-HSC-frozen-151027-76	3.83242	10.0585	HSC
singles-20160617-scATAC-BM1077-CMP-HYC-68	2.73592	12.9282	CMP
singles-BM0828-MEP-160420-21	-0.200383	16.4299	MEP
singles-20160726-scATAC-BM1137-GMP3high-HYC-54	0.550989	-2.31125	GMP
singles-160822-BM1137-CMP-LS-63	1.38939	10.7592	CMP
singles-BM0106-HSC-SIM-160219-39	3.13049	11.8816	HSC
singles-BM0828-MEP-160420-45	-0.145425	16.4617	MEP
singles-160818-BM1137-pDC-LS-13	-3.33989	-6.80064	pDC
singles-20160617-scATAC-BM1214-CMP-LS-33	3.25716	12.8106	CMP
singles-20160726-scATAC-BM1137-GMP3high-HYC-11	0.161342	-1.48554	GMP
singles-160808-scATAC-BM1137-GMP2mid-LS-80	6.99136	-2.50414	GMP
singles-BM0106-HSC-SIM-160219-11	5.57286	9.26966	HSC
singles-BM0106-HSC-SIM-160219-52	5.40002	9.03838	HSC
singles-BM1214-MCP-frozen-160128-38	-1.95771	-4.26129	pDC
singles-BM0828-LMPP-frozen-151105-90	-1.2481	1.98822	LMPP
singles-20160617-scATAC-BM1077-CMP-HYC-66	2.9115	12.7158	CMP
singles-MEP-141017-90	-1.65354	16.8108	MEP
singles-160818-BM1137-pDC-LS-48	-3.431	-6.6423	pDC
singles-20160726-scATAC-BM1214-CMP-LS-5	-0.863052	11.8253	CMP
singles-BM1214-MCP-frozen-160128-5	-2.713	-4.21287	pDC
BM1077-GMP-Frozen-160107-86	3.23253	-1.04232	GMP
singles-160818-BM1137-pDC-LS-77	-3.48121	-6.44887	pDC
BM1077-HSC-Frozen-160105-81	5.61514	9.35072	HSC
BM1077-LMPP-Frozen-160107-58	4.52576	6.39504	LMPP
singles-20160726-scATAC-BM1214-CMP-LS-7	2.66046	9.61132	CMP
singles-BM0828-HSC-frozen-151027-52	3.84326	9.99911	HSC
singles-160818-BM1137-pDC-LS-37	-3.0223	-6.81177	pDC
BM1077-MEP-Frozen-160107-21	2.64154	12.604	MEP
singles-20160617-scATAC-BM1214-CMP-LS-16	2.95296	12.5859	CMP
singles-160819-BM1137-CMP-LS-63	-0.104582	10.3534	CMP
singles-160808-scATAC-BM1137-GMP2mid-LS-44	3.75383	-1.04605	GMP
singles-BM1214-MCP-frozen-160128-49	-3.47362	-4.68213	pDC
singles-BM0828-CLP-frozen-151103-33	-5.70706	0.103942	CLP
singles-BM0828-CLP-frozen-151103-62	-6.14512	-0.300393	CLP
BM1077-CMP-Frozen-160106-79	2.60045	13.0018	CMP
singles-PB1022-mono-160128-47	3.51244	-6.13764	mono
singles-20160617-scATAC-BM1077-CMP-HYC-7	3.42675	12.9793	CMP
singles-20160617-scATAC-BM1077-CMP-HYC-6	3.17322	12.7324	CMP
singles-160819-BM1137-CMP-LS-79	-0.103716	10.3959	CMP
singles-BM0828-LMPP-frozen-151105-36	-0.969908	2.04905	LMPP
singles-160819-BM1137-CMP-LS-29	-0.72679	12.1232	CMP
BM1077-MPP-Frozen-160105-10	4.486	6.99109	MPP
singles-160808-scATAC-BM1137-GMP2mid-LS-71	4.74266	-1.69268	GMP
singles-BM0106-HSC-LS-160219-18	5.58226	9.37803	HSC
singles-20160617-scATAC-BM1077-CMP-HYC-62	2.98729	12.6203	CMP
singles-MEP-141017-68	-2.18827	14.5768	MEP
singles-BM0828-LMPP-frozen-151105-38	-2.02996	1.61236	LMPP
BM1077-CLP-Frozen-160106-94	-6.23817	-0.32702	CLP
singles-BM0828-MEP-160420-51	-0.0891509	16.4536	MEP
BM1077-CMP-Frozen-160106-86	-0.280048	11.6154	CMP
singles-BM1214-GMP-160421-50	3.11037	-0.145863	GMP
BM1077-MPP-Frozen-160105-87	5.5469	9.79478	MPP
BM1077-HSC-Frozen-160105-4	5.41833	9.34348	HSC
singles-160809-scATAC-BM1137-GMP1low-LS-63	3.50972	0.307447	GMP
singles-BM0106-UNK-160418-83	4.98971	0.467158	UNK
singles-BM0828-CMP-frozen-151118-31	2.53079	12.585	CMP
singles-160818-BM1137-pDC-LS-80	-3.25386	-6.14463	pDC
singles-BM0828-MEP-160420-53	-0.147889	16.4277	MEP
singles-20160617-scATAC-BM1214-CMP-LS-95	2.7166	12.6455	CMP
BM1077-HSC-Frozen-160105-20	5.56933	9.30577	HSC
singles-BM0828-GMP-151027-18	3.40995	-3.32322	GMP
singles-160818-BM1137-pDC-LS-1	-3.10026	-7.01491	pDC
BM1077-MEP-Frozen-160107-59	5.44757	11.9953	MEP
BM1077-CMP-Frozen-160106-83	4.59111	7.68625	CMP
BM1077-GMP-Frozen-160107-84	2.89364	-1.49554	GMP
singles-BM0828-HSC-fresh-151027-45	3.78911	10.1417	HSC
BM1077-MEP-Frozen-160107-31	-2.09823	16.5414	MEP
BM1077-MPP-Frozen-160105-32	3.20597	9.39499	MPP
singles-BM0106-UNK-160418-89	4.99441	0.460425	UNK
BM1077-HSC-Frozen-160105-26	5.62035	9.43073	HSC
singles-MEP-141017-31	-2.15655	16.7989	MEP
singles-BM0828-HSC-fresh-151027-64	3.84153	10.0059	HSC
singles-160818-BM1137-pDC-LS-60	-3.21516	-6.94396	pDC
singles-160818-BM1137-pDC-LS-12	-2.70011	-6.49258	pDC
singles-BM0828-CLP-frozen-151103-65	-6.11013	-0.206398	CLP
singles-20160617-scATAC-BM1214-CMP-LS-75	2.8406	12.6502	CMP
singles-BM0828-HSC-fresh-151027-51	3.85034	10.014	HSC
singles-BM0828-GMP-151027-48	-2.42798	-1.54322	GMP
singles-BM0106-HSC-SIM-160219-53	5.51635	9.65358	HSC
singles-BM0106-HSC-SIM-160219-42	4.9282	9.42103	HSC
BM1077-MEP-Frozen-160107-37	-2.38356	16.5084	MEP
singles-20160726-scATAC-BM1137-GMP3high-HYC-85	0.415678	-3.00117	GMP
singles-160819-BM1137-CMP-LS-19	-0.664715	12.2368	CMP
singles-BM0828-LMPP-frozen-151105-56	-1.47592	1.69873	LMPP
singles-BM0828-HSC-fresh-151027-76	3.21581	7.68691	HSC
singles-MEP-141017-45	-2.29607	16.6628	MEP
BM1077-HSC-Frozen-160105-13	5.50347	9.30757	HSC
singles-BM0106-HSC-SIM-160219-3	5.61222	9.40712	HSC
singles-BM0828-CLP-frozen-151103-50	-5.72706	0.0722272	CLP
singles-20160617-scATAC-BM1214-CMP-LS-21	3.09061	12.699	CMP
singles-BM1214-MCP-frozen-160128-55	-3.63149	-5.28053	pDC
singles-BM0828-CMP-frozen-151118-85	3.16897	7.85881	CMP
singles-BM0828-HSC-fresh-151027-31	3.64266	10.4856	HSC
singles-BM0828-MEP-160420-54	-0.147106	16.4712	MEP
singles-160822-BM1137-CMP-LS-64	2.32983	12.5485	CMP
singles-BM0828-HSC-fresh-151027-34	3.73256	10.2098	HSC
singles-20160617-scATAC-BM1214-CMP-LS-25	2.94976	12.5268	CMP
BM1077-MPP-Frozen-160105-18	5.27683	8.71607	MPP
singles-BM0106-HSC-SIM-160219-73	5.05479	8.95808	HSC
singles-20160617-scATAC-BM1214-CMP-LS-94	2.98476	12.6179	CMP
singles-BM0828-GMP-151027-58	2.23599	0.374528	GMP
singles-BM0828-GMP-151027-8	2.44858	-1.85118	GMP
singles-160818-BM1137-pDC-LS-14	-3.5038	-6.51399	pDC
singles-20160726-scATAC-BM1214-CMP-LS-20	2.98517	12.5828	CMP
singles-BM0828-HSC-frozen-151027-2	3.3065	11.7147	HSC
BM1077-GMP-Frozen-160107-52	3.53433	-2.73327	GMP
singles-BM0828-CMP-frozen-151118-38	-0.49475	9.24444	CMP
singles-20160617-scATAC-BM1214-CMP-LS-38	3.289	12.8437	CMP
singles-160808-scATAC-BM1137-GMP2mid-LS-50	5.57903	-1.56844	GMP
singles-BM1214-MCP-frozen-160128-39	-3.44913	-6.31801	pDC
singles-20160617-scATAC-BM1077-CMP-HYC-21	2.94862	12.5684	CMP
singles-160819-BM1137-CMP-LS-54	-1.00899	13.356	CMP
singles-20160726-scATAC-BM1137-GMP3high-HYC-49	-1.14107	-3.155	GMP
BM1077-LMPP-Frozen-160107-59	4.21419	6.04704	LMPP
singles-20160726-scATAC-BM1137-GMP3high-HYC-4	1.10305	-1.80698	GMP
singles-BM0828-MEP-160420-79	-0.113175	16.0281	MEP
singles-20160617-scATAC-BM1077-CMP-HYC-17	3.21035	12.7649	CMP
BM1077-MEP-Frozen-160107-54	-3.01635	16.5059	MEP
BM1077-HSC-Frozen-160105-91	5.62446	9.42694	HSC
singles-BM0106-HSC-LS-160219-88	5.60327	9.34849	HSC
singles-BM0828-GMP-151027-4	-2.86281	-2.72308	GMP
singles-20160726-scATAC-BM1137-GMP3high-HYC-44	-1.22018	-3.01738	GMP
singles-20160726-scATAC-BM1137-GMP3high-HYC-61	-1.15647	-3.21011	GMP
BM1077-CMP-Frozen-160106-91	-0.476869	9.75697	CMP
singles-20160617-scATAC-BM1214-CMP-LS-50	3.31159	12.8687	CMP
singles-160819-BM1137-CMP-LS-15	-0.660315	11.3227	CMP
BM1077-LMPP-Frozen-160107-29	4.52158	6.35265	LMPP
BM1077-MPP-Frozen-160105-48	5.5156	9.57768	MPP
singles-BM0828-MPP-frozen-151103-25	-0.62032	12.0085	MPP
BM1077-MEP-Frozen-160107-87	-2.38005	15.7189	MEP
singles-BM0828-GMP-151027-61	2.53717	5.21601	GMP
BM1077-MPP-Frozen-160105-56	5.44951	9.27769	MPP
singles-BM0828-HSC-frozen-151027-83	3.85322	10.0392	HSC
singles-BM0828-MEP-160420-24	-0.661109	15.3139	MEP
BM1077-LMPP-Frozen-160107-69	2.87559	12.7528	LMPP
singles-BM0106-UNK-160418-18	3.78638	1.00625	UNK
singles-BM0828-MEP-160420-76	-0.185136	16.4236	MEP
singles-BM0828-GMP-151027-50	1.10524	-2.60462	GMP
singles-BM0828-LMPP-frozen-151105-44	-1.96653	1.65242	LMPP
BM1077-GMP-Frozen-160107-46	2.54282	0.547275	GMP
BM1077-CMP-Frozen-160106-52	4.45009	7.06584	CMP
singles-BM0828-HSC-frozen-151027-60	3.18556	11.7436	HSC
singles-20160726-scATAC-BM1214-CMP-LS-23	0.230717	9.98225	CMP
singles-BM0828-HSC-fresh-151027-15	3.84397	10.0172	HSC
BM1077-HSC-Frozen-160105-14	5.51673	9.25524	HSC
singles-BM0106-UNK-160418-23	3.82118	0.785896	UNK
singles-BM0828-GMP-151027-88	-1.39499	1.14947	GMP
singles-BM0828-LMPP-frozen-151105-41	-1.25532	2.12133	LMPP
BM1077-MPP-Frozen-160105-38	5.03529	8.54054	MPP
singles-160819-BM1137-CMP-LS-33	1.79244	7.82274	CMP
singles-160808-scATAC-BM1137-GMP2mid-LS-53	4.71139	-1.66721	GMP
singles-BM0828-HSC-frozen-151027-67	2.93807	7.9961	HSC
singles-BM0828-LMPP-frozen-151105-72	-1.77833	1.6595	LMPP
singles-BM0828-LMPP-frozen-151105-92	-1.2878	1.93201	LMPP
singles-20160617-scATAC-BM1214-CMP-LS-20	3.11684	12.7014	CMP
singles-BM0106-HSC-SIM-160219-50	5.20185	8.72137	HSC
singles-BM0828-CMP-frozen-151118-35	0.288081	10.1664	CMP
singles-BM0828-LMPP-frozen-151105-70	-0.265269	2.06506	LMPP
singles-BM0828-HSC-fresh-151027-48	3.17175	11.4883	HSC
singles-BM0828-MPP-frozen-151103-71	3.71222	9.68301	MPP
singles-BM0828-HSC-fresh-151027-68	3.85327	10.0367	HSC
singles-BM1214-GMP-160421-24	3.0338	-0.0871996	GMP
singles-160819-BM1137-CMP-LS-24	-0.18067	9.59816	CMP
singles-160819-BM1137-CMP-LS-30	3.30227	3.61011	CMP
singles-160822-BM1137-CMP-LS-24	-1.61457	6.45943	CMP
singles-BM0828-MEP-160420-15	-0.184948	16.4743	MEP
singles-MEP-141017-86	-1.95769	16.7648	MEP
singles-BM0828-MEP-160420-56	-0.102152	16.4569	MEP
singles-BM0828-LMPP-frozen-151105-52	-1.48911	1.8214	LMPP
BM1077-MPP-Frozen-160105-70	5.59798	9.36427	MPP
BM1077-LMPP-Frozen-160107-1	2.77784	12.8587	LMPP
singles-BM1214-GMP-160421-87	3.24744	-1.39789	GMP
BM1077-MPP-Frozen-160105-22	5.41925	9.65979	MPP
singles-BM0828-MPP-frozen-151103-93	3.87742	10.0255	MPP
singles-160819-BM1137-CMP-LS-23	3.54977	3.24349	CMP
BM1077-GMP-Frozen-160107-14	-1.50804	-0.178347	GMP
BM1077-LMPP-Frozen-160107-70	4.11049	5.92774	LMPP
singles-BM1214-MCP-frozen-160128-50	-3.49052	-6.17275	pDC
singles-BM0828-MPP-frozen-151103-19	3.64398	10.3559	MPP
singles-160808-scATAC-BM1137-GMP2mid-LS-62	5.20715	-1.43399	GMP
singles-BM0106-HSC-SIM-160219-81	5.54622	9.80113	HSC
singles-BM0828-GMP-151027-68	2.13885	-0.88694	GMP
singles-160818-BM1137-pDC-LS-26	-3.54009	-6.26705	pDC
BM1077-GMP-Frozen-160107-1	1.18357	-0.600233	GMP
BM1077-MEP-Frozen-160107-28	-2.88061	16.4441	MEP
singles-BM0828-LMPP-frozen-151105-88	-1.22787	1.82852	LMPP
singles-BM0828-MEP-160420-25	-0.191746	16.2934	MEP
singles-BM0828-LMPP-frozen-151105-29	-1.71911	1.68253	LMPP
singles-160818-BM1137-pDC-LS-78	-3.15887	-6.93083	pDC
singles-PB1022-mono-160128-57	3.56415	-6.41669	mono
BM1077-MEP-Frozen-160107-88	-2.93414	16.5056	MEP
singles-20160726-scATAC-BM1214-CMP-LS-19	2.79275	12.6436	CMP
singles-160822-BM1137-CMP-LS-49	3.38354	3.81765	CMP
singles-BM0106-HSC-SIM-160219-64	5.57175	9.36891	HSC
singles-160822-BM1137-CMP-LS-5	-0.878592	12.9045	CMP
BM1077-HSC-Frozen-160105-44	5.57527	9.39443	HSC
singles-BM0106-HSC-SIM-160219-65	5.49126	9.55439	HSC
singles-PB1022-mono-160128-55	4.20189	-7.07901	mono
singles-BM0828-CMP-frozen-151118-46	3.2401	7.81681	CMP
singles-BM0106-HSC-LS-160219-33	5.49363	9.53388	HSC
BM1077-HSC-Frozen-160105-69	5.61577	9.40618	HSC
singles-20160726-scATAC-BM1214-CMP-LS-36	-2.35789	9.00998	CMP
BM1077-MEP-Frozen-160107-45	-2.38459	15.7383	MEP
BM1077-HSC-Frozen-160105-60	5.54225	9.66499	HSC
singles-BM0828-HSC-fresh-151027-23	3.85481	10.0396	HSC
singles-BM0106-UNK-160418-59	3.8308	2.97554	UNK
singles-BM0828-HSC-fresh-151027-90	3.06743	12.254	HSC
singles-BM0106-HSC-SIM-160219-12	5.56045	9.346	HSC
singles-BM0828-CMP-frozen-151118-32	3.2974	9.13178	CMP
singles-BM0828-CLP-frozen-151103-84	-5.80286	-0.08474	CLP
singles-160819-BM1137-CMP-LS-11	3.44446	8.10789	CMP
singles-20160726-scATAC-BM1137-GMP3high-HYC-40	-1.80877	-3.33477	GMP
singles-20160617-scATAC-BM1077-CMP-HYC-41	2.94129	12.6087	CMP
singles-BM0828-HSC-frozen-151027-90	3.87858	10.0538	HSC
singles-BM0828-CLP-frozen-151103-64	-5.79594	0.108734	CLP
BM1077-HSC-Frozen-160105-16	5.51159	9.2264	HSC
BM1077-CMP-Frozen-160106-40	6.09504	6.51037	CMP
BM1077-HSC-Frozen-160105-38	5.43424	9.02974	HSC
singles-PB1022-mono-160128-20	4.10227	-7.17979	mono
singles-BM0828-HSC-fresh-151027-82	3.81518	9.99643	HSC
singles-160819-BM1137-CMP-LS-76	2.05028	3.57954	CMP
singles-160818-BM1137-pDC-LS-23	-2.98078	-4.5065	pDC
singles-20160617-scATAC-BM1077-CMP-HYC-63	2.96085	12.6273	CMP
singles-BM0106-HSC-SIM-160219-56	5.49416	9.61097	HSC
BM1077-LMPP-Frozen-160107-61	4.53998	6.53383	LMPP
BM1077-GMP-Frozen-160107-9	3.28168	-1.26065	GMP
singles-20160617-scATAC-BM1077-CMP-HYC-60	2.78352	12.8414	CMP
BM1077-HSC-Frozen-160105-49	5.54608	9.34213	HSC
singles-BM0828-LMPP-frozen-151105-43	-2.05169	1.64883	LMPP
singles-20160726-scATAC-BM1214-CMP-LS-32	-4.13702	5.84931	CMP
singles-20160726-scATAC-BM1214-CMP-LS-14	0.562651	11.476	CMP
singles-20160617-scATAC-BM1214-CMP-LS-22	3.03735	12.6524	CMP
BM1077-MPP-Frozen-160105-40	4.61886	9.04327	MPP
singles-BM0106-HSC-LS-160219-63	5.55277	9.27388	HSC
singles-BM0828-HSC-fresh-151027-86	3.17883	11.468	HSC
singles-20160726-scATAC-BM1214-CMP-LS-39	1.40163	7.90017	CMP
singles-BM0106-HSC-LS-160219-26	5.44099	9.08365	HSC
BM1077-CMP-Frozen-160106-89	2.44207	12.5759	CMP
singles-20160726-scATAC-BM1137-GMP3high-HYC-58	0.496853	-2.26566	GMP
singles-MEP-141017-38	-2.02302	16.8669	MEP
BM1077-CMP-Frozen-160106-88	2.71451	12.6731	CMP
singles-BM0106-HSC-SIM-160219-90	5.44888	9.04245	HSC
singles-20160617-scATAC-BM1214-CMP-LS-65	3.41943	12.9752	CMP
singles-BM0828-CMP-frozen-151118-26	3.17836	7.91497	CMP
singles-BM0828-MPP-frozen-151103-43	2.99575	11.7337	MPP
singles-20160617-scATAC-BM1214-CMP-LS-70	3.03337	12.6336	CMP
singles-PB1022-mono-160128-24	3.5476	-6.42171	mono
singles-BM0828-MEP-160420-36	-0.168013	16.4649	MEP
singles-20160726-scATAC-BM1214-CMP-LS-43	-3.14775	7.67404	CMP
BM1077-MPP-Frozen-160105-67	5.30175	8.88822	MPP
singles-20160726-scATAC-BM1137-GMP3high-HYC-19	0.0363149	-2.07733	GMP
singles-BM0828-CMP-frozen-151118-73	-0.0516079	8.20394	CMP
singles-160808-scATAC-BM1137-GMP2mid-LS-35	3.06413	-1.27384	GMP
singles-BM1214-MCP-frozen-160128-35	-3.41068	-6.46306	pDC
singles-BM0828-CMP-frozen-151118-50	-0.35453	9.1547	CMP
BM1077-CLP-Frozen-160106-75	-5.55324	-0.0294392	CLP
singles-PB1022-mono-160128-79	4.14066	-7.25336	mono
singles-BM0828-HSC-frozen-151027-56	3.12244	11.803	HSC
singles-BM1214-MCP-frozen-160128-17	-3.57396	-5.54024	pDC
singles-20160726-scATAC-BM1137-GMP3high-HYC-90	0.266174	-4.26499	GMP
singles-160809-scATAC-BM1137-GMP1low-LS-80	3.14019	1.09781	GMP
singles-160819-BM1137-CMP-LS-27	3.64258	7.23116	CMP
BM1077-HSC-Frozen-160105-89	5.33376	8.91168	HSC
singles-20160617-scATAC-BM1077-CMP-HYC-55	3.24588	12.8114	CMP
singles-160818-BM1137-pDC-LS-63	-3.15113	-6.96105	pDC
singles-BM1214-MCP-frozen-160128-26	-3.6398	-5.50857	pDC
singles-160809-scATAC-BM1137-GMP1low-LS-31	4.59534	1.19115	GMP
BM1077-CMP-Frozen-160106-6	2.5581	13.0142	CMP
singles-BM0828-CMP-frozen-151118-95	0.159426	10.2933	CMP
singles-BM0828-MPP-frozen-151103-30	-1.12601	10.7279	MPP
singles-160809-scATAC-BM1137-GMP1low-LS-15	3.07645	1.48617	GMP
BM1077-CMP-Frozen-160106-50	2.53813	13.0204	CMP
singles-BM0828-CLP-frozen-151103-4	-6.27556	-0.32699	CLP
singles-PB1022-mono-160128-44	3.54333	-6.44168	mono
BM1077-CMP-Frozen-160106-55	-2.11223	16.7554	CMP
BM1077-MPP-Frozen-160105-68	5.50944	9.13728	MPP
BM1077-CLP-Frozen-160106-50	-5.70032	0.171372	CLP
singles-BM0106-HSC-LS-160219-92	5.55369	9.26448	HSC
singles-20160726-scATAC-BM1214-CMP-LS-92	0.496033	11.4351	CMP
singles-BM0106-HSC-SIM-160219-72	5.39969	9.01361	HSC
singles-160819-BM1137-CMP-LS-32	2.3167	3.80361	CMP
singles-BM0828-LMPP-frozen-151105-87	-1.45209	1.80502	LMPP
singles-160822-BM1137-CMP-LS-34	-1.58548	6.49039	CMP
singles-20160726-scATAC-BM1214-CMP-LS-54	2.36749	12.4227	CMP
singles-BM0828-GMP-151027-43	2.87551	-0.61457	GMP
singles-BM0828-LMPP-frozen-151105-57	-1.36403	1.81221	LMPP
singles-BM1214-GMP-160421-77	2.66766	0.236647	GMP
BM1077-LMPP-Frozen-160107-15	4.4763	6.40251	LMPP
BM1077-HSC-Frozen-160105-78	5.50886	9.09229	HSC
singles-BM0828-LMPP-frozen-151105-13	-2.03441	1.63853	LMPP
singles-BM1214-GMP-160421-73	0.0629846	-2.19465	GMP
singles-BM0106-HSC-LS-160219-66	5.56118	9.2856	HSC
BM1077-MPP-Frozen-160105-84	5.54368	9.77391	MPP
BM1077-LMPP-Frozen-160107-47	4.62235	6.49623	LMPP
singles-BM0828-HSC-frozen-151027-37	3.17077	11.6327	HSC
BM1077-LMPP-Frozen-160107-81	4.33738	6.36832	LMPP
BM1077-LMPP-Frozen-160107-90	4.57992	6.44681	LMPP
singles-BM0828-HSC-frozen-151027-77	3.19351	11.6291	HSC
BM1077-HSC-Frozen-160105-95	5.60651	9.40661	HSC
singles-BM0828-HSC-fresh-151027-73	3.84642	10.0295	HSC
BM1077-HSC-Frozen-160105-62	5.60441	9.46362	HSC
singles-BM0828-CMP-frozen-151118-23	2.83382	12.0019	CMP
singles-20160617-scATAC-BM1214-CMP-LS-96	3.08919	12.6969	CMP
singles-BM1214-GMP-160421-1	3.288	-0.043961	GMP
singles-BM0828-MPP-frozen-151103-36	-0.497554	15.2608	MPP
singles-160808-scATAC-BM1137-GMP2mid-LS-16	2.47734	0.111992	GMP
singles-20160617-scATAC-BM1077-CMP-HYC-10	3.01757	12.6822	CMP
singles-BM0106-HSC-LS-160219-20	3.10432	12.1232	HSC
singles-160822-BM1137-CMP-LS-41	4.19661	3.76199	CMP
singles-BM0828-HSC-fresh-151027-3	3.87418	10.025	HSC
singles-160809-scATAC-BM1137-GMP1low-LS-4	3.53431	-0.00917603	GMP
BM1077-MPP-Frozen-160105-42	5.41468	9.36978	MPP
singles-BM0106-HSC-SIM-160219-89	5.40746	9.35991	HSC
singles-20160617-scATAC-BM1214-CMP-LS-2	3.01851	12.6977	CMP
singles-20160617-scATAC-BM1077-CMP-HYC-45	3.41975	12.9741	CMP
singles-160809-scATAC-BM1137-GMP1low-LS-77	3.16986	1.01907	GMP
singles-160822-BM1137-CMP-LS-23	-1.58641	6.50413	CMP
singles-20160726-scATAC-BM1214-CMP-LS-68	-1.98313	13.8635	CMP
singles-20160617-scATAC-BM1214-CMP-LS-88	3.25884	12.8114	CMP
singles-160809-scATAC-BM1137-GMP1low-LS-14	3.53325	0.582247	GMP
singles-BM0828-HSC-fresh-151027-39	3.84585	10.0355	HSC
singles-BM0828-LMPP-frozen-151105-77	-2.03357	1.56671	LMPP
singles-160819-BM1137-CMP-LS-34	-1.55648	15.3451	CMP
BM1077-CLP-Frozen-160106-88	-5.71432	0.139845	CLP
singles-BM1214-GMP-160421-30	2.74077	2.09035	GMP
singles-BM0828-LMPP-frozen-151105-95	-1.21004	2.01163	LMPP
singles-BM0106-HSC-SIM-160219-18	5.43003	9.29842	HSC
singles-BM1214-MCP-frozen-160128-6	-3.46297	-6.5359	pDC
singles-20160617-scATAC-BM1077-CMP-HYC-25	3.02178	12.6885	CMP
singles-BM0106-HSC-SIM-160219-51	5.42731	9.30999	HSC
singles-PB1022-mono-160128-11	2.6895	-4.18218	mono
singles-160819-BM1137-CMP-LS-31	-0.0252035	10.0646	CMP
singles-BM0828-LMPP-frozen-151105-31	0.702304	-0.167817	LMPP
BM1077-GMP-Frozen-160107-56	2.76851	-2.21859	GMP
singles-20160726-scATAC-BM1137-GMP3high-HYC-80	-2.99344	-5.25621	GMP
singles-20160617-scATAC-BM1214-CMP-LS-43	3.18623	12.7535	CMP
singles-20160726-scATAC-BM1137-GMP3high-HYC-48	0.338901	-2.4542	GMP
singles-BM0828-MPP-frozen-151103-96	3.23056	11.6379	MPP
singles-BM0106-HSC-SIM-160219-30	5.59509	9.36551	HSC
singles-BM0828-HSC-fresh-151027-46	3.19474	11.7663	HSC
singles-160818-BM1137-pDC-LS-31	-3.19033	-6.93116	pDC
BM1077-HSC-Frozen-160105-90	4.98263	8.8623	HSC
singles-BM0106-HSC-LS-160219-3	5.10759	9.07372	HSC
singles-BM0106-HSC-LS-160219-91	5.53632	9.24506	HSC
singles-PB1022-mono-160128-89	3.41837	-6.02287	mono
singles-MEP-141017-34	-2.19403	14.1847	MEP
singles-BM0828-CMP-frozen-151118-91	2.97984	12.3384	CMP
singles-160809-scATAC-BM1137-GMP1low-LS-55	3.45863	-0.620308	GMP
BM1077-HSC-Frozen-160105-11	5.55395	9.34641	HSC
singles-BM0828-GMP-151027-42	-3.63029	0.390267	GMP
singles-20160617-scATAC-BM1214-CMP-LS-76	2.69828	12.7337	CMP
singles-BM0828-CMP-frozen-151118-72	3.11491	9.06118	CMP
BM1077-MPP-Frozen-160105-55	5.24161	8.76305	MPP
singles-BM0828-MEP-160420-49	-0.119664	16.4458	MEP
singles-BM0106-HSC-LS-160219-57	4.85667	8.98278	HSC
BM1077-LMPP-Frozen-160107-12	2.89495	0.702661	LMPP
singles-20160726-scATAC-BM1214-CMP-LS-82	4.45988	3.95162	CMP
singles-BM1214-GMP-160421-86	1.50172	-0.902655	GMP
BM1077-MEP-Frozen-160107-2	-2.36713	16.1691	MEP
BM1077-MEP-Frozen-160107-12	-2.65224	16.3652	MEP
singles-BM0106-HSC-SIM-160219-92	5.52081	9.18982	HSC
singles-20160726-scATAC-BM1214-CMP-LS-74	-2.08769	4.9068	CMP
singles-160808-scATAC-BM1137-GMP2mid-LS-92	6.21973	-1.94496	GMP
BM1077-LMPP-Frozen-160107-71	4.41022	6.36357	LMPP
singles-20160726-scATAC-BM1214-CMP-LS-71	3.48187	3.29831	CMP
BM1077-CMP-Frozen-160106-57	-3.22902	5.79948	CMP
singles-160818-BM1137-pDC-LS-51	-2.085	-5.62217	pDC
singles-BM0828-GMP-151027-93	-3.88802	2.58524	GMP
singles-BM0106-HSC-LS-160219-62	5.54694	9.75947	HSC
singles-BM0828-CMP-frozen-151118-13	2.94933	12.3292	CMP
BM1077-HSC-Frozen-160105-24	4.79524	7.83634	HSC
BM1077-MPP-Frozen-160105-34	5.53718	9.73407	MPP
singles-160808-scATAC-BM1137-GMP2mid-LS-96	5.79403	-0.9663	GMP
singles-20160617-scATAC-BM1077-CMP-HYC-61	2.76832	12.6493	CMP
BM1077-CMP-Frozen-160106-95	4.13543	8.34396	CMP
singles-20160617-scATAC-BM1214-CMP-LS-48	3.15495	12.7109	CMP
singles-BM0106-HSC-LS-160219-77	5.54176	9.76824	HSC
singles-20160617-scATAC-BM1077-CMP-HYC-37	2.6563	12.7229	CMP
BM1077-CLP-Frozen-160106-78	-4.94222	0.287805	CLP
singles-BM0828-HSC-fresh-151027-80	3.78894	9.95537	HSC
singles-20160617-scATAC-BM1214-CMP-LS-82	3.06538	12.6915	CMP
BM1077-CMP-Frozen-160106-39	-1.09892	13.3219	CMP
BM1077-CMP-Frozen-160106-70	-0.505527	11.3847	CMP
singles-BM0828-GMP-151027-76	-0.0840378	2.13442	GMP
BM1077-CMP-Frozen-160106-19	2.51364	12.5803	CMP
singles-BM0106-HSC-SIM-160219-33	4.67017	8.53999	HSC
singles-BM0828-MEP-160420-18	-0.207028	16.4238	MEP
singles-BM0828-HSC-frozen-151027-89	3.863	10.0191	HSC
singles-BM0828-MPP-frozen-151103-59	3.84733	10.0292	MPP
BM1077-HSC-Frozen-160105-80	5.62064	9.41309	HSC
singles-PB1022-mono-160128-37	4.18295	-7.29486	mono
singles-BM0106-HSC-LS-160219-10	5.54039	9.67306	HSC
BM1077-HSC-Frozen-160105-3	5.17706	8.67151	HSC
singles-BM0828-CLP-frozen-151103-31	-5.81418	0.11958	CLP
BM1077-HSC-Frozen-160105-19	5.2058	8.69834	HSC
singles-BM1214-GMP-160421-89	3.14097	-0.17611	GMP
singles-BM0828-MPP-frozen-151103-31	3.84253	10.0421	MPP
singles-160819-BM1137-CMP-LS-95	2.7826	3.82413	CMP
BM1077-LMPP-Frozen-160107-19	4.60379	6.52702	LMPP
singles-20160617-scATAC-BM1077-CMP-HYC-35	3.15552	12.7199	CMP
BM1077-LMPP-Frozen-160107-30	4.56336	6.4608	LMPP
singles-20160726-scATAC-BM1137-GMP3high-HYC-55	0.44746	-2.15796	GMP
singles-BM0106-HSC-SIM-160219-85	5.58694	9.3873	HSC
singles-PB1022-mono-160128-53	4.02692	-6.90615	mono
BM1077-CLP-Frozen-160106-71	-4.89102	0.281995	CLP
BM1077-MEP-Frozen-160107-6	-2.64034	16.4877	MEP
singles-BM0828-CLP-frozen-151103-17	-6.21695	-0.31257	CLP
singles-BM0828-MPP-frozen-151103-9	3.13239	11.6271	MPP
BM1077-CMP-Frozen-160106-92	-2.23928	15.6276	CMP
singles-PB1022-mono-160128-58	3.52465	-6.13839	mono
BM1077-MPP-Frozen-160105-37	5.32938	8.76609	MPP
singles-MEP-141017-22	-1.98652	16.8306	MEP
BM1077-MEP-Frozen-160107-95	-2.96904	16.4905	MEP
singles-BM0828-CLP-frozen-151103-93	-5.63398	0.139762	CLP
singles-20160617-scATAC-BM1077-CMP-HYC-56	2.74959	12.9282	CMP
singles-BM0828-LMPP-frozen-151105-27	-1.44398	1.8305	LMPP
singles-BM0828-HSC-fresh-151027-63	3.56528	10.2645	HSC
singles-20160726-scATAC-BM1137-GMP3high-HYC-5	-0.502015	-0.970519	GMP
BM1077-GMP-Frozen-160107-25	-3.62453	0.316386	GMP
singles-BM0106-HSC-LS-160219-64	4.73943	8.80804	HSC
BM1077-GMP-Frozen-160107-32	2.98515	-1.9538	GMP
singles-BM0828-LMPP-frozen-151105-55	-2.16657	-0.919065	LMPP
BM1077-CMP-Frozen-160106-62	2.6631	10.0969	CMP
singles-BM0828-MEP-160420-77	-0.379261	15.5023	MEP
singles-BM0106-HSC-LS-160219-74	5.54629	9.68192	HSC
singles-BM0828-HSC-frozen-151027-66	3.79523	10.0762	HSC
singles-BM0106-HSC-LS-160219-40	5.57385	9.31359	HSC
singles-BM0106-HSC-SIM-160219-71	5.49593	9.3203	HSC
singles-BM0828-HSC-fresh-151027-44	3.43648	8.3368	HSC
BM1077-GMP-Frozen-160107-20	1.17548	-0.671176	GMP
singles-20160726-scATAC-BM1214-CMP-LS-6	-1.03228	13.3383	CMP
singles-20160617-scATAC-BM1077-CMP-HYC-24	3.29273	12.8447	CMP
singles-PB1022-mono-160128-63	3.66843	-6.59381	mono
singles-BM0828-HSC-frozen-151027-81	3.8759	10.0341	HSC
singles-BM0828-MEP-160420-12	-0.223686	16.4348	MEP
singles-160822-BM1137-CMP-LS-73	1.55383	11.3338	CMP
singles-BM0106-HSC-SIM-160219-76	5.41336	9.04559	HSC
singles-160818-BM1137-pDC-LS-42	-2.84122	-6.47295	pDC
BM1077-GMP-Frozen-160107-5	1.09263	-1.57047	GMP
singles-BM1214-GMP-160421-52	1.45744	1.27146	GMP
singles-BM0828-LMPP-frozen-151105-1	-2.04028	1.62625	LMPP
singles-20160617-scATAC-BM1214-CMP-LS-56	3.10969	12.6998	CMP
singles-160808-scATAC-BM1137-GMP2mid-LS-65	3.62518	-1.37901	GMP
singles-BM1214-MCP-frozen-160128-71	-3.20812	-6.95413	pDC
singles-160808-scATAC-BM1137-GMP2mid-LS-76	4.86915	-1.80268	GMP
singles-BM1214-GMP-160421-16	1.46109	-0.116328	GMP
singles-BM0828-MPP-frozen-151103-91	3.11664	11.8353	MPP
singles-20160617-scATAC-BM1214-CMP-LS-71	2.96932	12.6803	CMP
singles-BM0828-GMP-151027-86	-0.313045	4.37674	GMP
BM1077-LMPP-Frozen-160107-33	4.52994	6.41196	LMPP
singles-20160726-scATAC-BM1137-GMP3high-HYC-16	-3.92591	2.81439	GMP
singles-BM0828-MEP-160420-86	-0.113138	16.0506	MEP
singles-BM1214-MCP-frozen-160128-2	-3.49872	-6.5158	pDC
singles-BM0828-GMP-151027-49	3.0947	0.550548	GMP
BM1077-HSC-Frozen-160105-54	5.2802	8.68992	HSC
singles-BM0828-MEP-160420-50	-0.0961466	16.4419	MEP
singles-160809-scATAC-BM1137-GMP1low-LS-75	3.21189	0.624635	GMP
singles-BM0828-CMP-frozen-151118-65	-1.13417	9.9025	CMP
singles-BM0106-UNK-160418-95	4.86999	0.466955	UNK
singles-BM0828-GMP-151027-11	-3.91021	5.71159	GMP
BM1077-MPP-Frozen-160105-28	5.62417	9.41294	MPP
singles-BM0828-CLP-frozen-151103-45	-5.69371	0.145199	CLP
singles-20160617-scATAC-BM1214-CMP-LS-67	3.43634	12.9826	CMP
BM1077-HSC-Frozen-160105-79	5.46809	9.12625	HSC
singles-160819-BM1137-CMP-LS-73	-0.0225443	10.509	CMP
singles-BM0828-CMP-frozen-151118-30	-0.935181	12.7758	CMP
singles-160808-scATAC-BM1137-GMP2mid-LS-40	-0.738527	-2.23669	GMP
BM1077-MEP-Frozen-160107-11	-2.5142	16.5048	MEP
BM1077-MPP-Frozen-160105-20	5.14478	9.15002	MPP
singles-BM0828-GMP-151027-22	3.24928	-1.79223	GMP
singles-BM0828-HSC-fresh-151027-70	3.85838	10.0471	HSC
BM1077-HSC-Frozen-160105-31	5.45302	9.0906	HSC
BM1077-CMP-Frozen-160106-28	-0.914858	12.8087	CMP
singles-BM0828-CMP-frozen-151118-76	0.263674	10.2525	CMP
singles-BM0106-HSC-LS-160219-5	5.22137	9.12562	HSC
singles-BM0828-CMP-frozen-151118-63	-0.342433	8.46347	CMP
singles-BM0828-CMP-frozen-151118-59	-0.317283	11.1851	CMP
singles-20160726-scATAC-BM1137-GMP3high-HYC-96	-4.54813	-7.08913	GMP
singles-BM0106-HSC-LS-160219-39	5.4638	9.18415	HSC
BM1077-CMP-Frozen-160106-64	5.99725	6.47838	CMP
singles-20160617-scATAC-BM1077-CMP-HYC-3	3.0552	12.672	CMP
BM1077-MEP-Frozen-160107-1	-2.39578	15.7384	MEP
singles-BM0828-LMPP-frozen-151105-60	-0.733496	3.17039	LMPP
BM1077-CLP-Frozen-160106-66	-4.55369	1.19597	CLP
BM1077-MPP-Frozen-160105-78	5.24194	9.30264	MPP
BM1077-CMP-Frozen-160106-33	5.24725	9.24796	CMP
BM1077-LMPP-Frozen-160107-37	4.63068	6.44984	LMPP
BM1077-LMPP-Frozen-160107-78	2.61235	1.10913	LMPP
singles-BM0828-GMP-151027-12	3.11305	-1.99563	GMP
BM1077-MPP-Frozen-160105-71	4.70525	9.32757	MPP
singles-20160726-scATAC-BM1214-CMP-LS-52	-0.996108	13.3829	CMP
singles-20160726-scATAC-BM1137-GMP3high-HYC-82	0.192161	-2.2369	GMP
singles-160822-BM1137-CMP-LS-11	-0.57834	12.2812	CMP
singles-PB1022-mono-160128-83	4.12873	-7.24316	mono
BM1077-MPP-Frozen-160105-51	4.84033	9.31791	MPP
singles-BM0106-HSC-SIM-160219-86	5.57715	9.47598	HSC
BM1077-LMPP-Frozen-160107-60	4.55208	6.4291	LMPP
singles-160818-BM1137-pDC-LS-17	-3.41672	-4.81036	pDC
singles-BM1214-GMP-160421-32	3.35427	-1.4104	GMP
BM1077-CMP-Frozen-160106-44	-1.90554	11.5742	CMP
singles-BM1214-GMP-160421-61	3.3638	-1.21292	GMP
singles-20160726-scATAC-BM1214-CMP-LS-72	-0.456107	11.5287	CMP
BM1077-MEP-Frozen-160107-36	-2.95051	16.4724	MEP
BM1077-MPP-Frozen-160105-72	5.62519	9.44835	MPP
singles-BM0828-GMP-151027-24	3.45417	-4.01489	GMP
singles-BM0828-CLP-frozen-151103-39	-6.27257	-0.326077	CLP
BM1077-MPP-Frozen-160105-7	5.5957	9.67122	MPP
singles-BM0828-CLP-frozen-151103-2	-5.67533	0.114816	CLP
singles-160809-scATAC-BM1137-GMP1low-LS-78	3.29778	0.897839	GMP
singles-160822-BM1137-CMP-LS-3	-1.53059	15.1605	CMP
singles-20160617-scATAC-BM1077-CMP-HYC-39	2.96185	12.5901	CMP
singles-160808-scATAC-BM1137-GMP2mid-LS-60	4.62802	-1.4904	GMP
singles-PB1022-mono-160128-43	3.56501	-6.46683	mono
singles-160822-BM1137-CMP-LS-83	3.58152	3.36545	CMP
singles-20160726-scATAC-BM1214-CMP-LS-59	0.139673	11.4407	CMP
BM1077-LMPP-Frozen-160107-85	4.37873	6.23135	LMPP
singles-BM0106-HSC-SIM-160219-45	5.61385	9.44248	HSC
BM1077-HSC-Frozen-160105-75	5.10774	9.15545	HSC
singles-BM1214-MCP-frozen-160128-14	-3.21101	-6.17737	pDC
BM1077-MEP-Frozen-160107-3	-2.51146	16.2176	MEP
singles-20160726-scATAC-BM1137-GMP3high-HYC-71	0.343817	-2.46007	GMP
singles-160822-BM1137-CMP-LS-59	3.70887	3.32824	CMP
singles-BM0828-HSC-fresh-151027-43	3.13264	11.663	HSC
singles-20160617-scATAC-BM1214-CMP-LS-37	3.24041	12.8065	CMP
singles-MEP-141017-12	-1.92979	16.9632	MEP
singles-BM0828-MPP-frozen-151103-18	3.1561	11.8059	MPP
singles-160819-BM1137-CMP-LS-78	-0.786651	12.1358	CMP
singles-BM0828-MEP-160420-93	-0.117849	16.0397	MEP
BM1077-MPP-Frozen-160105-65	5.45574	9.62117	MPP
singles-BM1214-MCP-frozen-160128-59	-3.27211	-5.83828	pDC
BM1077-LMPP-Frozen-160107-73	-8.40278	9.45673	LMPP
singles-160808-scATAC-BM1137-GMP2mid-LS-70	4.83258	-1.73805	GMP
singles-BM1214-GMP-160421-88	3.0782	-2.66883	GMP
singles-BM0106-UNK-160418-16	3.97104	0.95061	UNK
singles-160809-scATAC-BM1137-GMP1low-LS-79	3.44473	-0.0408872	GMP
singles-BM0828-MEP-160420-85	-0.110534	16.0258	MEP
singles-20160617-scATAC-BM1214-CMP-LS-36	3.41328	12.969	CMP
singles-BM0828-HSC-fresh-151027-89	3.85818	10.0271	HSC
singles-BM0828-MEP-160420-89	-0.121972	16.0699	MEP
singles-20160726-scATAC-BM1214-CMP-LS-40	-0.5762	12.1831	CMP
singles-BM0828-CLP-frozen-151103-67	-5.76669	0.0986177	CLP
BM1077-CLP-Frozen-160106-42	-5.69697	0.165368	CLP
BM1077-MEP-Frozen-160107-14	-2.21111	15.9657	MEP
BM1077-LMPP-Frozen-160107-55	4.54905	6.43961	LMPP
singles-MEP-141017-36	-1.99886	16.8484	MEP
singles-BM1214-GMP-160421-26	-2.61099	-3.30933	GMP
singles-BM0828-CLP-frozen-151103-46	-4.90764	0.657635	CLP
BM1077-GMP-Frozen-160107-71	3.27607	-0.955864	GMP
BM1077-MEP-Frozen-160107-43	-2.34214	16.4384	MEP
BM1077-CMP-Frozen-160106-31	-0.546717	9.41141	CMP
BM1077-GMP-Frozen-160107-62	2.56189	0.0451033	GMP
singles-20160617-scATAC-BM1214-CMP-LS-57	3.43004	12.9743	CMP
singles-160808-scATAC-BM1137-GMP2mid-LS-10	2.49951	0.0191224	GMP
singles-BM1214-GMP-160421-91	3.81202	2.91702	GMP
BM1077-HSC-Frozen-160105-61	4.59308	8.3563	HSC
singles-20160617-scATAC-BM1214-CMP-LS-47	2.94187	12.5939	CMP
singles-20160617-scATAC-BM1077-CMP-HYC-53	3.15829	12.7237	CMP
singles-BM0828-CLP-frozen-151103-34	-5.69321	0.091185	CLP
singles-BM1214-MCP-frozen-160128-51	-2.96843	-6.25172	pDC
singles-160819-BM1137-CMP-LS-44	-0.288224	10.2661	CMP
singles-BM0828-CMP-frozen-151118-21	2.84419	12.0497	CMP
singles-BM0828-MEP-160420-57	-0.10614	16.4409	MEP
singles-BM0828-CMP-frozen-151118-60	0.345239	7.5889	CMP
singles-PB1022-mono-160128-5	3.91324	-6.57021	mono
singles-BM0828-MEP-160420-39	-0.164666	16.473	MEP
singles-PB1022-mono-160128-64	3.75047	-6.20427	mono
singles-BM0106-HSC-SIM-160219-36	5.41184	9.35119	HSC
singles-BM0828-HSC-fresh-151027-25	3.84244	10.0129	HSC
singles-BM0106-HSC-SIM-160219-70	5.52794	9.10457	HSC
singles-BM0828-CMP-frozen-151118-6	3.66559	9.8732	CMP
BM1077-MPP-Frozen-160105-61	5.28511	9.2242	MPP
singles-BM0106-UNK-160418-36	3.6642	0.707642	UNK
BM1077-MPP-Frozen-160105-96	5.54333	9.68172	MPP
singles-PB1022-mono-160128-2	4.13566	-6.35414	mono
singles-160822-BM1137-CMP-LS-21	2.82554	12.6051	CMP
singles-BM0106-HSC-LS-160219-78	5.47145	9.07471	HSC
singles-BM0106-UNK-160418-91	4.60854	0.54249	UNK
BM1077-LMPP-Frozen-160107-11	4.52811	6.42065	LMPP
singles-160822-BM1137-CMP-LS-56	-0.179697	11.3928	CMP
singles-20160726-scATAC-BM1137-GMP3high-HYC-84	0.313273	-3.2115	GMP
singles-BM0828-CMP-frozen-151118-69	1.13652	7.26161	CMP
singles-BM1214-GMP-160421-49	3.35252	-2.13679	GMP
singles-20160726-scATAC-BM1137-GMP3high-HYC-59	0.349972	-2.54608	GMP
singles-20160617-scATAC-BM1214-CMP-LS-64	-3.50761	9.74365	CMP
BM1077-GMP-Frozen-160107-16	2.18683	-1.04602	GMP
singles-BM0828-MEP-160420-28	-0.169501	16.4855	MEP
singles-BM0106-HSC-SIM-160219-95	4.78788	9.42835	HSC
singles-BM0828-LMPP-frozen-151105-15	-2.05146	1.62245	LMPP
singles-BM1214-GMP-160421-14	-3.53874	2.46281	GMP
BM1077-MEP-Frozen-160107-52	-3.02623	16.5066	MEP
singles-160809-scATAC-BM1137-GMP1low-LS-96	3.36122	0.839447	GMP
BM1077-MEP-Frozen-160107-41	-2.92178	16.4717	MEP
singles-BM0828-MEP-160420-41	-0.177901	16.4478	MEP
singles-BM0106-HSC-LS-160219-45	4.66283	8.86557	HSC
BM1077-MPP-Frozen-160105-52	5.21367	9.2671	MPP
singles-BM0828-GMP-151027-2	2.99688	-2.43382	GMP
singles-BM1214-GMP-160421-20	3.34717	-0.0666889	GMP
BM1077-LMPP-Frozen-160107-44	4.63365	6.45422	LMPP
singles-160809-scATAC-BM1137-GMP1low-LS-24	3.35013	0.50036	GMP
BM1077-LMPP-Frozen-160107-72	4.50209	6.40641	LMPP
singles-160809-scATAC-BM1137-GMP1low-LS-42	3.31251	0.478961	GMP
singles-BM0106-HSC-LS-160219-25	5.56459	9.2766	HSC
singles-BM0106-HSC-SIM-160219-77	5.11994	9.50856	HSC
singles-160818-BM1137-pDC-LS-90	-3.64672	-5.28308	pDC
singles-160818-BM1137-pDC-LS-50	-3.34583	-5.35509	pDC
BM1077-LMPP-Frozen-160107-74	2.84938	12.7157	LMPP
BM1077-HSC-Frozen-160105-40	5.17509	8.9662	HSC
singles-160822-BM1137-CMP-LS-7	-3.27082	4.10715	CMP
singles-20160617-scATAC-BM1214-CMP-LS-73	3.41076	12.9662	CMP
singles-160819-BM1137-CMP-LS-88	-0.584336	12.116	CMP
singles-BM1214-GMP-160421-21	2.0076	0.455258	GMP
singles-BM0828-HSC-frozen-151027-82	3.84489	10.0141	HSC
singles-160809-scATAC-BM1137-GMP1low-LS-81	3.42106	0.0797062	GMP
BM1077-HSC-Frozen-160105-1	5.29362	8.62101	HSC
singles-BM0106-UNK-160418-8	7.07846	1.62342	UNK
singles-20160726-scATAC-BM1137-GMP3high-HYC-29	0.787952	-2.0895	GMP
singles-BM1214-GMP-160421-35	3.41039	-1.23948	GMP
singles-BM1214-GMP-160421-39	3.54884	3.13799	GMP
singles-BM0106-UNK-160418-51	4.35218	0.517229	UNK
BM1077-CMP-Frozen-160106-49	2.62573	12.9848	CMP
singles-160818-BM1137-pDC-LS-40	-3.54994	-5.99036	pDC
singles-BM0828-MPP-frozen-151103-37	3.88612	10.07	MPP
BM1077-LMPP-Frozen-160107-83	4.56516	6.43828	LMPP
singles-BM1214-GMP-160421-44	2.48762	-0.511508	GMP
BM1077-GMP-Frozen-160107-43	1.42154	-1.64187	GMP
singles-BM1214-GMP-160421-90	3.35057	-0.174598	GMP
singles-BM1214-GMP-160421-62	3.6794	0.0495735	GMP
singles-BM1214-MCP-frozen-160128-78	-2.70783	-5.89812	pDC
singles-BM0828-MPP-frozen-151103-73	3.82465	9.98964	MPP
singles-BM0828-LMPP-frozen-151105-40	-1.37385	1.86087	LMPP
singles-BM0828-GMP-151027-85	2.88677	0.935315	GMP
singles-BM0828-CLP-frozen-151103-13	-6.28881	-0.336932	CLP
singles-BM0106-HSC-SIM-160219-61	5.35708	9.17469	HSC
BM1077-MPP-Frozen-160105-47	5.3977	9.68537	MPP
singles-BM1214-MCP-frozen-160128-70	-3.52927	-6.44612	pDC
singles-BM0828-CLP-frozen-151103-68	-5.68973	0.157235	CLP
singles-BM0828-LMPP-frozen-151105-12	-3.41551	3.18722	LMPP
singles-PB1022-mono-160128-28	4.04366	-7.00325	mono
BM1077-CLP-Frozen-160106-3	-5.7753	0.104438	CLP
BM1077-HSC-Frozen-160105-55	5.57476	9.32543	HSC
BM1077-HSC-Frozen-160105-59	-6.97439	13.5717	HSC
BM1077-HSC-Frozen-160105-36	5.25829	8.77576	HSC
singles-20160726-scATAC-BM1137-GMP3high-HYC-57	0.275704	-2.33435	GMP
singles-BM0828-MEP-160420-90	-0.107254	16.0652	MEP
singles-PB1022-mono-160128-56	3.58516	-6.45868	mono
singles-160808-scATAC-BM1137-GMP2mid-LS-59	4.61429	-1.35873	GMP
BM1077-HSC-Frozen-160105-50	5.54141	9.65301	HSC
BM1077-CLP-Frozen-160106-36	-5.70124	0.15303	CLP
singles-BM0106-HSC-LS-160219-76	5.54639	9.78318	HSC
BM1077-GMP-Frozen-160107-47	-1.96336	1.32482	GMP
singles-160819-BM1137-CMP-LS-52	-0.634051	11.2422	CMP
singles-BM0106-HSC-SIM-160219-94	5.44334	9.91701	HSC
singles-BM0828-HSC-fresh-151027-61	3.16266	11.7897	HSC
singles-160819-BM1137-CMP-LS-61	2.27448	9.04759	CMP
singles-PB1022-mono-160128-46	3.54447	-6.29639	mono
BM1077-MPP-Frozen-160105-1	5.53294	9.72251	MPP
singles-160818-BM1137-pDC-LS-3	-3.03712	-6.85069	pDC
singles-BM0106-HSC-LS-160219-90	5.56846	9.29485	HSC
singles-20160617-scATAC-BM1077-CMP-HYC-31	2.96815	12.6127	CMP
singles-BM0828-MEP-160420-43	-0.0903299	16.4117	MEP
singles-BM1214-MCP-frozen-160128-32	-3.54677	-5.3624	pDC
singles-BM0828-HSC-fresh-151027-20	3.83555	9.97749	HSC
singles-BM1214-MCP-frozen-160128-77	-3.57199	-5.8145	pDC
singles-20160726-scATAC-BM1214-CMP-LS-33	3.89976	8.32382	CMP
singles-BM0828-MEP-160420-23	-1.05541	16.9381	MEP
BM1077-MPP-Frozen-160105-24	5.55959	9.64876	MPP
BM1077-HSC-Frozen-160105-22	4.78912	7.79882	HSC
singles-160822-BM1137-CMP-LS-25	1.87169	10.1676	CMP
singles-160818-BM1137-pDC-LS-83	-3.50784	-6.21248	pDC
singles-BM0828-CLP-frozen-151103-40	-6.28508	-0.322353	CLP
BM1077-LMPP-Frozen-160107-28	4.59974	6.47257	LMPP
singles-BM0828-CMP-frozen-151118-41	2.88676	12.5428	CMP
singles-BM0828-HSC-frozen-151027-51	3.81074	9.93881	HSC
singles-BM0828-LMPP-frozen-151105-3	-1.21425	1.84571	LMPP
singles-BM0828-MEP-160420-74	-0.12713	16.0273	MEP
singles-BM1214-MCP-frozen-160128-56	-3.63581	-5.20217	pDC
singles-160822-BM1137-CMP-LS-95	3.52183	3.25605	CMP
singles-BM0106-UNK-160418-28	-8.23448	9.2393	UNK
BM1077-LMPP-Frozen-160107-62	4.57093	6.44341	LMPP
BM1077-MEP-Frozen-160107-13	-2.50389	16.2701	MEP
BM1077-LMPP-Frozen-160107-46	4.57811	6.44871	LMPP
singles-160818-BM1137-pDC-LS-95	-3.38267	-6.39457	pDC
BM1077-GMP-Frozen-160107-23	2.57796	-1.68344	GMP
singles-160822-BM1137-CMP-LS-69	1.5548	11.3373	CMP
BM1077-MPP-Frozen-160105-83	5.54086	9.74047	MPP
BM1077-MEP-Frozen-160107-17	-2.63117	16.4553	MEP
singles-BM0106-HSC-SIM-160219-6	5.32625	8.96036	HSC
singles-160819-BM1137-CMP-LS-70	-2.41702	6.19586	CMP
singles-20160726-scATAC-BM1137-GMP3high-HYC-95	-4.54274	-7.08584	GMP
singles-20160617-scATAC-BM1077-CMP-HYC-64	3.01701	12.6895	CMP
singles-20160617-scATAC-BM1214-CMP-LS-63	3.15029	12.7142	CMP
singles-BM1214-GMP-160421-47	3.37556	-1.53976	GMP
singles-20160617-scATAC-BM1077-CMP-HYC-88	3.40996	12.9655	CMP
singles-BM0828-LMPP-frozen-151105-67	-2.02308	1.6175	LMPP
BM1077-MPP-Frozen-160105-63	5.36609	9.33036	MPP
singles-160822-BM1137-CMP-LS-61	1.26818	10.5633	CMP
singles-PB1022-mono-160128-6	3.42796	-6.02933	mono
BM1077-MEP-Frozen-160107-51	-1.8459	16.9502	MEP
singles-160809-scATAC-BM1137-GMP1low-LS-43	3.47032	0.169509	GMP
singles-160809-scATAC-BM1137-GMP1low-LS-70	3.2463	0.969949	GMP
BM1077-LMPP-Frozen-160107-27	4.45262	6.57429	LMPP
singles-160822-BM1137-CMP-LS-27	1.91992	10.2102	CMP
singles-BM1214-MCP-frozen-160128-67	-3.55181	-6.08566	pDC
singles-BM0828-LMPP-frozen-151105-30	2.33417	4.82093	LMPP
BM1077-MEP-Frozen-160107-18	-2.60039	16.4847	MEP
singles-20160726-scATAC-BM1214-CMP-LS-57	3.58388	3.60308	CMP
singles-BM0106-HSC-SIM-160219-4	5.41968	9.05088	HSC
singles-BM0828-CMP-frozen-151118-19	2.90114	12.2679	CMP
singles-20160617-scATAC-BM1214-CMP-LS-87	3.40342	12.9568	CMP
singles-20160726-scATAC-BM1214-CMP-LS-90	4.83166	4.07352	CMP
singles-PB1022-mono-160128-86	4.16312	-7.25912	mono
singles-160808-scATAC-BM1137-GMP2mid-LS-36	3.07429	-1.03003	GMP
singles-BM0828-MEP-160420-71	-0.247543	16.4051	MEP
singles-BM0828-MEP-160420-6	-0.289395	16.5582	MEP
singles-160822-BM1137-CMP-LS-85	-1.36661	14.9728	CMP
singles-160818-BM1137-pDC-LS-24	-2.74137	-5.14848	pDC
BM1077-HSC-Frozen-160105-71	5.50325	9.24341	HSC
singles-20160726-scATAC-BM1214-CMP-LS-28	0.850132	5.48456	CMP
BM1077-MPP-Frozen-160105-81	5.11561	8.37539	MPP
singles-BM0106-UNK-160418-12	7.30916	1.64311	UNK
singles-BM0106-UNK-160418-17	3.77914	0.991321	UNK
BM1077-MPP-Frozen-160105-69	-2.29943	9.03414	MPP
BM1077-LMPP-Frozen-160107-31	4.43408	6.25399	LMPP
singles-BM0828-CLP-frozen-151103-8	-6.1788	-0.272441	CLP
singles-160819-BM1137-CMP-LS-90	0.44109	8.88068	CMP
singles-BM0106-HSC-LS-160219-82	5.56119	9.46364	HSC
BM1077-CLP-Frozen-160106-83	-5.71027	0.105292	CLP
singles-160822-BM1137-CMP-LS-33	1.83401	10.8786	CMP
singles-BM1214-MCP-frozen-160128-28	-3.29469	-6.91267	pDC
singles-20160726-scATAC-BM1137-GMP3high-HYC-24	-1.21474	-3.24552	GMP
singles-BM0828-LMPP-frozen-151105-45	-1.35563	2.1251	LMPP
singles-BM0828-CLP-frozen-151103-71	-6.27986	-0.325829	CLP
singles-20160726-scATAC-BM1137-GMP3high-HYC-31	1.04034	-1.83693	GMP
singles-160819-BM1137-CMP-LS-38	-0.0333162	9.99598	CMP
BM1077-HSC-Frozen-160105-32	5.52322	9.17563	HSC
BM1077-MPP-Frozen-160105-9	4.79127	8.6413	MPP
singles-160809-scATAC-BM1137-GMP1low-LS-60	3.13937	0.868795	GMP
singles-160819-BM1137-CMP-LS-85	-0.161406	10.3738	CMP
singles-160808-scATAC-BM1137-GMP2mid-LS-66	4.74088	-1.6438	GMP
singles-PB1022-mono-160128-74	4.08954	-7.20018	mono
singles-20160617-scATAC-BM1077-CMP-HYC-33	3.04033	12.6524	CMP
singles-BM0828-GMP-151027-25	4.07422	-5.27351	GMP
singles-BM0106-UNK-160418-56	4.22924	0.385635	UNK
singles-PB1022-mono-160128-90	4.157	-7.27447	mono
singles-BM0828-CMP-frozen-151118-56	2.70594	12.4073	CMP
singles-BM0828-GMP-151027-74	-3.86747	5.69549	GMP
singles-20160617-scATAC-BM1214-CMP-LS-84	2.94453	12.5914	CMP
singles-20160617-scATAC-BM1214-CMP-LS-92	2.58917	12.6916	CMP
singles-BM0828-GMP-151027-20	-1.9223	1.31012	GMP
BM1077-CLP-Frozen-160106-61	-5.7371	0.10954	CLP
singles-BM0828-HSC-frozen-151027-39	3.13868	11.699	HSC
singles-BM0828-GMP-151027-66	2.4343	1.10532	GMP
singles-BM1214-MCP-frozen-160128-48	-3.30431	-5.28493	pDC
singles-160808-scATAC-BM1137-GMP2mid-LS-47	4.70099	-1.70759	GMP
BM1077-CMP-Frozen-160106-43	4.54688	6.89582	CMP
BM1077-HSC-Frozen-160105-34	5.55196	9.30074	HSC
singles-BM0828-LMPP-frozen-151105-37	-1.65187	0.630579	LMPP
singles-BM0828-LMPP-frozen-151105-78	-1.45267	1.88702	LMPP
singles-160818-BM1137-pDC-LS-22	-3.06989	-6.94317	pDC
singles-BM0106-UNK-160418-47	3.70099	0.741972	UNK
singles-BM0828-LMPP-frozen-151105-59	-1.03205	2.50584	LMPP
singles-BM0828-LMPP-frozen-151105-63	-1.71798	1.72983	LMPP
singles-160822-BM1137-CMP-LS-16	3.64186	3.43693	CMP
singles-20160726-scATAC-BM1137-GMP3high-HYC-12	0.115186	-1.45556	GMP
singles-160808-scATAC-BM1137-GMP2mid-LS-52	3.434	-0.978147	GMP
singles-BM0106-HSC-LS-160219-41	5.54453	9.71562	HSC
singles-BM1214-GMP-160421-75	2.86434	-1.44252	GMP
BM1077-MEP-Frozen-160107-38	-2.44153	16.5283	MEP
singles-BM1214-MCP-frozen-160128-34	-3.54372	-6.17739	pDC
singles-BM0106-UNK-160418-76	4.98549	0.464006	UNK
singles-BM0828-HSC-frozen-151027-91	3.15035	11.8558	HSC
BM1077-LMPP-Frozen-160107-20	4.74273	6.57568	LMPP
singles-BM0828-LMPP-frozen-151105-25	-1.74356	1.63626	LMPP
BM1077-CMP-Frozen-160106-67	4.16989	8.29565	CMP
singles-BM1214-GMP-160421-82	3.21112	-0.127406	GMP
singles-BM1214-MCP-frozen-160128-61	-2.09199	-4.10349	pDC
singles-BM0828-MPP-frozen-151103-78	-0.988294	14.4291	MPP
singles-BM0106-UNK-160418-65	4.57566	0.544144	UNK
singles-BM0828-HSC-fresh-151027-50	3.45645	10.4722	HSC
singles-BM0828-CMP-frozen-151118-52	-0.677688	12.2376	CMP
singles-20160726-scATAC-BM1137-GMP3high-HYC-81	0.342419	-3.02161	GMP
singles-BM0828-LMPP-frozen-151105-96	-2.02674	1.62945	LMPP
singles-20160726-scATAC-BM1214-CMP-LS-79	-2.09243	14.0121	CMP
singles-160809-scATAC-BM1137-GMP1low-LS-25	3.76368	0.181801	GMP
singles-PB1022-mono-160128-68	4.0472	-6.42382	mono
singles-BM0828-HSC-fresh-151027-38	3.84678	10.0189	HSC
singles-20160726-scATAC-BM1214-CMP-LS-49	2.46594	12.4963	CMP
BM1077-GMP-Frozen-160107-79	2.28461	13.0228	GMP
BM1077-LMPP-Frozen-160107-76	4.64113	6.52393	LMPP
BM1077-CMP-Frozen-160106-59	-0.142585	10.8701	CMP
singles-160822-BM1137-CMP-LS-22	-1.59779	6.47073	CMP
BM1077-CMP-Frozen-160106-5	2.94575	2.17326	CMP
singles-160809-scATAC-BM1137-GMP1low-LS-19	4.37813	1.18808	GMP
BM1077-HSC-Frozen-160105-29	5.54721	9.75603	HSC
singles-20160617-scATAC-BM1077-CMP-HYC-30	2.92162	12.6463	CMP
singles-BM1214-GMP-160421-18	1.53246	-0.111085	GMP
singles-BM0106-UNK-160418-10	12.0046	3.64083	UNK
singles-BM0828-CLP-frozen-151103-55	-5.72129	0.0963166	CLP
singles-160809-scATAC-BM1137-GMP1low-LS-20	-4.47435	0.185624	GMP
singles-BM0106-HSC-LS-160219-9	5.49585	9.16523	HSC
singles-160819-BM1137-CMP-LS-37	-0.774723	12.297	CMP
singles-BM0828-MEP-160420-65	-0.170988	16.4491	MEP
singles-BM0106-HSC-SIM-160219-88	5.43258	9.14682	HSC
BM1077-LMPP-Frozen-160107-2	4.18756	6.11284	LMPP
singles-160822-BM1137-CMP-LS-1	-2.38288	6.1747	CMP
BM1077-HSC-Frozen-160105-5	5.49917	9.57966	HSC
singles-BM0828-HSC-fresh-151027-81	3.22478	11.6495	HSC
BM1077-CLP-Frozen-160106-96	-5.8255	-0.137599	CLP
BM1077-LMPP-Frozen-160107-5	4.7375	6.63116	LMPP
singles-BM1214-MCP-frozen-160128-81	-3.44626	-6.30368	pDC
singles-20160617-scATAC-BM1077-CMP-HYC-38	3.03486	12.6477	CMP
singles-BM1214-GMP-160421-80	2.97564	-0.973493	GMP
singles-BM0828-LMPP-frozen-151105-80	-1.71238	1.68118	LMPP
singles-160818-BM1137-pDC-LS-68	-2.6418	-6.1191	pDC
BM1077-HSC-Frozen-160105-43	5.47165	9.11719	HSC
singles-BM0106-HSC-LS-160219-54	5.54397	9.23763	HSC
singles-BM1214-MCP-frozen-160128-95	-3.23819	-6.93245	pDC
singles-BM0828-MPP-frozen-151103-83	-0.911468	12.9095	MPP
singles-160808-scATAC-BM1137-GMP2mid-LS-78	4.83267	-1.74096	GMP
singles-160809-scATAC-BM1137-GMP1low-LS-68	3.53732	2.99805	GMP
singles-BM1214-GMP-160421-23	2.8707	4.54584	GMP
singles-20160726-scATAC-BM1214-CMP-LS-89	4.83902	4.07897	CMP
BM1077-MPP-Frozen-160105-6	5.54242	9.77044	MPP
singles-160819-BM1137-CMP-LS-71	3.52053	3.226	CMP
singles-20160617-scATAC-BM1214-CMP-LS-49	3.01044	12.7233	CMP
singles-160822-BM1137-CMP-LS-12	-0.929642	12.9135	CMP
singles-20160726-scATAC-BM1214-CMP-LS-48	2.28773	12.3385	CMP
singles-BM1214-GMP-160421-6	3.12336	-2.26288	GMP
BM1077-MPP-Frozen-160105-85	5.16164	8.77359	MPP
singles-BM0106-HSC-SIM-160219-74	5.31255	8.94569	HSC
singles-BM0106-HSC-LS-160219-96	5.52002	9.39751	HSC
singles-160818-BM1137-pDC-LS-66	-3.01132	-6.18375	pDC
singles-BM0828-CMP-frozen-151118-70	3.12332	11.5452	CMP
singles-BM0828-LMPP-frozen-151105-24	-1.91999	1.66513	LMPP
singles-BM1214-GMP-160421-28	0.506681	-1.22957	GMP
singles-BM0828-GMP-151027-33	-5.14679	0.0153564	GMP
singles-BM0828-CLP-frozen-151103-18	-5.80441	0.099428	CLP
singles-BM0828-HSC-fresh-151027-28	3.83616	10.008	HSC
singles-BM0828-CLP-frozen-151103-85	-5.67094	0.0510769	CLP
singles-20160726-scATAC-BM1137-GMP3high-HYC-21	1.10924	-1.79426	GMP
singles-BM0828-CLP-frozen-151103-3	-6.15598	-0.293861	CLP
singles-20160617-scATAC-BM1214-CMP-LS-85	3.06288	12.6987	CMP
BM1077-MEP-Frozen-160107-4	-2.23757	16.8962	MEP
singles-BM1214-MCP-frozen-160128-52	-3.43235	-6.64587	pDC
singles-BM0828-LMPP-frozen-151105-20	-2.0433	1.64085	LMPP
singles-BM0106-UNK-160418-38	3.98225	0.544842	UNK
singles-20160726-scATAC-BM1137-GMP3high-HYC-77	0.269123	-2.99072	GMP
BM1077-MEP-Frozen-160107-34	-2.87896	16.435	MEP
singles-20160726-scATAC-BM1214-CMP-LS-17	0.548937	11.4211	CMP
singles-BM0828-LMPP-frozen-151105-7	-1.95665	1.63896	LMPP
singles-BM0106-HSC-SIM-160219-35	5.44849	9.08817	HSC
singles-160822-BM1137-CMP-LS-48	4.22846	3.77411	CMP
BM1077-MEP-Frozen-160107-55	-2.31491	16.5915	MEP
singles-BM0106-UNK-160418-35	3.64638	0.705628	UNK
singles-20160726-scATAC-BM1137-GMP3high-HYC-89	-4.54038	-7.08441	GMP
BM1077-CMP-Frozen-160106-68	2.9086	12.5972	CMP
singles-160822-BM1137-CMP-LS-71	3.91254	7.40595	CMP
singles-BM1214-MCP-frozen-160128-92	-2.77163	-6.2108	pDC
singles-20160726-scATAC-BM1137-GMP3high-HYC-20	1.10835	-1.84417	GMP
singles-160809-scATAC-BM1137-GMP1low-LS-74	3.1943	0.666926	GMP
singles-20160617-scATAC-BM1214-CMP-LS-90	2.48661	13.0461	CMP
BM1077-MEP-Frozen-160107-50	-2.38552	15.6614	MEP
BM1077-LMPP-Frozen-160107-63	4.53043	6.41828	LMPP
singles-PB1022-mono-160128-76	4.15384	-7.27484	mono
singles-160822-BM1137-CMP-LS-36	0.668866	11.4065	CMP
singles-20160617-scATAC-BM1077-CMP-HYC-73	-1.75851	7.86657	CMP
BM1077-MEP-Frozen-160107-5	-2.47718	16.5171	MEP
BM1077-LMPP-Frozen-160107-64	4.45308	6.35615	LMPP
singles-BM0828-LMPP-frozen-151105-22	-1.76651	1.67512	LMPP
singles-BM1214-GMP-160421-3	3.12459	0.0634497	GMP
singles-160822-BM1137-CMP-LS-30	3.92047	3.59284	CMP
BM1077-GMP-Frozen-160107-60	0.94184	-0.742993	GMP
singles-BM0828-MPP-frozen-151103-8	3.08416	11.9143	MPP
singles-20160726-scATAC-BM1137-GMP3high-HYC-27	0.796735	-1.97433	GMP
singles-BM0828-HSC-fresh-151027-17	3.89998	10.0092	HSC
singles-160822-BM1137-CMP-LS-46	4.20564	3.75945	CMP
singles-20160726-scATAC-BM1214-CMP-LS-88	4.84251	4.08071	CMP
BM1077-CMP-Frozen-160106-45	-2.40568	15.6233	CMP
singles-20160726-scATAC-BM1137-GMP3high-HYC-65	0.352255	-2.57892	GMP
BM1077-HSC-Frozen-160105-74	5.54645	9.62708	HSC
BM1077-CMP-Frozen-160106-66	2.79241	12.7732	CMP
BM1077-MPP-Frozen-160105-35	5.561	9.27061	MPP
singles-20160617-scATAC-BM1214-CMP-LS-62	3.12066	12.6896	CMP
singles-PB1022-mono-160128-96	3.87562	-6.68636	mono
singles-BM0828-MEP-160420-80	-0.118225	16.0254	MEP
singles-BM0106-HSC-SIM-160219-41	5.20339	9.03166	HSC
singles-160822-BM1137-CMP-LS-6	-1.53958	5.77778	CMP
singles-BM1214-MCP-frozen-160128-21	-3.66642	-5.29648	pDC
singles-BM1214-GMP-160421-85	3.19709	1.54932	GMP
singles-BM0106-HSC-SIM-160219-10	5.52051	9.55104	HSC
singles-160809-scATAC-BM1137-GMP1low-LS-84	3.35314	0.85804	GMP
singles-BM1214-GMP-160421-2	3.73827	2.79332	GMP
singles-160819-BM1137-CMP-LS-82	3.61934	3.29799	CMP
singles-BM0828-HSC-frozen-151027-49	3.76611	10.125	HSC
singles-BM0828-MEP-160420-1	-0.176048	16.3299	MEP
singles-MEP-141017-9	2.63117	12.604	MEP
singles-BM0828-MPP-frozen-151103-84	2.9769	12.519	MPP
singles-20160726-scATAC-BM1214-CMP-LS-83	-0.637501	12.2968	CMP
singles-BM1214-GMP-160421-69	2.18037	-0.989243	GMP
BM1077-MEP-Frozen-160107-57	-2.33562	16.6252	MEP
BM1077-CMP-Frozen-160106-56	-2.40422	4.67878	CMP
BM1077-MEP-Frozen-160107-56	-2.34394	16.6008	MEP
BM1077-CMP-Frozen-160106-69	2.21633	9.92608	CMP
BM1077-MPP-Frozen-160105-49	4.90957	8.79309	MPP
singles-BM1214-GMP-160421-59	3.33961	-1.3768	GMP
singles-BM0828-MPP-frozen-151103-53	3.1644	11.7019	MPP
singles-MEP-141017-52	-1.63168	16.8153	MEP
singles-BM0828-HSC-frozen-151027-38	3.17245	11.78	HSC
singles-BM0828-MPP-frozen-151103-75	3.85546	10.036	MPP
singles-160822-BM1137-CMP-LS-15	-1.99653	5.55257	CMP
singles-160822-BM1137-CMP-LS-68	1.54804	11.3315	CMP
BM1077-MPP-Frozen-160105-92	5.60849	9.32372	MPP
singles-PB1022-mono-160128-66	4.10637	-7.19469	mono
BM1077-MEP-Frozen-160107-27	-2.38513	15.7658	MEP
singles-20160617-scATAC-BM1214-CMP-LS-77	3.41518	12.97	CMP
singles-BM0106-HSC-SIM-160219-54	-9.20392	8.77473	HSC
singles-160822-BM1137-CMP-LS-84	2.3758	6.06023	CMP
BM1077-HSC-Frozen-160105-87	5.45499	9.14746	HSC
singles-BM1214-GMP-160421-65	1.17461	-0.565998	GMP
singles-160818-BM1137-pDC-LS-15	-3.40849	-6.69407	pDC
singles-BM0106-HSC-LS-160219-27	5.54111	9.35249	HSC
BM1077-MPP-Frozen-160105-76	5.47619	9.06343	MPP
BM1077-LMPP-Frozen-160107-77	4.3807	6.28164	LMPP
singles-20160617-scATAC-BM1077-CMP-HYC-50	3.14501	12.7198	CMP
singles-BM0828-CMP-frozen-151118-79	3.04054	7.98136	CMP
singles-BM0106-HSC-LS-160219-73	5.47774	9.35406	HSC
singles-BM0828-HSC-fresh-151027-33	3.66694	10.4102	HSC
singles-BM0828-LMPP-frozen-151105-91	-1.95406	1.61401	LMPP
singles-BM1214-MCP-frozen-160128-3	-3.50734	-6.48513	pDC
BM1077-CMP-Frozen-160106-84	2.6775	2.27634	CMP
singles-160809-scATAC-BM1137-GMP1low-LS-5	3.5327	0.460504	GMP
singles-20160726-scATAC-BM1214-CMP-LS-2	2.71655	12.6204	CMP
singles-20160726-scATAC-BM1137-GMP3high-HYC-1	-0.469557	-2.79527	GMP
singles-20160617-scATAC-BM1077-CMP-HYC-28	2.77557	12.6502	CMP
singles-BM0828-MPP-frozen-151103-88	2.84931	12.5578	MPP
singles-BM0106-HSC-SIM-160219-58	5.49675	9.52619	HSC
singles-BM0106-UNK-160418-24	3.75959	0.704227	UNK
singles-20160617-scATAC-BM1077-CMP-HYC-9	3.26834	12.8218	CMP
BM1077-HSC-Frozen-160105-47	5.54093	9.34477	HSC
BM1077-CMP-Frozen-160106-75	1.5186	9.26528	CMP
singles-20160726-scATAC-BM1214-CMP-LS-30	-0.563448	12.1087	CMP
singles-160818-BM1137-pDC-LS-73	-3.14759	-6.91821	pDC
BM1077-CMP-Frozen-160106-18	-0.312163	11.8278	CMP
BM1077-GMP-Frozen-160107-87	1.50472	-0.277606	GMP
singles-MEP-141017-72	-2.24138	14.9453	MEP
singles-BM0828-MPP-frozen-151103-16	3.14028	11.8079	MPP
singles-BM1214-GMP-160421-29	3.29085	-0.37684	GMP
singles-160809-scATAC-BM1137-GMP1low-LS-21	3.78097	1.18509	GMP
singles-BM0828-MEP-160420-42	-0.164268	16.4766	MEP
BM1077-HSC-Frozen-160105-56	5.08898	8.40112	HSC
singles-160808-scATAC-BM1137-GMP2mid-LS-72	3.63002	-1.92173	GMP
singles-160809-scATAC-BM1137-GMP1low-LS-62	3.25616	0.799618	GMP
BM1077-MEP-Frozen-160107-19	-2.12408	16.7229	MEP
singles-BM0828-HSC-frozen-151027-20	3.8105	9.99393	HSC
singles-20160617-scATAC-BM1214-CMP-LS-61	3.41852	12.9734	CMP
singles-160819-BM1137-CMP-LS-26	-0.354418	10.0096	CMP
singles-160809-scATAC-BM1137-GMP1low-LS-26	4.00697	1.01428	GMP
BM1077-HSC-Frozen-160105-73	5.51986	9.1195	HSC
singles-20160726-scATAC-BM1137-GMP3high-HYC-36	0.783818	-2.05289	GMP
singles-160819-BM1137-CMP-LS-2	-0.780441	12.6281	CMP
singles-BM0828-MEP-160420-4	-0.201631	16.4604	MEP
singles-160808-scATAC-BM1137-GMP2mid-LS-81	6.98667	-2.5009	GMP
singles-160819-BM1137-CMP-LS-91	-0.121655	10.3122	CMP
singles-PB1022-mono-160128-34	3.4156	-6.00801	mono
singles-BM0106-HSC-SIM-160219-78	5.20432	9.42822	HSC
BM1077-LMPP-Frozen-160107-86	4.23742	6.17063	LMPP
singles-160822-BM1137-CMP-LS-86	2.55161	4.10868	CMP
singles-160819-BM1137-CMP-LS-35	2.65446	4.80077	CMP
singles-BM0828-HSC-fresh-151027-21	3.12813	11.5985	HSC
singles-20160726-scATAC-BM1137-GMP3high-HYC-53	0.64599	-2.41707	GMP
singles-20160726-scATAC-BM1214-CMP-LS-50	-0.558622	11.8672	CMP
singles-MEP-141017-73	-1.53874	16.9222	MEP
singles-BM0828-GMP-151027-40	-0.0835391	2.14773	GMP
singles-20160726-scATAC-BM1214-CMP-LS-81	3.84441	8.69996	CMP
BM1077-CLP-Frozen-160106-80	-5.62962	0.100969	CLP
singles-BM1214-GMP-160421-57	2.66491	-1.92928	GMP
singles-BM0828-CLP-frozen-151103-21	-5.70359	0.126662	CLP
BM1077-GMP-Frozen-160107-31	2.55502	-0.625147	GMP
singles-BM0828-CLP-frozen-151103-29	-5.6775	0.0363981	CLP
singles-MEP-141017-75	-1.08095	13.536	MEP
singles-BM0828-CLP-frozen-151103-78	-6.26527	-0.323705	CLP
BM1077-CMP-Frozen-160106-74	4.20061	6.43244	CMP
singles-BM0828-GMP-151027-5	-3.80428	2.92619	GMP
singles-BM1214-GMP-160421-8	-3.31867	2.57007	GMP
singles-160822-BM1137-CMP-LS-78	2.59528	12.6134	CMP
singles-BM0828-GMP-151027-63	-0.308516	2.12818	GMP
singles-BM1214-MCP-frozen-160128-88	-3.63487	-5.15543	pDC
singles-BM1214-GMP-160421-41	3.39051	0.899558	GMP
singles-PB1022-mono-160128-33	4.2075	-7.30108	mono
singles-BM0106-HSC-SIM-160219-79	5.16279	9.23254	HSC
singles-BM1214-GMP-160421-5	3.19278	-0.269835	GMP
singles-20160726-scATAC-BM1214-CMP-LS-51	2.37065	12.4105	CMP
BM1077-CMP-Frozen-160106-34	2.52676	12.5978	CMP
singles-BM0828-MPP-frozen-151103-44	3.12187	11.6591	MPP
singles-MEP-141017-21	-2.33572	15.7034	MEP
singles-BM1214-GMP-160421-7	3.11537	-1.48889	GMP
singles-BM0106-HSC-LS-160219-59	5.43224	9.34685	HSC
singles-BM0828-CLP-frozen-151103-27	-6.26999	-0.327771	CLP
singles-BM0828-CMP-frozen-151118-74	0.16214	10.8968	CMP
singles-20160726-scATAC-BM1137-GMP3high-HYC-6	0.081192	-1.3777	GMP
singles-BM0828-MEP-160420-48	-0.140751	16.4583	MEP
singles-BM0828-LMPP-frozen-151105-14	-1.16145	1.92334	LMPP
BM1077-MPP-Frozen-160105-14	5.56818	9.5677	MPP
singles-160819-BM1137-CMP-LS-50	-0.428833	9.98075	CMP
singles-BM0828-CMP-frozen-151118-12	3.22359	11.4755	CMP
singles-BM0828-LMPP-frozen-151105-71	-1.05213	1.91397	LMPP
singles-BM0828-GMP-151027-14	3.2834	0.409331	GMP
singles-BM0828-GMP-151027-32	-0.367275	2.0656	GMP
singles-BM0828-MPP-frozen-151103-57	3.13379	11.6036	MPP
singles-PB1022-mono-160128-51	4.06825	-7.05056	mono
singles-BM0106-UNK-160418-41	3.72666	0.655636	UNK
singles-BM0106-HSC-SIM-160219-2	5.31575	8.98761	HSC
singles-160819-BM1137-CMP-LS-6	-0.782431	11.1345	CMP
singles-20160726-scATAC-BM1137-GMP3high-HYC-79	1.02652	-1.89887	GMP
BM1077-MPP-Frozen-160105-8	5.31231	8.7326	MPP
singles-BM0828-CLP-frozen-151103-32	-3.74765	0.634922	CLP
singles-BM0828-GMP-151027-26	-0.215016	2.12804	GMP
singles-160822-BM1137-CMP-LS-54	4.18803	3.76286	CMP
singles-160818-BM1137-pDC-LS-54	-3.45602	-6.36203	pDC
singles-BM0106-HSC-SIM-160219-55	5.5516	9.26301	HSC
singles-BM0828-HSC-fresh-151027-22	3.85655	10.0275	HSC
singles-20160617-scATAC-BM1214-CMP-LS-78	3.22913	12.7969	CMP
singles-BM0106-UNK-160418-21	3.76105	0.952672	UNK
singles-BM0828-MPP-frozen-151103-51	2.55497	8.47794	MPP
singles-BM1214-GMP-160421-12	-0.0757716	1.78851	GMP
BM1077-LMPP-Frozen-160107-24	4.56998	6.43077	LMPP
singles-160819-BM1137-CMP-LS-74	-0.10336	10.4145	CMP
singles-20160726-scATAC-BM1137-GMP3high-HYC-94	-4.54553	-7.0875	GMP
singles-BM1214-GMP-160421-22	3.35154	-1.61048	GMP
singles-160818-BM1137-pDC-LS-76	-3.06477	-6.90655	pDC
singles-BM0828-CMP-frozen-151118-51	-1.60498	11.1047	CMP
singles-160809-scATAC-BM1137-GMP1low-LS-6	3.55705	0.595823	GMP
BM1077-CMP-Frozen-160106-24	2.33514	12.5018	CMP
singles-BM0828-HSC-frozen-151027-50	3.11032	11.8189	HSC
singles-20160617-scATAC-BM1077-CMP-HYC-84	3.01499	12.6407	CMP
singles-20160726-scATAC-BM1137-GMP3high-HYC-75	0.186022	-2.42817	GMP
singles-BM0828-HSC-frozen-151027-92	3.10487	11.9842	HSC
singles-BM0828-CMP-frozen-151118-39	-0.507105	9.71588	CMP
singles-BM0828-GMP-151027-44	2.38528	0.950057	GMP
singles-BM1214-GMP-160421-43	2.5889	0.254931	GMP
BM1077-LMPP-Frozen-160107-87	4.4219	6.28	LMPP
singles-BM0828-CLP-frozen-151103-48	-5.80987	0.0984761	CLP
singles-BM1214-GMP-160421-68	3.93551	2.19444	GMP
BM1077-HSC-Frozen-160105-72	5.52363	9.67351	HSC
BM1077-MEP-Frozen-160107-15	-2.4249	16.5483	MEP
singles-BM1214-GMP-160421-40	3.44758	-1.08846	GMP
singles-BM0828-MEP-160420-84	-0.192914	16.3583	MEP
singles-BM0828-CMP-frozen-151118-84	3.11059	7.71163	CMP
singles-BM0828-LMPP-frozen-151105-83	-1.22368	1.86319	LMPP
BM1077-MPP-Frozen-160105-5	5.61586	9.42333	MPP
singles-BM0828-CMP-frozen-151118-81	2.78883	12.4704	CMP
singles-PB1022-mono-160128-85	4.16042	-7.24841	mono
singles-20160617-scATAC-BM1214-CMP-LS-23	3.41693	12.9715	CMP
singles-BM0828-HSC-frozen-151027-85	3.84504	10.036	HSC
BM1077-CMP-Frozen-160106-4	-2.27884	15.0211	CMP
singles-160819-BM1137-CMP-LS-75	-0.113994	10.3554	CMP
BM1077-LMPP-Frozen-160107-68	4.4789	6.33827	LMPP
singles-160819-BM1137-CMP-LS-62	-0.103942	10.3419	CMP
singles-20160726-scATAC-BM1214-CMP-LS-12	2.9532	12.4847	CMP
singles-160819-BM1137-CMP-LS-4	-2.76478	8.61486	CMP
BM1077-MEP-Frozen-160107-53	-3.02319	16.5158	MEP
BM1077-LMPP-Frozen-160107-42	4.47064	6.33368	LMPP
BM1077-GMP-Frozen-160107-41	-4.44815	1.30931	GMP
singles-BM0828-CMP-frozen-151118-86	1.07647	10.0778	CMP
singles-BM0828-MPP-frozen-151103-10	3.08421	11.6084	MPP
singles-BM1214-MCP-frozen-160128-83	-3.18295	-3.22686	pDC
singles-160809-scATAC-BM1137-GMP1low-LS-54	3.16734	0.67891	GMP
singles-160809-scATAC-BM1137-GMP1low-LS-90	3.34613	0.858826	GMP
singles-BM0828-LMPP-frozen-151105-75	-1.46825	1.80504	LMPP
singles-20160726-scATAC-BM1214-CMP-LS-75	1.73896	6.58894	CMP
singles-BM0106-UNK-160418-22	3.75504	0.999464	UNK
singles-BM0106-HSC-LS-160219-60	5.54458	9.6803	HSC
singles-BM0828-CMP-frozen-151118-28	2.78851	6.77968	CMP
BM1077-CMP-Frozen-160106-60	6.08139	6.52046	CMP
singles-160808-scATAC-BM1137-GMP2mid-LS-75	5.82352	-1.70697	GMP
singles-160822-BM1137-CMP-LS-96	-1.83954	14.034	CMP
BM1077-GMP-Frozen-160107-92	-2.9806	-2.63931	GMP
singles-BM0828-LMPP-frozen-151105-58	-1.36902	1.63437	LMPP
BM1077-MEP-Frozen-160107-32	5.44768	11.9976	MEP
singles-BM0828-MPP-frozen-151103-80	3.71979	9.46959	MPP
BM1077-MEP-Frozen-160107-86	-2.38739	15.9406	MEP
singles-BM0828-LMPP-frozen-151105-73	-1.77612	1.58942	LMPP
singles-BM0828-LMPP-frozen-151105-35	-1.40131	1.88159	LMPP
singles-20160726-scATAC-BM1137-GMP3high-HYC-52	0.0812028	-2.43166	GMP
BM1077-MEP-Frozen-160107-96	-2.83788	16.5215	MEP
singles-20160617-scATAC-BM1077-CMP-HYC-19	2.94073	12.5598	CMP
singles-BM0106-HSC-LS-160219-49	5.32656	9.20738	HSC
singles-BM0828-LMPP-frozen-151105-26	-1.39105	1.85996	LMPP
singles-BM0828-MPP-frozen-151103-65	3.80984	10.0389	MPP
singles-BM0828-GMP-151027-51	-3.335	-2.76598	GMP
singles-BM0828-GMP-151027-46	-2.14867	1.69551	GMP
BM1077-MPP-Frozen-160105-59	2.64162	9.46424	MPP
BM1077-CMP-Frozen-160106-21	2.29843	12.5226	CMP
singles-160822-BM1137-CMP-LS-31	-3.34698	12.175	CMP
singles-BM0828-MPP-frozen-151103-92	3.00728	11.9163	MPP
singles-BM1214-GMP-160421-10	3.24754	-1.27923	GMP
BM1077-LMPP-Frozen-160107-91	4.1298	5.85835	LMPP
BM1077-GMP-Frozen-160107-22	3.0186	-1.97812	GMP
singles-PB1022-mono-160128-39	4.18431	-7.1455	mono
BM1077-CMP-Frozen-160106-61	4.48256	6.57208	CMP
singles-160819-BM1137-CMP-LS-43	-0.480026	9.9996	CMP
singles-20160726-scATAC-BM1137-GMP3high-HYC-42	-0.275798	-2.73366	GMP
singles-PB1022-mono-160128-13	4.15524	-7.27227	mono
singles-BM0106-HSC-LS-160219-58	5.54405	9.77033	HSC
singles-BM0106-HSC-SIM-160219-37	5.30809	9.43168	HSC
BM1077-CLP-Frozen-160106-21	-5.70035	0.117221	CLP
singles-PB1022-mono-160128-8	4.14876	-7.26572	mono
singles-BM1214-MCP-frozen-160128-10	-3.65356	-5.35203	pDC
singles-20160617-scATAC-BM1214-CMP-LS-55	3.06464	12.6938	CMP
BM1077-MPP-Frozen-160105-17	-6.99875	13.5802	MPP
BM1077-CMP-Frozen-160106-16	-0.347986	11.6743	CMP
singles-BM0106-HSC-SIM-160219-68	5.64968	9.41995	HSC
singles-BM1214-GMP-160421-56	3.46833	-0.630439	GMP
singles-20160726-scATAC-BM1137-GMP3high-HYC-28	0.78679	-2.07151	GMP
singles-BM0828-HSC-fresh-151027-40	3.82737	10.0075	HSC
singles-BM1214-MCP-frozen-160128-57	-3.63697	-5.35159	pDC
singles-160818-BM1137-pDC-LS-88	-3.04246	-6.88734	pDC
singles-20160617-scATAC-BM1214-CMP-LS-27	3.27262	12.8279	CMP
singles-BM1214-MCP-frozen-160128-27	-1.41739	-3.48604	pDC
BM1077-GMP-Frozen-160107-72	3.3681	-1.89548	GMP
singles-160819-BM1137-CMP-LS-7	-1.45575	16.1695	CMP
singles-160822-BM1137-CMP-LS-20	-0.262513	11.3658	CMP
singles-BM1214-GMP-160421-67	3.41052	-1.62069	GMP
singles-160809-scATAC-BM1137-GMP1low-LS-86	3.34487	0.205678	GMP
singles-BM0828-CMP-frozen-151118-24	3.12895	11.5314	CMP
singles-BM0106-HSC-SIM-160219-32	5.53279	9.78344	HSC
singles-BM0106-HSC-LS-160219-37	5.45561	9.11959	HSC
singles-BM0106-HSC-LS-160219-70	5.41473	9.32637	HSC
singles-160822-BM1137-CMP-LS-88	2.44708	5.86859	CMP
singles-BM0828-MPP-frozen-151103-27	3.87068	10.0377	MPP
singles-BM0828-HSC-frozen-151027-53	3.59329	10.4874	HSC
singles-BM0106-HSC-SIM-160219-31	5.54059	9.73606	HSC
singles-PB1022-mono-160128-14	4.15358	-7.30011	mono
singles-20160726-scATAC-BM1214-CMP-LS-10	3.31291	3.59243	CMP
BM1077-LMPP-Frozen-160107-96	4.25571	6.1584	LMPP
singles-BM0828-HSC-frozen-151027-57	3.84764	10.0313	HSC
singles-BM1214-GMP-160421-9	3.25722	-0.118898	GMP
singles-BM1214-MCP-frozen-160128-7	-3.64217	-5.24444	pDC
singles-160822-BM1137-CMP-LS-50	3.4062	3.79671	CMP
singles-160818-BM1137-pDC-LS-7	-2.89937	-6.50588	pDC
singles-160808-scATAC-BM1137-GMP2mid-LS-24	4.44849	-1.56694	GMP
singles-BM0828-HSC-fresh-151027-37	3.84358	10.0409	HSC
singles-BM0828-CMP-frozen-151118-64	-0.00391054	10.477	CMP
singles-20160726-scATAC-BM1214-CMP-LS-60	2.36111	12.4593	CMP
singles-160818-BM1137-pDC-LS-65	-3.45968	-6.38483	pDC
singles-BM0828-CMP-frozen-151118-62	-1.99312	15.6372	CMP
singles-BM0828-HSC-fresh-151027-58	3.74034	10.2208	HSC
BM1077-MPP-Frozen-160105-86	3.22931	9.02109	MPP
BM1077-MPP-Frozen-160105-80	1.26159	10.3587	MPP
BM1077-GMP-Frozen-160107-67	1.40038	-1.76428	GMP
singles-PB1022-mono-160128-82	4.04228	-7.01567	mono
singles-20160726-scATAC-BM1137-GMP3high-HYC-69	0.213091	-2.35512	GMP
BM1077-GMP-Frozen-160107-33	3.01641	12.6617	GMP
singles-BM0828-HSC-frozen-151027-61	3.18906	11.6041	HSC
BM1077-MPP-Frozen-160105-16	3.9802	9.04792	MPP
singles-20160726-scATAC-BM1214-CMP-LS-93	-0.777704	12.598	CMP
singles-20160726-scATAC-BM1137-GMP3high-HYC-26	0.846014	-1.97507	GMP
singles-20160617-scATAC-BM1214-CMP-LS-41	3.29167	12.8488	CMP
singles-BM1214-MCP-frozen-160128-13	-3.31435	-6.64147	pDC
BM1077-MPP-Frozen-160105-62	5.54083	9.80116	MPP
singles-20160617-scATAC-BM1214-CMP-LS-29	3.06404	12.6682	CMP
singles-BM0106-UNK-160418-3	4.98865	1.54761	UNK
BM1077-MPP-Frozen-160105-45	4.13645	6.33953	MPP
singles-BM0828-CMP-frozen-151118-67	3.09504	11.4555	CMP
singles-BM0828-MEP-160420-69	-0.122742	16.0328	MEP
singles-BM0828-HSC-fresh-151027-12	3.20539	11.7312	HSC
singles-20160726-scATAC-BM1137-GMP3high-HYC-78	0.281849	-2.3167	GMP
BM1077-MEP-Frozen-160107-49	-2.23783	16.688	MEP
singles-BM0828-HSC-frozen-151027-96	3.23254	11.6742	HSC
singles-BM0828-LMPP-frozen-151105-39	-1.57989	1.72851	LMPP
singles-PB1022-mono-160128-18	4.12702	-7.23815	mono
singles-160819-BM1137-CMP-LS-18	2.95072	3.37439	CMP
singles-PB1022-mono-160128-78	4.15419	-7.27533	mono
singles-BM0106-HSC-LS-160219-44	5.35876	8.9328	HSC
singles-160819-BM1137-CMP-LS-20	2.50203	12.6078	CMP
BM1077-GMP-Frozen-160107-59	-1.38264	-0.0698235	GMP
singles-BM0828-HSC-frozen-151027-31	3.17735	11.7545	HSC
BM1077-CMP-Frozen-160106-72	4.27772	6.88727	CMP
singles-BM0828-HSC-fresh-151027-2	3.61439	10.2293	HSC
singles-20160617-scATAC-BM1214-CMP-LS-12	3.41933	12.9752	CMP
singles-BM0106-UNK-160418-11	12.0064	3.64209	UNK
singles-PB1022-mono-160128-35	3.41876	-6.01091	mono
singles-MEP-141017-24	-1.97254	16.8336	MEP
singles-BM0828-CMP-frozen-151118-55	-0.00400804	8.91027	CMP
singles-160809-scATAC-BM1137-GMP1low-LS-27	3.94491	1.05046	GMP
singles-BM0828-CMP-frozen-151118-89	2.82339	3.54688	CMP
BM1077-GMP-Frozen-160107-80	1.47647	-0.0739277	GMP
singles-BM0828-MPP-frozen-151103-50	3.58728	10.2828	MPP
singles-BM1214-MCP-frozen-160128-47	-2.95136	-6.20783	pDC
singles-BM0106-HSC-LS-160219-85	5.57897	9.31184	HSC
singles-160822-BM1137-CMP-LS-29	-1.63337	6.49375	CMP
singles-160809-scATAC-BM1137-GMP1low-LS-89	3.32274	0.591032	GMP
BM1077-GMP-Frozen-160107-51	2.42601	-1.20832	GMP
singles-BM0106-UNK-160418-13	3.72369	0.981519	UNK
BM1077-CMP-Frozen-160106-58	2.25542	12.3736	CMP
BM1077-LMPP-Frozen-160107-43	4.6371	6.45451	LMPP
singles-160822-BM1137-CMP-LS-77	2.46701	12.4909	CMP
BM1077-CLP-Frozen-160106-2	-5.69248	0.162081	CLP
singles-BM0106-HSC-SIM-160219-28	5.47879	9.12942	HSC
singles-20160726-scATAC-BM1214-CMP-LS-22	2.08746	5.46566	CMP
singles-BM0106-HSC-LS-160219-75	5.54305	9.7278	HSC
BM1077-LMPP-Frozen-160107-40	4.61496	6.44319	LMPP
singles-BM0828-MPP-frozen-151103-4	3.84009	10.0267	MPP
singles-160808-scATAC-BM1137-GMP2mid-LS-77	4.83594	-1.75072	GMP
singles-20160726-scATAC-BM1137-GMP3high-HYC-23	2.98876	12.6907	GMP
singles-20160726-scATAC-BM1214-CMP-LS-86	4.30107	4.11567	CMP
singles-BM0828-CMP-frozen-151118-83	-0.14591	9.37198	CMP
singles-BM1214-GMP-160421-64	3.32344	0.291674	GMP
singles-BM0828-HSC-fresh-151027-95	3.86343	9.86305	HSC
singles-20160617-scATAC-BM1214-CMP-LS-19	3.26395	12.8055	CMP
singles-BM0106-UNK-160418-34	3.66887	0.705511	UNK
singles-BM0828-MPP-frozen-151103-55	3.17047	11.4791	MPP
singles-BM0828-MPP-frozen-151103-90	3.14053	11.6959	MPP
singles-BM0106-HSC-LS-160219-69	5.4289	9.08526	HSC
singles-BM0828-LMPP-frozen-151105-74	-2.06992	1.57164	LMPP
singles-160808-scATAC-BM1137-GMP2mid-LS-22	3.15057	-0.518243	GMP
singles-160809-scATAC-BM1137-GMP1low-LS-69	3.56942	-0.0831206	GMP
singles-BM0828-GMP-151027-70	3.48539	-4.77078	GMP
singles-BM0828-LMPP-frozen-151105-61	-1.98957	1.60834	LMPP
singles-BM0828-HSC-frozen-151027-72	3.24389	11.6235	HSC
singles-20160617-scATAC-BM1214-CMP-LS-45	3.29817	12.8563	CMP
singles-BM0828-CMP-frozen-151118-2	0.221561	9.54106	CMP
BM1077-MEP-Frozen-160107-60	-3.01614	16.5073	MEP
singles-160818-BM1137-pDC-LS-27	-3.09115	-6.92287	pDC
singles-BM0828-HSC-fresh-151027-13	3.75239	9.91375	HSC
singles-BM1214-GMP-160421-46	2.51547	1.46263	GMP
singles-160819-BM1137-CMP-LS-13	-0.289007	9.81319	CMP
BM1077-HSC-Frozen-160105-68	-6.96916	13.5697	HSC
singles-160818-BM1137-pDC-LS-38	-3.56088	-6.25832	pDC
singles-160819-BM1137-CMP-LS-81	-0.103882	10.3705	CMP
singles-BM0828-HSC-fresh-151027-18	3.03014	12.3372	HSC
singles-BM1214-MCP-frozen-160128-63	-2.54188	-5.5323	pDC
singles-BM0106-HSC-SIM-160219-63	5.59995	9.26546	HSC
singles-20160726-scATAC-BM1137-GMP3high-HYC-86	0.477809	-3.05487	GMP
singles-BM0106-UNK-160418-86	4.33536	0.537033	UNK
BM1077-MEP-Frozen-160107-89	-2.7057	16.5884	MEP
singles-BM0828-HSC-frozen-151027-47	3.86198	10.0342	HSC
singles-20160617-scATAC-BM1077-CMP-HYC-36	3.10712	12.6792	CMP
BM1077-HSC-Frozen-160105-64	5.23915	9.34266	HSC
singles-BM0828-LMPP-frozen-151105-69	-2.03062	1.63075	LMPP
singles-BM1214-MCP-frozen-160128-87	-2.11953	-4.8141	pDC
singles-MEP-141017-5	-1.77961	16.8618	MEP
singles-160818-BM1137-pDC-LS-21	-2.89487	-6.59476	pDC
singles-BM1214-MCP-frozen-160128-15	-2.95414	-6.58136	pDC
BM1077-LMPP-Frozen-160107-41	4.54618	6.41814	LMPP
singles-BM0828-HSC-frozen-151027-71	3.83907	10.0121	HSC
BM1077-LMPP-Frozen-160107-53	4.51649	6.40634	LMPP
singles-BM0828-MEP-160420-59	-0.450946	16.7	MEP
singles-160822-BM1137-CMP-LS-4	2.95476	1.81327	CMP
singles-BM0828-CLP-frozen-151103-6	-5.72551	0.0530657	CLP
BM1077-CMP-Frozen-160106-53	2.07814	0.500806	CMP
singles-BM0106-HSC-LS-160219-79	5.60964	9.40675	HSC
singles-160809-scATAC-BM1137-GMP1low-LS-95	3.35722	0.841661	GMP
singles-160809-scATAC-BM1137-GMP1low-LS-22	3.44944	0.566415	GMP
BM1077-MPP-Frozen-160105-66	5.09587	9.09341	MPP
singles-BM0106-UNK-160418-19	3.24689	1.40864	UNK
singles-160808-scATAC-BM1137-GMP2mid-LS-54	2.81309	0.203874	GMP
singles-BM0828-CMP-frozen-151118-96	0.362576	8.38334	CMP
singles-160809-scATAC-BM1137-GMP1low-LS-52	3.15725	0.691584	GMP
singles-20160617-scATAC-BM1077-CMP-HYC-20	2.9264	12.5974	CMP
singles-BM0828-GMP-151027-83	2.92252	-2.62048	GMP
singles-BM0828-CMP-frozen-151118-75	-0.422963	8.55617	CMP
singles-160809-scATAC-BM1137-GMP1low-LS-2	3.77625	-0.039815	GMP
singles-BM1214-MCP-frozen-160128-16	-3.44905	-6.40377	pDC
singles-BM0828-LMPP-frozen-151105-42	-1.46298	1.78041	LMPP
singles-BM0828-GMP-151027-31	-3.89566	5.67394	GMP
singles-160808-scATAC-BM1137-GMP2mid-LS-85	6.99274	-2.50514	GMP
BM1077-MPP-Frozen-160105-43	5.55323	9.65356	MPP
singles-BM1214-MCP-frozen-160128-66	-3.26187	-6.93056	pDC
singles-BM0828-MEP-160420-64	-0.328102	16.598	MEP
singles-BM0828-HSC-fresh-151027-42	3.85247	10.0392	HSC
BM1077-CMP-Frozen-160106-80	2.62467	12.9457	CMP
singles-BM0828-MEP-160420-91	-0.101255	16.0572	MEP
singles-160822-BM1137-CMP-LS-72	2.9791	12.3537	CMP
singles-160809-scATAC-BM1137-GMP1low-LS-61	3.52567	-0.275856	GMP
singles-BM0828-MEP-160420-70	-0.223049	15.9845	MEP
BM1077-CMP-Frozen-160106-46	3.2961	5.58503	CMP
BM1077-GMP-Frozen-160107-85	2.48738	-1.03985	GMP
singles-160808-scATAC-BM1137-GMP2mid-LS-74	6.02568	-1.83342	GMP
singles-PB1022-mono-160128-10	3.40183	-5.99015	mono
singles-BM0828-LMPP-frozen-151105-4	2.89368	6.4022	LMPP
singles-160818-BM1137-pDC-LS-82	-3.06925	-6.90449	pDC
singles-BM0828-LMPP-frozen-151105-81	-1.29583	1.98355	LMPP
singles-20160617-scATAC-BM1214-CMP-LS-46	2.9514	12.5928	CMP
singles-160808-scATAC-BM1137-GMP2mid-LS-95	5.11158	-1.53468	GMP
singles-BM0106-UNK-160418-96	4.90941	0.486158	UNK
singles-BM0828-MPP-frozen-151103-64	-0.467272	8.41854	MPP
BM1077-LMPP-Frozen-160107-49	4.63931	6.46215	LMPP
singles-160822-BM1137-CMP-LS-65	2.92594	2.14373	CMP
singles-160809-scATAC-BM1137-GMP1low-LS-23	3.43807	0.565781	GMP
singles-BM1214-MCP-frozen-160128-86	-3.64564	-5.25289	pDC
singles-160818-BM1137-pDC-LS-75	-1.93124	-5.40402	pDC
singles-BM0106-UNK-160418-43	4.05223	0.436404	UNK
singles-PB1022-mono-160128-21	4.01584	-6.95229	mono
BM1077-LMPP-Frozen-160107-38	4.79839	6.55005	LMPP
singles-BM0828-MPP-frozen-151103-26	3.11854	11.8895	MPP
singles-160819-BM1137-CMP-LS-65	-0.758977	12.3907	CMP
singles-BM0106-UNK-160418-40	3.64048	0.694729	UNK
singles-BM0828-CMP-frozen-151118-54	-1.47214	15.0775	CMP
BM1077-CLP-Frozen-160106-27	-5.00949	0.487982	CLP
BM1077-MPP-Frozen-160105-60	5.53492	9.80509	MPP
singles-20160617-scATAC-BM1214-CMP-LS-72	3.31593	12.8669	CMP
singles-BM0828-MPP-frozen-151103-69	-8.52017	9.46506	MPP
singles-160809-scATAC-BM1137-GMP1low-LS-83	3.33202	0.867217	GMP
singles-20160726-scATAC-BM1214-CMP-LS-4	2.42123	0.471761	CMP
BM1077-MEP-Frozen-160107-33	-3.05887	7.87726	MEP
BM1077-CMP-Frozen-160106-1	2.36734	12.5307	CMP
singles-20160617-scATAC-BM1077-CMP-HYC-76	3.38534	12.9403	CMP
BM1077-CLP-Frozen-160106-62	-5.72921	0.152079	CLP
singles-160819-BM1137-CMP-LS-49	-0.580677	9.86425	CMP
singles-BM0828-MPP-frozen-151103-42	3.13001	11.8645	MPP
singles-160819-BM1137-CMP-LS-46	-2.42735	8.98589	CMP
BM1077-CMP-Frozen-160106-14	2.57787	3.9222	CMP
singles-BM0828-CMP-frozen-151118-87	3.55622	9.73006	CMP
singles-BM0828-CMP-frozen-151118-90	-2.23863	15.2264	CMP
singles-160818-BM1137-pDC-LS-55	-3.43355	-6.71731	pDC
singles-BM0828-LMPP-frozen-151105-64	-0.737606	3.13012	LMPP
singles-BM0828-MEP-160420-52	-0.160816	16.4721	MEP
BM1077-HSC-Frozen-160105-58	5.55587	9.27007	HSC
singles-160819-BM1137-CMP-LS-39	-0.0542257	10.0945	CMP
singles-BM0106-UNK-160418-72	4.43638	0.566892	UNK
BM1077-MPP-Frozen-160105-50	5.5433	9.6817	MPP
singles-160818-BM1137-pDC-LS-10	-3.20623	-6.54763	pDC
singles-20160726-scATAC-BM1214-CMP-LS-53	2.39599	12.4152	CMP
singles-BM0828-MPP-frozen-151103-2	3.80969	10.0415	MPP
BM1077-GMP-Frozen-160107-88	2.36083	-0.0588183	GMP
singles-20160617-scATAC-BM1077-CMP-HYC-11	2.94429	12.6135	CMP
singles-BM1214-GMP-160421-79	3.28292	-0.924722	GMP
singles-MEP-141017-95	-1.65427	16.8899	MEP
BM1077-CLP-Frozen-160106-14	-5.70123	0.156526	CLP
singles-20160726-scATAC-BM1214-CMP-LS-37	3.27478	0.794983	CMP
singles-BM0828-LMPP-frozen-151105-5	-1.36723	1.8593	LMPP
singles-160819-BM1137-CMP-LS-47	-1.70924	15.8239	CMP
BM1077-HSC-Frozen-160105-42	5.25143	9.05994	HSC
singles-20160617-scATAC-BM1077-CMP-HYC-49	2.78854	12.6437	CMP
BM1077-HSC-Frozen-160105-15	5.41771	9.29947	HSC
singles-BM0828-HSC-fresh-151027-47	3.83296	9.975	HSC
singles-BM0828-LMPP-frozen-151105-19	-1.9847	1.61553	LMPP
singles-BM1214-GMP-160421-54	3.22461	0.231962	GMP
singles-BM0828-CMP-frozen-151118-71	0.340951	10.2309	CMP
singles-BM0828-HSC-fresh-151027-88	3.14868	11.867	HSC
singles-BM0828-CLP-frozen-151103-7	-5.72606	0.0347475	CLP
BM1077-HSC-Frozen-160105-85	5.45438	9.60247	HSC
BM1077-LMPP-Frozen-160107-39	-0.561487	1.8793	LMPP
singles-160818-BM1137-pDC-LS-35	-3.45773	-6.64984	pDC
singles-BM0828-GMP-151027-39	-2.03993	1.10735	GMP
singles-160818-BM1137-pDC-LS-59	-1.24904	-3.4212	pDC
BM1077-LMPP-Frozen-160107-14	4.58604	6.46489	LMPP
singles-BM0828-HSC-fresh-151027-66	3.82933	10.0241	HSC
singles-20160617-scATAC-BM1214-CMP-LS-15	3.11771	12.71	CMP
singles-160809-scATAC-BM1137-GMP1low-LS-36	0.837427	0.716318	GMP
singles-BM0828-CMP-frozen-151118-42	0.216101	12.8954	CMP
singles-160809-scATAC-BM1137-GMP1low-LS-46	3.19124	0.662719	GMP
BM1077-HSC-Frozen-160105-66	5.43873	9.30818	HSC
singles-BM0106-HSC-SIM-160219-27	5.39996	9.3376	HSC
singles-BM0828-CLP-frozen-151103-54	-6.2004	-0.294007	CLP
singles-BM0106-HSC-LS-160219-56	5.47002	9.12811	HSC
BM1077-HSC-Frozen-160105-27	5.32315	9.30161	HSC
singles-BM0828-GMP-151027-13	-3.44675	1.03374	GMP
singles-BM0106-HSC-SIM-160219-87	5.59255	9.32454	HSC
singles-BM1214-GMP-160421-74	3.3792	-0.932188	GMP
singles-20160617-scATAC-BM1214-CMP-LS-10	3.02387	12.6741	CMP
singles-BM0828-CLP-frozen-151103-79	-5.70861	0.112649	CLP
singles-20160617-scATAC-BM1077-CMP-HYC-87	2.76123	12.6343	CMP
singles-20160726-scATAC-BM1137-GMP3high-HYC-88	-4.5442	-7.08677	GMP
singles-BM0828-CMP-frozen-151118-3	3.00135	8.08694	CMP
BM1077-LMPP-Frozen-160107-4	2.80817	12.8021	LMPP
singles-20160617-scATAC-BM1077-CMP-HYC-2	3.41116	12.9667	CMP
singles-160809-scATAC-BM1137-GMP1low-LS-53	3.17427	0.687391	GMP
singles-20160726-scATAC-BM1137-GMP3high-HYC-60	0.386756	-2.40721	GMP
singles-160808-scATAC-BM1137-GMP2mid-LS-58	4.77731	-1.61	GMP
singles-BM0828-MEP-160420-67	-0.139865	16.1309	MEP
singles-160819-BM1137-CMP-LS-42	-0.752958	12.2492	CMP
singles-160809-scATAC-BM1137-GMP1low-LS-17	3.50419	-0.448154	GMP
singles-BM1214-GMP-160421-71	3.49227	3.11557	GMP
singles-BM0828-HSC-fresh-151027-41	3.11911	11.5626	HSC
BM1077-CMP-Frozen-160106-26	3.34279	0.784048	CMP
singles-BM0828-CMP-frozen-151118-4	-0.661269	12.0123	CMP
singles-PB1022-mono-160128-38	4.17033	-7.265	mono
singles-PB1022-mono-160128-48	4.04282	-6.90749	mono
singles-BM0828-GMP-151027-17	2.80216	-3.51007	GMP
singles-BM0828-MPP-frozen-151103-38	3.88115	10.0239	MPP
singles-160808-scATAC-BM1137-GMP2mid-LS-83	4.67748	-1.66962	GMP
singles-BM0828-CLP-frozen-151103-24	-5.72384	0.0860779	CLP
BM1077-CLP-Frozen-160106-70	-5.81002	0.0565173	CLP
singles-BM0828-HSC-fresh-151027-53	3.1743	11.6346	HSC
BM1077-GMP-Frozen-160107-73	3.35799	-2.46337	GMP
singles-20160617-scATAC-BM1077-CMP-HYC-32	-7.87787	9.01035	CMP
BM1077-MEP-Frozen-160107-35	-2.87822	16.4421	MEP
singles-BM0828-LMPP-frozen-151105-65	-1.52039	1.7516	LMPP
singles-20160617-scATAC-BM1077-CMP-HYC-91	3.30522	12.8517	CMP
singles-20160726-scATAC-BM1214-CMP-LS-95	4.82277	4.07776	CMP
singles-160818-BM1137-pDC-LS-32	-3.22994	-6.91462	pDC
singles-PB1022-mono-160128-31	4.18404	-7.16253	mono
singles-20160726-scATAC-BM1214-CMP-LS-3	2.69349	12.6177	CMP
BM1077-CLP-Frozen-160106-79	-5.92352	-0.115158	CLP
singles-20160617-scATAC-BM1077-CMP-HYC-40	2.94904	12.5974	CMP
singles-20160617-scATAC-BM1214-CMP-LS-40	2.93719	12.5913	CMP
singles-BM0828-CMP-frozen-151118-36	2.76489	9.23115	CMP
singles-BM0828-GMP-151027-15	-0.138376	2.13942	GMP
singles-BM1214-GMP-160421-78	3.73129	2.85351	GMP
singles-BM0828-HSC-fresh-151027-14	3.82691	9.97434	HSC
singles-BM0828-CLP-frozen-151103-47	-6.14795	-0.262887	CLP
BM1077-HSC-Frozen-160105-41	4.66341	7.7513	HSC
BM1077-CMP-Frozen-160106-78	-0.455955	11.4315	CMP
singles-160822-BM1137-CMP-LS-75	1.40589	10.8882	CMP
singles-BM0828-MPP-frozen-151103-28	3.00138	12.2507	MPP
singles-20160726-scATAC-BM1137-GMP3high-HYC-62	0.13725	-2.21272	GMP
BM1077-MPP-Frozen-160105-57	5.39593	9.24661	MPP
singles-BM0106-HSC-SIM-160219-43	5.61002	9.45153	HSC
singles-BM0106-HSC-LS-160219-12	5.3682	9.07507	HSC
singles-20160726-scATAC-BM1137-GMP3high-HYC-7	-0.00894084	-1.71581	GMP
BM1077-CMP-Frozen-160106-22	3.92445	5.85158	CMP
singles-BM0828-LMPP-frozen-151105-33	-1.38769	1.7584	LMPP
singles-160808-scATAC-BM1137-GMP2mid-LS-46	3.78303	-1.67232	GMP
singles-BM0828-MEP-160420-95	-0.130081	16.0869	MEP
singles-BM1214-GMP-160421-33	3.09592	-1.44202	GMP
singles-20160726-scATAC-BM1214-CMP-LS-61	-0.610725	12.1994	CMP
BM1077-LMPP-Frozen-160107-82	4.56655	6.45124	LMPP
singles-BM0828-HSC-fresh-151027-6	3.16231	11.6548	HSC
singles-BM1214-MCP-frozen-160128-12	-3.60372	-4.97444	pDC
singles-20160617-scATAC-BM1214-CMP-LS-4	3.13021	12.7091	CMP
singles-BM0106-HSC-LS-160219-65	5.54435	9.78288	HSC
singles-160819-BM1137-CMP-LS-94	-1.53098	14.5637	CMP
singles-BM1214-MCP-frozen-160128-20	-3.10445	-6.52698	pDC
singles-160809-scATAC-BM1137-GMP1low-LS-56	3.11196	0.749048	GMP
singles-BM0828-GMP-151027-71	-2.81004	-4.23024	GMP
singles-MEP-141017-70	2.67296	12.6251	MEP
singles-20160726-scATAC-BM1137-GMP3high-HYC-45	0.370905	-2.29861	GMP
singles-BM0106-UNK-160418-39	-4.41592	0.240335	UNK
singles-BM0828-HSC-fresh-151027-67	3.22407	11.4133	HSC
singles-160809-scATAC-BM1137-GMP1low-LS-44	3.67844	0.399274	GMP
singles-BM1214-MCP-frozen-160128-4	-3.00441	-6.47815	pDC
BM1077-GMP-Frozen-160107-74	1.09736	-1.45524	GMP
singles-160819-BM1137-CMP-LS-66	-0.462475	9.81738	CMP
BM1077-GMP-Frozen-160107-27	2.92002	-1.7257	GMP
singles-BM1214-GMP-160421-83	3.33553	-0.113	GMP
BM1077-HSC-Frozen-160105-21	5.55348	9.37256	HSC
singles-160809-scATAC-BM1137-GMP1low-LS-59	2.70015	1.44156	GMP
singles-PB1022-mono-160128-25	4.154	-7.27507	mono
singles-BM0106-UNK-160418-87	4.42973	0.521814	UNK
singles-BM0828-HSC-frozen-151027-45	3.83669	10.1159	HSC
singles-BM0828-CMP-frozen-151118-18	2.85593	9.03952	CMP
singles-BM1214-MCP-frozen-160128-30	-3.60141	-5.36515	pDC
singles-BM1214-MCP-frozen-160128-25	-3.13884	-6.66256	pDC
singles-BM0106-UNK-160418-30	3.64995	0.722218	UNK
singles-20160726-scATAC-BM1137-GMP3high-HYC-50	0.329232	-2.31209	GMP
singles-BM0106-HSC-SIM-160219-57	5.56705	9.39642	HSC
singles-BM0828-LMPP-frozen-151105-17	-2.02371	1.60232	LMPP
BM1077-GMP-Frozen-160107-69	2.3688	-2.60541	GMP
singles-BM0828-HSC-fresh-151027-71	3.19588	11.7361	HSC
singles-160819-BM1137-CMP-LS-51	-0.514249	11.3122	CMP
singles-BM0828-HSC-frozen-151027-65	3.54597	8.83507	HSC
singles-20160726-scATAC-BM1137-GMP3high-HYC-63	-2.26184	-2.33637	GMP
BM1077-LMPP-Frozen-160107-45	4.63295	6.4506	LMPP
singles-160818-BM1137-pDC-LS-56	-1.97872	-5.45623	pDC
singles-BM0828-LMPP-frozen-151105-62	-1.76315	1.69314	LMPP
singles-160818-BM1137-pDC-LS-57	-3.61882	-5.32691	pDC
singles-BM0828-HSC-fresh-151027-72	3.15137	11.6094	HSC
singles-BM0828-HSC-frozen-151027-59	3.8627	10.0289	HSC
BM1077-HSC-Frozen-160105-83	5.52837	9.69172	HSC
singles-160809-scATAC-BM1137-GMP1low-LS-32	4.59169	1.18856	GMP
singles-160808-scATAC-BM1137-GMP2mid-LS-29	3.00417	-1.40376	GMP
singles-BM0828-MPP-frozen-151103-35	3.10811	11.7031	MPP
singles-20160617-scATAC-BM1077-CMP-HYC-15	2.76278	12.8767	CMP
singles-BM0106-HSC-SIM-160219-29	5.41651	8.98761	HSC
singles-BM0828-LMPP-frozen-151105-48	-1.90012	1.63581	LMPP
BM1077-MPP-Frozen-160105-36	5.14753	9.56734	MPP
singles-PB1022-mono-160128-50	4.08618	-7.14465	mono
singles-160808-scATAC-BM1137-GMP2mid-LS-11	2.48003	0.0538118	GMP
singles-BM0828-GMP-151027-36	1.39795	0.986396	GMP
BM1077-MPP-Frozen-160105-11	1.86913	9.7022	MPP
singles-BM0106-HSC-SIM-160219-69	5.48288	9.53187	HSC
singles-BM0828-HSC-frozen-151027-44	3.84717	10.0467	HSC
singles-BM1214-GMP-160421-94	3.82647	2.9711	GMP
singles-BM0828-MEP-160420-34	-0.195425	16.4709	MEP
singles-160809-scATAC-BM1137-GMP1low-LS-88	3.36072	0.849565	GMP
singles-20160726-scATAC-BM1137-GMP3high-HYC-70	0.19188	-2.95207	GMP
singles-160808-scATAC-BM1137-GMP2mid-LS-89	5.80019	-0.957321	GMP
singles-BM0106-HSC-LS-160219-83	5.5245	9.37045	HSC
singles-BM0828-HSC-fresh-151027-35	3.17618	11.524	HSC
singles-BM1214-GMP-160421-17	1.88114	-2.07808	GMP
singles-BM0828-MEP-160420-22	-0.172362	16.3028	MEP
singles-20160617-scATAC-BM1077-CMP-HYC-46	3.15507	12.7277	CMP
BM1077-MEP-Frozen-160107-16	-2.63171	16.1668	MEP
singles-BM0828-GMP-151027-47	1.59116	1.48369	GMP
singles-BM0106-HSC-SIM-160219-26	5.56654	9.36283	HSC
singles-160822-BM1137-CMP-LS-67	1.54802	11.3249	CMP
singles-20160726-scATAC-BM1137-GMP3high-HYC-47	0.36788	-2.3735	GMP
singles-BM0828-CMP-frozen-151118-92	2.59276	1.71396	CMP
singles-160818-BM1137-pDC-LS-39	-2.37775	-5.60205	pDC
singles-BM0828-LMPP-frozen-151105-2	-0.852214	2.01192	LMPP
singles-20160726-scATAC-BM1137-GMP3high-HYC-8	0.775916	-1.91776	GMP
singles-BM0828-GMP-151027-52	-3.08141	-0.824159	GMP
singles-BM0828-LMPP-frozen-151105-53	2.94152	12.6017	LMPP
BM1077-HSC-Frozen-160105-37	5.52766	9.31609	HSC
BM1077-HSC-Frozen-160105-77	4.71638	7.62606	HSC
BM1077-MPP-Frozen-160105-58	5.55116	9.79827	MPP
singles-20160617-scATAC-BM1077-CMP-HYC-86	3.40096	12.9557	CMP
singles-20160726-scATAC-BM1214-CMP-LS-96	4.83973	4.08551	CMP
singles-BM0106-HSC-SIM-160219-40	5.47364	9.09493	HSC
BM1077-MEP-Frozen-160107-58	-2.74563	16.5421	MEP
singles-BM1214-GMP-160421-93	2.86834	-0.92088	GMP
singles-20160726-scATAC-BM1137-GMP3high-HYC-17	2.98215	12.7004	GMP
singles-BM1214-MCP-frozen-160128-90	-3.63888	-5.30311	pDC
singles-160819-BM1137-CMP-LS-83	-0.681631	12.1127	CMP
singles-BM0828-MEP-160420-87	-0.111484	16.0313	MEP
singles-BM0828-GMP-151027-3	2.93852	0.752145	GMP
BM1077-MPP-Frozen-160105-64	5.04474	9.41338	MPP
singles-BM0828-GMP-151027-30	2.74702	0.141308	GMP
singles-BM1214-GMP-160421-36	3.41382	-0.987279	GMP
BM1077-LMPP-Frozen-160107-9	4.47274	6.39282	LMPP
BM1077-GMP-Frozen-160107-91	3.14837	-1.95762	GMP
singles-160808-scATAC-BM1137-GMP2mid-LS-64	4.59295	-1.50946	GMP
singles-BM0828-HSC-frozen-151027-84	3.17736	11.809	HSC
singles-160809-scATAC-BM1137-GMP1low-LS-64	3.37284	0.386117	GMP
BM1077-GMP-Frozen-160107-77	3.43731	-0.863738	GMP
singles-160808-scATAC-BM1137-GMP2mid-LS-69	5.95615	-1.78412	GMP
BM1077-CMP-Frozen-160106-37	0.417327	10.9597	CMP
singles-BM0828-HSC-fresh-151027-79	3.8186	10.084	HSC
BM1077-GMP-Frozen-160107-39	3.26137	-2.14611	GMP
singles-BM0106-UNK-160418-62	4.33892	0.560991	UNK
singles-BM0828-GMP-151027-56	3.39182	-0.284279	GMP
singles-BM0106-UNK-160418-73	4.58346	0.50464	UNK
singles-20160726-scATAC-BM1137-GMP3high-HYC-32	3.26307	-2.78886	GMP
singles-BM1214-MCP-frozen-160128-58	-3.52134	-5.54836	pDC
singles-160808-scATAC-BM1137-GMP2mid-LS-12	2.44795	0.0656331	GMP
singles-BM0828-HSC-fresh-151027-24	3.62334	10.5265	HSC
singles-BM0828-GMP-151027-78	2.53935	0.893745	GMP
singles-BM1214-MCP-frozen-160128-46	-3.34629	-3.67168	pDC
singles-BM0106-UNK-160418-68	4.31305	0.616306	UNK
BM1077-HSC-Frozen-160105-53	5.6129	9.42749	HSC
singles-BM0106-HSC-LS-160219-7	5.53384	9.72293	HSC
singles-BM0828-MPP-frozen-151103-6	2.68382	9.69479	MPP
singles-160818-BM1137-pDC-LS-8	-3.06798	-7.05334	pDC
singles-BM1214-GMP-160421-66	-3.34203	0.450445	GMP
singles-20160617-scATAC-BM1077-CMP-HYC-59	2.96825	12.7021	CMP
singles-BM0828-CMP-frozen-151118-44	-0.848479	9.05513	CMP
singles-BM1214-MCP-frozen-160128-19	-3.4595	-6.44445	pDC
singles-20160617-scATAC-BM1214-CMP-LS-11	3.10581	12.6527	CMP
singles-160822-BM1137-CMP-LS-82	2.15872	12.4518	CMP
singles-BM0828-LMPP-frozen-151105-10	-1.44092	1.84682	LMPP
singles-BM0828-GMP-151027-62	-0.840878	2.61114	GMP
singles-BM0828-CLP-frozen-151103-80	-5.99602	-0.149998	CLP
singles-BM0828-MPP-frozen-151103-41	3.03185	12.1874	MPP
BM1077-GMP-Frozen-160107-26	2.65358	-0.880224	GMP
singles-BM0828-MEP-160420-81	-0.109629	16.0304	MEP
singles-BM0106-HSC-LS-160219-38	5.55308	9.30356	HSC
singles-BM0828-MPP-frozen-151103-17	3.13741	11.6257	MPP
BM1077-GMP-Frozen-160107-63	1.34625	-1.7473	GMP
singles-BM1214-MCP-frozen-160128-45	-3.62692	-5.16325	pDC
BM1077-HSC-Frozen-160105-48	4.86015	9.1718	HSC
singles-BM0828-CMP-frozen-151118-5	-1.02509	10.2327	CMP
singles-160809-scATAC-BM1137-GMP1low-LS-16	3.54423	0.384927	GMP
singles-MEP-141017-67	-2.23228	16.6723	MEP
singles-BM0828-LMPP-frozen-151105-66	-1.51127	1.78164	LMPP
singles-BM1214-MCP-frozen-160128-73	-2.38993	-5.36077	pDC
singles-BM0828-MPP-frozen-151103-3	3.76921	10.0005	MPP
singles-160819-BM1137-CMP-LS-14	2.40586	12.5234	CMP
singles-20160726-scATAC-BM1214-CMP-LS-26	-0.917392	12.995	CMP
singles-BM0106-HSC-LS-160219-32	5.50972	9.72283	HSC
singles-BM0828-CLP-frozen-151103-96	-6.20928	-0.307783	CLP
BM1077-LMPP-Frozen-160107-23	4.28484	6.20048	LMPP
BM1077-CMP-Frozen-160106-25	-0.366849	10.9743	CMP
singles-160818-BM1137-pDC-LS-43	-2.91873	-6.22725	pDC
singles-BM0828-CMP-frozen-151118-25	-1.52013	15.0133	CMP
singles-20160617-scATAC-BM1214-CMP-LS-3	3.24018	12.7951	CMP
singles-160809-scATAC-BM1137-GMP1low-LS-91	3.37529	0.102822	GMP
singles-20160617-scATAC-BM1077-CMP-HYC-94	3.18565	12.7487	CMP
singles-BM1214-GMP-160421-84	-2.18278	-2.09807	GMP
singles-20160617-scATAC-BM1214-CMP-LS-51	3.08121	12.6821	CMP
singles-BM0828-MPP-frozen-151103-66	3.83685	10.052	MPP
singles-BM1214-MCP-frozen-160128-74	-3.4163	-5.98539	pDC
singles-BM1214-GMP-160421-81	2.89855	-0.771631	GMP
singles-BM1214-GMP-160421-48	2.87558	-0.0611467	GMP
singles-20160617-scATAC-BM1077-CMP-HYC-5	3.25177	12.8047	CMP
singles-160808-scATAC-BM1137-GMP2mid-LS-5	2.48959	0.0279595	GMP
singles-BM0828-CMP-frozen-151118-33	2.96557	12.3828	CMP
BM1077-MEP-Frozen-160107-92	-0.619449	12.1329	MEP
singles-BM0828-CLP-frozen-151103-59	-4.77208	0.103566	CLP
BM1077-CMP-Frozen-160106-36	-2.31585	4.82168	CMP
singles-MEP-141017-7	-1.92115	16.9267	MEP
singles-BM0828-GMP-151027-23	1.35351	2.73741	GMP
singles-BM0106-HSC-SIM-160219-60	5.4091	9.03876	HSC
singles-BM0828-HSC-fresh-151027-74	3.86129	10.0449	HSC
singles-BM0828-HSC-fresh-151027-4	3.85561	10.0249	HSC
singles-160819-BM1137-CMP-LS-59	-0.641641	11.2779	CMP
BM1077-HSC-Frozen-160105-39	5.57042	9.40035	HSC
BM1077-CMP-Frozen-160106-3	2.30534	12.4781	CMP
BM1077-MPP-Frozen-160105-82	5.55864	9.645	MPP
singles-20160617-scATAC-BM1077-CMP-HYC-74	2.95976	12.5936	CMP
singles-BM1214-GMP-160421-11	2.70802	-2.06208	GMP
BM1077-MEP-Frozen-160107-22	-2.74259	16.4297	MEP
singles-BM0106-HSC-LS-160219-86	5.46203	9.3085	HSC
BM1077-MPP-Frozen-160105-31	5.14911	8.73828	MPP
singles-BM0828-GMP-151027-60	3.14422	-2.52071	GMP
singles-20160726-scATAC-BM1214-CMP-LS-55	-0.628036	12.1987	CMP
singles-BM1214-MCP-frozen-160128-75	-3.35084	-6.82828	pDC
singles-160822-BM1137-CMP-LS-9	0.449147	7.99631	CMP
singles-BM0828-MEP-160420-44	-0.192939	16.0645	MEP
singles-20160726-scATAC-BM1137-GMP3high-HYC-83	-0.97301	-3.50235	GMP
singles-BM0106-UNK-160418-6	3.82539	2.9946	UNK
singles-BM0828-MEP-160420-62	-0.143605	16.4687	MEP
singles-160818-BM1137-pDC-LS-92	-3.26674	-6.95385	pDC
singles-160809-scATAC-BM1137-GMP1low-LS-9	3.4779	0.20343	GMP
singles-BM0106-UNK-160418-77	4.99192	0.452603	UNK
singles-BM0106-UNK-160418-32	3.66645	0.719994	UNK
BM1077-CMP-Frozen-160106-15	2.58842	3.87098	CMP
singles-BM0106-HSC-LS-160219-1	5.38708	9.04954	HSC
singles-PB1022-mono-160128-22	3.62856	-6.23615	mono
BM1077-CLP-Frozen-160106-86	-4.56827	1.16305	CLP
singles-20160726-scATAC-BM1137-GMP3high-HYC-76	0.324678	-2.67636	GMP
BM1077-CMP-Frozen-160106-51	2.47727	12.5556	CMP
singles-160819-BM1137-CMP-LS-64	3.02796	1.65862	CMP
singles-160819-BM1137-CMP-LS-16	3.63666	3.23968	CMP
singles-BM0828-HSC-frozen-151027-74	3.14557	11.6269	HSC
singles-20160726-scATAC-BM1137-GMP3high-HYC-73	0.323615	-2.33533	GMP
singles-20160726-scATAC-BM1137-GMP3high-HYC-30	0.782444	-2.08412	GMP
singles-BM0828-LMPP-frozen-151105-82	-1.3303	1.88814	LMPP
BM1077-CMP-Frozen-160106-2	2.31573	12.5295	CMP
BM1077-CMP-Frozen-160106-82	2.96856	12.6233	CMP
singles-160819-BM1137-CMP-LS-1	-0.735811	12.6306	CMP
singles-20160617-scATAC-BM1214-CMP-LS-35	3.06348	12.6881	CMP
singles-20160726-scATAC-BM1137-GMP3high-HYC-91	0.406835	-3.49575	GMP
singles-BM0828-CMP-frozen-151118-82	2.85739	12.2723	CMP
BM1077-CLP-Frozen-160106-72	-5.68621	0.172808	CLP
singles-BM0828-HSC-frozen-151027-64	3.03228	12.1625	HSC
singles-BM0106-HSC-SIM-160219-67	5.08038	8.81648	HSC
singles-BM0106-UNK-160418-42	3.7278	0.695148	UNK
singles-BM0106-UNK-160418-27	3.84997	0.752378	UNK
singles-BM0828-LMPP-frozen-151105-8	-2.07542	0.0277363	LMPP
BM1077-GMP-Frozen-160107-40	3.09663	0.80829	GMP
singles-160822-BM1137-CMP-LS-62	1.17474	10.9032	CMP
singles-BM1214-MCP-frozen-160128-41	-3.64364	-5.31306	pDC
singles-BM0828-GMP-151027-64	0.0796794	-2.20513	GMP
singles-PB1022-mono-160128-75	4.09725	-6.72788	mono
singles-BM0828-LMPP-frozen-151105-84	3.12959	7.6144	LMPP
singles-160822-BM1137-CMP-LS-81	2.4005	5.92431	CMP
singles-BM0828-CMP-frozen-151118-80	-0.108295	11.1816	CMP
singles-160809-scATAC-BM1137-GMP1low-LS-11	3.54815	0.116119	GMP
singles-BM0828-LMPP-frozen-151105-11	6.36999	6.35399	LMPP
singles-PB1022-mono-160128-81	3.55872	-6.47197	mono
singles-BM0106-HSC-LS-160219-87	5.57566	9.25211	HSC
singles-160818-BM1137-pDC-LS-84	-2.88124	-6.4124	pDC
singles-BM1214-MCP-frozen-160128-62	-3.53665	-5.95179	pDC
BM1077-GMP-Frozen-160107-50	2.33936	-1.2748	GMP
singles-BM0828-MPP-frozen-151103-40	3.86017	10.0458	MPP
singles-160822-BM1137-CMP-LS-91	3.7006	3.30926	CMP
BM1077-MPP-Frozen-160105-26	5.57991	9.42351	MPP
singles-BM0828-GMP-151027-16	-2.98554	-2.48392	GMP
BM1077-LMPP-Frozen-160107-51	-1.5977	1.74949	LMPP
singles-160809-scATAC-BM1137-GMP1low-LS-7	2.62666	0.761804	GMP
singles-MEP-141017-14	-1.90322	16.4663	MEP
singles-BM0828-CMP-frozen-151118-22	-1.55197	9.55626	CMP
singles-20160617-scATAC-BM1077-CMP-HYC-69	3.28146	12.8303	CMP
singles-BM0828-HSC-frozen-151027-48	3.13703	11.8689	HSC
singles-BM0106-UNK-160418-66	4.41764	0.540446	UNK
singles-BM0828-HSC-fresh-151027-52	3.81127	9.93924	HSC
singles-BM0828-GMP-151027-77	2.72962	0.115957	GMP
singles-BM1214-GMP-160421-37	1.58206	-0.447527	GMP
singles-BM0828-HSC-fresh-151027-5	3.82385	10.0931	HSC
singles-BM0106-HSC-SIM-160219-49	5.24349	9.06725	HSC
singles-BM0106-HSC-LS-160219-35	5.58574	9.35603	HSC
singles-BM0828-LMPP-frozen-151105-34	-1.59979	1.69677	LMPP
singles-160808-scATAC-BM1137-GMP2mid-LS-18	3.32861	-1.85165	GMP
singles-BM1214-GMP-160421-45	2.37616	4.43025	GMP
singles-BM0828-MPP-frozen-151103-23	3.14971	11.6025	MPP
singles-20160617-scATAC-BM1214-CMP-LS-32	3.03329	12.6476	CMP
singles-BM0828-HSC-fresh-151027-32	3.83018	9.97	HSC
BM1077-CMP-Frozen-160106-42	-0.533789	7.85235	CMP
singles-PB1022-mono-160128-70	3.543	-6.12513	mono
BM1077-GMP-Frozen-160107-81	3.23778	0.131886	GMP
singles-BM0828-HSC-frozen-151027-70	3.16441	11.8494	HSC
singles-160819-BM1137-CMP-LS-22	-0.00788155	11.1035	CMP
singles-BM0828-HSC-fresh-151027-1	3.80096	10.1596	HSC
singles-BM0828-HSC-fresh-151027-65	3.84817	10.0289	HSC
singles-20160726-scATAC-BM1137-GMP3high-HYC-22	0.770103	-1.83634	GMP
singles-160818-BM1137-pDC-LS-79	-3.18987	-6.13357	pDC
singles-BM0828-MPP-frozen-151103-24	3.1391	11.6106	MPP
singles-160818-BM1137-pDC-LS-87	-3.18814	-6.93386	pDC
singles-20160617-scATAC-BM1077-CMP-HYC-12	3.04741	12.6856	CMP
singles-BM0106-HSC-SIM-160219-25	5.29261	8.8669	HSC
BM1077-MEP-Frozen-160107-46	-3.00295	16.4965	MEP
singles-20160617-scATAC-BM1214-CMP-LS-34	2.9842	12.6269	CMP
BM1077-CMP-Frozen-160106-76	4.3137	6.75115	CMP
singles-BM0106-HSC-SIM-160219-9	5.56524	9.49623	HSC
singles-BM0828-LMPP-frozen-151105-50	-1.02047	2.11212	LMPP
singles-BM0828-MPP-frozen-151103-85	3.78722	10.0158	MPP
singles-BM0828-HSC-frozen-151027-87	3.25021	11.6105	HSC
singles-PB1022-mono-160128-84	3.46893	-6.08629	mono
singles-BM0828-LMPP-frozen-151105-6	-1.74165	1.72849	LMPP
singles-160822-BM1137-CMP-LS-10	-0.747401	11.4409	CMP
singles-BM0828-CMP-frozen-151118-77	-3.78612	9.46884	CMP
singles-BM0106-HSC-SIM-160219-75	4.64341	8.91359	HSC
singles-PB1022-mono-160128-59	4.075	-7.10637	mono
singles-BM0106-HSC-LS-160219-55	5.45011	9.09774	HSC
singles-BM0828-CLP-frozen-151103-87	-5.62005	-0.0498236	CLP
singles-BM0828-HSC-fresh-151027-56	3.76407	9.9571	HSC
singles-BM0828-CLP-frozen-151103-61	-5.70581	0.0926924	CLP
singles-160822-BM1137-CMP-LS-37	3.65122	3.28523	CMP
BM1077-MPP-Frozen-160105-25	4.91498	8.55334	MPP
singles-160809-scATAC-BM1137-GMP1low-LS-66	3.31793	0.354561	GMP
singles-20160617-scATAC-BM1214-CMP-LS-26	3.41395	12.9692	CMP
singles-BM0828-CLP-frozen-151103-73	-5.59698	0.259668	CLP
singles-MEP-141017-30	-1.78192	16.1176	MEP
singles-20160726-scATAC-BM1214-CMP-LS-24	-0.773505	12.4887	CMP
BM1077-CMP-Frozen-160106-30	-0.928651	12.6557	CMP
BM1077-LMPP-Frozen-160107-54	4.6596	6.52074	LMPP
singles-160822-BM1137-CMP-LS-8	2.50879	2.10017	CMP
singles-PB1022-mono-160128-72	3.44075	-6.05825	mono
singles-20160617-scATAC-BM1077-CMP-HYC-51	2.94924	12.6269	CMP
singles-160809-scATAC-BM1137-GMP1low-LS-87	3.39183	0.0694772	GMP
singles-160819-BM1137-CMP-LS-72	0.5025	7.61948	CMP
singles-20160617-scATAC-BM1214-CMP-LS-52	5.53969	9.79781	CMP
BM1077-MPP-Frozen-160105-88	4.86318	8.4895	MPP
singles-BM0828-MPP-frozen-151103-54	0.236098	10.8468	MPP
singles-BM0828-CMP-frozen-151118-1	3.6056	3.29252	CMP
singles-BM0106-HSC-LS-160219-34	5.52403	9.73588	HSC
singles-BM0828-HSC-frozen-151027-36	3.36366	11.2925	HSC
singles-BM0828-HSC-fresh-151027-57	3.86561	10.0538	HSC
singles-PB1022-mono-160128-62	3.5019	-6.05433	mono
singles-BM0106-HSC-SIM-160219-23	5.26642	9.03037	HSC
BM1077-MPP-Frozen-160105-89	5.53512	9.77276	MPP
singles-BM1214-MCP-frozen-160128-89	-3.29848	-6.63066	pDC
singles-BM0106-HSC-LS-160219-30	5.58362	9.3578	HSC
singles-BM0828-HSC-fresh-151027-87	3.84739	10.0277	HSC
singles-160822-BM1137-CMP-LS-39	-3.34811	12.1761	CMP
singles-BM0828-MPP-frozen-151103-48	3.11949	11.9883	MPP
singles-160822-BM1137-CMP-LS-87	1.22772	10.1206	CMP
singles-BM0828-GMP-151027-72	2.66781	-0.681876	GMP
singles-PB1022-mono-160128-15	4.12407	-7.21671	mono
singles-20160726-scATAC-BM1137-GMP3high-HYC-46	0.275841	-2.46509	GMP
singles-BM1214-GMP-160421-70	3.21631	-1.11999	GMP
singles-BM0106-HSC-LS-160219-28	5.56929	9.37038	HSC
singles-BM0828-GMP-151027-27	-1.40907	1.71997	GMP
singles-BM0828-HSC-fresh-151027-11	3.16403	11.6243	HSC
BM1077-MEP-Frozen-160107-91	-2.35576	16.4721	MEP
singles-PB1022-mono-160128-61	4.15178	-7.27586	mono
singles-BM0106-HSC-SIM-160219-48	5.53272	9.56762	HSC
singles-20160617-scATAC-BM1077-CMP-HYC-26	3.39192	12.9482	CMP
BM1077-LMPP-Frozen-160107-66	4.45051	6.35649	LMPP
singles-160809-scATAC-BM1137-GMP1low-LS-33	4.60396	1.19243	GMP
singles-BM1214-MCP-frozen-160128-8	-3.61157	-4.9535	pDC
singles-20160726-scATAC-BM1214-CMP-LS-84	3.91221	3.83963	CMP
singles-160818-BM1137-pDC-LS-45	-2.86888	-6.39141	pDC
BM1077-CMP-Frozen-160106-85	-0.997331	13.0393	CMP
singles-BM0828-MPP-frozen-151103-49	3.86053	10.019	MPP
singles-BM0828-CMP-frozen-151118-61	-0.688642	12.2979	CMP
BM1077-HSC-Frozen-160105-6	5.62203	9.39744	HSC
BM1077-LMPP-Frozen-160107-21	-8.0375	9.11187	LMPP
singles-BM0828-CMP-frozen-151118-45	-0.548402	6.48607	CMP
BM1077-HSC-Frozen-160105-51	5.44931	8.94782	HSC
singles-BM0828-MPP-frozen-151103-67	3.0742	12.0743	MPP
singles-160819-BM1137-CMP-LS-10	2.12236	3.98497	CMP
singles-BM0828-CMP-frozen-151118-11	3.00127	12.2572	CMP
singles-PB1022-mono-160128-95	3.42828	-5.87897	mono
BM1077-HSC-Frozen-160105-12	4.57121	7.48926	HSC
singles-BM0106-HSC-LS-160219-2	5.15863	8.99661	HSC
singles-BM0828-LMPP-frozen-151105-79	-2.02052	1.63086	LMPP
singles-BM0828-CMP-frozen-151118-48	2.76852	12.4377	CMP
singles-160822-BM1137-CMP-LS-79	1.40401	10.9385	CMP
BM1077-GMP-Frozen-160107-10	2.51934	0.406988	GMP
singles-BM0828-CMP-frozen-151118-57	-0.132349	9.69636	CMP
singles-20160617-scATAC-BM1214-CMP-LS-60	3.11729	12.7172	CMP
singles-BM0828-HSC-fresh-151027-7	3.22088	11.6436	HSC
singles-160822-BM1137-CMP-LS-66	2.63299	12.4276	CMP
singles-BM0828-HSC-frozen-151027-62	3.13993	11.6539	HSC
singles-160822-BM1137-CMP-LS-13	3.29427	6.74772	CMP
singles-BM0828-CLP-frozen-151103-15	-6.1975	-0.300287	CLP
singles-BM0106-HSC-LS-160219-23	5.54468	9.79346	HSC
singles-20160617-scATAC-BM1214-CMP-LS-68	3.04944	12.6765	CMP
singles-160822-BM1137-CMP-LS-51	3.39578	3.78547	CMP
BM1077-GMP-Frozen-160107-44	2.70611	-2.25697	GMP
BM1077-GMP-Frozen-160107-21	3.45594	-1.78962	GMP
singles-BM0828-LMPP-frozen-151105-47	-1.8818	1.29327	LMPP
singles-BM1214-MCP-frozen-160128-96	-3.56386	-6.0078	pDC
BM1077-CMP-Frozen-160106-8	2.43638	12.5814	CMP
singles-BM0828-GMP-151027-73	2.96723	1.3	GMP
singles-BM0828-CMP-frozen-151118-14	3.09302	11.5879	CMP
singles-160809-scATAC-BM1137-GMP1low-LS-13	3.48579	-0.280096	GMP
singles-20160617-scATAC-BM1214-CMP-LS-13	3.07872	12.6474	CMP
singles-BM0106-HSC-LS-160219-47	4.5741	9.65294	HSC
singles-PB1022-mono-160128-23	3.45927	-6.06541	mono
singles-BM0106-HSC-LS-160219-71	5.49914	9.29597	HSC
singles-BM1214-GMP-160421-42	3.70873	-0.193703	GMP
singles-BM0106-HSC-SIM-160219-17	5.54744	9.33488	HSC
singles-160822-BM1137-CMP-LS-70	-3.86565	6.14402	CMP
singles-BM0828-CMP-frozen-151118-47	-0.610753	9.4182	CMP
singles-160809-scATAC-BM1137-GMP1low-LS-28	3.38541	0.638089	GMP
singles-BM0828-LMPP-frozen-151105-85	-1.43267	1.81859	LMPP
singles-20160617-scATAC-BM1214-CMP-LS-80	3.04823	12.6592	CMP
singles-20160726-scATAC-BM1214-CMP-LS-1	2.79291	12.6047	CMP
singles-20160726-scATAC-BM1137-GMP3high-HYC-39	0.154383	-1.9535	GMP
singles-BM0828-CLP-frozen-151103-28	-6.18464	-0.314792	CLP
singles-20160726-scATAC-BM1137-GMP3high-HYC-34	0.786093	-2.08048	GMP
singles-BM0828-CLP-frozen-151103-35	-5.79599	0.0901919	CLP
singles-160822-BM1137-CMP-LS-26	1.0111	10.9234	CMP
singles-20160617-scATAC-BM1077-CMP-HYC-77	2.9237	12.6391	CMP
singles-160809-scATAC-BM1137-GMP1low-LS-50	3.55501	-0.175098	GMP
BM1077-HSC-Frozen-160105-10	5.55551	9.299	HSC
singles-20160726-scATAC-BM1214-CMP-LS-56	0.0382718	9.48946	CMP
singles-BM0828-HSC-fresh-151027-83	3.82555	10.0225	HSC
singles-BM0106-UNK-160418-90	4.98825	0.463044	UNK
BM1077-HSC-Frozen-160105-25	5.5814	9.32056	HSC
BM1077-MPP-Frozen-160105-30	5.59115	9.36097	MPP
BM1077-GMP-Frozen-160107-58	1.40495	1.51406	GMP
BM1077-MPP-Frozen-160105-19	5.60739	9.43839	MPP
singles-BM1214-GMP-160421-25	3.37024	-0.755848	GMP
BM1077-CMP-Frozen-160106-32	3.79796	5.77273	CMP
singles-BM0828-HSC-fresh-151027-96	3.13918	11.6497	HSC
BM1077-MPP-Frozen-160105-90	5.53075	9.65035	MPP
singles-BM0106-HSC-SIM-160219-24	5.16849	9.10384	HSC
singles-20160617-scATAC-BM1077-CMP-HYC-78	3.15852	12.7441	CMP
BM1077-MPP-Frozen-160105-41	5.53659	9.73689	MPP
singles-BM0828-MEP-160420-72	-0.232538	16.3648	MEP
singles-BM0106-UNK-160418-64	4.28621	0.608981	UNK
singles-160822-BM1137-CMP-LS-76	-2.2718	6.15676	CMP
singles-20160726-scATAC-BM1214-CMP-LS-42	-0.625837	12.2309	CMP
singles-160819-BM1137-CMP-LS-86	-0.0588058	10.5423	CMP
singles-PB1022-mono-160128-52	4.09697	-7.14105	mono
singles-20160726-scATAC-BM1214-CMP-LS-77	3.083	8.71616	CMP
BM1077-GMP-Frozen-160107-49	2.74598	-0.281555	GMP
singles-BM1214-MCP-frozen-160128-76	-2.37645	-6.04753	pDC
singles-160818-BM1137-pDC-LS-70	-2.60615	-5.15481	pDC
BM1077-CMP-Frozen-160106-77	-0.564909	11.267	CMP
singles-BM0106-UNK-160418-26	4.08064	0.681585	UNK
singles-BM0828-CMP-frozen-151118-49	0.40846	9.97246	CMP
singles-BM0828-GMP-151027-67	-1.88806	1.0932	GMP
BM1077-GMP-Frozen-160107-11	3.01253	-2.54809	GMP
BM1077-LMPP-Frozen-160107-16	4.21017	6.00357	LMPP
singles-160822-BM1137-CMP-LS-43	3.39596	3.78638	CMP
singles-BM0828-MEP-160420-83	-0.125952	16.0991	MEP
singles-BM1214-MCP-frozen-160128-44	-3.07144	-6.88202	pDC
BM1077-HSC-Frozen-160105-57	5.53713	9.67527	HSC
singles-BM0828-MEP-160420-73	-0.107703	16.0398	MEP
singles-BM0106-UNK-160418-80	3.81109	3.00694	UNK
singles-BM0106-UNK-160418-85	4.62419	0.52838	UNK
singles-PB1022-mono-160128-30	3.50043	-6.05855	mono
singles-BM0828-HSC-fresh-151027-49	3.8699	9.98767	HSC
singles-160818-BM1137-pDC-LS-58	-2.67353	-5.82703	pDC
singles-160819-BM1137-CMP-LS-45	-0.485308	11.3359	CMP
singles-BM1214-GMP-160421-31	3.27141	-1.52417	GMP
singles-BM0106-HSC-SIM-160219-84	-6.99507	13.5787	HSC
singles-160808-scATAC-BM1137-GMP2mid-LS-55	4.49092	-0.79101	GMP
BM1077-LMPP-Frozen-160107-56	-8.52259	9.53126	LMPP
singles-20160617-scATAC-BM1214-CMP-LS-42	2.93579	12.5825	CMP
singles-160819-BM1137-CMP-LS-40	-1.40141	14.421	CMP
singles-BM0106-UNK-160418-48	3.82608	0.537682	UNK
singles-BM1214-MCP-frozen-160128-23	-3.20153	-5.63253	pDC
singles-BM0828-LMPP-frozen-151105-16	-1.53836	1.74607	LMPP
singles-BM0828-CLP-frozen-151103-95	-6.31416	-0.251668	CLP
BM1077-LMPP-Frozen-160107-48	4.52937	6.4109	LMPP
singles-BM1214-GMP-160421-96	3.82169	2.92724	GMP
singles-BM0828-GMP-151027-45	2.74331	0.661729	GMP
singles-BM0828-MEP-160420-30	-0.829905	16.3987	MEP
BM1077-GMP-Frozen-160107-37	3.37996	-2.5789	GMP
singles-20160726-scATAC-BM1214-CMP-LS-47	-0.460713	11.5154	CMP
singles-BM1214-MCP-frozen-160128-42	-2.93987	-6.58504	pDC
singles-20160726-scATAC-BM1214-CMP-LS-27	2.9281	12.5046	CMP
singles-20160617-scATAC-BM1077-CMP-HYC-96	2.79408	12.7205	CMP
BM1077-LMPP-Frozen-160107-75	4.46	6.39427	LMPP
singles-160818-BM1137-pDC-LS-20	-3.05095	-7.0088	pDC
singles-BM0828-CLP-frozen-151103-30	-5.72308	0.0901589	CLP
singles-BM0828-MPP-frozen-151103-47	2.97832	12.3874	MPP
BM1077-HSC-Frozen-160105-76	4.59408	7.56146	HSC
singles-BM0106-UNK-160418-70	4.16907	0.513852	UNK
singles-20160726-scATAC-BM1214-CMP-LS-66	-0.576109	12.0545	CMP
BM1077-CMP-Frozen-160106-35	3.51759	5.96906	CMP
singles-160819-BM1137-CMP-LS-60	-0.674247	11.3839	CMP
BM1077-LMPP-Frozen-160107-13	4.41122	6.31522	LMPP
singles-160809-scATAC-BM1137-GMP1low-LS-1	3.81915	2.97729	GMP
BM1077-MEP-Frozen-160107-9	-2.29554	16.6765	MEP
BM1077-CMP-Frozen-160106-23	3.82698	5.89688	CMP
singles-BM0106-HSC-SIM-160219-19	5.54019	9.79876	HSC
singles-BM1214-MCP-frozen-160128-24	-3.43263	-5.36276	pDC
singles-BM0828-MPP-frozen-151103-32	3.77118	9.99778	MPP
singles-BM1214-GMP-160421-63	-1.03673	1.94045	GMP
singles-BM0106-HSC-SIM-160219-66	5.3064	8.92738	HSC
singles-160818-BM1137-pDC-LS-86	-3.52308	-6.51962	pDC
singles-160822-BM1137-CMP-LS-47	4.14558	3.83149	CMP
singles-20160617-scATAC-BM1214-CMP-LS-53	3.07044	12.6912	CMP
singles-BM0828-GMP-151027-35	-3.92769	3.02061	GMP
BM1077-CLP-Frozen-160106-87	-5.11592	0.325516	CLP
singles-BM0828-HSC-fresh-151027-85	3.84016	10.0274	HSC
singles-160819-BM1137-CMP-LS-68	-0.0420727	10.4072	CMP
singles-BM0106-UNK-160418-14	3.70072	1.0104	UNK
BM1077-MPP-Frozen-160105-54	5.47494	8.99953	MPP
singles-BM0106-UNK-160418-81	4.74939	0.584683	UNK
singles-BM1214-GMP-160421-13	-3.41256	2.72987	GMP
singles-20160726-scATAC-BM1137-GMP3high-HYC-68	0.164863	-2.39256	GMP
singles-BM0828-LMPP-frozen-151105-18	-1.31868	1.93704	LMPP
singles-20160726-scATAC-BM1137-GMP3high-HYC-67	0.24755	-2.36359	GMP
BM1077-HSC-Frozen-160105-82	5.62171	9.33635	HSC
singles-BM0106-UNK-160418-2	4.91836	1.59748	UNK
singles-BM0828-GMP-151027-28	-4.11719	0.249522	GMP
BM1077-MPP-Frozen-160105-46	5.54821	9.73242	MPP
singles-BM1214-GMP-160421-58	3.22333	-1.35942	GMP
singles-BM0828-GMP-151027-92	-6.27853	-0.326228	GMP
singles-BM0828-HSC-fresh-151027-55	3.1854	11.6957	HSC
singles-BM0828-LMPP-frozen-151105-89	3.07253	7.51978	LMPP
BM1077-CLP-Frozen-160106-76	-4.8275	0.228694	CLP
singles-160819-BM1137-CMP-LS-41	-2.69605	6.35984	CMP
BM1077-MPP-Frozen-160105-15	5.5465	9.78114	MPP
singles-160818-BM1137-pDC-LS-25	-2.94076	-6.32535	pDC
singles-160818-BM1137-pDC-LS-74	-3.22808	-6.18886	pDC
singles-MEP-141017-19	-1.96799	16.7569	MEP
BM1077-LMPP-Frozen-160107-57	4.60574	6.55779	LMPP
singles-BM0828-MPP-frozen-151103-56	-0.32039	15.7222	MPP
singles-BM1214-MCP-frozen-160128-93	-3.47704	-6.23866	pDC
singles-160818-BM1137-pDC-LS-34	-2.36763	-6.06028	pDC
BM1077-CLP-Frozen-160106-44	-5.76637	0.0736797	CLP
singles-BM0828-CLP-frozen-151103-20	-5.83624	0.0660754	CLP
singles-BM0106-HSC-LS-160219-4	5.18947	9.02513	HSC
singles-BM0828-HSC-frozen-151027-69	3.16823	11.4318	HSC
singles-BM0828-HSC-fresh-151027-26	3.88198	10.0361	HSC
singles-BM1214-MCP-frozen-160128-1	-3.62217	-5.16818	pDC
singles-160822-BM1137-CMP-LS-32	-3.32928	12.1667	CMP
singles-BM0828-CMP-frozen-151118-43	-0.0062881	7.51746	CMP
singles-BM0106-UNK-160418-5	4.9688	1.55319	UNK
singles-BM0106-HSC-LS-160219-46	5.5419	9.77513	HSC
singles-BM0828-LMPP-frozen-151105-76	-1.51579	1.74227	LMPP
singles-20160726-scATAC-BM1137-GMP3high-HYC-33	1.16044	-1.87763	GMP
singles-BM0828-CMP-frozen-151118-15	-0.403724	8.64664	CMP
singles-BM0106-HSC-LS-160219-52	5.5864	9.32568	HSC
singles-160822-BM1137-CMP-LS-40	3.88168	4.0677	CMP
singles-160822-BM1137-CMP-LS-45	0.551617	10.323	CMP
singles-20160726-scATAC-BM1137-GMP3high-HYC-35	0.783582	-2.06454	GMP
singles-160809-scATAC-BM1137-GMP1low-LS-45	3.71172	0.44716	GMP
BM1077-MPP-Frozen-160105-73	4.52494	6.51555	MPP
singles-BM0106-UNK-160418-92	4.61764	0.549708	UNK
BM1077-MEP-Frozen-160107-42	-2.96693	16.4798	MEP
singles-BM0106-HSC-LS-160219-14	3.13359	12.5451	HSC
singles-160809-scATAC-BM1137-GMP1low-LS-58	3.38627	0.490299	GMP
singles-BM0828-CMP-frozen-151118-10	-2.23025	12.1247	CMP
singles-160809-scATAC-BM1137-GMP1low-LS-82	3.35482	0.861018	GMP
singles-BM0828-GMP-151027-59	1.94677	0.387046	GMP
singles-BM0828-MPP-frozen-151103-5	3.14299	11.5683	MPP
singles-MEP-141017-60	-2.322	15.3043	MEP
singles-20160617-scATAC-BM1077-CMP-HYC-44	2.75688	12.9158	CMP
BM1077-MPP-Frozen-160105-2	5.49261	9.70331	MPP
BM1077-GMP-Frozen-160107-55	1.3106	-1.80497	GMP
singles-160819-BM1137-CMP-LS-25	0.166597	7.99119	CMP
BM1077-MPP-Frozen-160105-74	5.60062	9.47441	MPP
BM1077-GMP-Frozen-160107-48	1.18471	-1.75752	GMP
singles-BM0828-LMPP-frozen-151105-86	-2.00558	1.64708	LMPP
singles-BM1214-GMP-160421-76	3.4279	-0.0808781	GMP
BM1077-CLP-Frozen-160106-13	-5.69253	0.0949167	CLP
BM1077-LMPP-Frozen-160107-67	4.50996	6.39957	LMPP
singles-160818-BM1137-pDC-LS-36	-3.33398	-6.85685	pDC
BM1077-CMP-Frozen-160106-12	-0.943337	11.6926	CMP
singles-BM0828-HSC-fresh-151027-59	3.84875	10.0294	HSC
singles-BM0828-HSC-frozen-151027-95	3.15515	11.7984	HSC
singles-BM0828-HSC-fresh-151027-60	3.18067	11.7314	HSC
singles-160818-BM1137-pDC-LS-67	-2.86926	-6.14329	pDC
singles-BM1214-MCP-frozen-160128-40	-3.39209	-6.81239	pDC
BM1077-GMP-Frozen-160107-89	0.282598	1.09864	GMP
singles-160822-BM1137-CMP-LS-57	1.18615	10.4857	CMP
singles-BM1214-MCP-frozen-160128-65	-3.51241	-6.56509	pDC
singles-160818-BM1137-pDC-LS-89	-3.53778	-5.92781	pDC
BM1077-LMPP-Frozen-160107-25	4.54277	6.47205	LMPP
singles-BM0828-HSC-frozen-151027-43	3.6861	10.2591	HSC
[truncated: 138,772 more rows]

## Sheet: metric_plot_kmers
	max	gini
AATGCC	0.471583	0.121748
ATTAAC	1.09512	0.285073
GGTGCC	1.35092	0.396694
TTTGTT	1.28316	0.359466
TTTCAG	1.33442	0.36113
TGATGC	0.319836	0.0988928
GTTGTT	0.620885	0.180641
GTGGGA	0.937216	0.308291
AAGCGA	0.708288	0.176891
AGGTGG	1.41386	0.432184
TCGCTT	0.64307	0.164046
TTAAGC	0.660171	0.181351
GTTATT	0.863753	0.253224
GCGACG	1.21392	0.314099
TTGCCC	0.528324	0.177509
ACCATA	1.18726	0.288457
GCACTG	0.699878	0.226657
GTTTAA	0.976566	0.27465
TTCCTT	1.6012	0.4537
GATGTC	0.359703	0.111605
ACAATA	1.1331	0.302484
CTCAGC	1.36339	0.422269
CTGCCT	1.61491	0.47619
AGCTCG	1.14227	0.290758
TTGGGC	0.503308	0.156026
GCTGGA	1.292	0.398901
CCCTAC	0.502559	0.126505
GTAAAC	0.691187	0.21675
TCACCA	0.696464	0.196489
TAAAGT	0.940848	0.266719
GCGCCA	1.46535	0.411121
TATACC	1.30396	0.317661
CCAGAT	0.40894	0.112022
CCGTCA	0.757565	0.200691
GGAGGG	1.80523	0.576145
AGTGGT	0.55968	0.13886
GCTAAA	0.640019	0.184971
GCGATG	0.852743	0.215354
CTCCGA	1.17394	0.302426
TAATTG	1.02628	0.293818
ACATTC	0.694027	0.18811
CGGCCT	1.64435	0.463882
GCCTCT	1.11522	0.375049
GTGCGT	0.889183	0.228282
AGATGA	0.883868	0.247873
TCAAAC	0.524135	0.148461
TTATTG	1.0031	0.275958
GGTGAA	0.345882	0.102402
TTGTAT	1.12344	0.282357
GGATAA	0.754538	0.205372
AATCCT	0.524115	0.142836
GGACTG	0.734473	0.231298
CCCTCG	1.61095	0.445698
GATTAA	1.03883	0.322346
GGGGTT	0.683122	0.212014
CAGAAT	0.884438	0.238649
TACCCA	0.416205	0.104073
CTCTCG	1.19368	0.299626
CGACAC	0.787111	0.209869
CTCTCC	1.28166	0.425561
GGGTGT	0.878946	0.256954
AACCAA	0.700204	0.190045
CGCCTG	1.63192	0.477171
CGTGCC	1.08214	0.280351
TGCGGT	0.825257	0.213971
GGTGGA	0.899397	0.286949
CCAAAA	0.805286	0.225825
TCAGAC	0.380282	0.119486
ACCCTG	1.02748	0.314452
TCACAA	0.78742	0.231147
CAAACT	0.6512	0.178578
CCGGAC	1.43444	0.376417
CTTAAT	1.05941	0.288807
CTTGTC	0.296437	0.0761033
TGCAGG	1.3408	0.426823
CCACGA	0.777843	0.193788
TAGGAC	0.406787	0.14305
CCACTG	1.13778	0.320954
GGCTAG	0.38137	0.100089
CTTACC	0.247754	0.0829703
TGAGGC	1.08023	0.339411
CTCTAC	0.255481	0.0675872
GGCTAC	0.440142	0.11413
AAACAT	1.16247	0.336626
GAGAGT	0.233835	0.0717638
CTTGGA	0.403309	0.1325
ACCCGC	1.54987	0.417463
CCCGCG	2.17851	0.62515
TCCACG	0.911899	0.234433
ATTTCC	1.14944	0.337146
AACACT	0.75012	0.201647
GAGCAA	0.476816	0.138077
TTTCAA	1.15114	0.32481
AGTAGT	0.86533	0.226763
GAATTT	0.999567	0.276476
AATTGT	0.925237	0.269225
GTCCAC	0.534558	0.144082
TGCAGT	1.18211	0.307216
CACTTC	1.7516	0.487445
CTTTGG	0.748324	0.207819
TAGCTG	0.474792	0.11313
ATCTCG	0.589005	0.166411
TCAATT	0.981522	0.257507
AAGAAG	1.16962	0.311696
TATTTC	1.13726	0.326133
CCTGAC	0.745536	0.22988
CTCCGC	1.89033	0.5465
TCAGGT	0.334935	0.100151
GGAAAC	0.973361	0.297724
TGACAC	0.432713	0.130681
GCCGGT	1.18356	0.303975
GTATAG	1.14927	0.28185
ACTGCT	0.653514	0.179447
ACCTCC	0.925879	0.305974
TTCCGG	1.17389	0.314534
TCAATC	0.822898	0.213222
GAGATT	0.586011	0.16639
CAGCGA	1.09797	0.285699
ATTACC	0.935792	0.248052
GGTAGA	0.239522	0.0831705
AGATAT	1.35501	0.362522
ATAAGC	1.10916	0.314956
AAGCGC	1.1268	0.297612
GATAGT	1.25753	0.316178
ATTAGA	1.07085	0.303347
TAACTG	0.765356	0.209863
GGAAGC	1.14506	0.389708
TTTGCT	1.05157	0.285655
TGCTTG	0.506703	0.129779
CTAATA	1.23686	0.329915
GGGATC	0.81861	0.207051
CTTATC	2.45095	0.711949
TAAAAG	1.16373	0.329506
TATATT	1.3154	0.373089
ACGTCA	0.589489	0.192572
TCTTCT	1.14346	0.308841
TGCGCG	1.64845	0.44449
CAGACT	0.564273	0.153471
TGAGGA	1.07416	0.314253
ACTAAG	0.752857	0.212764
GTAGCC	0.384229	0.101345
CAGGTG	2.26441	0.639538
TATTAT	1.28268	0.357877
AGCACT	0.609827	0.150389
AATCTT	0.937676	0.273831
TGCATT	0.800792	0.216017
GCGGGA	1.89385	0.538286
CACTAT	0.960033	0.239688
ACCTAC	0.433911	0.147199
GACTTG	0.347691	0.0900338
TCCAAA	0.695282	0.191591
GACTGA	0.289332	0.0857119
GACCAA	0.280958	0.0898218
TTACAG	0.776552	0.206964
GGTGTT	0.332842	0.0956534
GATAAC	1.4725	0.408748
CCCCCA	1.59176	0.501663
GTATAA	1.26925	0.315688
GAGTAG	0.454243	0.0800768
TATCCA	0.989383	0.23968
GCGGCT	1.83109	0.518534
GTCCAT	0.416433	0.127588
CTGCCG	1.65036	0.468235
AGGGGT	0.889456	0.274338
GAATGC	0.331751	0.0955024
AACTTA	0.948581	0.268775
TTGAGT	0.731552	0.198269
GTCTGA	0.404511	0.115835
AGCAGG	1.37977	0.428522
TGTGTT	0.966401	0.250933
TAATAG	1.17243	0.305162
GTTGTC	0.263134	0.0880074
ACTAGA	0.701503	0.175215
AATTAG	1.0569	0.282754
CAAAAC	0.839283	0.228592
TAGGCT	0.294961	0.0939636
CTGCAT	0.569071	0.139253
TCTTCC	1.15767	0.343426
AGACGG	0.807545	0.208324
TGACCT	0.789262	0.169851
TATATA	1.4277	0.369555
TTCTGC	1.01427	0.294442
CTCACG	0.743455	0.193887
CCCTCC	1.7723	0.564387
ACCACA	1.36633	0.348185
GCTGCT	1.32654	0.430324
TGAGTG	0.599805	0.186516
AAATTG	0.975447	0.282604
CTGTTC	0.653409	0.171306
GCAGCT	1.54148	0.463541
GCTGGC	1.49273	0.466403
GTGGAG	0.990887	0.323528
TGGAGA	0.998749	0.300169
TACTCG	0.746153	0.228666
GCTGGG	1.90268	0.591185
TAGTCT	0.74788	0.20023
GCTAAT	0.948366	0.244315
GGCCCG	2.03272	0.588525
CTGCCA	1.23085	0.368434
CGTTCA	0.718217	0.200159
GCCATA	0.896737	0.216646
ATATTG	1.30752	0.317595
TGTACT	0.894685	0.219236
AAAGAA	1.62371	0.453132
AAGGTT	0.522397	0.144743
GTTAAT	1.03693	0.277
ATACCC	0.647019	0.170069
ATGAAT	1.17767	0.320098
TCCCTT	1.0374	0.298594
GGCTCC	1.74145	0.542538
AGTCTT	0.584133	0.163924
GCTTCC	1.12591	0.378067
AAGGAG	0.939226	0.294352
TTACTG	0.776888	0.214956
TGCTGG	1.39542	0.420904
GTATCC	0.623982	0.19561
GCTCCG	1.85034	0.522377
AAACTC	0.637572	0.174489
GTCCTT	0.346232	0.0902518
CTAGTC	0.518616	0.173113
CCATCA	0.351928	0.0982479
CTGTGA	1.00928	0.274034
GTAGCT	0.292322	0.0727761
TAATTC	0.877656	0.247956
TGGGGC	1.5971	0.500428
GAAGCC	0.973165	0.320778
ACTGAC	0.356154	0.101697
CCGTTT	0.588606	0.168944
TGCTCG	0.998601	0.249554
TTGAAC	0.59085	0.146591
TAGTGA	0.885298	0.232146
GTCAAC	0.59145	0.179848
TAATCT	1.24851	0.337733
GGCCTC	1.53464	0.486907
GCCGTC	1.29302	0.332957
GGTTGC	0.450043	0.137805
CGCCGT	1.29204	0.330551
TATATG	1.36179	0.336614
GCTGTT	0.614226	0.177425
CAACAG	0.692313	0.168076
AGGCAC	0.662594	0.206194
GCGTGG	1.45379	0.396301
ATTTAG	0.934431	0.262776
GCCCTC	1.60264	0.499859
GCGAGC	1.62127	0.436403
CCTAGA	0.182654	0.0530951
CTGAAT	0.843177	0.2216
AAAATG	1.50994	0.418468
TTACAA	0.982139	0.273241
GAGGAG	1.34335	0.44664
TTCCAC	0.458273	0.139465
AACAAC	0.631917	0.176236
GTACTG	0.540638	0.141715
ATATGA	1.38928	0.362108
AAGAGG	1.21456	0.352365
CAGTTC	0.922746	0.241489
CTGCTA	0.399651	0.103466
GAGGAT	0.381298	0.119515
CATCAT	0.878008	0.255947
GTCAGA	0.527901	0.159164
GCGGCC	2.18846	0.641601
GGCTCT	1.06554	0.353393
ATAACT	1.138	0.316894
AACTGG	0.433674	0.120796
ATAGTT	1.24577	0.311235
CGACCT	0.897922	0.227093
TCTTAT	1.41003	0.413858
GAGTCT	0.344627	0.110972
TTAGCC	0.317127	0.0918089
TGGCGG	1.63736	0.461031
CGACCC	1.41649	0.372059
ATTAGT	1.19616	0.326268
GGTACT	0.532998	0.168243
CCCGCT	1.69954	0.481006
CATAGT	1.17549	0.282757
GCATTG	0.386215	0.111419
CTCCCC	1.71457	0.544166
CATTTA	1.05903	0.293019
TCGAAC	0.789105	0.258775
TTCTAA	1.00363	0.276842
TGACTA	1.06622	0.301525
ACACTG	0.754112	0.183283
GAGGGA	1.23224	0.411648
CCTTGA	0.29698	0.0785192
AATGCT	0.820727	0.230276
ATCTCC	0.767621	0.19427
TGGTAA	0.727518	0.211001
AACCTA	0.775291	0.207938
TTTCTG	1.47618	0.405826
TTCTCT	1.49533	0.408914
AGTTGT	0.593194	0.170499
GAGATC	0.159984	0.0465155
GATACC	0.814755	0.237969
TACAAA	0.91454	0.267184
CTAGCT	0.264954	0.0821079
ATGCTC	0.239631	0.0733616
AGGGTG	1.02018	0.322573
GTATAT	1.34687	0.328676
GTGATA	1.08081	0.283376
GCGGGG	2.23937	0.665702
CCAACC	0.546528	0.165298
AGACAA	0.700558	0.18086
AAATAT	1.42877	0.418965
CTCAAG	0.543613	0.144491
CCTCTG	1.51518	0.463978
CTGCAG	1.75424	0.543644
AACCGG	0.861266	0.225829
CCCGGG	2.15584	0.635107
GAACCC	0.71566	0.218502
GATTCA	0.877104	0.222691
CTTGAG	0.526938	0.131892
CTATTT	1.03506	0.29219
TTGGAT	0.621618	0.174977
GCAAGC	0.406263	0.131127
TAATCC	0.759795	0.163623
CCTAGC	0.446853	0.126243
CGAAAC	0.758627	0.211496
AGTAAG	0.652072	0.181027
TACAAC	0.866058	0.214403
GGCCTG	1.5841	0.499098
AATTTG	0.944535	0.276765
TTGGAG	0.490381	0.168939
AGTTCC	1.13597	0.278542
CTGGCC	1.5397	0.48327
ATAAAA	1.59196	0.455366
TAACCA	0.684678	0.202745
ACTGAT	0.984989	0.250818
ATAAGG	1.38084	0.358694
GCTACA	0.369981	0.111728
TCCTCC	1.34944	0.443285
CCTGTT	0.747162	0.201288
ATAGTA	1.24681	0.31261
AACGCC	0.910178	0.228042
CTCGTG	0.684456	0.181066
CGGTTG	0.872635	0.228204
CGCACT	0.962682	0.248889
CGTGTG	0.803984	0.195149
AGGATA	0.875999	0.218615
AACTCT	0.674095	0.191007
GGCACA	0.792474	0.231075
ATGTGA	0.867479	0.243755
TTTAGG	0.482267	0.139961
GGCTAT	0.741128	0.194354
GCTCTT	0.521276	0.177043
GCCTCA	1.0757	0.339718
TTATTT	1.55152	0.444683
TAGGGA	0.243849	0.0568817
GATCCG	0.931814	0.236025
CATGGA	0.32322	0.0874726
GACTCG	0.988224	0.245552
TCGGAG	1.21191	0.311797
CGTCGC	1.23851	0.314561
TGCACC	1.07013	0.283887
GCAGGT	1.57704	0.439066
CACCAA	0.347918	0.0959628
AGCATT	0.855116	0.239989
TGTCGC	0.861236	0.215498
TATGTT	1.26101	0.324609
AAAATA	1.64638	0.467986
CGGCTC	1.73724	0.48903
GAAGAG	1.09784	0.329379
GGGCGG	2.22916	0.671205
CGAGCC	1.53604	0.415805
GCACTC	0.544609	0.177915
ACGTGT	0.570763	0.172177
GGATTG	0.256932	0.0887379
TGGGAG	1.43178	0.441485
CATATT	1.25649	0.345474
TCCCCA	1.38371	0.440814
AAGAGT	0.58153	0.159035
AGGCAA	0.652074	0.164023
CCAAGC	0.760557	0.235394
ATGATC	1.04879	0.234369
AAAGCG	0.757981	0.204662
GGGCAG	1.75811	0.545055
CCAGTT	0.545035	0.13543
CCCTTA	0.362712	0.088734
CTTATG	1.10582	0.265028
TTCCGC	1.12658	0.295861
AGCGCG	1.78562	0.486207
CTTGAT	0.67938	0.197417
TGATCT	0.57917	0.152354
AAGCTT	0.751159	0.207332
AAACTG	0.941784	0.261044
TTATCT	2.76154	0.797891
ACAAAA	1.39848	0.373267
CAAAAA	1.38448	0.368702
AGCCTA	0.344068	0.108508
CAGAGG	1.46476	0.447409
AGAGCT	0.813289	0.243821
AGGACC	0.917582	0.262568
TAAACT	0.890228	0.250968
AACTAC	0.660212	0.19235
GTGAGA	0.688291	0.157994
GTGTGC	0.575113	0.172824
CTTTAA	0.972814	0.269909
TTTTAA	1.69102	0.488189
ATCAAT	1.12149	0.295417
GCCGAA	0.943508	0.245093
CTGTCC	1.02393	0.320719
CAAGCG	0.840929	0.209929
TGGACA	0.414547	0.105889
ACAATG	0.782442	0.229178
TGTAAC	0.762797	0.204897
CTCTGC	1.48803	0.464836
CAAGAT	0.670095	0.178999
CGCGTC	1.46851	0.385568
TAATCA	1.05166	0.314657
AAAGAC	0.642475	0.162973
GATTTG	0.638538	0.169573
GATGTA	0.861643	0.219372
CGCACC	1.48783	0.390343
AGACAC	0.591098	0.17248
CACAGA	1.31866	0.355011
CCCGCC	2.17593	0.655421
GCCTGT	0.93946	0.27857
TTACCT	0.497638	0.14639
CGCGGG	2.16537	0.622664
TATGCT	1.04735	0.278725
TCCTGA	0.913151	0.250713
CCGTCG	1.10808	0.281879
CCACAG	1.45507	0.423745
CAACCG	0.812983	0.207431
ATACCT	0.978792	0.236233
ATCAGC	0.508076	0.121564
GACTGC	0.529805	0.152879
AGAAGG	1.00503	0.314282
GGATAT	1.04233	0.258666
GGAGTA	0.25886	0.0855742
TCTGCT	1.19023	0.323882
ATCTTA	1.15027	0.321596
CTCTTA	0.770342	0.204154
CGGGTG	1.47939	0.409571
TCCAAT	0.576898	0.175055
CCGGCA	1.48311	0.401043
GTACAC	0.723865	0.181136
AAGCTC	0.350369	0.119417
ACAGAA	1.34571	0.352267
GGCACT	0.59285	0.187129
CCGTTC	0.828049	0.219023
CGATCT	0.731409	0.22568
AGAGAG	1.10395	0.314644
TCAGTT	1.19952	0.308197
AACAAG	0.640904	0.177079
CTCTAT	0.798876	0.200289
GCAAGT	0.310612	0.0840535
AGCTGA	0.831182	0.237063
TAGTGT	0.824648	0.213409
TGGCAG	1.25111	0.379352
AGTTTT	1.12287	0.316639
TATTAC	1.15198	0.299387
CGTGTC	0.828707	0.205108
CCCTGT	1.05114	0.319122
CTTTTC	1.08141	0.326326
GCTTTA	0.61707	0.173062
AGCCTG	1.51724	0.446047
GTCCCC	1.56041	0.460355
GGTGGG	1.66675	0.527714
TTAATG	0.997956	0.285693
ATTAAT	1.25559	0.370293
TGCAGC	1.33102	0.427587
TACAAG	0.74688	0.184425
ATGGCC	0.3756	0.0995417
AGCAGC	1.30689	0.42092
TCTAGA	0.584238	0.156311
AGCGGC	1.80187	0.503758
GCCGCT	1.77747	0.502728
TACATC	0.927115	0.232046
GGTCAC	0.540438	0.15207
GATGGG	0.775218	0.245611
GGTAAA	0.591186	0.175384
CAGGTC	0.801077	0.237987
ATCTGA	0.692118	0.186765
AGACGC	1.08643	0.276815
TGGGTC	0.725089	0.211969
CCTGCT	1.38654	0.432705
ACAACC	0.241283	0.0660819
TTGGTA	0.809982	0.221149
GACCAG	0.603509	0.185776
ACCCCC	1.36231	0.408371
TAGTAC	1.13885	0.289395
TGTTGG	0.37848	0.0881069
TGGAAC	0.224372	0.0799535
GAGCAC	0.752065	0.185123
TTGATC	0.847807	0.222695
TATAGG	1.15743	0.273334
CACTGT	0.91464	0.229834
TTTATA	1.37849	0.394509
CGCGAC	1.22983	0.313321
GCCAGC	1.46289	0.465673
TCTGAC	0.459708	0.125319
TCCCCC	1.38171	0.4355
ACATCA	0.749329	0.219883
CCTTGG	0.916267	0.291459
ACCACG	0.700747	0.180794
ATAGGG	0.556338	0.140009
TAAGGC	0.435071	0.131108
CCTATC	0.774779	0.236356
GATTAC	0.888614	0.215354
GAACGC	0.974893	0.244613
ACGCCT	0.833507	0.213288
AGATGC	0.418152	0.117012
TAAGGA	0.609343	0.170212
CGTTGC	0.801203	0.203907
CCACAC	1.02896	0.290378
GTGCCG	1.22121	0.310728
GGTGCT	0.945055	0.274486
CCAGCG	1.6671	0.480079
ACCATG	0.46106	0.13027
TAAGCA	0.795654	0.225351
TAGATC	1.03445	0.271364
ATCTAA	1.10501	0.280892
GCGCCT	1.74393	0.490751
ATGTGC	0.397137	0.106893
GCTGAT	0.50836	0.150711
CTAAAC	0.554494	0.169255
ACTACA	0.610153	0.167899
TTAAAT	1.32989	0.380671
AAGACG	0.657129	0.175155
GTCCGG	1.33849	0.349873
GTTGAG	0.287955	0.0781243
TGTGCG	1.03058	0.261177
GCCAGT	0.452961	0.157123
CGAAGG	1.02296	0.262265
CCTATT	0.580324	0.175144
GCTCCC	1.75711	0.537954
CTGTGT	1.08395	0.278927
CCCACT	0.930799	0.309177
GCGCCC	2.16161	0.636912
CCTGGC	1.72407	0.539674
GGCATG	0.556102	0.125471
CCGACG	1.14704	0.292075
TGGCAA	0.623693	0.16504
GGCCTT	0.820129	0.232656
GACCCA	0.712212	0.204358
CAGAGT	0.862902	0.226516
AGTGGG	0.864164	0.278835
TTAAAA	1.64508	0.472367
CCAGGA	1.47244	0.451306
CTCTGT	1.35601	0.364775
AGGACG	1.06406	0.279117
TTAGAT	1.08812	0.286889
TCAAAT	1.02152	0.284583
CACGGT	0.647206	0.16894
TCTAAT	1.06005	0.292607
TACTCT	0.685007	0.195168
CTAATT	1.06782	0.284202
TAAGTC	0.760729	0.208362
ACAGGT	0.695682	0.165647
CCAGTA	0.347473	0.106516
AGCAGA	1.25943	0.344464
CGAGGA	1.2637	0.332036
TGTCAC	0.698537	0.203393
CACTGA	0.765407	0.202463
TCATAG	1.02413	0.252627
GAGACC	0.811868	0.254888
TTGCTT	1.00777	0.274117
CACGCA	0.860701	0.210501
TCCGCC	1.66252	0.467546
GGTAGT	0.613137	0.186038
ACCTAT	1.11915	0.275173
TTCCTG	1.68022	0.492462
TAGCTT	0.730797	0.203976
GCCAAC	0.351091	0.0860892
GTGAGG	0.881306	0.294034
CGGTCT	0.855393	0.22215
CGTCAC	0.790699	0.221586
ATTTTC	1.23064	0.348843
GTCCTA	0.395519	0.140146
GTTCTA	0.798883	0.206409
ATTTCA	1.33195	0.367456
TCAACA	0.615399	0.178953
TGTATG	0.867542	0.229777
GAAGTA	0.923834	0.237416
TGAAAT	1.25823	0.350394
ATACAA	1.05153	0.270775
AAACAC	0.870466	0.236154
CGGCCC	2.08427	0.604921
ATTCTA	1.10521	0.290798
TCCCGG	1.89279	0.537929
CAGTGA	1.15981	0.311685
ACCCAT	0.4956	0.107934
TCCAGT	0.384688	0.116351
GTTGAA	0.730721	0.200361
AGCGGA	1.21642	0.316631
CGTGCA	0.863989	0.210782
GATATA	1.30698	0.321291
CGATTC	0.668923	0.200981
CTCACT	1.0751	0.28964
TTACTA	1.18247	0.315887
ATGAGG	0.676228	0.181808
ATAATA	1.24189	0.349186
TCAGAG	0.926229	0.271844
TGCATA	0.841504	0.219263
CAGAAG	1.23444	0.349548
CTTTTT	1.60596	0.443713
TTCGGG	1.00772	0.254648
TCGTCC	0.960756	0.240246
ACACAG	1.13556	0.298374
CTGACG	0.78535	0.210429
TGACCG	0.805504	0.214826
CCGCTT	1.12963	0.289962
CTACTA	1.077	0.248034
GCGCAA	0.826547	0.210903
TAGTCA	1.02795	0.289575
CTCAAT	0.717531	0.184671
ATTATT	1.26244	0.370916
ACCAGA	0.644086	0.162641
AATACA	0.952735	0.276516
GAAAGT	0.993666	0.252763
CAGGTA	0.371257	0.116706
GTCTTC	0.254738	0.0856108
GCCTAC	0.477555	0.138444
CGTCCG	1.27332	0.330285
CAGCCT	1.82727	0.522496
TACTTA	1.11363	0.301161
ACTTAA	0.956214	0.280414
CGAGAT	0.596562	0.17242
TGCGCA	1.1406	0.300027
TGTTTT	1.57787	0.440792
CAGAGC	1.33618	0.425837
CTAGGT	0.382882	0.121109
GTTCAG	0.321017	0.0841706
TAAGTA	1.05362	0.284817
AGCGGG	1.72448	0.48868
ACTCTG	0.858749	0.227534
GTCTCG	0.876823	0.219537
AGGGCG	1.81414	0.526661
TTATGT	1.2358	0.332557
GACCTG	0.779993	0.237302
CACTCA	0.507302	0.15078
AGCCAG	1.36742	0.417137
CGCAGA	1.23549	0.33412
CTTATT	0.921735	0.264922
CGGTGA	0.885906	0.228754
AGGTAC	0.400037	0.141468
TACTCC	0.325172	0.11095
TTCTGG	0.865343	0.25076
GGATGT	0.427708	0.133507
CAGACA	0.977591	0.278307
CGAGAA	0.780432	0.202283
GTTAAG	0.617788	0.176456
ATAGAT	1.35351	0.33718
GGACGC	1.57504	0.429949
AGGTTG	0.381116	0.0989133
ATGACT	1.57858	0.43918
AAAGGA	1.31868	0.371146
TATCAA	1.2545	0.343384
ATCTAT	1.26162	0.301677
AATCAG	0.796749	0.195636
CTGATG	0.626945	0.167389
CCTTTA	0.642573	0.180719
GGTTCC	0.733748	0.224001
GCCACC	1.46019	0.462202
TTTAAA	1.63569	0.472528
AGTTGG	0.238131	0.0690906
TCCGAG	1.25674	0.320473
AAAGTA	0.962217	0.282583
GTAGTT	0.662809	0.195709
TGACCC	0.607521	0.176866
CACAGT	0.843146	0.21821
CTACAG	0.31117	0.074683
TATTCA	1.07688	0.303211
CGCCCT	1.81021	0.523523
GTGTGT	0.541814	0.150094
ACAGTG	0.854608	0.216076
CCCTAT	0.434598	0.13997
CGGGGT	1.55398	0.429074
CGCGGT	1.38892	0.370695
TCCAAC	0.17575	0.0540963
GATACT	1.10604	0.259019
GACTTT	0.614357	0.16387
GCTGTA	0.313793	0.0934794
GGACTT	0.244644	0.0789196
GAATCG	0.708578	0.195274
TACTAT	1.30141	0.317307
GACAGC	0.864213	0.279623
GCCCCC	2.01235	0.617203
TTTAAT	1.39184	0.393693
CCGAGA	1.09824	0.289165
CAGGAT	0.555905	0.17012
CATTTC	1.25727	0.348069
GACAAA	0.60358	0.162637
GATTAG	0.944272	0.290278
GAACAC	0.270786	0.0749109
AAGAAT	1.02428	0.293267
GAGAAC	0.352981	0.127672
ATGACC	0.564839	0.162567
GGGGAT	0.715219	0.192457
GGTCTA	0.541032	0.173525
ACTTGA	0.640023	0.171823
TACTAG	0.96887	0.258438
AATTCT	1.04419	0.290685
GAGACG	0.970943	0.249066
GCCGGG	2.12381	0.627987
GCCGGC	2.02335	0.586281
TCACAT	0.866817	0.245801
CCTGCG	1.8082	0.511965
GGCGGG	2.19528	0.661098
AGGAAA	1.71759	0.518981
GACCTC	0.618994	0.189781
TTCCCC	1.26619	0.414303
CAGCGG	1.71487	0.487646
TTAAAG	0.932345	0.260608
GCGGGC	2.09409	0.611183
CTGGAC	0.75694	0.231906
GATCTA	0.941078	0.234312
CTCAAA	1.09729	0.280033
CATGGT	0.467525	0.119538
GGACAG	1.12192	0.348749
TCCCGC	1.8928	0.537045
AGGGCT	1.11864	0.365151
GCACAC	0.595186	0.184206
TCCAGC	1.29958	0.405537
CATTAC	0.948296	0.248762
CAGTGC	0.806956	0.243654
GTGCAT	0.361892	0.0976175
GGTGTA	0.50716	0.16197
GCAATT	0.843056	0.238711
GACAGT	0.407223	0.121554
GAATAG	0.89908	0.221132
AAAAGG	1.13204	0.320715
ACTGCC	0.630919	0.197541
CCTTCT	1.00188	0.309572
ACCATT	0.843638	0.208796
TAGGTG	0.261735	0.0888715
ACTACT	0.919946	0.237507
GAAGCA	0.87404	0.245605
TAGAAG	0.601107	0.169221
CAGCTA	0.457483	0.118322
TTCATG	0.793009	0.220195
TCTCGA	0.73966	0.213162
GAATTC	0.544507	0.146955
GGCGCG	2.11761	0.606233
GATGGT	0.421082	0.10152
TTGTTT	1.30546	0.367772
GGATAG	0.630124	0.188075
TAGTCC	0.456141	0.14257
TCTCAA	1.06076	0.266863
AAACTA	0.928567	0.273228
CAGAAC	0.613394	0.173936
TTTTAC	0.920359	0.266239
CGTTTT	0.523504	0.163241
TCTGCG	1.24944	0.332504
AACTTG	0.539843	0.149834
TTTCGC	0.777776	0.203457
GAGCCG	1.71961	0.490077
TTGTAA	0.876157	0.253755
AAGCTG	0.854472	0.248484
CGCAAA	0.745282	0.20723
TTCAGA	0.992245	0.267312
GACGCT	0.945532	0.24053
GCGACA	0.845257	0.209306
ATACTC	1.00828	0.245248
GCGCAT	0.943839	0.23803
GAAGTG	1.73946	0.475122
CCCATT	0.412206	0.0981571
AGGAAC	1.08546	0.320245
TGGCCT	1.04212	0.306347
CCGCCC	2.21236	0.666003
GCCTAA	0.465625	0.151195
ATCCTG	0.56122	0.155621
CGGGGA	1.89191	0.539981
GCGAGT	0.945092	0.23425
GGGGGG	1.47291	0.420764
CAAATT	1.00297	0.290495
CGGGAC	1.64033	0.449563
CCCCTT	1.00228	0.349741
AAACGG	0.603436	0.17314
GGAACT	0.985712	0.285386
AAGAAC	0.624566	0.172874
TCAATA	1.21155	0.292534
TGGTAT	1.17992	0.268825
TGATCC	0.267118	0.0865638
AGGCGT	0.840701	0.217626
GCCAAG	0.801258	0.26015
GTGGCT	1.1075	0.327008
TAGACC	0.629768	0.188088
TAGAGA	0.698438	0.185671
GCGTGT	0.947556	0.226756
GAGTGT	0.184221	0.0534917
GCCCGG	2.07542	0.610711
GACAAC	0.308814	0.111499
CGTCTC	0.957969	0.24969
CACTAC	0.490336	0.147431
TACAGC	0.316893	0.094233
CTGCGA	1.10641	0.280934
GGACGG	1.46627	0.395282
GTCTCA	0.885392	0.244077
CACGAG	0.703294	0.176774
AACATT	1.14309	0.326269
ATAGGC	0.608483	0.175654
GGCCGT	1.27724	0.333633
ATTACT	1.24456	0.338541
ACCTGT	0.699066	0.178711
GCATGA	0.599447	0.167919
AATGGT	0.787601	0.217347
ATTGAA	1.0553	0.277399
GCACTT	0.365489	0.0978143
CTTCTA	0.543304	0.157932
GCCTAG	0.412463	0.112435
CGTCGG	1.14621	0.290022
CTCTAG	0.215532	0.0719058
TGAAGA	0.855288	0.217949
TCTATC	0.945931	0.223263
TGACAT	0.870058	0.236428
ATGTTC	0.789404	0.202735
TCGCCA	0.909466	0.233702
GTAGGC	0.472379	0.13749
TTGAAT	0.948947	0.265385
CATTCC	0.419934	0.117981
CGTGAT	0.651353	0.221817
TGTTCA	0.722328	0.199223
GTTATC	1.41886	0.39792
TTTTCT	1.78177	0.50843
TGAAGC	0.379417	0.117514
AGCTTA	0.725101	0.220908
TTTAAG	0.971321	0.270294
ACTCCA	0.771688	0.210663
CTAAGA	0.661023	0.179108
GAAGGC	0.834172	0.280498
TCGGGG	1.57875	0.432397
TTTACC	0.530388	0.159943
ATTGTA	1.10988	0.289825
GGGAAA	1.03342	0.334806
AGACTG	0.56325	0.162743
CAGCAG	1.6314	0.495489
CAAACA	0.782696	0.204239
GTGCTC	0.614276	0.181933
ACAGTC	0.329009	0.094402
GGATTA	0.650851	0.161046
TACAGT	0.791247	0.221539
TTAAGA	0.886411	0.257902
CCACAA	0.830547	0.219533
GTCCCT	0.939792	0.292261
CGAAAG	0.718637	0.191693
CAGTAT	1.03148	0.256091
GCTTGA	0.262079	0.0692385
GGCCCT	1.46318	0.456551
CCTAAT	0.911193	0.232468
ATGGTG	0.486869	0.120901
AGTCTG	0.569466	0.162139
TTCTAC	0.65084	0.187762
ATAAGT	1.17761	0.311931
TTTTTG	1.40803	0.374471
TGGTCT	0.54579	0.147052
CCGAAA	0.710793	0.193048
TAGTTC	0.749833	0.210358
CCTTAT	1.23102	0.335908
GGCGAC	1.29435	0.335912
CGGCGG	2.15055	0.615337
CGCGCT	1.77288	0.48187
AGGCGA	1.07929	0.27869
AGGTCG	0.927419	0.231056
GGGTTC	0.774709	0.229724
TAGTAA	1.13118	0.302151
CCCCGC	2.20633	0.657811
GCACTA	0.624499	0.178547
GTGTTG	0.310049	0.0861751
CAGCAA	0.858927	0.222682
TCCTAA	0.532029	0.1535
ACAGGA	1.1982	0.329102
TTAGCT	0.701986	0.199277
TCTATT	0.930145	0.264856
GTGACG	0.822762	0.224771
TTATCC	0.655705	0.182893
GGCGTT	0.8582	0.223486
AGCGCT	1.259	0.328805
GAGATG	0.65388	0.170745
TTTCAT	1.3896	0.396434
TAATGC	0.98969	0.257338
CACGCG	1.32672	0.343826
GCTGTG	1.34457	0.407057
GGGTAC	0.527015	0.144452
GCCCCA	1.58494	0.493882
GTGGGG	1.57726	0.508166
ATTGGA	0.620777	0.183826
CATGAA	0.780023	0.221674
GGTCCT	0.864263	0.255756
CGGCCA	1.52036	0.416823
TTGCAA	1.0461	0.296308
GCATAA	0.967134	0.246532
TCATGT	0.965831	0.264796
AAAAAG	1.55979	0.433885
CGCACA	1.01439	0.25601
TTATTA	1.22395	0.358544
GGACCG	1.36164	0.359218
AGAGAA	1.41108	0.388467
CCGGCC	2.03894	0.598839
TAGTGC	0.488147	0.156692
TGGAGT	0.66162	0.183148
ATGCTG	0.714369	0.173437
TACTGA	0.888607	0.237572
AATGAT	1.13889	0.319528
GAGATA	2.00798	0.534549
CATTGG	0.384701	0.112375
ACTAGT	0.985103	0.246313
CGTGAA	0.663893	0.186211
TCTCAC	0.855092	0.200686
GGCGCC	2.12121	0.626688
AGGTTT	0.631251	0.174307
ATCCTA	0.864286	0.218421
GTCTTT	0.663858	0.170759
TCCGGA	1.14008	0.299503
GAAATC	0.704699	0.19213
GGCATA	0.972019	0.239039
ACTGAG	0.783165	0.221618
TCCAGA	0.705212	0.212229
GGGCCA	1.33781	0.418763
TTATTC	1.01615	0.282682
TCATAC	1.2201	0.294449
GCAATG	0.586367	0.169813
GCCCCT	1.6672	0.517002
GGTGTC	0.738428	0.195336
TCCTCG	1.23627	0.323394
CACGGG	1.28543	0.326949
TGCCTA	0.53405	0.131445
TACCAA	0.74751	0.202003
CTCGGA	1.21337	0.310792
TATTAG	1.17069	0.311267
TGGAAA	1.10128	0.32139
GAACAG	0.720621	0.171239
TAGGTA	0.955619	0.256474
GTAATT	0.994626	0.279981
CTCATG	0.665349	0.199482
AGTAAA	1.02082	0.290856
AATGGA	0.662036	0.183974
GCGTCT	1.08859	0.275089
TAGATG	0.794481	0.194628
GTGTTC	0.21661	0.0633777
AATCTG	0.74217	0.19289
GGTATT	0.889033	0.230926
AACACA	0.910641	0.235766
GCATTA	0.981593	0.25421
GACGCG	1.45703	0.384027
CCACCC	1.55409	0.497019
TACTTC	0.853142	0.236078
CAATTG	0.935494	0.23867
GTCAAT	0.905757	0.237638
GTGAGC	0.909056	0.275008
CTTCCG	1.15612	0.31776
AGAGTT	0.601292	0.162243
CAAATA	1.02871	0.291959
CCGCGC	2.17776	0.626028
TAGCAT	1.08054	0.273758
GGCCAT	0.402335	0.107303
GGTTGA	0.282873	0.090818
CCAGCA	1.44354	0.427924
GCCCAA	0.534021	0.151237
GTTTTA	1.03338	0.284345
GCTCTG	1.31114	0.414766
AGCCTT	0.762952	0.207996
CGGACG	1.27335	0.324097
GGGCCT	1.53437	0.477975
TGTGAG	0.80897	0.216836
TCACGC	0.676979	0.179096
CGGAGA	1.33788	0.357986
ATTGCG	0.759877	0.242543
TAGGTC	0.472137	0.158586
CCCTTG	0.676058	0.216366
CTTAGC	0.25085	0.0776525
GGCTGC	1.68896	0.537252
CAAGCT	0.30797	0.0799635
CCACGG	1.2607	0.338895
GAGAGA	0.902511	0.273017
GTATAC	1.28625	0.307696
AAATGG	0.843046	0.235767
GTACCT	0.469111	0.161441
CCTCGC	1.73579	0.488507
ACGTTT	0.529816	0.179275
TTTAGT	0.957423	0.271014
TCAGCT	0.880053	0.249351
AAGCGG	1.15559	0.302711
CGGCTA	0.777327	0.210386
GACACT	0.224318	0.0717414
ATGGTA	1.1772	0.273942
GTGCCA	0.658619	0.188365
GACCCC	1.44558	0.425291
CCCCCG	2.04672	0.588129
ATATGC	1.21268	0.299197
GCGTTC	0.90946	0.233141
GTTTAT	1.06069	0.305024
TGAAAG	1.22822	0.31525
AATGGC	0.362632	0.0954477
CAGCAT	0.691544	0.159847
CGGGTT	0.991167	0.247215
GCGCGC	2.1241	0.602337
CTGGAT	0.366719	0.11343
CCAGCC	1.87922	0.576398
TTGATT	0.941724	0.262757
GGGAAC	0.756522	0.25758
CAGTCA	0.617029	0.167358
CTAAAT	0.948505	0.267776
ACCTTG	0.167893	0.0431031
GCAACA	0.642195	0.158678
AAAGTC	0.623732	0.165879
TTTCTC	1.30796	0.3687
ACTTGG	0.299877	0.0956313
CTGGCG	1.65168	0.475724
GAGGCT	1.30042	0.404347
TCGCGC	1.43075	0.370986
GTTCCC	0.668726	0.229198
TATCAC	1.30131	0.358917
GCTCAC	0.986621	0.289411
AGTCAC	1.13152	0.335025
TGCAAA	0.966612	0.254749
GGGCTC	1.63319	0.501953
AGAAAG	1.53122	0.432966
TAATAC	1.25237	0.308465
TGGCCG	1.48855	0.41422
GTGTTA	0.793978	0.208305
TCTAGC	0.351627	0.110652
GCTTGG	0.748142	0.234514
ACATAT	1.37537	0.345676
CACAAT	0.778475	0.237642
ATTTTT	1.69322	0.481215
ATATAA	1.31597	0.372437
GGGCTT	0.862673	0.280289
CTGGGG	1.776	0.563796
GATTCC	0.349902	0.098326
GCTAGA	0.314804	0.0929661
AAAGCC	0.62552	0.212221
GCTGGT	0.797742	0.247902
CACTTA	0.699588	0.199277
TGTTTG	0.807203	0.216749
TCAAAG	0.713317	0.188297
ATCCCC	0.80133	0.225849
TTCTCC	1.10516	0.337244
ACCAGC	0.858652	0.259427
GCGTGC	1.24309	0.323266
GTGTCA	0.39116	0.113556
CCGCAC	1.47064	0.388887
TGAGAC	0.798351	0.213171
CGAGCA	1.03698	0.248787
GTGCCC	1.29258	0.396969
GCATTC	0.298718	0.0903107
CGGCGC	2.14557	0.612613
TGCAAT	1.03974	0.304384
CTTTGA	0.672408	0.177569
GAGCAG	1.29729	0.413874
GCAACG	0.74097	0.198466
CCGCAG	1.81363	0.523724
ATGGGA	0.277624	0.078072
GACATA	1.05497	0.262323
CCGGGC	2.0959	0.613994
GTACTT	0.742845	0.207272
CGCGCA	1.63118	0.432751
CACCAG	1.10901	0.335543
CTTGTA	0.727126	0.185485
CAGCAC	1.11427	0.327083
TCTACC	0.286197	0.0929707
ATCATG	1.06051	0.258897
CATGAG	0.642215	0.195705
GGCTCG	1.58481	0.428466
ATGGGC	0.375888	0.099681
TAGTTT	0.921387	0.273172
TGGGAA	0.842274	0.260654
GCTTTT	0.924506	0.264322
CCATTG	0.435531	0.0926117
GTCCAG	0.76714	0.229783
ATGTAG	0.937751	0.236886
CGAACT	0.749438	0.212139
ATCATC	0.827552	0.217801
TTTCCA	1.02816	0.298791
ATGGCA	0.488153	0.127823
GTCAGT	0.338649	0.0931058
CAATCA	0.54675	0.158051
ACTCCT	0.449441	0.140735
TGCTTT	1.17527	0.33485
ATCATT	1.18638	0.329089
GGCAAA	0.427418	0.120586
TCGCCC	1.53088	0.414572
TCTATG	0.874495	0.219945
CTTGCG	0.857057	0.223956
TATCTG	1.8093	0.463265
CCGTCT	0.847494	0.218598
TTCCCA	0.892271	0.272374
ACTAGG	0.248752	0.0863542
GAAGAC	0.252895	0.0942775
GTATGT	0.979292	0.242534
TATGTC	1.17573	0.286228
ATCCCG	0.972346	0.244285
CTTTGC	0.619864	0.180785
GACGCC	1.47524	0.394298
TGACGG	0.790267	0.212866
TGCCTG	1.36289	0.386145
AACAAT	1.01018	0.28406
ACTTTA	0.955876	0.280599
CATGCA	0.51293	0.131748
CCATGA	0.458496	0.140243
AGACCC	0.981265	0.306126
TATAAC	1.30572	0.326697
AATGTT	1.15362	0.332407
GTGTAC	0.671951	0.18449
TTCAAT	0.955265	0.256418
TGAAGG	0.510533	0.151579
GAGGGC	1.61459	0.497494
GGATTC	0.314947	0.0804947
GACATG	0.639302	0.159561
ACTGTT	0.815166	0.22744
GCTGAA	0.621545	0.172248
TATTCC	0.681121	0.189485
ACACCT	0.913869	0.240906
TCGCGG	1.50405	0.393683
CCTGCC	1.77816	0.551806
CTTTCG	0.740332	0.189865
CTGCGC	1.89309	0.542053
CTCACC	1.0405	0.33407
GATCGC	0.779913	0.205572
AACACC	0.396176	0.0912802
ACATTT	1.36442	0.380435
GCACCC	1.38376	0.403953
TTTGTG	0.959418	0.253026
ACGCCA	0.733438	0.19522
CTACTT	0.691568	0.205821
TCTGCA	1.12021	0.325478
CACGCC	1.29388	0.367681
ATGTTA	1.17281	0.31018
AAGACT	0.560598	0.156389
GCACAA	0.2795	0.0803617
GCGAAG	1.18857	0.304588
CACACC	0.941333	0.268035
CGTCCA	0.918864	0.234296
AGCCAA	0.536197	0.167799
AAAGAT	1.14202	0.30526
AGCAAG	0.877048	0.226644
CTTGCC	0.500979	0.170811
TTACCC	0.326125	0.102397
TGCTAG	0.306838	0.0916067
ACTTCA	0.652852	0.180205
AGTCCG	0.942577	0.244299
GCCTCG	1.57329	0.441391
CTAGCA	0.360866	0.101509
CCCGGC	2.09904	0.612556
ACACGG	0.723087	0.183626
TCACCT	0.610653	0.178903
TGTCTT	0.907021	0.238349
TGATTG	0.518468	0.153178
AACTTC	0.99061	0.265751
AAGCCT	0.552434	0.176415
GGCGCA	1.61443	0.436783
GGAGAG	1.2862	0.425746
TGCAAG	0.567346	0.145897
CGCAGC	1.90592	0.545103
CATATA	1.38927	0.335573
ATTGGC	0.357739	0.11557
CGCAAG	0.873626	0.218526
ACTTAG	0.710374	0.20282
TCCTAG	0.216113	0.0670268
TTGTCA	0.680006	0.18876
CGACGG	1.14618	0.29108
TTTCGG	0.783921	0.204077
GTTAAC	0.80612	0.228294
GTTGCT	0.375037	0.10446
ACATGA	0.982237	0.258679
ATGGTT	0.996985	0.242977
AGAGGT	0.475609	0.140373
AGAGCG	1.25434	0.330795
ATTTGC	0.793462	0.215759
GGTAAG	0.243758	0.0800971
TGGGCT	1.10257	0.352864
GACTTA	0.826569	0.219343
GCAGTT	0.515135	0.152136
CGCCAT	0.946558	0.248487
CTCATC	0.614052	0.180982
CGAAGA	0.790709	0.202388
GCGCGA	1.40631	0.365967
CTTAAA	1.03035	0.282447
ACCGCC	1.48699	0.40035
GGGGTG	1.5339	0.483333
ATCACG	0.635374	0.216495
TAGAGC	0.193331	0.0682181
CACAGG	1.18567	0.356542
ATCTCA	0.854282	0.22108
ATGTGG	0.680114	0.172515
CGCTTC	1.23891	0.325659
CTGAAC	0.290722	0.0855555
CAATCC	0.251266	0.079902
AAGTAG	0.620474	0.188292
GATCCT	0.222318	0.0699371
GGGCCG	2.11501	0.613766
CACCGA	0.907524	0.223317
TGTGAC	0.664563	0.196196
GAGGTA	0.286185	0.0969541
GGACCT	0.857779	0.251054
CATTTG	0.933277	0.25038
CCTGAT	0.326057	0.0932517
GAAGAA	1.15728	0.31002
TGTTAC	0.801592	0.205609
CTTCGG	1.04675	0.268505
AAGTGT	0.614785	0.175311
GGAACC	0.75424	0.243633
CGCTGT	1.01313	0.265508
TGGGAC	0.82853	0.253992
CCTAGT	0.316514	0.100944
GCAGGA	1.3632	0.428436
CAAGGT	0.248163	0.0632773
AATCCA	0.49449	0.130985
CAACTT	0.641911	0.178458
CTATAA	1.22399	0.306287
TTACTC	0.75636	0.204189
GTGAAC	0.274519	0.0781992
ACCTTT	0.521809	0.141405
CACCCT	1.04681	0.32217
AGGTAT	1.01033	0.254723
GATATC	1.21036	0.315758
TCGGTG	0.913625	0.229313
GCGACC	1.3326	0.346925
ACTAAT	1.30155	0.346861
AGGGGC	1.6611	0.520409
AGCGCC	1.78338	0.507649
ACCTAG	0.37866	0.116727
AGTCCA	0.213692	0.0699395
TACAGG	0.415935	0.100186
GGAGCG	1.89118	0.535463
TTAGTC	0.991821	0.285849
GCCGAG	1.63998	0.46662
AGTCTA	0.789144	0.210147
AGTTCT	0.771878	0.208928
CTACCA	0.421544	0.110341
AATCTA	1.13915	0.290815
GTTGGG	0.639955	0.206083
ATCTTG	0.670136	0.172561
AATTAC	1.00858	0.289068
ACAATT	1.04326	0.280384
GGTCTT	0.291389	0.0672553
ATTAAA	1.39238	0.401423
AGCACG	0.877955	0.213485
TTGGTG	0.42344	0.108589
CGGAGG	1.75103	0.498701
AGCTAT	0.935874	0.236912
ATAGTC	1.12083	0.28417
TTTGGG	0.780106	0.230386
GCGCAC	1.55952	0.410564
ACGGAG	0.942038	0.240723
GACTCC	0.720891	0.234707
CTCTCT	1.16086	0.339902
GCCTGC	1.51153	0.484035
GTGCCT	0.728191	0.216394
AGGTAA	0.487634	0.152039
ATGACG	0.649245	0.230396
GCCGCA	1.61411	0.44713
TGTGTA	0.66189	0.199427
TGCTGA	0.892281	0.239219
CATAAA	1.25819	0.344729
CCGTCC	1.43698	0.382075
CCGGTC	1.24823	0.319231
GTCATT	0.991107	0.27096
GATTGC	0.703627	0.184554
CGCCGA	1.45625	0.38326
ACGGGG	1.24403	0.334102
GGGTTA	0.31178	0.104392
ATTGTG	0.760942	0.229656
CCTCTC	1.23422	0.412647
ATCATA	1.31216	0.330949
TAAGAC	0.816305	0.210399
ACTGGC	0.476173	0.151359
GACTCT	0.282127	0.0921796
GATTCT	0.501181	0.141377
CCAGTC	0.657824	0.20304
TGTGAA	0.968892	0.259306
CTGCAA	0.968171	0.251765
CACTTT	0.967062	0.242627
ACAGTT	0.806709	0.227053
GCGGGT	1.5244	0.413087
GTGCAA	0.752566	0.208003
GCCCAG	1.74684	0.548129
ATTCAT	1.05666	0.288216
TAGCAA	0.763646	0.21621
ATTCCC	0.441037	0.121004
CTTAGA	0.582257	0.167548
GGAAGT	1.89274	0.539661
GAACAA	0.594962	0.157215
CTATAT	1.45281	0.346423
ACACCA	0.380818	0.0935882
GGCATT	0.462153	0.128139
CACATG	0.686389	0.187773
GATCCA	0.30585	0.0933323
GCGGAC	1.44346	0.377236
TATTCT	1.01411	0.295374
TCTAAA	0.914835	0.257196
ATTATA	1.35214	0.372821
GGGGCC	2.0165	0.610547
TCGCTG	1.12098	0.28286
TCTGTA	0.841166	0.218678
TCAGTC	0.354398	0.0919987
GTTTGC	0.413693	0.120404
TTTTGC	0.849908	0.231636
CTCTCA	0.858074	0.228589
AGAACT	0.768858	0.213196
CCAAGG	0.880575	0.278972
TTCGCT	0.795331	0.19436
ACCAGT	0.335321	0.0989823
TCATCT	0.952299	0.264551
AGCTCA	0.710537	0.198136
GATCAG	0.188494	0.0614096
GCATAT	1.15123	0.282941
CTAGTT	0.741206	0.196866
GAAAAA	1.44682	0.424832
GAGGTC	0.575955	0.18249
TATAAG	1.26208	0.308788
CCCCTC	1.72507	0.541889
CTTGGG	0.860056	0.283034
GCATGT	0.600713	0.139331
GACCCG	1.54073	0.412737
GGAAAT	1.19471	0.359771
GGTTAA	0.612107	0.175625
ATTCAC	0.69228	0.183766
TACCAC	0.664433	0.163992
ATTACA	1.05452	0.283641
GCCCTG	1.66336	0.530257
GGGAAG	1.52248	0.485077
GGGTCA	0.628976	0.189831
GCGAGA	1.08042	0.280609
CAAGCA	0.53625	0.130484
GGTGAC	0.772526	0.224329
GAGTAC	0.612789	0.182852
CAGGGC	1.65907	0.523612
AATGAC	1.03647	0.274322
TGCCAA	0.604919	0.173769
TGTTTC	1.2026	0.344503
GAGCTT	0.349212	0.122955
GTCTAG	0.484073	0.140223
CCTGGA	1.24413	0.398809
CAGCTC	1.31325	0.421276
GATCAA	0.752754	0.201265
TTCCAG	0.978096	0.297285
ACTGGT	0.38271	0.108919
TTCCAA	0.681291	0.187642
GGGTCT	0.926259	0.284926
CAAGAA	0.85877	0.233097
TAGAAA	1.09208	0.306306
GATTGT	0.839208	0.19219
CTTAGG	0.2635	0.0823912
ACCTCT	0.483888	0.138939
AAAATT	1.38851	0.397565
ACCACT	0.671577	0.170384
AGAGAC	0.708587	0.2156
CAGGAG	1.66024	0.503671
TAAGAA	1.08317	0.303362
TCTATA	1.29851	0.304385
AATTGA	0.968874	0.260029
GGGCTG	1.76383	0.563571
TTGCCT	0.67644	0.183093
CCTCGG	1.72915	0.488417
AGGTGT	0.838745	0.204856
GTAAGT	0.751426	0.202954
AGCCCC	1.72391	0.538733
ACGCTG	0.877451	0.230344
AGGATC	0.166241	0.0483977
GGAACG	0.969166	0.247939
ATAATG	1.15956	0.324248
TCTGTT	1.13448	0.295783
CGGGCT	1.75296	0.493706
TGTTCT	1.03118	0.263804
ATCCAA	0.668269	0.191029
TGCCGC	1.60713	0.438261
GCATCA	0.40224	0.126751
CCCATC	0.821907	0.251739
CAATGA	0.709355	0.21081
ATGGAT	0.972087	0.219519
CTGGGC	1.78112	0.552796
AATTAT	1.34091	0.386164
AACAGA	1.12374	0.291872
ATCTAC	1.10305	0.271078
TTGGAA	0.6762	0.191151
TTAGGC	0.456782	0.147104
GGGTAT	0.725801	0.192948
CAGTTG	0.429345	0.115254
GTTTTG	0.847907	0.234519
ACAAGA	0.611489	0.167942
TGGTTA	0.754207	0.218557
CCGCCT	1.8136	0.532445
ACCAAG	0.3393	0.0831219
GCTCAT	0.227718	0.0684785
TCGGGA	1.05165	0.272205
GACGGG	1.28074	0.337866
ACTCTC	0.305046	0.101732
GCCCAT	0.448058	0.113468
GAGAGC	0.9596	0.308781
GACTGT	0.354694	0.0976693
TGGCTG	1.30944	0.406836
GTAGAA	0.573915	0.17197
GCTAGC	0.529741	0.140119
AATACC	0.933312	0.226406
CCCCAA	0.877562	0.299894
TTCAAA	1.11302	0.31131
CTGAGA	1.07835	0.298236
AGGGAT	0.258662	0.0788085
TGTCCA	0.388091	0.110538
GTGTTT	0.819189	0.224205
ATGCAC	0.320929	0.0960094
CTACCT	0.283059	0.0913275
GTAATC	1.03624	0.229267
ACCATC	0.418868	0.102028
ACCCTA	0.329005	0.108582
TCCACA	0.53757	0.143361
GCTTTG	0.662072	0.203311
AGGCAT	0.523674	0.133883
AAGTTC	0.678021	0.178264
ATCCAG	0.302946	0.0900861
TAACTC	0.570011	0.176524
ATGGCG	0.989104	0.258674
AAGATT	0.977973	0.280598
TGCTCA	0.798966	0.220028
GGCGGC	2.16694	0.635992
AGATCT	0.50867	0.128773
TGACCA	0.48762	0.10681
AAGGTA	0.671625	0.196357
AATGGG	0.428543	0.0968533
ACTTCC	1.82062	0.518888
CAAAGG	0.66437	0.186602
GAGACT	0.437127	0.138548
TAAGAT	1.16892	0.313117
CCATAT	1.12177	0.27055
AATCAT	1.24774	0.347241
GCCTTT	0.68606	0.19803
TCTGAA	0.944555	0.249288
ACCCCA	0.978913	0.313179
AGTGCA	0.587187	0.149853
CAAAGA	0.984331	0.249785
GTAGGA	0.210464	0.0681656
GCCACA	1.05273	0.28896
GGCCGA	1.47371	0.400598
AATTTC	1.04917	0.30114
AGTCGC	0.909614	0.234351
CTGTAG	0.395051	0.0924667
TACATA	1.25605	0.328788
TGCCGT	0.662715	0.173457
CACAGC	1.33247	0.397436
TCCCAG	1.59295	0.48176
TTGCAT	0.955908	0.279792
TCAGAT	0.764892	0.207156
AGACTA	0.755533	0.207092
GTATTA	1.36805	0.336093
GACTAT	1.11539	0.279152
TATCAT	1.38982	0.383044
CGAGTC	0.933605	0.241026
TCCATT	0.674282	0.184262
ACAAGT	0.568795	0.159149
TGTGAT	0.707684	0.19096
CCTACC	0.448659	0.123412
GCAATC	0.642894	0.175859
AGAAGT	1.00933	0.267204
GCTCCT	1.21999	0.390454
GAGGAA	1.80555	0.538353
ATTTAT	1.52298	0.438865
GAGAGG	1.22259	0.405998
TACAGA	0.822249	0.223688
TTAACC	0.609937	0.178991
CTGAGT	0.956275	0.278557
GCTATC	0.88371	0.265288
GAATTA	0.983058	0.271711
AATAAA	1.52173	0.429592
GAACGT	0.653283	0.192988
GTGGAC	0.478394	0.127191
GGAATG	0.376046	0.107291
TGGGTT	0.733938	0.177904
CAGTCT	0.549523	0.150659
CAGAGA	1.35594	0.379045
CACGTG	1.0221	0.258894
TATGGG	0.545345	0.146666
TGAGTT	0.68491	0.181979
TTCACC	0.349441	0.103809
TGCCTC	1.20295	0.365671
AAGGAC	0.268576	0.085424
AGTGTG	0.734466	0.176363
CATAAT	1.27106	0.32501
TTCAGC	0.597658	0.175875
CTGCGT	0.97954	0.252688
AGCCGG	1.70034	0.483075
GTAACT	0.665445	0.191484
AGAACA	0.912543	0.23495
ACTCAT	1.20568	0.357372
TCCATA	1.00615	0.248708
TTAGGT	0.758848	0.201276
GTTAGG	0.274575	0.0918338
CATTGC	0.561584	0.159222
TACATT	1.12243	0.310104
AGATAG	1.31057	0.321858
TCAGTA	0.767382	0.215648
ATCACT	0.858062	0.224053
TCCCAA	0.722322	0.191554
AGTGCC	0.578162	0.183673
TTACCA	0.765579	0.211688
ATGTTG	0.803951	0.226228
TTTTGT	1.35115	0.364247
TCTCAT	0.854777	0.228865
TAGAGT	0.805218	0.208268
ACATCC	0.402156	0.12734
GTAGTC	0.604558	0.184739
TGATAA	2.05307	0.565286
GCTAGT	0.672294	0.197507
GCCTCC	1.69442	0.536605
TGATTA	1.18807	0.343838
CAACCT	0.320145	0.0935519
GTATGA	1.22135	0.298867
ACACTT	0.641779	0.180664
CAAAGC	0.577408	0.190397
TCTCCC	1.20125	0.394221
ATCAAC	0.944214	0.238547
CATCAA	0.759512	0.195631
ACGTGA	0.591646	0.178045
CCCGGT	1.31555	0.343511
TTTGTC	0.63276	0.165858
GTCAGC	0.676097	0.18557
GTAAGA	0.580175	0.180253
GAACCA	0.459849	0.100439
TCTTTT	1.59158	0.432045
GGCCCC	1.96897	0.605525
GGCGAA	0.994895	0.247743
TTGTAG	0.57232	0.166893
ATTATC	1.31677	0.362136
AGGTCT	0.365417	0.117893
ATCAAG	0.748323	0.194006
GACAAT	0.913112	0.214796
AGAAGC	0.799165	0.26208
TATCTA	1.32115	0.353829
GGGGTA	0.441608	0.115722
TCTAAG	0.623099	0.163346
GGAGCA	1.07111	0.3333
CCGGGG	2.12952	0.620186
TCCTTA	0.686544	0.192757
CTGGTA	0.362488	0.0963004
TTGTTC	0.629476	0.170502
GTTGTG	0.398752	0.12906
CTCCTG	1.65078	0.496744
CCACGC	1.42029	0.393764
GTCAGG	0.713081	0.21412
ACATGG	0.382053	0.114042
TGGGTA	0.378723	0.102866
ATCAGA	0.785041	0.209294
CATACC	0.846059	0.222964
AGTATG	1.07368	0.256651
CAAAGT	0.654236	0.171348
CGCGTG	1.33777	0.349636
TTACTT	0.991523	0.290088
GGCCTA	0.476213	0.123781
ACTTGT	0.563538	0.151903
TCGAGA	0.697784	0.199262
GTTACC	0.364146	0.127264
ACGGTG	0.71278	0.187739
GTTAGC	0.594541	0.185965
ATGCAG	0.581538	0.138541
GCAAAA	0.855964	0.234302
CTCGCT	1.18754	0.305232
ATACAT	1.21254	0.304159
GGTGAT	0.307807	0.0810781
GGGACC	1.51628	0.446914
GGCTCA	1.17865	0.349053
AGTTAG	0.645593	0.19519
TCCAAG	0.442827	0.142181
ACTCGG	1.01284	0.25966
ATACTG	1.00844	0.254763
CTTTCT	1.46752	0.410065
GGTATG	0.973882	0.231675
GGGAAT	0.273076	0.078866
ACTTTT	1.0712	0.304241
CCCTGA	0.974898	0.316251
CCCAAG	0.921075	0.309767
ACTTTC	1.07469	0.276209
ACCTGA	0.395893	0.115662
ACTGCG	1.01409	0.265009
CTAGCC	0.342942	0.0936653
GGAGCC	1.76577	0.546218
AAGGAT	0.578234	0.158052
TGTAAG	0.660111	0.186212
AGGTTC	0.249348	0.0797764
CCCAAC	0.66654	0.203974
GGGTGA	0.873453	0.275069
GAAACG	0.682016	0.188469
GGGGCG	2.24815	0.666103
CTCTGA	0.92397	0.266466
AGGGCC	1.48403	0.46222
CCTTAA	0.51909	0.148095
CCAGAA	0.873946	0.258222
TTCTAG	0.599491	0.168602
TCGTGG	0.738396	0.194787
CAGTAA	0.826935	0.227378
GCCTTC	0.830405	0.271341
GGGCAT	0.417346	0.115441
CTTTCC	0.99082	0.328383
CCTACT	0.301123	0.077475
TCTTTG	0.950326	0.239054
GCGTGA	0.753106	0.190411
ACACGT	0.581752	0.18712
ATAGAG	0.747984	0.190367
GACCAT	0.623658	0.144094
TAAGGG	0.470288	0.106914
ATCACA	0.743322	0.200848
AATAGG	0.72095	0.200853
TCTGAT	0.840142	0.219906
TAACTA	1.20319	0.302659
AAAGCT	0.758107	0.212024
GAGGCG	1.84204	0.528046
TTCGGC	0.944768	0.236914
CACACT	0.624112	0.175396
TGTAAT	1.12348	0.284929
CAACCA	0.396394	0.105953
CCACCA	1.19887	0.348951
GGTTTC	0.911053	0.228624
GACTTC	0.422118	0.131242
ACCGCA	0.800105	0.208374
TCACGG	0.776414	0.198015
GATAGC	0.926585	0.263282
ATGCTA	1.11694	0.284212
GTCTGC	0.726744	0.23549
GTTCCT	1.10407	0.313948
TACTGG	0.393914	0.108147
GGTGGC	1.51039	0.472495
TACTAA	1.15308	0.276669
TTAATT	1.2544	0.364345
CCAACT	0.162719	0.0487712
TGTACC	0.708349	0.185915
TGAACA	0.694108	0.192371
CATTGA	0.904971	0.222582
TTGCTA	0.737031	0.219215
CGCTCG	1.56186	0.409389
CTAACC	0.347999	0.123016
CACCAT	0.603304	0.155899
GCCTGA	0.809452	0.263487
TAATAA	1.22254	0.36151
GCTGAG	1.35402	0.414857
TTTACA	1.07737	0.304171
TACATG	1.1547	0.268847
TCTTGT	0.666744	0.179017
GTGGTC	0.569884	0.154541
AGTGAG	1.21851	0.327185
TGGTTG	0.480554	0.110666
AGCAAA	0.989711	0.270935
CACCCA	1.20783	0.366136
GAAGCG	1.22951	0.323062
GGCAGT	0.563331	0.187822
GTAAAA	0.929415	0.270215
TTTTTA	1.61172	0.455535
CATGCC	0.606154	0.132548
AAGCAA	1.08893	0.289546
TATCTC	1.88016	0.496654
CGCTTT	0.792187	0.195728
AAGGCG	1.19035	0.320457
GCACCA	0.688586	0.208756
GAGGGT	0.849444	0.270014
TAAAAA	1.5917	0.454271
GAGTTC	0.358927	0.0959259
CAGATC	0.249288	0.0689074
CACTAA	0.711994	0.189966
CTTGAA	0.737351	0.189277
GAGTAT	1.00375	0.248079
TGCACG	0.872389	0.206801
GTCGGG	1.35948	0.350857
TCTCTT	1.26451	0.338994
CATCCT	0.698357	0.197668
AACTAG	0.764148	0.207848
GGGACT	0.90085	0.279404
GAAATT	1.00367	0.286796
GTGAAT	0.753162	0.201056
TAAATA	1.22953	0.354734
TGTCAG	0.553284	0.148583
CACCCG	1.46396	0.400236
AAGTGA	1.54291	0.404628
TTGTGC	0.34127	0.0935312
GCAACT	0.343954	0.0829209
TGGCCC	1.34945	0.425188
ATTTGA	1.04986	0.293122
CGTGCG	1.29198	0.331784
GTGGGT	0.957391	0.267983
ATGCCT	0.527207	0.135382
CTAGGG	0.59294	0.168104
CTTTTG	0.927044	0.262946
AGGCTC	1.01848	0.326458
AGGGGA	1.19818	0.398943
GCCAAA	0.47684	0.131321
ACCAAT	0.67501	0.196497
CCGCCG	2.12011	0.607367
GGAGAT	0.575759	0.133994
GTAATA	1.13555	0.302425
CCTCAG	1.35605	0.421632
CTCTTC	1.03546	0.306406
TGAATC	0.899672	0.236543
CAGCCG	1.77062	0.498923
AACTCC	0.312084	0.107685
TTCATT	1.22392	0.346746
GGGACA	0.961206	0.300405
AGGCTG	1.8289	0.533001
AGTTGA	0.663033	0.188214
CTGGTC	0.60281	0.191192
GCCGAC	1.18101	0.300566
AAAATC	0.931848	0.257754
TTGGCG	1.02513	0.255386
GCAATA	0.973794	0.256933
ATGCCC	0.484416	0.132429
CTTCCA	0.793803	0.243293
CTCCAG	1.6084	0.49991
GATGAT	0.882418	0.229453
GCTTTC	0.609735	0.195444
AGGTTA	0.683644	0.188647
GGGCTA	0.427145	0.113765
AGTGAA	1.29572	0.313197
AGGCCC	1.48478	0.462687
CATCTG	1.31901	0.342162
ATGGAC	0.494538	0.131095
GGCCAC	1.25575	0.394706
ATATAT	1.43734	0.378131
AGATCA	0.598472	0.155856
ATCCAT	0.894693	0.210127
GTAGGT	0.355175	0.124735
CCCTCT	1.33068	0.432105
ATTTTA	1.45958	0.417905
AGAAGA	1.16689	0.310733
GGTCCG	1.33853	0.347784
ATGCTT	0.794253	0.223257
TCCTAC	0.256778	0.0804017
CCCCAC	1.57406	0.504954
GCATAG	0.869571	0.204078
GAAACA	1.13798	0.319109
TCCACT	0.405697	0.114924
AATAGT	1.1067	0.290082
CTGGTG	1.13752	0.350641
TATTTG	1.07066	0.302838
TTAGGG	0.248292	0.0742211
CACATA	0.979344	0.242898
TTGTGT	0.715479	0.192552
GTACAT	1.12092	0.268135
ACTTGC	0.249296	0.0654602
AAGAGA	1.21448	0.322272
AAGGGG	0.946204	0.324203
CCAGAC	0.849261	0.278695
GTTCTC	0.531351	0.150447
GATGCT	0.335104	0.095
CCTCCA	1.18685	0.396222
AGTGTT	0.695024	0.196451
TCGCCT	1.09919	0.276784
CCCGAC	1.35193	0.35231
TAACAG	0.856921	0.23671
GGTATA	1.27175	0.305514
TTCCCG	1.37539	0.369352
CTGAGG	1.31287	0.41339
CCAGGT	1.26746	0.366691
AACCTG	0.43511	0.131158
CCGCTC	1.81003	0.503734
GTGGCC	1.2629	0.403529
CGGCAG	1.68903	0.47454
TGGCGT	0.799543	0.208345
CCTCCC	1.89236	0.590782
ATCAGT	0.897291	0.249774
GAGCAT	0.359006	0.0865465
CAGCTT	0.978803	0.27478
TGATAC	1.16128	0.272908
TATTAA	1.18125	0.354793
GCCCTA	0.432708	0.114009
CACGTC	0.778045	0.210584
CTATAG	1.21441	0.282253
GACATT	0.753013	0.201746
ACATCT	0.764768	0.208789
AAGTTA	0.978562	0.278971
CTCCGG	1.83698	0.517288
GCTCAA	0.343065	0.0789539
GCATAC	0.882089	0.243735
GTCCAA	0.258978	0.0895573
CACAAC	0.411142	0.120687
ATACAC	0.900379	0.224083
CCGTGG	1.21461	0.33099
CCCAGC	1.87679	0.579975
AATACT	1.12669	0.290639
GTATGG	0.860965	0.210328
CCAATA	0.866565	0.219589
TTGGGT	0.269143	0.0637034
CCCAAT	0.378702	0.103386
GCCATC	0.489092	0.148247
CATTAA	1.14675	0.317289
CCCACG	1.43516	0.395487
GCGATT	0.670548	0.196572
GTGCAG	1.153	0.351044
CTTACA	0.761298	0.205506
GACCTT	0.271139	0.0601725
CGCGAT	0.843026	0.230043
GACCGG	1.19636	0.312846
ATCCAC	0.236936	0.0728415
TGTTAA	0.914688	0.264999
GGGGGT	1.36281	0.408114
TGCGGG	1.73069	0.479855
TTGTGG	0.768797	0.204694
TATCAG	1.6328	0.4502
CTTTCA	1.30565	0.3338
TCTCCG	1.32983	0.358666
CTAATC	0.985244	0.283845
GTATCT	0.83811	0.219892
ACTGCA	1.13197	0.292254
GATATG	1.26021	0.331667
GACGGC	1.2811	0.333302
AGCACA	0.68282	0.169791
CAAGAC	0.363741	0.107124
CGAAGC	1.06197	0.268348
AGCAGT	0.611172	0.165254
AAGTGC	0.441804	0.117946
TTGGGA	0.653985	0.171874
GGGAGC	1.73721	0.529672
AGAATA	1.09902	0.304594
CGTCCT	1.11575	0.290478
AAGACC	0.21485	0.0585744
CGCGCC	2.11782	0.606667
CGCGAA	0.963658	0.25153
TGGCTT	0.872466	0.242281
ACGCGC	1.34787	0.351725
CTGTTG	0.645201	0.161861
ATGGTC	0.677203	0.169631
TAATGA	1.20643	0.332163
GAAAAT	1.19238	0.333151
CGCATG	0.858735	0.214952
ATATGG	1.08205	0.254565
TAGTAG	0.964444	0.235519
AGCGAT	0.642641	0.186557
TGGCCA	1.15012	0.335258
TCAGCC	1.10999	0.348424
TATGCA	0.981188	0.241366
GTAAGC	0.539857	0.168839
CAGGCT	1.48558	0.438254
TCTGGG	1.29936	0.408812
ACAGCT	1.43602	0.33416
TGTCAT	0.880397	0.258132
TCTGAG	1.03033	0.30311
ACACTC	0.255951	0.0694507
ATTGGT	0.602625	0.186022
TAGAAT	0.958319	0.266485
CCATAC	0.807986	0.201739
CATTAG	0.842729	0.225146
GATGAA	0.669636	0.202158
AAACGC	0.728528	0.19166
TCATGC	0.680783	0.172624
TGCCCC	1.46955	0.460656
GGCGCT	1.7755	0.505031
CCCAAA	0.814832	0.224962
TCCTAT	0.722829	0.20232
ACTAAC	0.877687	0.233774
GGATGG	0.801195	0.24775
AACTAT	1.19302	0.300066
TCACTG	1.11896	0.298926
TAGTAT	1.30757	0.318557
TTAAGT	0.893882	0.263241
TCAGCA	0.910921	0.244653
CTAATG	0.989528	0.256239
CGGCTT	1.08959	0.285589
GGGTCC	1.53492	0.442583
CAGGCG	1.66921	0.486242
GTGAAA	1.43857	0.382854
GCTGTC	0.845367	0.26928
AAGTTG	0.620926	0.179676
GGAAAA	1.25173	0.390683
GATCCC	0.834683	0.207885
CGTCTT	0.703784	0.178799
ACCAAA	0.749363	0.213132
GGAGAC	0.947131	0.309152
GAGAAT	0.686973	0.179408
AGCCTC	1.28675	0.406248
ACGGCG	1.3122	0.334264
CGGGAT	0.99607	0.256737
ACCAAC	0.317427	0.10714
AGGTCC	0.816671	0.219017
GTCGCC	1.30564	0.347071
CTACAT	0.947299	0.241396
TGGGCA	1.15714	0.333668
GGACCA	0.628207	0.171361
TAGACA	0.711376	0.191603
TGTCTG	1.00235	0.281538
TGGAGC	1.08384	0.341975
TGTCTA	0.773857	0.201047
TATGAC	1.17822	0.326263
TTTGCA	1.00085	0.267525
CTGGTT	0.588887	0.163046
TTAATC	0.994852	0.29304
GCACAT	0.475588	0.116707
AATATT	1.26722	0.376714
CTATCA	1.04961	0.281046
AAAAAA	1.63609	0.456612
GGCAGC	1.66928	0.525098
GTAAGG	0.269063	0.0924532
CTAAGC	0.369771	0.108244
ACACCG	0.776469	0.2029
CACGCT	0.886337	0.225928
GACAGA	1.05798	0.288826
TCTTTC	1.26999	0.348987
AGAAAC	1.29427	0.334362
CATGTC	0.42004	0.128855
AATAGC	0.844006	0.238772
TCCACC	0.915726	0.283023
GATCTT	0.514714	0.138288
ACTCAG	1.03579	0.304207
GGCTAA	0.336311	0.103987
CATGAT	0.986219	0.265941
AGGTGA	0.567463	0.177156
ATGGCT	0.357977	0.0882907
GTTTCG	0.768011	0.211081
AATTGG	0.752014	0.206345
CCGAGC	1.73063	0.478496
GGAGGA	1.3836	0.461018
TGGGCG	1.62904	0.465467
CAGTGG	1.19848	0.345415
GCGGAT	0.884442	0.226879
CTCCTC	1.34032	0.442134
AATAAT	1.18021	0.347384
CCGGTG	1.32636	0.347207
TGTATA	1.28776	0.324329
CAGTAG	0.299213	0.0782127
GCATGC	0.302857	0.079812
AACTAA	0.981653	0.276492
CGGGAG	1.9006	0.550529
TTGGTC	0.293838	0.0954782
CACTTG	0.426503	0.111686
GTTTTT	1.22146	0.342084
GCTGAC	0.668285	0.187427
GCAAGA	0.603105	0.155772
AAACTT	0.970133	0.273446
TTGCGG	0.838942	0.21809
CGTGGC	1.31393	0.355564
CTCCTT	0.963828	0.305764
GATACA	0.921936	0.233132
GAATAT	1.08102	0.286816
GGCATC	0.516354	0.129792
GAGCGC	1.85518	0.517474
TTATGC	0.937658	0.242673
GACAAG	0.25068	0.0575908
ATATCA	1.43417	0.369756
ACATTG	0.888231	0.231564
ATGTAC	1.05494	0.24766
AGTGTC	0.22953	0.0660011
AAGCCA	0.902406	0.251045
ATTGAG	0.632609	0.181526
TGGATG	0.327192	0.0905217
TAAGAG	0.732883	0.183218
GATGAC	0.637682	0.199801
TAGCCT	0.36211	0.109285
TCACGT	0.656537	0.193968
GCAGAC	0.632463	0.204561
ACCGCT	0.879698	0.223027
GGCACG	1.0832	0.285621
TGAACT	0.568814	0.151548
CCCACA	1.10844	0.328781
ACAGCG	1.03144	0.26873
AGTAGG	0.235225	0.0665473
ATGTAA	1.1201	0.319648
CAATTC	0.642288	0.180503
GTGTCT	0.608572	0.160657
AACGCG	0.96886	0.24486
CTGAGC	1.19218	0.381928
TGTAGT	0.64235	0.171086
GTGGGC	1.31515	0.411588
TTAAAC	0.912987	0.264807
CCACAT	0.641602	0.157497
ATATAG	1.26239	0.310372
ATATCC	0.948169	0.241394
GGATGA	0.480694	0.139349
AGTAAT	1.11418	0.308235
GGACCC	1.60843	0.465463
TTTCTA	1.12268	0.316899
ATCTTC	0.623887	0.155705
GATTTC	0.631449	0.18374
CCCAGA	1.33528	0.425384
TCTGCC	1.20809	0.36331
CCATAG	0.56571	0.146759
TTCGCG	1.03022	0.260211
GGGCAC	1.33137	0.399751
AGATTC	0.44497	0.122093
CTCGCA	1.0788	0.267687
TGTGGG	1.1615	0.344275
GGTGCG	1.49263	0.398448
GATAGG	0.743461	0.2051
GACCGC	1.30693	0.343314
GAGCGG	1.7926	0.497569
TCCCTG	1.39736	0.440181
CTAAGT	0.707556	0.186325
CCCGTG	1.18692	0.316974
ATTCCT	0.571598	0.157711
CGACCA	0.832818	0.215991
GTATGC	0.958854	0.241678
CCGCGA	1.49155	0.392417
ACATAA	1.22804	0.321992
CAATAC	0.956048	0.235784
ACATAC	0.97741	0.236389
GTAATG	0.936081	0.247029
CCAGTG	0.809545	0.24876
CATACA	0.990762	0.2469
TTAAGG	0.529876	0.152189
CGAAAA	0.699652	0.197919
CTGCGG	1.86717	0.540787
AATGTA	1.12455	0.311421
CACCTT	0.432132	0.130105
ACGGGC	1.15975	0.29118
GTGTGG	0.953571	0.283063
TGGGGT	1.01863	0.323386
AGTATC	0.949234	0.235831
TTTGGT	0.730016	0.200052
GGGGGC	1.97774	0.611294
GAAGTC	0.452976	0.151315
AATTCC	0.555572	0.148171
CTTGGT	0.309049	0.0795418
AAAAGA	1.57893	0.435895
TGGTAG	0.367742	0.102882
ACTCTA	0.633047	0.173827
TAAGGT	0.838123	0.228975
[truncated: 1,602 more rows]

## Sheet: metric_plot_motifs
	max	gini
CEBPB	3.01647	0.929312
LHX6	2.4304	0.78823
PBX3	2.57461	0.797829
NR1I2	1.71439	0.469176
TEAD4	1.70697	0.493998
DLX5	1.94448	0.581156
MYF5	2.95602	0.960213
POU3F1	2.8973	0.908159
TFAP2B(var.2)	2.82126	0.86489
THRB(var.3)	1.44413	0.434997
EBF1	2.04946	0.979466
ESR1	1.57554	0.465081
LHX1	1.8673	0.590206
ZNF148	2.85696	0.925283
MNT	2.36032	0.669373
HOXB8	1.8638	0.604983
GLI2	2.4385	0.749025
PKNOX2	2.61806	0.771669
FOS	2.56307	0.984282
STAT3	2.49149	0.766396
BACH2	2.75414	0.976577
JUND	2.64632	0.984152
ETV6	2.61019	0.971128
HES1	2.96663	0.902759
NFATC4	2.28258	0.705249
RARB(var.3)	1.45299	0.431241
IRF5	3.06927	0.893898
TBX6	2.60125	0.837114
PKNOX1	2.4753	0.762691
HOXA13	2.33986	0.71032
MEF2A	2.83366	0.936484
HIF1A	2.41319	0.693356
SREBF1	1.68353	0.485034
RORC	1.30361	0.386074
PRRX1	2.48383	0.804331
HOXD8	1.89634	0.615604
TBX4	2.62122	0.801073
BATF3	2.54001	0.985158
MAFK	2.90198	0.920641
BATF	2.5334	0.985375
USF2	1.80593	0.429217
ZNF263	2.84798	0.869361
VSX1	2.46104	0.780667
NFKB1	2.34922	0.658958
ZNF652	2.11161	0.614653
PDX1	2.40097	0.789243
POU6F1	2.35384	0.76441
ARNT2	2.40408	0.705692
SCRT2	2.23848	0.658541
STAT1	2.23875	0.692475
CEBPE	2.91381	0.914184
PITX3	1.06563	0.367364
GATA2	3.10129	0.98036
VDR	1.36202	0.367496
HES5	2.11385	0.602733
FOSL1_JUND(var.2)	2.17731	0.625278
TFAP4	2.88665	0.824356
MTF1	1.9201	0.501513
HOXC12	1.97633	0.657634
ZBTB32	1.74243	0.528217
LHX2	2.14322	0.690261
BCL6	1.28514	0.365022
ATOH1(var.2)	2.85559	0.950442
IRF7	2.79476	0.967065
MEIS3	1.48152	0.426378
ETS1	2.65074	0.779052
FOSL1	2.56342	0.985637
SOX8	1.89522	0.551931
POU1F1	2.8046	0.903668
ZBTB7A	2.60131	0.878734
ZIC5	2.96911	0.926319
THAP1	2.02748	0.629525
THRB(var.2)	1.81113	0.50519
RORB	1.34013	0.38509
BACH2(var.2)	1.81899	0.576554
TFAP2C	2.89144	0.920743
MSX2	2.01577	0.692345
NR6A1	1.33687	0.37961
IRF6	2.10614	0.609063
KLF15	2.44454	0.981275
ZKSCAN1	0.739425	0.245167
EMX1	2.59057	0.810349
HOXA1	2.51563	0.789065
HLF	2.8593	0.933885
IRF1	2.15154	0.991887
ELK3	2.55797	0.747649
RORA	1.60721	0.381464
HOXB6	2.04615	0.671069
HNF4G	1.56859	0.451909
BHLHE22(var.2)	2.95358	0.967216
TBX15	2.60315	0.833432
TGIF1	2.29044	0.647321
RXRB	1.96104	0.476351
GLIS2	2.94856	0.882064
NR4A1	2.24847	0.678789
ESX1	2.33964	0.770791
HINFP	2.88805	0.931141
RELA	2.41697	0.694293
TFEC	2.31865	0.675942
HOXD11	2.14603	0.686196
ETS2	2.5324	0.751229
HOXD10	2.18967	0.686183
PITX2	1.29781	0.423748
ATF7	2.62416	0.790578
ETV1	2.64397	0.978207
CTCF	1.9197	0.99452
BHLHE40	2.29742	0.67146
TCF21(var.2)	1.76372	0.513189
BACH1	2.7572	0.963179
RFX4	1.23338	0.356332
NKX6-3	2.29422	0.657854
YY1	2.30055	0.612683
FOXP3	2.70912	0.868715
LBX2	2.36574	0.775856
PHOX2A	2.45939	0.783336
MYOD1	2.9119	0.973404
HEY2	2.47862	0.713552
ETV5	2.73768	0.827003
FOXB1	2.72974	0.839507
NKX6-2	2.4647	0.803739
E2F6	2.74152	0.918426
SREBF2(var.2)	1.96312	0.592358
MEF2B	2.6469	0.806007
KLF3	2.72327	0.958213
TCF7L1	2.52337	0.742734
GBX2	2.18778	0.726442
KLF11	2.79251	0.9518
GATA1_TAL1	3.14332	0.983138
HOXA7	1.87674	0.606658
TGIF2LX	2.11336	0.610653
ATF4	2.95099	0.929749
PHOX2B	2.76386	0.914018
GCM1	2.04315	0.572975
EN2	1.91374	0.665811
HOXA2	2.47705	0.789963
TCF7	2.08478	0.601624
TBX3	2.59933	0.819533
SOX18	0.896672	0.285906
MEIS1	1.8611	0.512717
SOX13	1.27317	0.359216
EMX2	2.50644	0.801104
ASCL1	2.75591	0.975815
FOXC1	2.80469	0.853069
LMX1A	2.51995	0.813109
KLF14	2.77092	0.954427
TWIST1	2.89654	0.876239
CEBPD	2.96765	0.955366
PAX3	2.28935	0.720284
MITF	1.87006	0.470752
HOXA5	1.97714	0.646162
ELK4	2.66954	0.842764
JDP2	2.635	0.981559
FOSL2_JUND	2.59499	0.984552
MAFA	1.52128	0.451091
GRHL2	1.82669	0.52081
ZBTB12	1.44663	0.450535
NR1D1	1.53509	0.461897
BHLHE23	2.52148	0.734429
DMRTA2	2.00775	0.628482
MNX1	2.48581	0.814262
SMAD2_SMAD3_SMAD4	2.69386	0.82267
ATF6	1.5682	0.480905
TBXT	1.77023	0.535964
HOXA6	1.92298	0.663034
DUX4	2.31556	0.693226
RARA_RXRG	1.99312	0.59314
FOXE1	2.52477	0.765444
HOXD13	1.71494	0.511961
GSX2	2.43601	0.769557
ZNF682	2.81418	0.863714
NR1H2_RXRA	1.38202	0.325592
MIXL1	2.40078	0.78137
RXRB(var.2)	1.63977	0.465697
MAF	1.46057	0.443918
CEBPG	2.9817	0.92576
ZNF528	2.17734	0.679483
SOX12	1.37759	0.488123
FOXK1	2.59698	0.837792
NR2F1	2.44061	0.7347
ZEB1	3.06506	0.965393
IRF9	2.82721	0.985699
POU4F2	2.68357	0.836949
HES6	2.33608	0.636452
POU6F1(var.2)	2.10021	0.598882
DRGX	2.40552	0.790175
FOSL1_JUND	2.58763	0.985014
STAT1_STAT2	2.27938	0.991766
POU5F1	2.81813	0.872154
ONECUT2	1.97576	0.631127
FOS_JUN	2.62689	0.984272
FOXD1	2.68156	0.82602
PBX2	2.94137	0.912525
FOXP1	2.67725	0.876669
MAX	2.29324	0.653248
NKX2-5	1.0354	0.290451
POU6F2	2.08024	0.650372
HNF1A	2.58463	0.779026
CLOCK	1.79911	0.562538
DMRTC2	2.14772	0.679532
TBR1	2.19048	0.638579
BARX1	1.79186	0.590345
SREBF2	1.56777	0.428658
TEAD3	1.36929	0.402317
DUXA	2.19503	0.666554
MAZ	2.8496	0.909833
TEF	2.57942	0.77803
OLIG2	2.50754	0.74112
XBP1	1.62611	0.519139
TEAD2	1.39696	0.407232
ONECUT3	2.39536	0.724776
HNF4A	1.65989	0.481833
FOXG1	2.6171	0.785823
NEUROD2	2.41436	0.717095
SP3	2.69806	0.964997
MAX_MYC	1.99072	0.550361
SOX15	2.709	0.822071
TFEB	1.65631	0.483985
HOXC9	2.19085	0.703857
CREB3	1.81767	0.556126
TBX5	2.60138	0.788594
TBX19	1.89536	0.569945
CUX1	2.23813	0.704754
THRB	1.68612	0.533621
ZFP42	1.75497	0.50537
FOXF2	2.55301	0.772693
ZNF341	1.7052	0.537067
ZNF354C	2.5264	0.928724
RFX7	1.23175	0.399239
ERG	2.69254	0.793863
NHLH2	2.96386	0.96052
VAX1	2.38647	0.782823
JUN_JUNB	2.69679	0.977904
GSC2	1.18318	0.430963
RFX1	1.33784	0.376252
SRY	2.53125	0.763981
BHLHE41	2.25956	0.672018
MEIS2	1.39823	0.37858
POU3F4	2.79158	0.856874
TFAP2B(var.3)	2.89501	0.92324
ZIC4	2.96167	0.920265
HSF1	1.05837	0.315755
SP4	2.76593	0.94666
HOXD12	2.03392	0.670004
NFYB	1.72697	0.500469
NKX2-8	1.0058	0.297297
GLIS3	2.38652	0.675744
SP9	2.67912	0.966778
VSX2	2.43986	0.775354
ZBTB26	2.37983	0.739141
HOXA9	2.01904	0.716186
EVX2	2.24594	0.727544
NFIC(var.2)	2.36838	0.725286
SHOX	2.46149	0.799281
SREBF1(var.2)	0.839552	0.235321
CREB3L4	2.05994	0.598555
ZBTB7C	2.58389	0.756478
GATA3	3.12879	0.97916
NOTO	2.29062	0.745715
MAFF	2.63445	0.78955
POU2F1	2.87548	0.886753
NFYC	1.55869	0.486432
GATA6	3.01537	0.982309
HOXB2	2.3258	0.751213
RARA_RXRA	1.66193	0.50671
RUNX3	2.7875	0.838075
FOS_JUNB	2.59622	0.984178
BARX2	2.43634	0.742688
MXI1	1.74373	0.457658
MAFG	2.62923	0.789812
GABPA	2.4962	0.982523
EGR3	2.70725	0.966204
ISX	2.36352	0.774468
HNF4A(var.2)	1.39311	0.262245
TFDP1	2.83045	0.953599
ZBTB33	2.87006	0.868835
TAL1_TCF3	2.90175	0.876454
GSX1	2.38639	0.778356
MSGN1	1.2247	0.365878
ZIC1	2.92254	0.898511
TBX20	2.16955	0.62102
IRF8	3.0907	0.97873
JUNB	2.59522	0.985296
INSM1	2.5012	0.795674
MSC	3.02636	0.940891
TFAP2B	2.89656	0.917498
E2F8	1.29571	0.355171
PAX7	2.19388	0.720088
BHLHE22	2.4248	0.718517
SPIB	1.52959	0.995735
ELF5	2.87105	0.961187
TGIF2LY	1.95037	0.561476
ZNF140	1.72514	0.52783
MAF_NFE2	2.86721	0.935087
E2F7	1.07722	0.329502
ZNF317	2.61714	0.793316
ELF3	2.44997	0.984614
FEV	2.69824	0.800019
KLF4	2.86944	0.938931
TFAP4(var.2)	2.00512	0.619453
FOSL1_JUN(var.2)	2.5206	0.753818
GLIS1	2.49391	0.723077
MGA	2.59721	0.834608
HNF1B	2.41096	0.737119
NEUROD1	2.81948	0.847242
DBP	2.62228	0.774033
NHLH1	2.97634	0.969159
POU2F3	2.8889	0.901851
TBX21	2.32847	0.682673
CREB3L4(var.2)	2.2338	0.688805
ZNF740	2.77458	0.901088
OLIG3	2.33241	0.695128
ZNF274	1.08984	0.315722
IKZF1	2.5393	0.984267
VEZF1	2.54439	0.74191
SCRT1	2.33412	0.684132
FOS_JUND	2.58442	0.985074
HOXA10	2.78691	0.838636
MLX	2.03278	0.609404
CTCFL	3.19472	0.945561
LBX1	2.39525	0.784058
FOSB_JUNB(var.2)	2.59653	0.784331
SOX14	1.32743	0.44181
HOXB13	2.84034	0.881133
RBPJ	2.43864	0.761055
ATF3	2.65584	0.801789
MLXIPL	2.18824	0.652242
MSX1	1.98146	0.679817
FOXO6	2.72193	0.866121
FOXC2	2.83801	0.86248
HES7	2.24033	0.634857
CDX2	2.75812	0.830001
RHOXF1	1.48894	0.428248
ESRRA	2.0444	0.574837
SIX1	1.36895	0.409227
BHLHA15(var.2)	2.88176	0.969704
SP1	2.80814	0.942089
HSF2	1.30168	0.380022
NFYA	1.70527	0.529179
NR1H4	1.09742	0.343783
NR2C1	1.90965	0.537236
HOXB4	2.10119	0.676498
FOXP2	2.70397	0.852354
PPARD	1.80276	0.485037
FOXO3	2.72219	0.8673
ETV2	2.66086	0.793066
HOXB5	2.49202	0.791875
FOSL2_JUNB(var.2)	2.68071	0.816902
MEOX1	2.38239	0.784842
RARA	1.85104	0.492983
GLI3	2.55538	0.771304
OLIG1	2.57736	0.751647
MEF2D	2.76295	0.847145
SNAI3	3.02346	0.964646
PAX4	2.40413	0.781156
MEIS2(var.2)	2.93275	0.915092
SPI1	1.83244	0.994013
HOXA4	2.08047	0.667508
CDX1	2.56742	0.77395
FOSL2_JUN	2.58925	0.985531
JUNB(var.2)	2.48932	0.74675
ZNF684	1.89302	0.600384
HOXC10	2.3956	0.729969
FOSL2_JUND(var.2)	2.74867	0.84897
JUN_JUNB(var.2)	2.5862	0.76718
HESX1	2.16537	0.725052
ZFP57	2.60116	0.752446
JUND(var.2)	2.79335	0.84909
FOXI1	2.71731	0.864377
RUNX2	2.19551	0.652257
NFIA	1.37394	0.406733
KLF9	2.9088	0.909589
HES2	2.67108	0.788178
OSR2	2.47377	0.770904
FOSL1_JUNB	2.60842	0.984497
TGIF2	2.36064	0.672101
ELK1	2.52894	0.751081
SOX10	2.71414	0.816338
CDX4	2.63015	0.791081
JUN	2.91361	0.905511
RXRG(var.2)	1.57808	0.475353
RXRG	1.97618	0.466902
KLF2	2.8293	0.950909
TFAP2E	2.89267	0.907068
ZNF382	1.46118	0.400528
PPARG	1.09642	0.316167
CUX2	2.3343	0.724931
HEY1	2.45702	0.714917
FOSL2_JUN(var.2)	2.73809	0.856559
PRDM1	2.88879	0.906672
NRF1	2.7897	0.969902
HSF4	0.871495	0.260047
ZNF135	2.99792	0.941234
TCF7L2	2.57225	0.752731
FOXN3	2.46951	0.738308
LMX1B	2.43973	0.800705
GATA5	3.25834	0.974326
HOXD3	2.47279	0.774774
TEAD1	1.68257	0.484945
CREB3L1	1.69697	0.480137
ZNF449	2.42594	0.746328
FOXD2	2.65562	0.817083
POU2F2	2.89004	0.886935
RFX2	1.30636	0.392238
CEBPA	2.89311	0.961504
PROP1	2.53022	0.810876
EOMES	2.30937	0.664736
NR1I3	1.55322	0.474278
JUN(var.2)	2.53154	0.98521
ZNF143	1	0.331206
FOXA1	2.7057	0.856417
NR4A2_RXRA	1.76155	0.475191
EN1	2.30526	0.763944
NR2F1(var.2)	1.66753	0.516407
ETV3	2.63038	0.770762
MYCN	2.5422	0.738808
RAX	2.28422	0.753456
ZNF75D	2.30064	0.716902
TCF12(var.2)	2.97066	0.97522
ZBTB18	3.01161	0.938857
TFAP2A	2.69086	0.827501
NEUROG2(var.2)	2.83133	0.848017
NFATC2	2.57541	0.819062
HOXB3	2.33278	0.772069
OTX2	1.43699	0.428176
SPIC	2.74342	0.978073
FOXH1	1.72075	0.486494
ATOH7	2.05772	0.589131
CEBPG(var.2)	2.98099	0.951543
POU5F1B	2.8025	0.873197
ZNF24	2.31026	0.696327
BCL6B	1.45462	0.445162
TCFL5	2.90597	0.955547
ARGFX	2.38708	0.782866
HOXC13	1.80157	0.554874
KLF6	2.76303	0.95266
BSX	1.99553	0.685571
NFATC3	2.34143	0.725585
ISL2	1.45826	0.455219
ASCL1(var.2)	2.82251	0.980734
PLAG1	2.91931	0.896664
GBX1	2.21573	0.741408
NRL	1.78893	0.510935
HAND2	2.88423	0.850534
IRF2	2.93385	0.973772
ELF1	2.31723	0.984324
FIGLA	2.99871	0.895842
PRRX2	2.54527	0.817243
EGR4	2.85745	0.935102
ALX3	2.33926	0.75461
MYF6	2.76198	0.804274
NR4A2	2.03419	0.530943
NR2C2	2.47487	0.779174
FOXA3	2.67672	0.867735
SP2	2.76289	0.91814
FOXL1	2.71154	0.869674
EGR2	2.8491	0.950463
GFI1	2.14634	0.593959
HOXD4	2.09171	0.673521
ESR2	2.11043	0.64712
TBX18	2.62225	0.8602
POU3F3	2.84086	0.902277
ZKSCAN5	2.76696	0.975338
ZIC3	2.94469	0.906315
ZNF282	1.15181	0.374562
EHF	2.12691	0.990852
ESRRB	1.77331	0.457295
POU3F2	2.86512	0.90293
TFAP2C(var.2)	2.85623	0.880964
HOXC4	2.07401	0.669534
VAX2	2.41904	0.791239
THAP11	1.85879	0.572225
MYOG	2.83307	0.974915
KLF5	2.87817	0.934379
RARA(var.2)	1.40008	0.42416
NEUROG2	1.69987	0.542965
JDP2(var.2)	2.71295	0.830716
POU4F3	2.74987	0.849639
EVX1	2.27001	0.734954
EBF3	1.94599	0.984713
TLX2	2.19084	0.711226
PRDM4	2.76954	0.882559
MZF1(var.2)	2.19218	0.69554
ZNF16	2.45454	0.755819
SNAI1	2.93856	0.974665
FOSL2	2.5735	0.983874
MYC	2.58766	0.752797
NFIL3	2.71656	0.945834
TCF4	2.92907	0.980284
FOSB_JUN	2.66726	0.817562
FOXK2	2.69273	0.868004
HOXB7	2.01017	0.687318
PITX1	1.264	0.441936
ZBTB7B	2.57531	0.744484
NR1D2	1.00147	0.294822
GMEB2	1.92484	0.684376
MEIS1(var.2)	2.86651	0.878933
HOXC8	2.34068	0.756057
REL	2.22044	0.631652
SOX21	2.00464	0.595872
NKX2-2	1.67682	0.475025
GATA4	3.03532	0.982975
POU4F1	2.77476	0.849934
RAX2	2.37461	0.781258
CREB1	2.73183	0.832494
SNAI2	3.10559	0.956632
NR2F6(var.3)	1.54833	0.412419
HOXD9	2.67931	0.806707
GSC	1.05083	0.379758
HOXB9	2.2244	0.706599
BATF_JUN	2.58853	0.984433
NR2C2(var.2)	2.0738	0.49795
RXRA_VDR	0.885373	0.227449
FLI1	2.59518	0.763673
MEOX2	2.37446	0.77701
ZBTB6	2.68094	0.811815
HOXC11	2.06363	0.680582
ZNF136	1.55533	0.451184
TFAP2A(var.3)	2.88656	0.940239
NFIB	2.71428	0.831765
RORA(var.2)	1.64069	0.476657
HIC2	2.21169	0.681225
NFIX	1.16748	0.358054
FOSB_JUNB	2.61332	0.983584
EWSR1-FLI1	2.41659	0.964909
ELF4	2.95913	0.894586
UNCX	2.3865	0.782478
SP8	2.81951	0.94181
ELF2	2.79881	0.80952
TBX2	2.38176	0.700563
ZNF460	2.90362	0.943211
LEF1	2.69513	0.795417
CREM	2.27362	0.670747
MZF1	1.40482	0.442616
NFE2	2.7618	0.972851
EGR1	2.61411	0.973097
NFIC	2.044	0.605146
MYB	1.56724	0.399821
REST	2.57397	0.779308
SOX2	1.43549	0.404788
TBX1	2.55011	0.817449
ONECUT1	2.55207	0.78028
NFIC_TLX1	2.30467	0.682798
RARG(var.3)	1.24377	0.380515
NFKB2	2.51795	0.700956
NR2F1(var.3)	1.37673	0.369528
ZBTB14	2.71742	0.974302
ERF	2.69244	0.803862
KLF16	2.79822	0.947715
ZNF410	1.31482	0.411385
ETV4	2.70809	0.975373
TFAP2A(var.2)	2.90974	0.94084
LHX5	2.37919	0.78548
ATF2	2.73379	0.837104
DMRT3	2.02894	0.619823
SOX4	2.45347	0.732978
GCM2	2.3343	0.670814
RELB	1.08159	0.291581
IRF3	2.71619	0.982676
NR1H4_RXRA	1.19127	0.329532
FOXO4	2.74173	0.865949
KLF17	2.63212	0.840215
TCF3	2.94437	0.976554
FOXA2	2.69981	0.862671
VENTX	2.07779	0.658245
USF1	1.82384	0.438287
NFE2L1	2.85124	0.953379
NEUROG1	2.51186	0.725941
RREB1	2.95737	0.887178
SOX9	1.47126	0.453212
TFAP2C(var.3)	2.87476	0.937155
FOS_JUN(var.2)	2.61317	0.786274
ZSCAN4	2.27465	0.677887
SIX2	2.03687	0.60372
ZNF384	2.54085	0.972364
SOHLH2	2.45082	0.696512
KLF13	2.47805	0.741596
PAX5	2.41021	0.680283
RFX5	1.30868	0.386879
FOSL2_JUNB	2.59699	0.984496
GATA1	3.20099	0.955761
NR5A1	1.9337	0.584313
LHX9	2.49904	0.806104
PPARA_RXRA	1.44756	0.432058
MEF2C	2.81833	0.929988
KLF10	2.77615	0.935521
DLX6	2.21029	0.736347
RFX3	1.26625	0.36529
IRF4	3.15847	0.972753
PLAGL2	2.91838	0.885712
TFE3	2.16381	0.643239
FOSL1_JUN	2.57956	0.985456
NKX6-1	2.36492	0.749242
NKX2-3	1.34507	0.390793
NFIX(var.2)	2.5056	0.768713
DPRX	1.63572	0.5264
FERD3L	2.8738	0.869164
NR2F2	2.09561	0.560578
SPDEF	2.05529	0.570204
YY2	2.89427	0.8905
PBX1	1.95264	0.593835
MSANTD3	1.50305	0.455457

## Sheet: metric_plot_peaks
	max	gini
chr9_73028302_73029438	0.813727	0.224893
chrX_149107520_149108017	0.843232	0.267586
chr15_64044360_64044754	0.631719	0.159662
chr3_79501881_79502223	1.5676	0.310368
chr9_130829417_130829911	0.942785	0.277605
chr11_68222229_68222462	0.588188	0.150806
chr7_82072363_82073558	0.905809	0.284124
chr11_120930341_120930602	0.931007	0.215206
chr10_5593644_5594004	1.15271	0.254076
chr9_139220540_139221685	1.22362	0.366427
chr12_39836536_39837576	0.644431	0.201271
chr15_86140500_86141006	0.886998	0.208432
chr16_2917870_2918811	0.910918	0.271637
chr19_54348232_54348427	1.81349	0.355122
chr2_174219006_174220673	0.923397	0.284975
chr14_105798522_105799308	1.07642	0.305135
chr9_131410595_131410837	0.728079	0.157073
chr4_14878693_14879555	1.29439	0.355714
chr14_67181039_67181329	1.27356	0.291966
chr16_89253601_89254385	0.934979	0.260626
chr10_118763828_118765233	1.0101	0.279645
chr22_37471098_37471339	0.606138	0.141653
chr16_89767682_89768751	0.758295	0.243521
chr1_184951053_184951594	1.24724	0.325855
chr15_41046110_41046453	1.64724	0.374826
chr6_111731605_111731886	1.04832	0.264162
chr11_121297696_121298264	1.08195	0.286602
chr3_94081904_94082102	0.581092	0.1447
chr16_20356068_20356355	0.647114	0.140687
chr6_31070220_31070642	1.01476	0.24886
chr18_5103754_5103988	0.742031	0.193538
chr9_110227260_110227527	0.723025	0.149017
chr1_167233153_167233869	0.99722	0.285183
chr16_3745607_3745807	1.92324	0.461721
chr6_16184446_16184691	0.758859	0.15877
chr1_17563385_17563849	1.32196	0.328006
chr7_128523682_128524140	1.08717	0.299154
chr5_131705023_131706000	0.90176	0.262346
chr10_133926450_133926726	0.837618	0.164883
chr22_42356455_42356872	1.66646	0.34863
chr13_46407445_46407703	1.14715	0.193196
chr6_160023590_160024281	0.524783	0.129573
chrY_7185692_7186035	0.816764	0.196836
chr1_148598337_148598993	0.734191	0.229066
chr15_40762826_40764302	0.765887	0.236148
chr4_121579708_121580410	1.06675	0.272232
chr2_58407170_58407488	0.757088	0.135882
chr16_74363335_74363579	1.04756	0.248696
chr1_22378922_22380269	0.922369	0.256677
chr12_112533822_112534354	1.24136	0.296173
chr7_105703508_105703756	0.946662	0.212961
chr11_38560302_38561023	1.41851	0.485524
chr14_62204618_62205168	1.58202	0.408807
chr8_33432014_33432728	0.899041	0.248217
chr12_902883_903196	0.859344	0.21557
chr17_18585400_18585928	1.03876	0.310101
chr6_24929477_24929839	1.87542	0.526539
chr15_93844373_93844594	0.792607	0.15847
chr14_69748044_69749130	0.815054	0.19312
chr20_31123847_31124711	0.953663	0.26455
chr12_133446159_133446498	0.702254	0.15207
chr20_35422348_35422832	1.20641	0.329062
chr4_183838007_183839378	0.969294	0.281303
chr12_6476780_6477198	1.27027	0.291406
chr16_22960080_22960407	0.980503	0.206043
chr22_45403208_45403813	1.00903	0.276853
chr3_122102747_122103475	0.748293	0.231207
chr1_31401956_31402692	1.28637	0.316484
chr18_2027670_2028059	1.16438	0.25118
chr1_40358344_40358567	0.507722	0.129389
chr2_203086542_203087053	1.71664	0.350483
chr22_22818390_22818702	1.15818	0.231274
chr10_126490073_126491423	0.901896	0.28909
chr1_87399339_87399585	1.52531	0.320625
chr9_97780731_97781514	1.17183	0.347997
chr1_201885737_201886103	0.749948	0.209185
chr16_85356563_85356851	0.860213	0.177312
chr17_9161963_9162251	1.15117	0.250307
chr1_121300416_121300710	1.32593	0.267273
chr16_67576323_67576966	0.822105	0.256984
chr19_41963164_41963563	1.12392	0.250448
chr12_59989437_59990957	0.690355	0.223719
chr17_6564047_6564911	1.24346	0.363209
chr9_133002950_133003199	1.11615	0.255561
chr17_8770596_8771167	0.916117	0.237863
chr8_53851140_53851446	0.799445	0.216988
chr7_141564534_141565116	1.35815	0.334926
chr19_4959244_4959705	2.08829	0.511991
chr8_88844851_88845043	0.55604	0.144084
chr16_67301977_67302509	2.28766	0.653716
chr8_41654237_41654450	1.65706	0.370217
chr10_98406475_98406872	1.04312	0.283701
chr11_35248973_35249168	0.9239	0.20566
chr13_28147350_28147687	0.760293	0.164491
chr1_15111143_15111662	2.18434	0.585735
chr7_50159391_50159761	0.661428	0.157435
chr22_43773873_43774864	1.07573	0.311985
chr16_76687379_76687630	0.853204	0.196296
chr2_55208381_55208883	1.13299	0.313254
chr2_16105707_16106215	1.07603	0.316306
chr17_17893153_17893390	1.67801	0.310215
chr21_15645956_15646587	1.13518	0.260579
chr4_87374586_87374769	0.492466	0.110532
chr15_40398785_40399414	1.23595	0.354054
chr14_56388296_56388752	0.709382	0.173337
chr19_2546458_2546920	1.23184	0.320119
chr1_108328624_108329044	1.01541	0.292318
chr11_117186212_117187332	0.984379	0.259546
chr15_79399460_79400041	1.0513	0.257645
chr2_224761388_224762119	1.31171	0.379773
chr7_20153071_20153364	1.95833	0.520901
chr2_191280598_191281129	0.913613	0.235827
chr16_82186029_82186857	1.26271	0.409529
chr9_116077183_116077704	0.941787	0.237165
chr22_46689535_46689890	1.09921	0.338632
chr2_86513270_86513493	0.78004	0.152416
chr16_2057955_2058884	0.902489	0.294201
chr5_43007488_43008636	0.87586	0.239273
chr3_30793117_30793507	1.12135	0.251898
chr6_73331424_73332491	0.790696	0.252791
chr10_53226712_53227053	1.07516	0.227058
chr6_157735805_157736069	1.05677	0.264544
chr10_50615639_50616084	1.01872	0.254754
chr10_72977367_72978208	0.851986	0.26771
chr2_73911547_73911806	0.984783	0.247241
chr1_17956272_17957122	2.20695	0.599067
chr15_66981221_66981443	0.552857	0.130684
chr1_200227670_200227894	0.461779	0.124211
chr11_31892429_31892917	0.703085	0.155133
chr1_158032407_158032686	1.93649	0.418216
chr1_249167069_249168712	0.769979	0.218134
chr7_151458285_151458659	0.555671	0.13361
chr7_73060223_73060444	0.694467	0.148146
chr11_133797369_133798020	1.10325	0.347921
chr5_170921476_170922115	1.55995	0.380732
chr19_59039380_59039650	1.20771	0.268591
chr3_80820207_80820504	0.718188	0.196525
chr8_59544702_59544955	1.04541	0.217255
chr1_119522258_119522737	1.42486	0.265197
chrX_48774461_48774990	1.17391	0.286011
chr7_139896410_139896667	0.921032	0.2053
chr2_19561221_19561712	0.812964	0.174867
chr1_3236491_3236952	1.07142	0.297307
chr11_36653296_36653725	1.39755	0.286406
chr10_30663216_30663609	0.74474	0.189993
chr5_131400441_131400932	0.968281	0.254691
chr9_131936339_131936545	1.15525	0.325428
chr3_69482871_69483445	1.18689	0.282174
chr18_650266_651021	1.22538	0.318453
chr6_148524966_148525611	1.11638	0.296015
chr5_148188384_148189194	1.15637	0.362552
chr6_13767760_13768236	1.01567	0.280794
chr8_59309212_59310232	2.0563	0.495724
chr3_127509823_127510471	1.13438	0.309171
chr8_126321837_126322297	1.42943	0.342759
chr6_8080509_8080849	1.7347	0.472032
chr1_206976773_206977008	0.905698	0.174718
chr5_159498509_159499391	0.693945	0.178402
chr22_32774701_32775024	1.28488	0.278168
chr2_220221618_220222024	1.74083	0.464008
chr6_42927971_42928840	1.00262	0.280641
chr1_27894721_27895517	0.845936	0.25823
chr1_43224399_43224688	0.867211	0.214585
chr17_27728709_27728872	0.605551	0.120362
chr12_88451884_88452129	0.819523	0.193304
chr16_84544820_84545325	1.04622	0.264267
chr11_107696293_107696472	0.534584	0.105626
chr7_112758119_112759057	1.05658	0.296838
chr16_11286303_11286640	1.01097	0.174826
chr7_90698099_90698356	0.767547	0.106661
chr12_117589658_117589926	1.28071	0.273583
chr14_23706913_23707434	0.949397	0.284718
chr5_179718536_179719695	0.777621	0.250732
chr9_26828466_26829253	1.5527	0.435125
chr2_149856788_149857379	1.3645	0.343345
chr12_32675217_32676223	1.05538	0.262542
chr2_220306289_220307153	1.11034	0.326584
chr13_46360587_46361007	1.59841	0.343046
chr6_32982589_32983011	1.1171	0.299876
chr15_93684551_93684778	0.807904	0.181091
chr3_181723449_181724067	1.60274	0.480448
chr3_150445551_150446005	1.20932	0.401915
chr15_59949373_59949953	0.775374	0.229397
chr3_42543007_42544467	1.05466	0.28614
chr16_81129588_81130374	0.581673	0.18641
chr2_46112283_46112663	0.744092	0.145925
chr17_17206329_17207182	0.885505	0.2821
chr16_84300027_84300342	0.999652	0.21446
chr18_75423193_75423343	0.610932	0.124877
chr13_25115090_25115370	1.46095	0.282973
chr11_118186352_118186555	1.13442	0.243675
chr16_85084159_85084444	0.990156	0.263918
chr22_44851131_44851547	0.880489	0.22681
chr2_20776452_20776699	0.51863	0.137168
chr20_57422361_57422970	1.00309	0.284989
chr15_78045676_78045934	0.868201	0.189857
chr20_33759492_33760433	0.935084	0.310649
chr6_2532152_2532357	1.10439	0.260689
chr5_169790654_169791218	1.46791	0.504405
chr10_546674_547381	0.968492	0.295389
chr5_173738836_173739396	0.950833	0.22945
chr2_179969431_179969857	1.70192	0.446221
chr21_44537430_44537616	0.835933	0.185417
chr16_54972575_54972983	0.877902	0.170925
chr2_158732247_158733526	0.791891	0.248578
chr6_99952874_99953081	0.660402	0.1592
chr8_54983301_54984119	1.71307	0.430878
chr5_6712745_6713815	0.621502	0.20262
chr17_26499992_26501212	1.18111	0.374953
chr4_41883088_41883268	0.74885	0.145029
chr6_11918665_11919110	1.33686	0.305971
chr2_100827851_100828463	1.61951	0.458646
chr5_138724036_138724528	1.37128	0.361037
chr6_31094561_31094828	1.46979	0.292267
chr10_33644223_33644536	1.29653	0.263394
chr1_225110293_225110757	0.704633	0.211664
chr1_229665401_229665895	0.663505	0.14536
chr15_59824916_59825306	1.2217	0.287097
chr7_76959779_76960136	1.25002	0.339254
chr10_53010346_53011103	1.15247	0.290224
chr7_36406315_36407286	0.795986	0.236226
chr22_29168470_29169273	0.96129	0.272153
chrX_15776398_15776643	1.03141	0.251161
chr8_121358001_121358320	0.960517	0.262867
chr8_135803278_135804133	1.13335	0.342391
chr18_335828_336024	0.606732	0.154116
chr1_12509487_12509828	0.859474	0.18749
chr2_1574147_1574403	0.946824	0.203039
chr10_129580849_129581087	0.637326	0.112819
chr3_71437977_71438131	0.778693	0.19462
chrX_70272618_70273511	0.997414	0.230443
chr21_30161691_30162296	2.44499	0.624924
chr2_241679240_241679604	0.53201	0.124346
chr3_27521351_27521570	1.18153	0.337509
chr6_154982793_154983405	1.38164	0.423712
chr2_84044721_84044949	0.6607	0.169683
chr3_195583304_195583846	1.16426	0.357476
chr7_147008504_147008978	0.908985	0.248572
chr15_66721514_66721706	0.755215	0.172167
chr21_44298821_44300020	0.865098	0.236464
chr6_100240684_100240967	0.980685	0.231148
chr2_75033869_75034395	1.93326	0.482167
chr7_141940284_141940866	0.963537	0.226016
chr5_172628970_172629120	0.72198	0.169779
chr4_38745449_38746105	1.73534	0.435202
chr3_31526721_31527031	0.502185	0.0989987
chr8_130603813_130604693	1.38715	0.393773
chr17_46077071_46077331	0.864614	0.19677
chr14_61091924_61092579	0.888404	0.231772
chr16_2082433_2083959	1.02341	0.302568
chr8_122834683_122835472	1.44968	0.440855
chr2_231758974_231759446	1.80046	0.492208
chr9_92691991_92692929	1.65366	0.3729
chr3_13287156_13287439	1.32423	0.31678
chr5_1174382_1175173	0.875119	0.222857
chr6_160451185_160451630	2.43133	0.615648
chr1_44524998_44525606	0.973612	0.173276
chr13_41898872_41899372	1.70141	0.355868
chr3_13043940_13044412	1.40123	0.363995
chr6_137088570_137088977	0.837657	0.183911
chr8_6884323_6884565	0.66062	0.13798
chr10_90494629_90494779	0.681514	0.143123
chr14_94808344_94809005	0.903059	0.248831
chr15_54851951_54852220	1.0735	0.191325
chr1_144989292_144990138	1.45315	0.431642
chr1_17634480_17635376	1.36838	0.322848
chr10_49599335_49599695	1.24801	0.325115
chr9_129665992_129666238	0.805471	0.155959
chr10_76737556_76738105	1.4439	0.366265
chr3_98489174_98490067	1.32976	0.30888
chr20_47526874_47527408	2.36426	0.506027
chr7_31066921_31067108	0.86438	0.173526
chr4_43544466_43544816	0.895496	0.184698
chr19_8399595_8400759	1.31275	0.357258
chr17_40924907_40925950	1.24373	0.310972
chr17_44215126_44215393	0.754811	0.1899
chr1_50799248_50799641	1.0702	0.293646
chr2_192531425_192532091	1.40832	0.364178
chr7_40315738_40316067	0.807797	0.1893
chr14_95794188_95794593	1.80592	0.410878
chr5_100113333_100113824	1.28045	0.3785
chr11_102702145_102702383	0.699313	0.162566
chr2_11104674_11104900	1.17879	0.295708
chr4_57156356_57156720	1.43605	0.29167
chr22_50201747_50202152	1.22403	0.365261
chr3_40309987_40310220	1.04754	0.248785
chr1_163845964_163846362	0.712364	0.148967
chr5_40191688_40192257	0.678439	0.19317
chr6_40862338_40863009	1.07933	0.241797
chr16_28995810_28996755	0.959884	0.288688
chr13_78272293_78273220	0.960643	0.270568
chr3_24197905_24198361	1.63786	0.419547
chr8_30577618_30578057	1.08928	0.329851
chr9_90219919_90221007	1.64814	0.45743
chrX_152812505_152812836	0.470486	0.102748
chrX_12820913_12821447	1.03884	0.301252
chr10_114579049_114579286	0.622977	0.134185
chr15_42566066_42566504	1.09378	0.291212
chr7_41499156_41499752	1.50743	0.343489
chr4_186135007_186135419	1.51662	0.384408
chr11_86158877_86159040	0.66008	0.114625
chr20_2924993_2925392	0.829376	0.17588
chr2_87756681_87756947	2.50209	0.703329
chr15_78336893_78337147	1.43084	0.312971
chr6_125579746_125580346	0.935693	0.276045
chr17_44972280_44972992	0.797922	0.179113
chr8_57006093_57006684	1.53217	0.326358
chrX_53093635_53094093	1.02935	0.225972
chr1_55683187_55683690	0.852363	0.253533
chr1_24885906_24886109	0.681302	0.15681
chr10_99504074_99504469	1.90012	0.444382
chrX_48659976_48661168	0.569671	0.188286
chr19_44331129_44332131	0.998143	0.283268
chr17_63031229_63031708	0.795154	0.200827
chr20_31988483_31989549	0.824613	0.213577
chr8_28445359_28445909	1.64019	0.342492
chr18_61596596_61596925	0.608092	0.146223
chr13_78437291_78437749	0.856417	0.252143
chrX_119005213_119006276	0.750023	0.217482
chr5_125874806_125875204	0.804946	0.224984
chr19_45888752_45889623	1.3086	0.350502
chr15_68675814_68676293	0.892379	0.199385
chr6_14890417_14890761	1.6201	0.267621
chr1_104104320_104104964	1.56331	0.412876
chr20_55058699_55059449	1.07054	0.287068
chr8_1972111_1972637	1.16416	0.27488
chr18_25195468_25195841	0.876349	0.20984
chr18_10213517_10213926	1.25382	0.327212
chr5_1668381_1668793	0.785552	0.208693
chr7_98311239_98311756	1.19714	0.373177
chr22_38504774_38505057	0.897659	0.214576
chr6_52549733_52550336	0.950317	0.270796
chr3_100240310_100240745	1.9379	0.436862
chr8_125821689_125821965	0.841521	0.209038
chr9_136024293_136025329	0.935013	0.274768
chr16_58370514_58370957	0.938108	0.265351
chr6_106545154_106546222	1.03077	0.2795
chr2_38769937_38770529	1.59137	0.410641
chr1_21043977_21044838	1.06787	0.295427
chr11_131049289_131049552	0.824294	0.139416
chr15_75300323_75301783	1.72138	0.407635
chr4_5994935_5995279	0.703792	0.140393
chrY_14503942_14504165	0.943624	0.236224
chr5_75697836_75698012	1.32758	0.371706
chr14_77674910_77675417	0.987245	0.250311
chr1_15065839_15066398	1.00116	0.284249
chr21_45567076_45567343	1.27504	0.341944
chr8_20785684_20786098	1.07208	0.347527
chr1_59249297_59250177	0.647153	0.18563
chr17_80842812_80843298	1.24266	0.300664
chr4_178180796_178180946	0.71781	0.212305
chr15_64290649_64290965	0.732465	0.144123
chrX_20150838_20151257	1.21288	0.27489
chr3_66955531_66955947	1.26121	0.331797
chr3_137665270_137665566	0.76576	0.177979
chr6_13419594_13420362	0.858174	0.242067
chr2_114513301_114513477	1.34403	0.342505
chr16_88474091_88474662	1.41351	0.341203
chr7_85203031_85203694	1.42931	0.359287
chr14_55907084_55907553	0.525699	0.130598
chr11_67956710_67956906	0.845281	0.177463
chr11_118027108_118027624	0.778412	0.213618
chr4_158722176_158722383	0.636591	0.11925
chr8_141688781_141689137	1.87232	0.392241
chr16_89313345_89314421	1.0088	0.316818
chr2_230678641_230679095	0.816687	0.171022
chrX_53713212_53713848	0.96707	0.291363
chr6_73676413_73676614	0.966511	0.209441
chr12_56521604_56522190	0.744101	0.21545
chr10_496871_497497	1.44261	0.331929
chr11_63304154_63305111	1.17368	0.307139
chr9_91189979_91190255	0.742247	0.177968
chr1_51425221_51426483	0.77037	0.248056
chr6_30908331_30908726	1.2815	0.276735
chr2_217294230_217294501	1.75632	0.38418
chr19_55804205_55804537	0.559735	0.125629
chr7_7768820_7769371	0.442477	0.0971567
chr4_145854289_145854647	0.871878	0.159269
chr6_104894881_104895336	1.02185	0.224905
chr11_93478147_93478475	1.35455	0.347345
chr2_225786928_225787480	1.57145	0.408975
chr1_10534807_10535563	0.870625	0.257124
chr17_33307291_33308487	0.841385	0.266484
chr19_11849311_11850055	0.76588	0.239426
chr6_114126336_114126648	0.965975	0.255551
chr2_202634390_202634918	1.40332	0.389042
chr16_81408192_81408465	0.601939	0.125792
chr8_80740554_80740911	0.976876	0.271469
chr12_118842601_118843013	1.01206	0.268385
chr2_60711197_60711782	1.45791	0.381954
chr2_108329390_108329704	0.779988	0.158628
chr19_48570678_48571068	0.608343	0.0993905
chr9_33225527_33226084	0.880342	0.239997
chr15_65321341_65322143	0.957167	0.284788
chr2_12576673_12577168	1.69471	0.337836
chr2_45168728_45169039	1.15269	0.28174
chr5_64080276_64080601	0.679605	0.176273
chr2_26367972_26368268	0.72583	0.209858
chr2_234880340_234880700	0.682311	0.151524
chr2_20841954_20842485	0.851592	0.232182
chr14_99786416_99786900	1.16211	0.271439
chr2_234119985_234120332	0.509026	0.112923
chr7_86866245_86866547	0.937013	0.178006
chr6_15427581_15427904	0.89222	0.234827
chr14_77887082_77887764	1.00593	0.200537
chr6_53593450_53593714	0.84154	0.203183
chr17_75842423_75843313	1.15348	0.34502
chr12_103969024_103969833	1.12492	0.310923
chr3_16592182_16592777	1.07996	0.289635
chr16_1078570_1079068	0.986853	0.218586
chr4_141795252_141795627	0.840876	0.254389
chr10_45408731_45409642	1.75443	0.449451
chr9_101136656_101137380	1.61567	0.38921
chr5_122199079_122199524	1.61377	0.342255
chr1_222134712_222135633	1.17349	0.31517
chr9_20512747_20512910	0.628716	0.120727
chr9_97671819_97672695	0.659683	0.163232
chr9_97795282_97795718	1.01042	0.249689
chr15_63779569_63780024	1.0432	0.259124
chr20_43678508_43678993	0.857695	0.177977
chr5_159720789_159721386	1.15066	0.267438
chr7_16890572_16891260	1.27964	0.374084
chr18_46072012_46072471	1.1218	0.327574
chr8_125292834_125292984	0.625078	0.114737
chr19_49711148_49711878	1.20015	0.322935
chr1_26253858_26254516	1.11336	0.311711
chr11_75880371_75880819	1.20812	0.265453
chr6_44528906_44529322	0.754795	0.187111
chr9_116131227_116131767	2.20897	0.577388
chr13_28832455_28832932	0.962455	0.247627
chr11_126873038_126873690	0.992813	0.254751
chr7_94159245_94159942	1.40782	0.436351
chr10_3137534_3138627	1.0281	0.335543
chr10_49743995_49744314	0.670727	0.131188
chr12_113515668_113516004	0.568335	0.137097
chr9_82238702_82239704	0.987342	0.307486
chr13_84453507_84454154	0.936683	0.215223
chr2_58643546_58644246	1.37673	0.365886
chr6_90900502_90901197	2.00858	0.464366
chr22_32333294_32333977	2.46196	0.64364
chr11_131557883_131558230	0.911803	0.249978
chr2_168898516_168898964	1.13016	0.24549
chr10_79373239_79373827	0.670224	0.168532
chr5_1332617_1333118	2.37516	0.55932
chr5_54442378_54442755	0.858642	0.182641
chr12_23358177_23358425	0.641353	0.13658
chr5_180387224_180387584	0.845088	0.208317
chr4_74999881_75000315	0.947598	0.209765
chr16_67815126_67815943	1.49202	0.313692
chr9_92070359_92070767	1.25788	0.323107
chr12_63210404_63210844	1.26361	0.370663
chr4_120206122_120206461	0.573573	0.137484
chr6_82724573_82725127	1.29696	0.29643
chr3_190303514_190303980	1.70198	0.433567
chr15_50657680_50658658	1.45275	0.358046
chr1_15827940_15828431	1.07038	0.257949
chr5_132149566_132150103	1.02811	0.287526
chr5_140969838_140970132	1.44659	0.329497
chr3_3219678_3220047	1.2032	0.303496
chr3_53925161_53926385	0.732304	0.206418
chr20_30391681_30392063	0.856591	0.220058
chr8_141551894_141552475	0.93323	0.299443
chr2_37549562_37549986	1.98913	0.443511
chr10_5376039_5376458	1.00063	0.22929
chr4_141489761_141490412	0.864225	0.250416
chr9_132596906_132598080	0.733718	0.211933
chr16_24787756_24788501	1.84193	0.400567
chr10_114859343_114859722	1.69382	0.452387
chr7_93906161_93906520	0.761186	0.228433
chr8_90986597_90987534	1.71486	0.450807
chr5_180236744_180238115	0.631125	0.206257
chr6_158435927_158436266	0.87378	0.218102
chr7_18705808_18706106	1.34775	0.297689
chr10_98059174_98059895	1.48936	0.368279
chr6_14209956_14210202	1.29676	0.318342
chr6_22271335_22271594	1.32354	0.273501
chr16_68860469_68860734	1.59086	0.33805
chr19_32859667_32860023	1.06733	0.233166
chr16_3058070_3058290	0.888723	0.251232
chr15_90849320_90850154	1.09736	0.275309
chr3_126332105_126332887	1.01686	0.258264
chr3_27680680_27681278	1.25907	0.323539
chr1_206945617_206946216	1.44894	0.416622
chrX_134133618_134133828	1.13886	0.256786
chr21_45120998_45121385	1.51059	0.310835
chr14_100952692_100953141	1.32921	0.246065
chr3_60067063_60068046	1.61799	0.386899
chr7_131192496_131193055	0.903478	0.251548
chr11_100803247_100803557	0.442213	0.124758
chr18_18714857_18715192	1.19551	0.204795
chr1_4814941_4815196	0.85448	0.18758
chr11_64510325_64511962	0.658404	0.21371
chr6_43543008_43544180	0.908009	0.27319
chr1_26551536_26552414	0.984324	0.294445
chr5_41891370_41891883	0.558984	0.157065
chr1_108571339_108572100	0.793835	0.219284
chr2_178483088_178484034	0.967054	0.270282
chr4_8441787_8443092	0.935632	0.254419
chr4_16083931_16084867	0.823603	0.235376
chr9_100849833_100850571	0.837308	0.249673
chr20_59454494_59454833	0.765687	0.129069
chr9_132539212_132540014	0.933101	0.308059
chr10_111971941_111972207	1.18637	0.308489
chr5_141015872_141017941	0.79389	0.241904
chr15_93695567_93695803	0.44886	0.121671
chr5_126097758_126098378	1.62179	0.511247
chr2_207306927_207307720	1.12241	0.304518
chr12_49174953_49175297	1.1355	0.295818
chrX_121947713_121948066	1.20307	0.299156
chr1_22719748_22720252	0.732765	0.152696
chr3_142800928_142801746	1.70111	0.456685
chr6_28339694_28340078	0.848206	0.171025
chr6_108132645_108133244	1.79831	0.486953
chr10_74044959_74045369	0.784027	0.197692
chrX_152901384_152902171	0.860929	0.233533
chr11_621957_622140	0.583106	0.116929
chr17_75868355_75868613	0.997242	0.221812
chr9_104248181_104249792	1.11129	0.340242
chr11_125322604_125322997	0.834339	0.227607
chrX_83970384_83970703	1.01447	0.229222
chr3_168314278_168314557	0.651369	0.157972
chr11_59382945_59384099	0.534475	0.156476
chr5_133238221_133238639	2.23641	0.517411
chr20_13242623_13243140	0.960284	0.240426
chr10_15462923_15463138	0.97252	0.230121
chr2_113932719_113933119	0.963664	0.269479
chr6_65041456_65041832	0.399347	0.107217
chr17_80830403_80830631	1.07165	0.26931
chr20_34521494_34521836	0.64756	0.159897
chr8_77527211_77527933	1.49832	0.395031
chr2_85810865_85811239	1.28924	0.385548
chr2_151341622_151342075	1.00344	0.256347
chr7_76026683_76027151	0.972892	0.270782
chr2_228336657_228337888	1.09793	0.279988
chr1_48527406_48528494	1.01459	0.269816
chr5_168304381_168304866	1.65032	0.46392
chr1_15062293_15062711	1.49216	0.376696
chr20_5984031_5984263	0.917232	0.244332
chr8_81941296_81941820	0.821259	0.223142
chr19_36319577_36319990	1.58552	0.373596
chr11_108492214_108492551	0.977183	0.195542
chr3_197243449_197243803	0.758195	0.211822
chr22_39162186_39162487	1.0955	0.288244
chr9_138951758_138952230	1.4975	0.396343
chr8_17924447_17924742	1.73603	0.419448
chr6_20256492_20257254	1.57726	0.386001
chr11_16781315_16782166	0.93665	0.253689
chr3_50365300_50366208	0.893879	0.256765
chr15_52432123_52432306	0.912199	0.197992
chr18_5463631_5463885	1.38694	0.335617
chr16_14580474_14580939	1.12671	0.297789
chr10_102988209_102988414	1.16732	0.262825
chr11_82829701_82829851	0.790688	0.149992
chr16_11822823_11823271	0.524852	0.10447
chr1_26641765_26642217	1.57086	0.385676
chr10_61385814_61386547	1.16417	0.331607
chr14_94004838_94005029	0.499011	0.112396
chr10_89451284_89451710	1.81802	0.401003
chr2_153288622_153289303	1.95307	0.516492
chr2_31196695_31197704	1.20957	0.257699
chr1_195845886_195846247	1.54534	0.282215
chr11_134397326_134397686	0.685974	0.13255
chr5_34244334_34245380	0.547547	0.179371
chr7_24627275_24627972	0.931297	0.259521
chr20_48657706_48658406	1.83543	0.477326
chr11_75918643_75919123	1.03539	0.288831
chr16_58062395_58062727	1.60653	0.370856
chr6_4884927_4885255	1.56701	0.361775
chr1_119910291_119910538	0.438482	0.0918447
chr11_65208336_65208740	1.75241	0.458522
chr3_197783192_197783342	0.839107	0.160149
chr11_396362_397540	1.00784	0.294982
chr6_157380808_157381130	0.42124	0.101951
chr10_74607232_74607915	1.07907	0.247429
chr17_48351672_48352399	1.22105	0.323791
chr12_66397861_66398013	0.623582	0.145647
chr16_1339568_1340483	1.5057	0.378451
chr17_18863903_18864709	0.663995	0.176975
chr2_27994400_27995201	0.883006	0.243228
chr9_86271088_86271272	0.734657	0.131374
chr11_44571584_44572110	2.03218	0.485018
chr1_12148462_12149250	1.03709	0.301249
chr4_185960799_185961465	0.756404	0.199832
chr9_138924212_138924560	0.865038	0.193124
chr12_45820094_45820576	0.989621	0.24812
chr22_19942938_19943588	1.18544	0.346397
chr15_75423088_75423990	1.16519	0.301307
chr17_74442614_74443370	1.62497	0.421887
chrX_123011978_123012453	0.948505	0.255535
chr6_33398790_33399101	1.0027	0.296695
chr2_155103926_155104409	1.27531	0.355244
chr3_4746207_4746602	1.14598	0.300744
chrX_49040903_49041549	0.902626	0.240562
chr19_14561183_14561815	1.23498	0.326201
chr16_29674014_29674286	0.92685	0.248737
chr11_94630531_94630767	0.786322	0.180688
chr9_132473943_132474415	1.05231	0.289233
chr12_10825935_10827164	1.04056	0.328211
chr2_135530876_135531332	1.10506	0.316065
chr1_65885357_65886557	0.6	0.179369
chr12_97700014_97700291	1.45402	0.378402
chr4_129207642_129207862	1.12945	0.320615
chr3_40300155_40300421	0.794969	0.201795
chrX_18296668_18297060	1.89287	0.416462
chr17_72426361_72427577	1.06045	0.292308
chr16_84764088_84764399	1.00409	0.300037
chr6_143280488_143281014	0.667412	0.12108
chr9_127942694_127943502	0.784318	0.158575
chr3_98452640_98452960	0.657241	0.149091
chr5_173881534_173881863	0.719048	0.16311
chr20_61435848_61436359	1.24438	0.334151
chr6_35465575_35465976	1.22272	0.307916
chr19_30185432_30185994	1.01538	0.287994
chr12_56497742_56498629	0.562923	0.187634
chr14_105123339_105123929	1.34371	0.365782
chr11_74281459_74281885	0.824429	0.205182
chr2_7186135_7186790	1.14724	0.303326
chr17_49449863_49450354	0.981808	0.241043
chr5_115150862_115151056	0.811966	0.176813
chr19_54492019_54492589	0.623229	0.121642
chr18_57588564_57589153	1.55538	0.436235
chrX_128891966_128892499	1.36264	0.292588
chr3_73046903_73047109	0.983553	0.226484
chr13_26312089_26312893	1.16439	0.329303
chr11_100702252_100702979	0.996741	0.204651
chr6_4010920_4011362	0.72438	0.154509
chr17_64205629_64206021	0.872195	0.235315
chr10_82167578_82168838	0.87878	0.271776
chr18_60611771_60612038	0.983328	0.294788
chr11_45002276_45002632	0.984639	0.210228
chr2_60733172_60733322	0.461422	0.120436
chr14_70177152_70177494	1.17502	0.312364
chr17_75229752_75230374	1.28624	0.351677
chr6_166700244_166700711	0.799703	0.172048
chr10_64192886_64193383	1.32611	0.370494
chr13_30147232_30147795	0.9451	0.297777
chr17_46806004_46806215	0.824027	0.194994
chr13_99002358_99002515	0.785113	0.185747
chr3_10931567_10931966	1.43773	0.268482
chr17_16322455_16322749	1.18333	0.374471
chr2_3433850_3434399	1.1625	0.283627
chr7_26140590_26141555	1.36335	0.384014
chr14_92505550_92506908	0.841464	0.25298
chr10_47395625_47396104	0.822362	0.24541
chr11_76899443_76899710	0.890804	0.21436
chr7_66290571_66291163	1.09412	0.248543
chr16_18785991_18786394	1.2031	0.292276
chr1_214625826_214625976	0.709165	0.167616
chr12_52585662_52586443	0.961626	0.26898
chr7_80512584_80513254	1.06678	0.31815
chr1_156390656_156390997	1.17142	0.241193
chr13_99201239_99201743	1.64969	0.371311
chr8_140945458_140945932	0.922993	0.264034
chr7_157483033_157483782	0.957902	0.270888
chr10_63943258_63943788	0.492778	0.123272
chr4_157819592_157819920	1.02704	0.246161
chr18_21017284_21018347	1.06488	0.283775
chr22_35636522_35637079	1.52248	0.299924
chr17_43663565_43663796	1.12559	0.302803
chr1_28198773_28199512	0.956944	0.285624
chr8_65499905_65500130	0.786263	0.17552
chr12_89387455_89387861	0.686886	0.185444
chr2_139447158_139447810	1.22324	0.303328
chr8_109637303_109637676	1.3756	0.283612
chr9_93601479_93601903	2.03414	0.509577
chr15_49541487_49541691	0.842309	0.221996
chr14_24615731_24616960	0.546159	0.174245
chr3_29195312_29195812	1.1333	0.26725
chr1_107997485_107997748	1.0007	0.241381
chr1_218447237_218447767	0.964421	0.245894
chr3_150983457_150984109	1.68341	0.406467
chr6_159498206_159498539	1.25268	0.225553
chr10_74020249_74021457	0.906871	0.263079
chr3_51409259_51410012	0.954911	0.255562
chr17_31145947_31146567	1.38436	0.441598
chr15_49715920_49716578	1.2106	0.272854
chr3_73381701_73382082	1.79681	0.445885
chr1_203800036_203800285	1.05664	0.213517
chr2_131720811_131721491	0.894574	0.22402
chr13_41350844_41351894	0.860468	0.254752
chr11_17007896_17008639	1.30833	0.312763
chr7_138487517_138488091	0.704368	0.143479
chr11_118031169_118031553	1.28948	0.335199
chr11_60580762_60581219	1.36496	0.368157
chr2_20068378_20069188	1.15545	0.306162
chr14_105714473_105715683	0.924611	0.279034
chr4_89978022_89978617	1.05013	0.29601
chr16_55478552_55479293	1.64862	0.413244
chr2_136485613_136486195	2.15474	0.500537
chr10_71713710_71714108	1.29652	0.305118
chr10_88659376_88659799	0.989539	0.248559
chr11_114215275_114215551	1.99743	0.471837
chr2_97359617_97360116	0.805306	0.212102
chr21_46955623_46956084	1.32411	0.343386
chr4_16226871_16227113	0.723064	0.191985
chr3_52266278_52266742	2.01911	0.486218
chr1_14869745_14870256	1.29488	0.299556
chr4_37737346_37737535	1.25398	0.303256
chr19_54929258_54929908	1.08933	0.308645
chr5_126147088_126147649	1.42451	0.409628
chr12_55430151_55430399	0.667863	0.142779
chr10_31498680_31499095	0.944302	0.24038
chr1_35657462_35658037	0.93054	0.268924
chr14_23305440_23306073	1.21144	0.277808
chr9_130768169_130768547	0.988416	0.257059
chr6_170675552_170675762	0.623725	0.149346
chr5_1523179_1523454	0.902113	0.231574
chr11_82867493_82868501	0.538952	0.173207
chr12_125258661_125259709	1.57538	0.444867
chr12_133191513_133192006	1.17914	0.288004
chr15_31684208_31684903	1.06086	0.289844
chr9_130856320_130857031	0.773988	0.227621
chr20_34438968_34439198	0.987703	0.223144
chr7_155382926_155383612	1.29186	0.378427
chr14_93015575_93015796	0.976254	0.222042
chr3_41012820_41013594	1.172	0.373266
chr7_67680_67963	0.861574	0.171852
chr2_48679275_48679631	1.62991	0.341083
chr8_131329899_131330551	1.87766	0.389761
chr7_121508593_121508947	0.766379	0.138276
chr12_117562752_117563458	1.8186	0.464324
chr12_50394144_50394534	1.01609	0.249228
chr1_193685517_193685667	0.691481	0.155447
chr6_152873747_152874126	0.758979	0.172286
chr1_23072586_23073116	1.59187	0.417103
chr16_13864476_13864677	0.701636	0.145147
chr2_42067843_42068635	0.799727	0.238004
chr1_205781676_205782684	0.898213	0.269566
chr19_30457822_30459022	1.49242	0.399313
chr12_54569098_54569573	1.06137	0.271815
chr11_4414397_4415315	0.859273	0.243443
chr1_156553911_156554163	0.927893	0.214742
chr1_164605087_164605367	0.528383	0.128217
chr11_65381573_65382012	0.73163	0.224821
chr12_91247889_91248099	0.573766	0.15052
chr1_37300975_37301602	0.694632	0.146649
chr11_4167373_4167625	1.08041	0.233986
chr19_14682406_14683195	0.943713	0.26482
chr12_27726833_27727255	1.16267	0.326536
chr5_177502768_177503603	0.876554	0.266431
chr1_145046634_145047078	0.601901	0.14675
chr5_149185357_149185992	1.24623	0.33881
chr1_211512889_211513283	1.20802	0.338599
chr1_16276034_16276635	1.36434	0.39797
chr21_45874675_45876041	0.985529	0.299553
chr8_17772425_17772622	0.45823	0.112711
chr11_1871347_1872334	1.56638	0.491155
chr1_110634094_110634351	1.64715	0.367412
chrX_50190613_50190926	0.68833	0.12716
chr18_9696067_9696543	1.30005	0.284514
chr9_136038981_136039633	0.99361	0.286147
chr13_113622578_113623240	1.35873	0.355256
chr8_38801237_38801624	0.899988	0.269391
chr2_99185736_99186128	0.923893	0.214594
chr1_33190635_33191473	0.97257	0.30535
chr14_66760346_66760649	0.984685	0.179875
chr1_94866050_94866343	0.506653	0.129646
chr12_94538520_94538869	1.82433	0.50409
chr2_9898006_9898338	0.897825	0.249011
chr18_13067001_13067763	1.56918	0.370711
chr3_38670003_38670578	0.781954	0.147927
chr20_17615131_17616127	1.44775	0.417139
chr8_90489668_90490148	1.34243	0.466517
chr10_96389838_96390041	0.784852	0.169965
chr12_105063637_105064230	1.11355	0.359267
chr3_50654803_50655095	1.061	0.300254
chr9_101558509_101559397	0.99106	0.298293
chr16_80866229_80866473	0.709089	0.140696
chr10_128592388_128592580	0.91213	0.24951
chr16_17427860_17428381	1.20213	0.316165
chr7_10874726_10875063	0.626683	0.134243
chr9_131970443_131971039	0.727559	0.174552
chr13_81166052_81166511	1.60297	0.429071
chr17_79798957_79799324	1.1019	0.300062
chr17_73900474_73901396	0.855065	0.253159
chr18_47824221_47824955	0.975898	0.29103
chr11_60534847_60535153	0.963778	0.269193
chr10_90695108_90695496	0.910388	0.220655
chr1_85724616_85725694	0.927447	0.279026
chr7_138571090_138571800	0.961459	0.252125
chr22_17717840_17718358	1.33944	0.404601
chr1_57286764_57287573	1.04743	0.268038
chr6_35460442_35460678	0.870372	0.210573
chr9_102277445_102277966	0.791178	0.187504
chr8_125364004_125364482	0.885262	0.231696
chr2_18701745_18702249	1.04816	0.249336
chr5_160226147_160226663	1.49951	0.409496
chr10_80954975_80955564	0.99512	0.275757
chr18_45427918_45428426	1.24459	0.330856
chr6_106507832_106508273	0.580415	0.107272
chr11_17266410_17266771	1.02647	0.239109
chr10_105241679_105241995	0.691076	0.203919
chr14_100125589_100126011	1.18662	0.270877
chr4_186043857_186044127	0.454187	0.106754
chr9_38226561_38226890	1.27351	0.340781
chr6_20479355_20479747	1.82554	0.421637
chr1_210110914_210111622	0.986143	0.28432
chr12_50495472_50495663	0.601384	0.141481
chr17_36736216_36736448	0.997562	0.230678
chr17_60943574_60944177	0.59169	0.143163
chr1_200638426_200639790	0.691793	0.214417
chr7_101364446_101364782	1.61419	0.325491
chr5_142116628_142117204	1.10474	0.296937
chr10_123357366_123358428	1.00493	0.293327
chr20_11568465_11568897	0.898235	0.188794
chr2_27072651_27073032	1.92766	0.41882
chr11_17035767_17036427	1.22638	0.329278
chr3_196184394_196184824	1.20881	0.304428
chr3_6463484_6464308	1.59779	0.419888
chr7_22702308_22702711	0.965254	0.19652
chr17_107778_108370	0.977115	0.286761
chr5_141380350_141380543	0.678786	0.114958
chr11_73249350_73250113	1.37321	0.393074
chr10_73830023_73830494	0.752427	0.189404
chr5_56292163_56292395	0.842656	0.146908
chr19_4706780_4707062	0.66601	0.166072
chr6_137603387_137603927	1.13255	0.315414
chr11_121699821_121700576	1.60645	0.451703
chr3_50556967_50557223	0.77817	0.174664
chr1_211701037_211701818	0.84772	0.213401
chr20_62328670_62328934	1.00924	0.256204
chr4_8429377_8430823	1.00964	0.266365
chr2_182655965_182656389	1.23117	0.363021
chr16_85119882_85120644	1.13333	0.32789
chr21_25711552_25712076	0.947913	0.24379
chr19_40780480_40781136	0.85507	0.22861
chr1_93433726_93434549	1.41956	0.34464
chr20_35520238_35520388	0.765933	0.140812
chr11_128596498_128597167	1.16597	0.303182
chr22_19461066_19461406	0.645877	0.172123
chr5_178322482_178323249	1.18121	0.288244
chr12_93637673_93638592	1.59131	0.409981
chr4_141164035_141164936	1.25685	0.348841
chr7_3189343_3190192	1.23762	0.361572
chr1_53018278_53019601	0.757591	0.244897
chr17_78735066_78735632	1.25163	0.36507
chr12_125066440_125067207	1.0195	0.243256
chr2_165873056_165873648	1.061	0.260306
chr1_9736646_9737315	0.922784	0.187188
chr12_95335231_95335595	0.713227	0.191206
chr17_8296978_8297285	0.498983	0.142099
chr2_159996954_159997304	0.967943	0.23519
chr2_62968355_62968648	0.731943	0.162494
chr17_43338892_43339912	0.989571	0.300333
chr3_150934389_150934797	1.63911	0.359343
chr9_91769511_91770102	1.14965	0.315436
chr21_37454563_37455086	1.27695	0.295036
chr7_56174830_56175247	1.38772	0.377518
chrX_70318221_70318480	0.902382	0.241122
chr10_30092316_30093612	1.18415	0.391462
chr1_161054965_161055182	0.604298	0.13989
chr2_71203991_71204818	0.853437	0.246615
chr18_74523566_74523860	0.69343	0.164301
chr7_130034260_130034761	1.38794	0.387653
chr7_132456060_132456632	2.05461	0.498212
chr21_16500678_16501627	1.32303	0.326447
chr12_109905558_109906075	1.7668	0.387685
chr1_20811810_20812962	1.0384	0.298516
chr3_119181984_119183002	0.852412	0.229738
chr16_3550681_3551376	0.996337	0.281623
chr22_27061283_27061915	0.929135	0.274423
chr2_70758864_70759208	0.680452	0.163728
chr3_136345263_136345776	1.18149	0.292344
chr15_68247156_68248129	1.51546	0.395189
chr1_39600607_39601072	1.18751	0.240876
chr7_36495918_36496260	0.641223	0.156698
chr7_73630617_73630818	1.16343	0.277416
chr12_122350093_122350511	1.33167	0.262419
chr9_21400025_21400343	1.22047	0.265906
chr9_115917297_115917580	1.55028	0.48322
chr14_91575448_91576172	0.866312	0.233384
chr5_1502127_1502487	2.35149	0.471184
chr6_116989443_116990149	1.03338	0.311201
chr4_15957738_15958410	0.940225	0.278807
chr7_86841768_86842453	1.25847	0.279875
chr20_13975709_13976915	0.852634	0.258813
chr17_21414263_21414600	1.30865	0.343939
chr2_28177621_28178412	1.19682	0.366986
chr18_1464330_1464948	1.15311	0.361308
chr3_183846925_183847132	0.802186	0.143626
chrX_153762826_153763502	0.736117	0.22409
chr15_69392530_69392707	0.923744	0.210166
chr19_10861939_10862258	0.900337	0.216368
chr12_123501964_123502356	0.721882	0.144694
chr1_62928042_62928380	0.748875	0.220814
chr13_32949894_32950193	0.91071	0.209146
chr3_69131904_69132326	1.00302	0.315656
chr10_49836157_49836666	0.858312	0.226657
chr3_149940641_149941146	1.00634	0.247808
chr2_32785639_32786206	1.28013	0.308109
chr2_25496262_25496575	0.905918	0.246937
chr17_1373395_1374184	1.40166	0.390834
chr6_74320236_74320661	0.923024	0.22222
chr1_38656597_38657229	0.83499	0.22937
chrX_2845937_2846506	0.990576	0.302966
chr22_37447535_37448208	0.972026	0.303468
chr13_28842694_28843414	1.23428	0.372031
chr19_2524951_2525463	0.673474	0.177556
chr18_42777336_42777941	1.12288	0.279152
chr19_41168702_41170092	1.03046	0.300451
chr17_78253878_78254094	0.775553	0.164923
chr20_44420194_44421335	0.919446	0.258897
chr12_3982170_3982830	0.742557	0.219434
chr15_60883744_60884169	1.1167	0.277047
chr10_28072498_28072960	0.698892	0.173377
chr14_79786805_79787341	0.728505	0.203641
chr10_14920057_14921409	0.927391	0.257326
chr19_440992_441686	1.37268	0.327761
chr12_125181178_125182036	1.76938	0.452077
chr6_164420580_164421144	0.956502	0.191043
chr20_34384317_34385046	1.02832	0.320772
chr4_145554458_145554672	0.774585	0.163518
chr7_150808042_150808635	1.06853	0.299185
chrX_40031734_40032304	1.36932	0.41544
chr8_8726585_8726992	1.01996	0.20055
chr20_52356932_52357254	1.32343	0.413312
chr1_25914783_25914963	0.607209	0.15402
chr2_39621738_39622068	0.881829	0.184385
chr12_4888849_4889566	0.938246	0.17692
chr5_175989830_175990070	1.32283	0.279091
chr10_72027196_72027680	1.16792	0.298737
chr8_22920770_22921250	1.5978	0.471112
chr5_142833321_142833588	0.550562	0.110568
chr11_35103978_35104444	1.01827	0.284151
chr15_67748978_67749871	0.988886	0.25507
chr9_35095414_35095643	1.02556	0.237643
chr6_55890605_55891001	0.848589	0.258043
chr11_9009720_9010711	1.88429	0.45778
chr17_26662153_26663019	0.618019	0.188184
chr5_118623157_118623481	0.820174	0.184625
chr5_170065656_170066032	0.966326	0.262102
chr9_132222558_132223455	0.819199	0.250249
chr18_57597193_57597483	0.596254	0.165101
chr3_135861383_135861755	1.02943	0.257527
chr5_8505088_8505752	1.30363	0.316791
chr17_44878668_44878818	0.7616	0.172884
chr6_32987196_32987370	1.07762	0.224412
chr3_135853780_135854245	1.9843	0.530739
chr20_5640222_5640703	1.0786	0.260275
chr5_176873191_176874725	0.858992	0.264101
chr22_45713886_45714853	1.05851	0.303154
chr2_108921513_108921795	0.716211	0.172562
chr12_109249521_109249954	1.6506	0.401229
chr15_75904424_75904778	0.795047	0.137313
chr20_36816091_36816570	0.576422	0.110574
chr1_114750927_114751500	0.737294	0.184859
chr9_139944318_139944567	0.968682	0.256365
chr16_53241701_53242680	0.985177	0.284696
chr4_78095378_78095883	0.77299	0.198211
chr3_118603468_118604009	0.814557	0.203567
chr14_90099757_90100121	0.695924	0.134445
chr17_21308608_21309017	1.10559	0.268799
chr1_46915221_46915583	0.923397	0.207293
chr12_96801207_96801859	1.04899	0.172318
chr3_98820340_98820618	1.35842	0.322204
chr7_55797925_55798331	0.987852	0.229456
chrX_108950973_108951365	1.08573	0.232891
chr7_155607977_155608433	0.944884	0.249549
chr22_20121254_20121575	2.07233	0.563221
chr17_53847526_53847942	1.49665	0.306012
chr5_40754996_40755728	0.917253	0.279257
chr7_21378390_21378979	1.58546	0.397139
chr7_56031910_56032994	0.904919	0.289203
chr10_134236276_134237083	0.794644	0.236815
chr6_159172280_159172793	0.985587	0.213184
chr11_117350099_117350419	1.29172	0.255031
chr17_62550275_62550551	1.03544	0.19992
chr19_19445569_19445974	0.481932	0.0950362
chr2_43804119_43804766	0.728531	0.155787
chr22_29796043_29796390	0.533671	0.0928019
chr15_38116914_38117545	1.19578	0.383848
chr8_126656508_126657264	0.970257	0.262651
chr1_8487570_8488133	1.19599	0.302727
chr1_158253838_158254139	1.89564	0.432875
chr11_112890303_112890808	1.50852	0.361201
chr13_22753002_22753504	0.735793	0.133055
chr8_143020056_143020689	1.23076	0.351706
chr8_118682066_118682275	0.640516	0.144372
chr13_43817694_43818359	1.52134	0.415448
chr13_29223318_29223701	1.34808	0.346662
chr13_34122274_34122585	1.37928	0.320052
chr17_40467394_40467772	1.31067	0.358238
chr2_460645_461439	1.1102	0.345915
chr18_43518913_43519817	2.01658	0.48734
chr4_155882452_155882637	0.59282	0.1138
chr2_85906173_85906782	1.12747	0.261687
chr2_128407326_128407595	0.819603	0.211791
chr20_23400624_23400871	1.1167	0.315585
chr12_96709626_96710520	0.854466	0.211251
chr14_52294475_52295496	0.93552	0.291499
chr18_32440246_32440925	1.04293	0.307749
chr16_47746892_47747522	1.34031	0.332388
chr3_151636118_151636557	0.965553	0.216239
chr19_34587037_34587571	1.2631	0.315216
chr2_90071076_90071424	0.839393	0.234375
chr9_134473292_134473944	1.36834	0.404186
chr7_12362068_12362438	0.917971	0.166966
chr5_158127826_158128321	0.591643	0.123442
chr4_130949703_130950080	1.32969	0.259334
chr17_76795170_76795500	0.727201	0.175763
chr3_29554730_29555227	1.07692	0.229033
chr14_58705242_58705672	1.35929	0.35282
chr6_43968005_43968486	0.87001	0.260032
chr3_33817969_33818244	0.571472	0.142728
chr3_187397433_187397814	1.22475	0.292178
chrX_73833913_73834860	0.785518	0.244483
chr11_10473100_10473289	1.29847	0.326316
chr5_145204875_145205540	1.03196	0.28029
chr19_53438643_53439131	1.49287	0.362643
chr3_39297043_39297627	1.32125	0.416774
chr22_21286452_21287013	0.892173	0.24767
chr2_240678331_240679153	0.988275	0.266071
chr2_85933712_85934174	1.56149	0.469547
chr1_9714169_9714881	1.34198	0.410245
chr1_31236339_31236754	0.48614	0.118865
chr5_149887324_149887937	1.24971	0.278038
chr1_49344014_49344671	0.832395	0.226923
chr15_73050018_73050370	0.664745	0.140872
chr2_162280212_162280640	0.962989	0.244725
chr6_135642502_135642773	2.16384	0.516338
chr2_66770228_66770783	0.585396	0.151599
chr20_57797247_57798236	0.947424	0.299212
chr1_186081401_186081726	1.56152	0.317674
chr1_3418762_3418946	1.22577	0.220339
chr8_108356373_108357414	1.18835	0.348535
chr11_64008038_64009412	0.654494	0.215963
chr17_45853799_45854275	1.01886	0.270198
chr17_31298109_31298552	1.28761	0.295918
chr2_55920535_55921228	0.84632	0.24482
chr9_35756565_35757692	0.902978	0.27337
chr3_107836151_107836410	0.736435	0.211827
chr19_48292057_48292359	1.08523	0.207613
chr2_16484341_16484761	0.849392	0.173412
chr11_113670327_113670723	0.80057	0.139595
chr19_28703863_28704229	1.32719	0.194296
chr8_42644860_42645881	1.38328	0.380027
chr11_73684986_73685478	1.56637	0.343708
chr8_72085977_72086155	0.745665	0.153036
chr10_43725257_43725468	0.760602	0.191236
chr17_7966233_7966524	1.03963	0.229275
chr10_3381789_3382210	0.921898	0.221483
chr5_67342333_67342645	1.25679	0.285189
chr15_98964684_98965388	0.711135	0.220105
chrX_123105861_123106308	1.74398	0.362225
chr16_83847513_83848089	1.43119	0.380085
chrX_20200056_20200426	1.13856	0.268436
chrX_146761684_146762163	1.52957	0.393303
chr9_71838505_71838779	0.578375	0.110296
chr11_60737839_60738131	0.85231	0.204937
chr2_25480010_25480604	1.31029	0.393933
chr1_78469705_78470710	0.791273	0.218267
chr7_99750123_99750336	1.46702	0.374059
chr20_57848943_57849623	1.1002	0.24948
chr2_8714841_8715895	1.47427	0.379197
chr10_112064168_112065172	0.867343	0.241805
chr10_115625741_115625994	0.972574	0.213848
chr1_146966813_146967284	1.19329	0.32713
chr15_31719678_31719996	1.10881	0.278734
chr8_42678250_42678446	1.07496	0.249936
chr9_27490960_27491498	1.26878	0.360534
chr6_6503318_6504035	1.1604	0.348567
chr1_40028018_40028291	0.807766	0.170305
chr5_153273422_153273659	1.58303	0.324908
chr8_104090443_104091523	1.25836	0.386625
chr1_86846014_86846314	0.857206	0.195697
chr4_114901023_114901173	0.579592	0.127318
chr9_692001_692419	2.25853	0.5574
chr3_57741074_57741242	0.89536	0.252396
chrX_119923433_119923745	0.872611	0.13487
chr5_126365922_126366867	0.682805	0.19492
chr1_156075839_156076498	0.690466	0.20087
chr18_29724932_29725254	0.651178	0.127377
chr2_115419781_115420454	0.600238	0.146455
chr8_106658249_106659012	1.46014	0.39846
chr4_173046692_173046915	0.783764	0.192838
chr15_40613166_40613358	0.802202	0.211379
chr16_67232021_67232688	1.06908	0.310995
chr5_76151597_76152207	1.11771	0.350282
chr5_6705233_6705919	1.51307	0.424248
chr1_226898948_226899289	1.02217	0.230439
chr8_99097771_99098481	0.837964	0.235851
chr20_42075097_42075543	1.0698	0.297775
chr1_32253598_32254539	1.03355	0.289565
chr19_9169862_9170245	1.184	0.284552
chr11_65075670_65076462	1.04875	0.275183
chr9_129637085_129637576	1.24743	0.27506
chr6_136609859_136610677	0.689303	0.202243
chr7_95106360_95106612	0.961817	0.243837
chr2_124451489_124451924	1.05264	0.269077
chr4_5828614_5829122	1.18011	0.298718
chr15_94870676_94870927	0.719427	0.16014
chr12_56390641_56391525	0.992695	0.273196
chr16_56917548_56917698	0.781841	0.16696
chr6_93333229_93333410	0.831882	0.139956
chr9_78871082_78871360	0.899108	0.233158
chr19_14621432_14622216	1.5219	0.439604
chr10_98053086_98053571	1.15383	0.318835
chr17_45188321_45188858	0.758579	0.147845
chr5_60240603_60241813	0.964788	0.287765
chr11_66436197_66436437	0.795664	0.205648
chr4_141751062_141751405	1.47518	0.32424
chr5_56826733_56826925	0.690024	0.14303
chr2_53994529_53995527	0.845162	0.244413
chr10_26863642_26864071	1.416	0.349972
chr12_54140256_54140843	0.900289	0.28375
chr3_142700047_142700346	0.895291	0.173148
chr1_948521_949342	0.960578	0.265563
chr1_8707448_8708161	1.14539	0.348909
chr17_66201283_66202334	1.0328	0.291533
chr18_33991707_33991925	0.529281	0.105941
chr12_123347515_123347665	1.41054	0.285346
chr19_53590192_53590618	1.38215	0.406713
chr5_72449351_72449843	1.34816	0.340467
chr8_72520860_72521196	0.651927	0.127671
chr12_47609235_47609869	1.28727	0.403757
chr10_1781107_1781373	0.868919	0.190073
chr1_214614387_214614958	1.35984	0.379862
chr6_80296358_80296564	0.645185	0.12248
chr1_61402069_61402219	0.641623	0.136372
chr1_852058_852270	0.927856	0.251238
chr22_46872351_46872946	1.31392	0.356562
chr12_55537088_55537543	0.720831	0.150326
chrX_153389205_153389955	1.47959	0.365451
chr22_36948237_36948772	1.48033	0.352098
chr6_52268382_52268828	1.33433	0.26061
chr4_4095460_4095796	0.981179	0.209247
chr1_163038987_163039459	1.09978	0.247682
chr11_86012979_86013798	0.890578	0.262853
chr15_46082607_46082826	0.6751	0.155136
chr14_23291689_23292532	1.03539	0.303747
chr12_3912951_3913375	0.725139	0.170087
chr19_10871056_10871276	1.2683	0.302378
chr3_16946659_16946850	0.715243	0.149596
chr10_129009209_129009733	1.93052	0.478713
chrX_55934262_55935691	0.882438	0.260647
chr6_5086487_5086874	1.07544	0.254817
chr18_21498369_21498878	0.978719	0.238608
chrX_23971052_23972000	0.830048	0.219318
chr17_31121517_31122066	1.61859	0.3671
chrX_128739298_128739691	0.697682	0.141749
chr15_65537251_65537597	0.894579	0.183898
chr9_74363161_74363719	0.94268	0.293554
chr6_604505_604892	1.49142	0.289374
chr8_30308437_30309040	0.560945	0.15711
chr19_52104365_52104780	1.50468	0.338989
chr12_55117465_55117773	1.20376	0.289521
chr14_25376822_25377415	1.31612	0.289567
chr3_9860782_9860932	0.523879	0.11498
chr15_69886517_69887243	1.16287	0.264947
chr17_6932810_6933582	1.17121	0.360705
chr2_43293553_43293774	0.487601	0.10776
chr1_97308503_97309045	1.18024	0.349779
chrX_46432114_46432386	1.00718	0.266099
chr11_47941956_47942317	1.47042	0.412267
chr16_146749_147370	0.912034	0.276001
chr2_74230144_74230694	1.08251	0.226637
chr7_70112849_70113680	1.18316	0.317782
chr8_141400684_141401059	1.10565	0.306844
chr2_17352406_17353009	0.768864	0.167476
chr5_119754731_119755383	1.18803	0.312189
chr7_50246053_50246568	1.12795	0.298873
chr12_46663698_46663995	1.30984	0.31222
chr16_89267628_89268690	1.07173	0.318487
chr2_42332465_42332835	1.87766	0.496278
chr17_71367516_71367759	0.75582	0.173974
chr14_77330080_77330814	1.29711	0.340867
chr17_43224802_43225339	1.06576	0.299876
chr15_63568915_63570155	0.697096	0.22501
chr16_83029571_83030101	1.30609	0.342982
chr15_38364413_38365374	1.03631	0.295236
chr21_22371939_22372204	0.951745	0.25334
chr3_196668643_196669835	0.740824	0.222288
chr17_53315441_53316526	1.10044	0.314925
chr5_172297231_172297878	1.57105	0.451724
chr1_57439154_57439504	0.741773	0.135556
chr18_43407530_43408230	0.989607	0.294861
chr20_3662633_3663155	0.950827	0.253894
chr10_56381801_56382138	0.758363	0.161267
chr11_94151389_94151802	0.65808	0.17646
chr14_74892353_74893235	1.1611	0.303058
chr5_43000239_43000960	0.964193	0.26101
chr10_22609465_22610025	0.844685	0.248684
chr6_167040521_167041734	0.630575	0.190061
chr10_21373663_21373919	0.666725	0.139347
chr8_82146699_82146981	1.04685	0.252327
chr14_102552820_102554119	0.866714	0.258893
chr13_60682594_60683046	1.59147	0.351878
chr7_100760562_100760944	1.46752	0.364836
chrX_153305727_153306291	1.5997	0.436585
chr9_138156871_138157282	0.735564	0.157495
chr1_23543117_23544273	1.21954	0.34635
chr6_28655484_28655772	1.66786	0.367019
chr2_222453357_222453577	0.794171	0.183256
chr20_48760964_48761277	1.30783	0.363685
chr14_95923330_95923849	1.65364	0.293368
chr10_106398650_106398851	0.663444	0.168926
chr9_77078679_77079155	1.12479	0.264485
chr6_89088414_89088663	0.917049	0.2073
chr8_6725904_6726216	1.35659	0.288673
chr1_22643867_22644160	0.664791	0.152702
chr1_26954445_26954977	1.0211	0.266227
chr19_50370458_50371011	0.858108	0.262531
chr11_114097013_114097594	0.896943	0.224565
chr8_97939035_97939733	2.66576	0.623385
chr5_33588953_33589189	1.21674	0.221055
chr19_2034734_2035374	1.0337	0.301625
chr11_48053357_48054000	1.37794	0.405771
chr20_11030906_11031260	0.620198	0.134143
chr11_59278246_59278953	1.03525	0.307085
chr13_44691000_44691810	1.16573	0.298843
chr1_108215566_108216247	1.55759	0.420581
chr7_26131600_26131842	0.808892	0.206607
chr10_124588719_124589143	0.67756	0.152275
chr3_195272596_195272873	1.56287	0.426586
chr8_81928323_81928540	0.946321	0.187562
chr8_35742701_35743029	0.759961	0.194478
chr9_134157947_134158799	1.03053	0.289479
chr4_42718807_42719541	1.83539	0.335248
chr1_62818225_62818494	1.84901	0.339179
chr4_20424117_20424416	0.862024	0.235306
chr9_84023741_84024582	1.30379	0.407124
chr4_83642853_83643300	1.07065	0.258603
chr10_104269240_104269525	1.26326	0.352517
chr1_229760812_229761017	0.941692	0.240811
chr17_35125843_35126094	0.758583	0.160876
chr2_73973375_73974089	1.37676	0.407709
chr17_66164391_66164898	2.46681	0.636494
chr5_177591047_177591692	1.02623	0.294644
chr1_198939934_198940435	1.60485	0.440973
chr2_181844705_181845889	0.858497	0.269707
chr10_6514465_6514842	0.863508	0.242584
chr20_52843824_52844720	1.66217	0.311892
chr3_161435473_161435934	0.888417	0.258116
chr7_47305687_47306252	1.17702	0.295347
chr1_236188081_236188266	0.774841	0.180599
chr11_35019459_35019670	0.904008	0.240189
chr8_76565466_76566062	1.20696	0.242346
chr11_48065049_48065665	1.10697	0.241971
chr11_32982190_32982399	0.651085	0.122175
chr12_2558731_2559283	1.13022	0.242223
chr17_54996323_54996728	2.04498	0.528983
chr14_65393147_65393802	1.28703	0.299002
chr6_160102524_160102948	0.872521	0.261299
chr20_55004625_55005066	0.850427	0.207231
chr11_116799010_116799555	1.28387	0.342312
chr20_12018085_12018660	0.909214	0.240063
chr11_83728000_83728320	0.802956	0.145995
chr5_176718182_176718473	0.931495	0.186994
chr22_24338448_24338897	1.1863	0.25982
chr14_91716176_91716872	1.10723	0.308888
chr13_51565799_51566802	1.51565	0.395214
chr17_75255640_75255845	0.804842	0.183481
chr16_84047460_84048343	1.40014	0.364457
chr10_50421006_50421301	0.960426	0.224023
chr14_69657918_69658874	0.869837	0.262755
chr3_29365600_29366200	1.51916	0.363087
chr12_112272487_112273168	1.51716	0.361092
chr6_70506278_70507189	0.692347	0.209113
chr15_44975386_44976064	2.05705	0.468711
chr5_140011897_140012451	1.20398	0.303563
chr11_44087434_44088180	0.741504	0.23247
chr8_120055159_120055874	1.15862	0.338251
chr15_20398308_20399574	1.19806	0.356007
chr20_1453578_1453943	1.39102	0.346133
chr12_105043199_105043669	1.41761	0.348539
chr13_80386731_80387692	1.62748	0.43378
chr20_37274782_37275363	0.965096	0.287929
chr5_142216819_142217369	1.52024	0.394085
chr3_43933646_43934361	1.74481	0.387555
chr14_59103512_59105485	1.00884	0.272507
chr22_44280739_44281177	0.800225	0.188384
chrX_100074649_100075753	0.87669	0.262859
chr1_161195231_161196107	0.608035	0.192502
chr7_26903813_26904817	0.886144	0.234233
chr2_112221119_112221424	1.14044	0.251303
chr2_39336815_39336988	0.846078	0.166783
chr14_88468803_88469180	1.56549	0.380315
chr11_74191829_74192085	1.78403	0.381048
chr3_129318361_129318926	1.16647	0.342469
chr7_151614840_151615524	1.53197	0.391834
chr7_140711934_140712223	0.952759	0.279513
chr2_102690576_102691338	1.5671	0.403465
chr9_88900187_88900564	1.30381	0.4047
chr15_73969360_73969746	0.788192	0.183603
chr15_50167699_50167849	0.852642	0.141849
chr19_36643295_36643815	1.09976	0.25665
chr3_10412094_10412700	1.13312	0.330387
chr17_6455052_6455344	1.45257	0.313537
chr5_31581636_31582130	0.615671	0.144878
chr1_9473050_9473802	1.33476	0.34337
chr1_180132218_180132564	1.70306	0.457609
chr1_67600323_67600841	0.954869	0.243573
chr16_67118298_67118799	1.53825	0.416319
chr10_80624891_80625207	0.658058	0.131846
chr2_102971887_102972944	1.08918	0.291227
chr2_73297359_73298224	0.974722	0.296171
chr3_129418141_129418448	2.12818	0.504085
chr1_179800168_179800344	0.962269	0.206701
chr5_81647689_81648078	1.00306	0.270485
chr1_110718802_110719346	0.819403	0.212925
chr8_74789696_74789971	1.30214	0.335334
chr10_130829708_130830143	0.718772	0.219528
chr15_64914597_64915508	1.02622	0.295663
chr9_14909936_14910356	0.939549	0.300899
chr2_231305946_231306755	1.15275	0.340606
chr1_3688556_3689446	0.918008	0.278642
chr12_57145560_57146390	0.861316	0.261872
chr6_26569308_26569654	0.998955	0.268269
chr7_77684767_77685441	2.29196	0.606559
chr1_173162703_173163340	0.997707	0.320302
chr4_37390309_37390605	1.04624	0.264716
chr9_98271478_98271776	1.01508	0.312515
chr17_61011378_61011848	1.43459	0.339489
chr16_11402642_11403078	1.88979	0.427321
chr3_30684311_30684722	1.49216	0.39767
chr22_50061998_50062364	0.662665	0.115905
chr10_129152515_129152791	0.818774	0.161769
chr2_192555681_192556001	0.59868	0.151359
chr17_71797361_71797616	0.730839	0.131615
chr15_79043362_79043774	0.879803	0.272331
chr4_53578295_53579322	0.932064	0.267945
chr14_76282937_76283152	0.704055	0.11856
chr12_132314923_132315388	1.05573	0.306118
chr18_74499111_74499674	0.944852	0.215422
chr9_135319356_135319903	0.806814	0.147442
chr14_72490690_72491058	0.975722	0.215975
chr8_144193846_144194671	1.42502	0.39146
chr3_114618493_114618739	0.828471	0.223889
chr14_61412747_61413128	0.910227	0.209942
chr4_54957316_54958659	1.01577	0.292847
chr17_46782273_46782640	0.672353	0.119655
chr1_246862327_246863003	0.964695	0.289874
chr21_35273889_35274465	1.01483	0.237547
chr9_224527_224939	1.10641	0.291326
chr9_976409_977506	0.926156	0.247855
chr1_44871396_44872086	1.15779	0.322428
chr12_121582198_121582780	2.30153	0.621579
chr6_144376183_144377354	0.950966	0.28571
chr6_134557168_134557573	1.35963	0.339433
chr8_98177751_98178033	1.08994	0.224259
chr17_77389285_77389694	1.2025	0.303468
chr6_108145187_108146251	0.941472	0.281564
chr2_142938702_142939045	1.04802	0.187442
chr11_98471585_98472436	1.15389	0.32024
chr8_6282606_6283037	0.953258	0.191932
chr19_3311335_3311695	0.519071	0.114392
chr5_67551119_67551895	1.05209	0.285686
chr17_38832136_38832520	1.40522	0.438299
chr5_81339755_81340250	1.01041	0.251469
chr8_59713842_59714466	1.26663	0.37841
chr7_22590984_22591811	2.55938	0.646296
chr19_51040924_51041431	1.10512	0.288525
chr17_56076885_56077327	0.80901	0.214951
chr16_78477908_78478324	1.80128	0.469203
chr1_167509977_167510561	0.849113	0.190902
chr11_74109195_74110213	0.661416	0.223397
chr2_235399351_235399553	1.34621	0.332885
chr12_46754470_46755159	1.02396	0.233036
chr6_44999278_44999722	1.31045	0.385216
chr15_54100373_54100584	0.663475	0.145641
chr21_46461205_46461646	1.60566	0.424139
chr7_42802732_42803213	0.670824	0.185374
chrX_46763028_46763777	0.926982	0.26223
chr10_7198932_7199725	0.911872	0.260296
chr6_151248310_151248638	1.49085	0.436698
chr7_40063592_40064104	1.49834	0.323322
chr2_190740988_190741326	1.07947	0.263428
chr2_99104091_99104883	1.40188	0.325819
chr17_36868136_36868774	0.873043	0.227067
chr11_35334685_35335326	1.84719	0.473395
chr1_6651161_6651965	0.938573	0.262681
chr17_47772739_47773164	1.21777	0.344322
chr16_68676332_68676861	0.834587	0.243047
chr1_174906181_174906352	1.20191	0.237385
chr4_74455877_74456358	0.989005	0.231748
chr21_46432154_46432394	0.645101	0.132008
chr3_189790990_189791549	1.35371	0.431269
chr13_41364938_41365352	1.92957	0.480627
chr6_150186157_150186407	0.963083	0.264223
chr11_35272275_35272502	1.19688	0.25093
chrX_139173338_139173976	1.23382	0.362096
chr1_149399323_149399499	0.858901	0.20326
chr2_152770094_152770245	0.515693	0.116371
chr10_104719161_104719453	2.36057	0.59654
chr19_12312916_12313442	1.13609	0.27679
chr19_40368260_40368437	0.903924	0.234751
chr12_133195192_133195571	0.723953	0.183748
chr6_167702511_167702778	0.952842	0.224878
chr7_117390749_117390992	0.620214	0.151831
chr11_72385044_72385249	1.02087	0.202416
chr6_33639204_33639519	0.941597	0.201325
chr11_93451275_93451844	1.13046	0.334526
chr11_68080383_68080782	1.08446	0.264842
chr14_74111239_74112060	0.751638	0.233356
chr17_53654217_53654984	1.33862	0.346665
chr3_195407643_195407828	1.27682	0.266355
chr5_75779559_75780325	0.7552	0.169488
chr1_206109001_206109291	2.291	0.669172
chr1_172747958_172748312	1.27223	0.282619
chr17_80063911_80064950	0.858293	0.268192
chr10_14655646_14655802	1.02771	0.221476
chr11_70266147_70266361	1.26257	0.286404
chr2_209436416_209436859	2.13273	0.501176
chr1_7815583_7815834	0.894911	0.221159
chr13_43098611_43099029	1.51395	0.337268
chr2_29233990_29234140	1.22716	0.241134
chr9_117244835_117245319	1.33253	0.264537
chr19_40909391_40910551	0.989767	0.294943
chr17_80492937_80493191	0.894299	0.208946
chr4_72251592_72252147	0.855027	0.164916
chr5_136949245_136949952	1.7983	0.45665
chr20_52660083_52660430	0.724584	0.136918
chr2_29223214_29224205	1.00363	0.298322
chr6_157909430_157910067	2.13035	0.506874
chr19_13227091_13227382	1.03423	0.295768
chr2_7760390_7760624	0.806877	0.209548
chr2_74256825_74257168	1.26142	0.356594
chr19_14247333_14248117	0.675796	0.194539
chr6_31939473_31940531	0.801895	0.241317
chr4_15576884_15577251	0.872221	0.203513
chr3_7350953_7351748	1.14504	0.308269
chr1_169702374_169702524	0.86587	0.190547
chr17_42453392_42453739	1.20069	0.26637
chr2_177864050_177864503	1.22788	0.348996
chr4_174864612_174865055	0.667873	0.154005
chr19_46001751_46002216	1.22954	0.344241
chr4_74881812_74882268	1.26439	0.322279
chr20_33422167_33422590	1.12666	0.249535
chr18_11663571_11663897	0.840709	0.12821
chr20_35893469_35893881	1.17322	0.300194
chr5_116054738_116055244	2.04495	0.472015
chr3_113666126_113667679	0.968154	0.282297
chr20_49018153_49018543	1.05159	0.214054
chr12_116655190_116655608	0.950003	0.200919
chr17_73074930_73075112	1.22897	0.310786
chr10_91011315_91011995	0.710116	0.225771
chr7_10074432_10074915	0.89591	0.251058
chr3_60311616_60311819	0.716596	0.193192
chr15_37664043_37664426	1.53696	0.321914
chr22_39892249_39892947	1.18293	0.300053
chr8_38645576_38645793	0.889925	0.2338
chr15_56386351_56386828	2.03474	0.494933
chr15_90016020_90016399	0.995485	0.287601
chr4_125634513_125634759	0.955047	0.267018
chr15_86246340_86246808	1.06069	0.281593
chr5_173093875_173094159	1.05408	0.20869
chr17_60248887_60249201	1.45326	0.242551
chr9_116571013_116571251	0.992024	0.254869
chr19_54790189_54790446	1.98369	0.540516
chr5_54702971_54703166	0.695837	0.150797
chr5_75934334_75935004	1.23524	0.30384
chr18_71681210_71681608	1.33992	0.317989
chr2_214030835_214031221	2.3689	0.588378
chr16_14723806_14724471	0.733437	0.236855
chr5_35198771_35199528	0.694963	0.120949
chr7_151136849_151137389	0.907845	0.250059
chr22_30700595_30701064	1.73028	0.385748
chr4_67410912_67411307	0.489356	0.106393
chr8_3720551_3720886	0.659775	0.12003
chr2_70484593_70485773	0.857993	0.257468
chr1_44020163_44020641	1.15223	0.328598
chr17_20130071_20130410	1.12951	0.28805
chr7_47607924_47608736	0.915953	0.34232
chr12_94829133_94829963	1.34841	0.340866
chr17_20799135_20799729	1.63768	0.276261
chr3_127110287_127110659	0.714073	0.158102
chr8_49977484_49978632	1.57553	0.47211
chr5_159392300_159392969	0.968951	0.272458
chr1_53785193_53785636	1.64744	0.37917
chr4_15416042_15416610	1.11846	0.293067
chr5_76475941_76476439	0.868492	0.207711
chr16_70557033_70558294	0.946854	0.276097
chr6_149556223_149556946	1.06198	0.303408
chr13_74630101_74630469	0.844239	0.214772
chr7_26714165_26714664	0.770365	0.212836
chr9_656869_657568	1.86727	0.444663
chr2_44236430_44236715	1.15381	0.226667
chr10_8225071_8225725	1.2246	0.339342
chr20_32450465_32451120	1.24969	0.332141
chr19_33528017_33528945	1.17126	0.369093
chr20_34306277_34306577	0.925876	0.218579
chr3_97907191_97907908	1.23459	0.324061
chr1_159236557_159237052	2.26469	0.548639
chr11_63749552_63750261	1.35929	0.366693
chr10_104180442_104181553	0.907903	0.271748
chr5_81396344_81397279	1.07444	0.352321
chr11_57408553_57408844	1.06466	0.269871
chr12_132819541_132819844	0.562433	0.112739
chr1_52521670_52522751	0.855858	0.259725
chr4_83123223_83123501	1.10322	0.217979
chr20_34541564_34543034	0.759345	0.230361
chr11_63972004_63972387	0.866245	0.247788
chr8_142070037_142070482	0.634375	0.153033
chr13_72165551_72165893	1.19182	0.284415
chr8_141160894_141161653	1.23623	0.325868
chr10_11387573_11388172	1.25094	0.383689
chr2_222506152_222506448	0.689362	0.165212
chr5_172140094_172140687	1.02619	0.265498
chr1_183537563_183537975	1.31157	0.274699
chr12_45912283_45912892	1.06103	0.27522
chr2_211446322_211446546	1.33292	0.300828
chr1_28871091_28871241	0.822132	0.176047
chr16_67424223_67424787	1.36011	0.411683
chr7_2754843_2755514	2.29369	0.598666
chr11_50133585_50133954	1.26243	0.23501
chr2_128911812_128912273	0.618787	0.123678
chr12_104891317_104891672	0.839182	0.176132
chr7_32932243_32932805	1.05482	0.311274
chr3_50630040_50630267	1.0978	0.278994
chrX_102719099_102720016	1.02212	0.270551
chr14_59422137_59422624	1.1431	0.327758
chr2_121363314_121363799	1.01485	0.224696
chr12_110198103_110198777	0.899045	0.229807
chr19_50187757_50187961	0.961481	0.208871
chr14_75150990_75151714	1.0421	0.313427
chr21_33378292_33378509	1.0172	0.184503
chr8_11593752_11594264	0.88023	0.2253
chr1_202601090_202601240	0.59119	0.131095
chr7_139680324_139680951	1.08076	0.332908
chr7_37405150_37405512	0.525349	0.130163
chr1_165614602_165615557	2.32389	0.568305
chr16_88597263_88597706	2.11416	0.475967
chr17_1687019_1687608	1.18773	0.255604
chr17_27400681_27400878	0.621408	0.160758
chr12_133808978_133809347	0.668319	0.146012
chr3_151960678_151962352	0.952936	0.276332
chr11_57199592_57200791	1.00377	0.293338
chr14_61201304_61201990	0.750219	0.209357
chr1_231980521_231981360	0.796437	0.218123
chr7_141589168_141589492	2.09772	0.461004
chr5_52095397_52096914	0.779069	0.260153
chr1_155219938_155220856	0.788733	0.227395
chr3_128692913_128693464	1.18635	0.318278
chr16_89752855_89753835	1.07592	0.311467
chr3_149339072_149339354	0.722025	0.133773
chr15_78286397_78286726	1.21386	0.314509
chr11_126063912_126064328	0.916072	0.236221
chr9_87324457_87325051	0.960508	0.273688
chr13_59078068_59078651	0.667308	0.121935
chr20_19533320_19533700	0.555915	0.133003
chr2_162836030_162836617	0.857289	0.230822
chr2_196400829_196401520	1.38185	0.307186
chr19_14298275_14298882	1.5169	0.391915
chr8_77434561_77434799	0.919449	0.17872
chrX_117349477_117349837	0.665838	0.176172
chr15_92531419_92531677	1.34528	0.24686
chr9_138173647_138174795	1.38563	0.379763
chr10_90161839_90162116	0.508077	0.150009
chr9_107688621_107689174	0.841407	0.258419
chr1_33862154_33862713	1.45911	0.387459
chr7_99994100_99995044	1.92476	0.55881
chr11_31819943_31820866	0.788951	0.216776
chr3_69788019_69789173	0.970908	0.283866
chr4_2936395_2937107	1.02306	0.301077
chr3_187491091_187491321	1.61858	0.405337
chr5_133922371_133923256	1.06935	0.285218
chr3_54180660_54181066	1.05173	0.231708
chr7_73118079_73118691	1.10044	0.323138
chr12_52416627_52417793	0.81142	0.248603
chr15_64722235_64723235	1.06325	0.340193
chr9_123693794_123694367	0.925926	0.296087
chr9_104227533_104227970	1.02336	0.257083
chr3_125676805_125677339	0.85075	0.202497
chr14_103811499_103811695	1.238	0.245303
chr5_110074136_110075319	0.754194	0.227327
chr1_188218976_188219286	0.722922	0.175655
chr7_116963983_116964851	0.773494	0.206553
chr16_48646969_48647576	1.14451	0.312931
chr3_32338976_32339217	0.65623	0.163297
chr19_50227453_50227757	0.790805	0.191648
chr6_157956795_157957590	1.35257	0.422256
chr17_72280896_72281449	0.742325	0.216842
chr6_152677688_152678175	1.49763	0.39179
chr19_15444709_15445262	1.39853	0.377528
chr4_150920692_150921149	0.857042	0.211382
chr4_95128460_95129546	0.886223	0.259071
chr15_57598493_57599551	0.927076	0.279819
chr11_121083276_121083587	0.57488	0.162434
chr12_123544204_123544526	0.822518	0.21145
chr2_238726608_238727131	1.33039	0.332405
chr14_106114767_106115122	0.758947	0.170179
chr11_119967470_119967934	0.980365	0.308097
chr11_47995778_47996292	0.979273	0.241127
chr1_161442516_161442895	1.06845	0.219523
chr5_134220564_134221135	0.904935	0.159431
chr16_11600478_11601190	1.13924	0.328366
chr16_23971794_23972188	0.899993	0.205512
chr16_15876888_15877121	0.71205	0.152996
chr4_186959418_186959677	0.944252	0.214369
chr3_161572259_161572638	0.8941	0.201409
chr17_5342001_5342957	1.14439	0.318736
chr10_131598261_131598576	2.03777	0.493024
chr11_123582071_123582290	0.719199	0.13565
chr11_34862204_34862612	1.28724	0.344408
chr3_49314126_49314840	1.06183	0.299515
chr4_87792482_87792816	0.68183	0.136634
chrX_152677495_152678017	0.395007	0.106422
chr1_8422634_8422910	1.05575	0.216161
chr11_44796992_44797314	1.05503	0.261699
chr1_159570798_159570948	0.76971	0.170594
chr19_13699913_13700389	1.12275	0.293168
chr6_116333760_116334203	2.01471	0.441481
chr1_170103468_170103929	1.14646	0.325347
chr1_18081671_18081901	0.729985	0.158389
chr1_33241277_33241773	1.12096	0.318007
chr12_52520503_52521226	1.2787	0.393099
chr14_59347494_59347803	0.689153	0.149034
chr1_144997539_144997954	0.907676	0.224062
chr20_35383002_35383683	0.845292	0.225041
chr1_11809161_11809537	1.38287	0.340344
chr8_22397588_22398393	1.27308	0.321569
chr12_66739739_66740093	1.17243	0.230492
chr12_82751933_82752825	0.69733	0.217835
chr15_37427359_37427909	1.12612	0.207491
chr1_90286215_90287669	0.888858	0.254646
chr1_2189516_2189873	2.02148	0.524229
chr3_69708361_69708658	1.19721	0.247874
chr17_4806723_4807150	1.13586	0.33379
chr3_95305807_95306029	0.448591	0.0893712
chr12_25103224_25103666	1.83354	0.439789
chr20_2236448_2236855	0.954098	0.233858
chr8_16884233_16885624	0.893257	0.285817
chr3_171870909_171871625	1.34856	0.376024
chr10_105014759_105014935	0.839168	0.178987
chr16_70147782_70148727	0.725908	0.228552
chr3_112709454_112710558	0.99645	0.29825
chr4_89403127_89403584	0.772229	0.166905
chr14_25380760_25381358	1.51832	0.40859
chr10_119238840_119239141	0.772407	0.182442
chr3_176768589_176769006	0.965884	0.244394
chr8_60293332_60294180	1.43382	0.339073
chr13_109783754_109784714	1.39187	0.43025
chr6_13273730_13274582	1.07005	0.328407
chr13_27251153_27251642	0.723891	0.170006
chr8_145638290_145639222	0.797551	0.255822
chr10_97006627_97006857	0.704789	0.166482
chr3_113250900_113252223	1.01111	0.293799
chr5_6525958_6526402	0.432286	0.129018
chr2_161224457_161224823	1.15599	0.254759
chr5_149445481_149445939	1.24898	0.339566
chr15_89651018_89651769	0.924957	0.253233
chr6_3288593_3288911	1.80928	0.461652
chr16_51186221_51186552	0.462171	0.125244
chr3_113271589_113272061	0.916876	0.232458
chr9_101003583_101004169	0.991945	0.201887
chr9_108167736_108168417	1.29747	0.345274
chr2_156967248_156967827	1.16863	0.259274
chr3_133570142_133570748	2.44482	0.617237
chr7_148759294_148759787	1.97945	0.422286
chr3_53164113_53165137	0.916655	0.250442
chr10_111767069_111768242	0.676881	0.214653
chr12_109865763_109866170	0.903181	0.233898
chr3_194832154_194832451	1.34872	0.250584
chr2_172815101_172815408	2.04722	0.413953
chr13_32485064_32485472	1.17299	0.274189
chr9_3585517_3586389	1.39584	0.343499
chr12_2610587_2611486	0.990046	0.362116
chr7_116511234_116511695	1.42244	0.295654
chr7_107147066_107147751	1.11383	0.243142
chr3_134319469_134320285	1.08308	0.283458
chr18_24294578_24295176	1.1349	0.318603
chr1_150487735_150488503	0.793075	0.232428
chr11_66225235_66225640	1.29231	0.418055
chr2_65386915_65387544	1.22868	0.346093
chr1_211431689_211433286	0.650805	0.210018
chr22_24979783_24980245	1.27349	0.250866
chr11_121404914_121405160	0.485879	0.136803
chr11_61717055_61717447	1.01867	0.228594
chr5_150035715_150036690	0.919332	0.249475
chr8_97223931_97224726	1.66057	0.448862
chr12_108962397_108963010	2.21331	0.528972
chr2_132399044_132399445	1.75679	0.479165
chr8_48602153_48602905	2.14706	0.481316
chr6_135827497_135827902	0.899865	0.20278
chr2_239463364_239463931	0.897417	0.197381
chr1_112286176_112286711	2.03998	0.605511
chrX_129673587_129674189	0.985062	0.206663
chr17_42083911_42084753	0.838857	0.267718
chr11_20008824_20009319	1.65919	0.364692
chr17_4934646_4935450	1.19313	0.329851
chr2_202588899_202589452	1.66133	0.388049
chr4_1201736_1202776	1.16658	0.294543
chr5_107857586_107857875	0.542921	0.138849
chr6_37017854_37018549	1.178	0.326048
chr1_200153226_200153814	1.30281	0.31832
chr16_30557746_30557959	0.586077	0.129515
chr21_35214790_35215191	1.45193	0.363773
chr14_71838724_71839477	2.00181	0.431697
chr6_166667384_166667668	0.767656	0.199239
chr6_42605143_42605325	0.897001	0.174755
chr10_61026068_61026663	1.61731	0.394814
chr9_136567218_136568194	1.10066	0.323065
chr3_193988843_193989062	0.471005	0.123307
chr2_241779879_241780371	0.85207	0.190872
chr8_10916649_10917356	0.777135	0.2159
chr1_22225979_22226129	0.648841	0.140873
chr1_4856436_4856929	1.92858	0.432932
chr21_40310188_40311078	1.20488	0.266997
chr16_15065695_15065984	1.89968	0.414887
chr7_143588766_143589307	0.901909	0.185981
chr14_47509721_47510447	1.532	0.428237
chr13_67098934_67099411	1.69155	0.379412
chr10_125978946_125979475	1.90931	0.468728
chr2_107147340_107147615	1.46894	0.320624
chr18_13395703_13396161	1.86968	0.418484
chr4_153857691_153859162	0.976754	0.2879
chr9_2727908_2728444	0.974799	0.254682
chr9_136006445_136006822	1.83628	0.428748
chr16_30360863_30361378	1.94607	0.491829
chr14_28611720_28611936	0.579866	0.16536
chr1_27018724_27019883	0.835611	0.245216
chr6_33813222_33813497	0.800052	0.195394
chr5_148746700_148747544	1.08655	0.306111
chr20_34416882_34417032	0.871511	0.195375
chr1_200476288_200476659	0.730993	0.180956
chr4_95517122_95517362	0.627373	0.161451
chr13_103236737_103237307	0.976655	0.276524
chr6_76236251_76236580	0.992916	0.215426
chr5_111828056_111828353	0.85659	0.220275
chr2_122298171_122298525	0.77558	0.151485
chr15_99990828_99991066	0.799849	0.203254
chr14_64070357_64070653	0.915793	0.209411
chr15_100200891_100201425	0.782675	0.141316
chr6_162250165_162250855	1.23166	0.354621
chr9_74906626_74907686	1.09582	0.25089
chr2_200353276_200353830	1.01235	0.24894
chr7_129141958_129142925	0.76056	0.236805
chr11_126336264_126336512	1.89785	0.395326
chr8_86275640_86275941	1.59763	0.37467
chr2_202961635_202961858	1.04166	0.188906
chr1_66762100_66762250	1.5457	0.341905
chr7_7297987_7298808	1.17777	0.33198
chr5_1486769_1487073	0.699308	0.166719
chr22_40395511_40395786	0.836145	0.215039
chrX_74375753_74376276	0.846475	0.218223
chr14_69391001_69391363	0.95911	0.225985
chr4_114295354_114295509	0.638888	0.122499
chr5_145826398_145827488	0.651037	0.202526
chr4_143367835_143368506	1.14203	0.320846
chrX_39674827_39675317	0.90901	0.234942
chr3_21792385_21792900	0.908394	0.222966
chr6_150404948_150405294	1.90985	0.447845
chr4_80594430_80594815	1.63036	0.33926
chr17_66231576_66231932	1.06021	0.276824
chr11_117873503_117874139	1.55108	0.249163
chr7_65479045_65479225	1.29986	0.264883
chr14_75701976_75702126	0.80862	0.189802
chr3_42893874_42894519	2.1043	0.583019
chr11_34378501_34379311	1.02218	0.287637
chr18_10810741_10810935	0.840188	0.152934
chr3_46538303_46538532	1.23321	0.253757
chr5_523850_524387	0.749824	0.177757
chr4_55437294_55437811	2.36089	0.589425
chr12_125742822_125743134	0.935178	0.206042
chr3_4533857_4534241	0.878262	0.256051
chr10_118834288_118834546	1.30307	0.285127
chr1_150286430_150286642	0.538109	0.135169
chr20_57586680_57586932	1.19219	0.304434
chrX_13491664_13492058	2.00842	0.486544
chr6_111887764_111888765	1.18886	0.322237
chr9_133709918_133710759	0.948654	0.277716
chr11_64422351_64423070	1.38348	0.409924
chr12_112250795_112251434	0.864829	0.251183
chr4_83189185_83190070	1.4494	0.39341
chr15_45997707_45998177	1.0766	0.298905
chr8_98883165_98883425	2.40843	0.58309
chr18_45438232_45438725	1.62193	0.349647
chr7_100930411_100930674	1.14812	0.230388
chr6_163756664_163757372	0.972164	0.203396
chr2_136252152_136252618	1.10644	0.281679
chr13_98656544_98657129	0.918389	0.195068
chr15_82240569_82241025	0.812716	0.180868
chr10_114325275_114325552	0.750602	0.166158
chr2_238062739_238063201	0.743806	0.169527
chr22_23522536_23523208	1.0436	0.293207
chr9_111377395_111378078	0.919537	0.261503
chr1_33551977_33552276	1.18115	0.287808
chr16_28892996_28893271	2.05879	0.476967
chr15_68758209_68758520	0.682021	0.159816
chrX_133158062_133158329	1.07773	0.222616
chr7_90929123_90930107	1.65758	0.409819
chr3_58020748_58021080	0.766265	0.169098
chr16_31478337_31478938	0.968935	0.256655
chr16_49564277_49564860	1.29209	0.431927
chr3_122693963_122695126	1.1001	0.312637
chr21_44914367_44915037	1.20394	0.397457
chr4_54929938_54931253	0.83492	0.259353
chr2_97536417_97536917	1.04336	0.342875
chr15_33970293_33971219	2.06949	0.609711
chr3_170110677_170111038	0.66473	0.130211
chr12_131972027_131972599	1.27407	0.316489
chr8_41680195_41681050	2.28477	0.560136
chrX_23350184_23350647	1.20435	0.332131
chr20_60932949_60933152	0.662186	0.153903
chr1_151224241_151224486	0.938161	0.231385
chr2_114648235_114648969	0.89866	0.268144
chr5_60602513_60603102	1.77928	0.503383
chr6_31371090_31371682	0.980737	0.286018
chr14_70233180_70234746	0.852812	0.254519
chr1_109438816_109439216	0.843458	0.209803
chr14_104741812_104742186	1.08169	0.202996
chr4_120258227_120258485	1.4449	0.253232
chr1_151881677_151882577	1.05217	0.296753
chr18_47951436_47951921	1.58838	0.441587
chr6_2191133_2191675	0.560104	0.150127
chr3_71564684_71565276	1.12975	0.190767
chr13_79199497_79199761	0.833245	0.165881
chrX_37624535_37625123	1.13461	0.322945
chr9_127275781_127276188	1.08632	0.278333
chr17_74905963_74906422	1.13216	0.265878
chr1_192014170_192014363	0.686054	0.137312
chr13_21792483_21793480	1.08609	0.359832
chr20_30279550_30279917	0.751497	0.171225
chr3_128712565_128713238	0.934653	0.297767
chr2_143623379_143623843	1.6227	0.395879
chr18_21408377_21409149	0.929551	0.273972
chr17_39333069_39333249	1.26157	0.273113
chr15_63795337_63795803	1.20709	0.312636
chr20_31172893_31173486	1.08885	0.304903
chr13_20795889_20796382	1.96686	0.507512
chr7_144210365_144211168	1.38024	0.4334
chr2_120867051_120867233	0.693104	0.143485
chr9_82358614_82359040	0.614328	0.141602
chr1_144603741_144604077	1.73666	0.445856
chr17_46869034_46869277	0.893373	0.187623
chr2_149894903_149895782	1.12275	0.309053
chr2_146341992_146342256	0.524856	0.138298
chr15_62683776_62684390	0.929826	0.269475
chr20_20724041_20724802	0.994522	0.276344
chr17_20058897_20059979	0.667763	0.210347
chr19_55416843_55417730	1.54106	0.431287
chr11_122905109_122905882	1.20304	0.312024
chr12_57609576_57609813	1.00841	0.246863
chr19_18155564_18156295	1.0001	0.285229
chr15_73610979_73611678	1.04208	0.206978
chr19_8426760_8427218	1.12379	0.336414
chr20_62570389_62570608	0.943618	0.235753
chr17_42646213_42647193	1.40841	0.325514
chr17_7726031_7726513	1.05753	0.262847
chr7_36807022_36807339	1.10413	0.231098
chr9_140533631_140534469	1.0555	0.302633
chr13_114558393_114559146	1.05918	0.2472
chr10_49814848_49815738	1.53795	0.445731
chr11_76801919_76802684	1.13992	0.316815
chr1_155146670_155147116	0.877773	0.250636
chr8_145704193_145704743	1.06386	0.29714
chr2_119592593_119593134	0.578245	0.135949
chr9_123111268_123111445	0.594843	0.140686
chr5_174905044_174906114	0.977666	0.317353
chrX_44087874_44088157	0.751491	0.161055
chrX_40589455_40589787	0.53393	0.130201
chr21_39839198_39839642	0.927984	0.256404
chr8_131080441_131081240	1.01991	0.371696
chr2_170655150_170656027	0.837446	0.264528
chr4_150999185_151000807	1.00611	0.296225
chr3_9432463_9433087	2.20012	0.566624
chr10_134753876_134754178	1.12284	0.283514
chr8_67664380_67665284	1.03648	0.301822
chr10_71118875_71119709	1.5434	0.462315
chr17_74812362_74813117	1.4227	0.367212
chr7_66459753_66460017	1.0806	0.297757
chr19_1000129_1000456	1.19096	0.313808
chr19_31183244_31183806	0.886678	0.216093
chr17_62646837_62647053	0.906664	0.15902
chr7_128729505_128730252	1.45399	0.377834
chr14_97499509_97499749	0.564707	0.122261
chr12_117482830_117484026	1.10954	0.328716
chr9_129510193_129510536	1.15989	0.281989
chr5_66306580_66307255	1.57512	0.415788
chr7_129599402_129599645	1.04811	0.255185
chr6_126068026_126068366	0.86727	0.234708
chr8_130900328_130900842	1.40187	0.282546
chr19_50509017_50509294	0.891678	0.163487
chr19_30422809_30423054	0.603308	0.132626
chr17_39704985_39705806	0.964052	0.281135
chr4_119186411_119187362	1.12497	0.318533
chr3_48849640_48850131	1.0873	0.308172
chr8_96290316_96290551	0.863286	0.19405
chr6_96025079_96026052	0.767301	0.224752
chr3_15052723_15053073	1.46669	0.335894
chr8_8564473_8564744	2.1911	0.519057
chr3_5025529_5026238	1.64957	0.442098
chr19_52098895_52099165	1.3729	0.331391
chr7_71534341_71534527	0.813011	0.153463
chr10_11721993_11722286	0.661418	0.186678
chr16_18573064_18573717	0.769635	0.234141
chr22_39540180_39540774	0.991976	0.275102
chr19_59092415_59092986	1.26626	0.359805
chr4_151788221_151788546	0.989291	0.259157
chr3_57050469_57051152	1.24264	0.282344
chr1_166808298_166809302	0.949491	0.281656
chr22_35627628_35627797	0.760841	0.158689
chr22_18254270_18254921	1.05473	0.31882
chr1_114674126_114674305	0.526866	0.129123
chr10_116546022_116546539	0.768121	0.192581
chr4_16081622_16081876	1.1025	0.40766
chr3_58633374_58633904	1.03315	0.28419
chr12_3681640_3681952	0.76558	0.178498
chr2_229749577_229749867	0.667185	0.152383
chr2_662194_663037	1.07086	0.293365
chr10_90552323_90552818	1.81172	0.48164
chr5_90227767_90228189	0.581583	0.147637
chrX_7065613_7066879	0.95191	0.242948
chr2_115308808_115309259	0.976802	0.258
chr5_118610472_118610745	0.896311	0.233906
chr7_36305279_36305673	1.25045	0.307629
chr3_113811010_113811424	1.46259	0.349912
chr8_131347300_131347508	1.22737	0.180688
chr22_50154140_50155314	1.89078	0.581044
chr4_2938500_2938817	1.6149	0.379756
chr17_48326989_48327407	2.01234	0.495547
chr13_49814154_49814618	0.669881	0.1824
chr2_136874935_136875381	1.18521	0.318853
chr18_55404760_55405421	1.77177	0.52143
chr1_203044590_203045821	1.2138	0.330272
chr3_187424667_187425079	1.31967	0.196608
chr3_185935684_185936040	1.54707	0.308177
chr1_40887565_40888082	0.9195	0.231493
chr1_230556797_230557332	0.695895	0.194772
chr13_74544222_74544623	0.710865	0.148509
chr22_47079552_47080229	1.42979	0.327213
chr12_125634358_125634726	1.5645	0.335841
chr6_46012964_46013365	1.34951	0.354944
chr8_20337669_20338171	0.980769	0.213281
chr1_155474061_155474527	1.36644	0.300908
chr5_168133648_168133916	0.771766	0.176729
chr10_73630957_73631446	1.18233	0.35988
chr1_235276555_235277070	1.70699	0.361204
chr1_220310658_220311171	1.06643	0.329421
chr5_157339626_157339915	2.15268	0.511259
chr12_39300257_39300918	0.926625	0.279266
chr6_18997602_18997865	0.671776	0.156088
chr17_46055748_46056038	0.921275	0.235769
chr10_17071456_17071835	0.888295	0.256082
chr22_30661802_30662426	1.13687	0.306319
chr11_5621549_5621978	1.31236	0.326908
chr11_71163238_71163640	1.17945	0.312966
chr1_88527221_88527474	0.793263	0.210173
chr10_90625308_90625584	1.01969	0.178814
chr11_117561307_117561937	1.3224	0.266522
chr3_124448959_124449680	0.846209	0.254555
chr11_71933961_71935227	0.748171	0.226657
chr15_80363259_80363491	0.950512	0.221661
chr19_13123960_13124759	0.990155	0.252332
chrY_21978857_21979224	0.678986	0.165855
chr1_182415078_182415640	1.46941	0.32419
chr19_6120078_6120720	1.09842	0.238251
chr9_120539860_120540603	2.09739	0.53884
chr7_27411942_27412607	1.28866	0.293234
chr3_159666280_159666538	1.01972	0.257276
chr6_16158214_16158469	0.853056	0.17081
chr2_241391881_241392639	1.18588	0.320068
chr11_126842432_126842770	0.794395	0.144885
chr10_95325229_95325513	1.10922	0.253637
chr1_244815894_244816810	0.505121	0.158361
chr10_67657865_67658269	0.729796	0.222102
chrX_67652810_67654069	0.91475	0.25772
chr7_140017382_140017900	1.93989	0.529516
chr8_30594616_30594912	1.04094	0.191321
chr2_71327665_71328090	0.863896	0.215839
chr17_1533329_1533641	0.973664	0.263295
chr8_122842200_122842609	0.628996	0.145185
chr21_27549540_27549801	0.433051	0.090154
chr14_101827339_101827858	1.83897	0.508089
chr7_157365176_157365501	0.554613	0.10402
chr12_132335820_132336079	1.06221	0.240967
chr12_52264054_52264670	0.847359	0.237086
[truncated: 132,568 more rows]

## Sheet: colors
{'HSC': '#00441B', 'MPP': '#46A040', 'LMPP': '#00AF99', 'CMP': '#FFC179', 'CLP': '#98D9E9', 'MEP': '#F6313E', 'GMP': '#FFA300', 'pDC': '#C390D4', 'mono': '#FF5A00', 'UNK': '#333333', 'peak': '#e5c2c8', 'kmer': '#94b1b7', 'motif': '#92ba79'}
