# Supplementary material for: SIMBA: single-cell embedding along with features
Source: Nat Methods. 2023 May 29;21(6):1003–13. doi: 10.1038/s41592-023-01899-8 (PMC11166568; doi:10.1038/s41592-023-01899-8)
Supplement: Supplementary file 7 — Source data to regenerate the plots presented (UMAP of SIMBA embeddings, barcode and metric plots, annotations, colors, target genes, master regulators). [file 41592_2023_1899_MOESM7_ESM.xlsx]

## Sheet: umap_cells
	UMAP1	UMAP2	celltype
Trial60.skin.R1.02.R2.47.R3.02.P1.54	-1.02544	8.12343	TAC-2
Trial60.skin.R1.51.R2.48.R3.30.P1.54	0.210278	7.61854	IRS
Trial60.skin.R1.64.R2.52.R3.11.P1.54	6.82262	7.34484	Medulla
Trial60.skin.R1.74.R2.04.R3.13.P1.55	1.23433	2.69115	TAC-1
Trial60.skin.R1.94.R2.40.R3.61.P1.55	7.87494	2.74474	Hair Shaft-cuticle.cortex
Trial60.skin.R1.29.R2.58.R3.71.P1.54	-0.181727	3.52149	TAC-1
Trial60.skin.R1.46.R2.41.R3.46.P1.54	0.200878	2.90868	TAC-1
Trial60.skin.R1.30.R2.65.R3.70.P1.53	7.99721	3.89269	Hair Shaft-cuticle.cortex
Trial60.skin.R1.80.R2.46.R3.87.P1.54	7.34765	3.00934	Hair Shaft-cuticle.cortex
Trial60.skin.R1.44.R2.56.R3.51.P1.54	-0.330411	3.79538	TAC-1
Trial60.skin.R1.39.R2.06.R3.01.P1.56	3.21021	2.72809	TAC-1
Trial60.skin.R1.88.R2.21.R3.72.P1.55	1.08015	3.14783	TAC-1
Trial60.skin.R1.93.R2.20.R3.44.P1.54	2.39048	6.3967	TAC-1
Trial60.skin.R1.74.R2.43.R3.44.P1.55	2.92638	3.99544	TAC-1
Trial60.skin.R1.73.R2.66.R3.48.P1.55	1.16096	3.42607	TAC-1
Trial60.skin.R1.62.R2.57.R3.71.P1.54	0.309022	3.00397	TAC-1
Trial60.skin.R1.38.R2.19.R3.15.P1.53	1.90011	2.63623	TAC-1
Trial60.skin.R1.79.R2.56.R3.62.P1.55	3.29556	5.91976	TAC-1
Trial60.skin.R1.57.R2.33.R3.05.P1.55	-0.261067	3.82506	TAC-1
Trial60.skin.R1.24.R2.82.R3.41.P1.56	0.408806	5.01279	TAC-1
Trial60.skin.R1.02.R2.63.R3.90.P1.54	6.94662	2.81365	Hair Shaft-cuticle.cortex
Trial60.skin.R1.41.R2.45.R3.72.P1.56	0.461435	7.48492	TAC-2
Trial60.skin.R1.58.R2.91.R3.46.P1.54	-1.41856	7.11901	TAC-2
Trial60.skin.R1.49.R2.06.R3.73.P1.56	2.25629	2.57033	TAC-1
Trial60.skin.R1.69.R2.64.R3.77.P1.55	8.80699	2.84054	Hair Shaft-cuticle.cortex
Trial60.skin.R1.53.R2.21.R3.42.P1.53	8.42584	3.19997	Hair Shaft-cuticle.cortex
Trial60.skin.R1.80.R2.44.R3.71.P1.56	5.35567	7.39568	Medulla
Trial60.skin.R1.41.R2.67.R3.39.P1.55	0.576765	2.79512	TAC-1
Trial60.skin.R1.48.R2.58.R3.29.P1.54	-0.151557	4.06679	TAC-1
Trial60.skin.R1.49.R2.52.R3.84.P1.54	5.56884	7.37203	Medulla
Trial60.skin.R1.59.R2.19.R3.03.P1.53	-0.134705	5.85011	TAC-1
Trial60.skin.R1.67.R2.75.R3.74.P1.54	0.512035	7.86662	TAC-2
Trial60.skin.R1.07.R2.38.R3.69.P1.55	-0.859792	8.6753	TAC-2
Trial60.skin.R1.36.R2.82.R3.43.P1.53	8.01421	2.24489	Hair Shaft-cuticle.cortex
Trial60.skin.R1.76.R2.68.R3.22.P1.53	1.8513	5.55172	TAC-1
Trial60.skin.R1.90.R2.89.R3.23.P1.54	-0.0347221	4.85061	IRS
Trial60.skin.R1.91.R2.52.R3.21.P1.55	0.555797	3.58729	TAC-1
Trial60.skin.R1.95.R2.48.R3.18.P1.55	-1.10702	6.56008	Medulla
Trial60.skin.R1.73.R2.55.R3.57.P1.55	-0.817028	7.50489	Medulla
Trial60.skin.R1.73.R2.53.R3.85.P1.53	6.81196	3.02492	Hair Shaft-cuticle.cortex
Trial60.skin.R1.55.R2.75.R3.83.P1.55	5.41779	3.65581	TAC-1
Trial60.skin.R1.49.R2.45.R3.73.P1.54	3.40099	3.95891	TAC-2
Trial60.skin.R1.69.R2.27.R3.40.P1.56	3.25315	3.24018	TAC-1
Trial60.skin.R1.89.R2.81.R3.06.P1.53	1.82331	3.54783	TAC-1
Trial60.skin.R1.71.R2.10.R3.33.P1.53	1.78413	5.26238	TAC-2
Trial60.skin.R1.78.R2.09.R3.86.P1.53	7.83631	2.37105	Hair Shaft-cuticle.cortex
Trial60.skin.R1.11.R2.13.R3.12.P1.55	4.45507	4.4183	TAC-1
Trial60.skin.R1.73.R2.75.R3.22.P1.56	4.78074	5.92024	TAC-1
Trial60.skin.R1.45.R2.37.R3.88.P1.54	3.7985	4.32962	TAC-1
Trial60.skin.R1.31.R2.20.R3.83.P1.54	-0.25473	6.36513	IRS
Trial60.skin.R1.23.R2.77.R3.31.P1.55	-0.668817	5.8443	TAC-1
Trial60.skin.R1.05.R2.52.R3.60.P1.53	-0.878132	7.59029	IRS
Trial60.skin.R1.96.R2.06.R3.45.P1.53	5.87534	3.06179	Hair Shaft-cuticle.cortex
Trial60.skin.R1.82.R2.66.R3.89.P1.54	5.04668	3.45501	TAC-1
Trial60.skin.R1.76.R2.55.R3.01.P1.56	6.9596	3.38033	Hair Shaft-cuticle.cortex
Trial60.skin.R1.59.R2.55.R3.82.P1.54	4.34941	6.58168	TAC-1
Trial60.skin.R1.70.R2.29.R3.20.P1.54	1.19566	5.58307	TAC-2
Trial60.skin.R1.72.R2.55.R3.87.P1.53	3.85478	4.23189	TAC-2
Trial60.skin.R1.29.R2.86.R3.20.P1.53	8.31716	2.93763	Hair Shaft-cuticle.cortex
Trial60.skin.R1.68.R2.67.R3.42.P1.55	3.55307	3.25546	TAC-2
Trial60.skin.R1.89.R2.78.R3.82.P1.55	-0.0293551	6.79966	Medulla
Trial60.skin.R1.42.R2.40.R3.68.P1.56	5.51642	5.47297	Medulla
Trial60.skin.R1.54.R2.88.R3.80.P1.56	-0.347422	6.71781	IRS
Trial60.skin.R1.40.R2.35.R3.14.P1.54	1.73291	5.4199	TAC-2
Trial60.skin.R1.95.R2.79.R3.38.P1.55	4.07609	3.62884	TAC-1
Trial60.skin.R1.05.R2.10.R3.22.P1.56	6.79741	3.14266	Hair Shaft-cuticle.cortex
Trial60.skin.R1.23.R2.15.R3.67.P1.53	4.31867	3.24222	TAC-1
Trial60.skin.R1.69.R2.74.R3.38.P1.55	4.18562	4.25056	Hair Shaft-cuticle.cortex
Trial60.skin.R1.88.R2.77.R3.91.P1.56	4.18212	3.67176	TAC-1
Trial60.skin.R1.70.R2.86.R3.47.P1.55	-0.659901	6.24086	IRS
Trial60.skin.R1.46.R2.76.R3.30.P1.56	5.10613	3.42456	Hair Shaft-cuticle.cortex
Trial60.skin.R1.20.R2.21.R3.35.P1.53	8.05036	3.33398	Hair Shaft-cuticle.cortex
Trial60.skin.R1.70.R2.42.R3.44.P1.55	0.705192	7.73925	IRS
Trial60.skin.R1.74.R2.41.R3.12.P1.54	3.81364	2.90146	TAC-2
Trial60.skin.R1.62.R2.04.R3.20.P1.53	3.7512	4.88159	Hair Shaft-cuticle.cortex
Trial60.skin.R1.26.R2.06.R3.48.P1.55	6.34002	3.81375	Hair Shaft-cuticle.cortex
Trial60.skin.R1.30.R2.01.R3.45.P1.53	3.47674	3.16675	TAC-2
Trial60.skin.R1.81.R2.34.R3.39.P1.54	6.18334	3.61787	Hair Shaft-cuticle.cortex
Trial60.skin.R1.48.R2.86.R3.85.P1.53	-0.262632	7.65599	TAC-2
Trial60.skin.R1.95.R2.55.R3.28.P1.55	0.182632	7.16103	IRS
Trial60.skin.R1.64.R2.83.R3.77.P1.55	3.0695	7.02932	TAC-1
Trial60.skin.R1.52.R2.65.R3.41.P1.54	0.0899172	7.50357	TAC-2
Trial60.skin.R1.44.R2.21.R3.02.P1.56	3.53811	3.92482	TAC-1
Trial60.skin.R1.60.R2.49.R3.91.P1.55	4.3686	3.93268	TAC-1
Trial60.skin.R1.28.R2.11.R3.48.P1.55	1.79855	7.03338	TAC-1
Trial60.skin.R1.16.R2.29.R3.92.P1.55	4.92698	3.24016	Hair Shaft-cuticle.cortex
Trial60.skin.R1.45.R2.28.R3.10.P1.53	6.25434	6.40973	Medulla
Trial60.skin.R1.25.R2.52.R3.39.P1.54	0.17623	3.03328	TAC-1
Trial60.skin.R1.22.R2.91.R3.74.P1.55	-0.694659	7.04715	IRS
Trial60.skin.R1.37.R2.39.R3.61.P1.53	0.0983412	4.42952	TAC-1
Trial60.skin.R1.78.R2.18.R3.44.P1.53	1.21813	5.98643	TAC-2
Trial60.skin.R1.67.R2.54.R3.10.P1.55	3.64098	6.51236	TAC-1
Trial60.skin.R1.86.R2.87.R3.39.P1.56	-1.11615	7.28434	IRS
Trial60.skin.R1.70.R2.93.R3.69.P1.54	6.80393	6.55229	TAC-1
Trial60.skin.R1.96.R2.61.R3.08.P1.53	3.77799	2.49326	TAC-2
Trial60.skin.R1.61.R2.11.R3.08.P1.56	3.14882	6.13851	TAC-1
Trial60.skin.R1.85.R2.37.R3.45.P1.54	3.60772	5.95689	TAC-1
Trial60.skin.R1.34.R2.11.R3.32.P1.54	6.32238	6.71187	Medulla
Trial60.skin.R1.91.R2.15.R3.45.P1.54	-0.640785	5.76322	TAC-1
Trial60.skin.R1.96.R2.10.R3.36.P1.55	0.273477	6.8286	IRS
Trial60.skin.R1.03.R2.26.R3.18.P1.55	4.35714	4.81358	TAC-1
Trial60.skin.R1.33.R2.37.R3.36.P1.53	-1.14582	7.47422	Medulla
Trial60.skin.R1.61.R2.78.R3.83.P1.53	3.40512	3.68976	TAC-2
Trial60.skin.R1.46.R2.36.R3.31.P1.56	1.21091	5.32344	TAC-2
Trial60.skin.R1.90.R2.66.R3.61.P1.54	-0.235841	7.86914	IRS
Trial60.skin.R1.29.R2.33.R3.69.P1.56	7.59933	2.87325	Hair Shaft-cuticle.cortex
Trial60.skin.R1.11.R2.04.R3.37.P1.54	3.97816	2.6654	TAC-2
Trial60.skin.R1.83.R2.55.R3.39.P1.54	0.635463	4.32543	IRS
Trial60.skin.R1.90.R2.14.R3.80.P1.53	-1.12503	5.95287	IRS
Trial60.skin.R1.69.R2.61.R3.61.P1.55	0.569313	5.28882	TAC-1
Trial60.skin.R1.76.R2.74.R3.52.P1.54	-0.154045	7.17692	TAC-2
Trial60.skin.R1.49.R2.50.R3.78.P1.55	2.9351	3.56972	TAC-1
Trial60.skin.R1.15.R2.16.R3.01.P1.55	-0.556814	5.7649	TAC-1
Trial60.skin.R1.40.R2.56.R3.77.P1.54	1.21885	2.43428	TAC-1
Trial60.skin.R1.75.R2.09.R3.42.P1.53	-0.0206913	7.78645	TAC-2
Trial60.skin.R1.18.R2.87.R3.59.P1.55	3.34723	6.21056	TAC-1
Trial60.skin.R1.27.R2.31.R3.57.P1.54	-0.506801	5.26057	TAC-1
Trial60.skin.R1.44.R2.82.R3.76.P1.54	1.91502	6.77008	TAC-1
Trial60.skin.R1.52.R2.27.R3.04.P1.53	0.760127	7.18014	IRS
Trial60.skin.R1.13.R2.10.R3.55.P1.54	7.40357	2.36777	Hair Shaft-cuticle.cortex
Trial60.skin.R1.38.R2.78.R3.84.P1.56	-0.828843	5.92645	TAC-1
Trial60.skin.R1.87.R2.70.R3.66.P1.53	6.61615	6.41177	TAC-1
Trial60.skin.R1.83.R2.33.R3.43.P1.55	6.6357	6.54081	Medulla
Trial60.skin.R1.49.R2.05.R3.11.P1.53	-0.839016	6.66236	Medulla
Trial60.skin.R1.69.R2.72.R3.41.P1.55	3.33985	2.71121	TAC-2
Trial60.skin.R1.72.R2.22.R3.72.P1.54	0.364646	2.9981	TAC-1
Trial60.skin.R1.64.R2.03.R3.63.P1.54	0.525569	5.77733	TAC-1
Trial60.skin.R1.33.R2.67.R3.63.P1.54	0.984319	2.33169	TAC-1
Trial60.skin.R1.21.R2.32.R3.13.P1.55	3.59569	6.1557	TAC-2
Trial60.skin.R1.66.R2.59.R3.35.P1.54	5.39458	4.96702	TAC-1
Trial60.skin.R1.34.R2.46.R3.89.P1.56	1.60471	3.23136	TAC-1
Trial60.skin.R1.38.R2.42.R3.08.P1.54	-0.513811	4.20634	IRS
Trial60.skin.R1.22.R2.13.R3.42.P1.55	3.42552	3.11445	TAC-1
Trial60.skin.R1.34.R2.67.R3.60.P1.55	1.23693	7.71681	TAC-2
Trial60.skin.R1.83.R2.74.R3.76.P1.55	0.520073	7.77982	Medulla
Trial60.skin.R1.23.R2.60.R3.71.P1.56	2.6816	6.92286	TAC-1
Trial60.skin.R1.37.R2.07.R3.29.P1.54	1.75066	3.43266	TAC-1
Trial60.skin.R1.41.R2.74.R3.64.P1.55	-0.388886	4.93053	TAC-1
Trial60.skin.R1.41.R2.20.R3.62.P1.55	7.9489	3.09504	Hair Shaft-cuticle.cortex
Trial60.skin.R1.38.R2.73.R3.32.P1.53	-1.29676	5.9781	IRS
Trial60.skin.R1.82.R2.87.R3.33.P1.53	0.177664	3.26913	TAC-1
Trial60.skin.R1.54.R2.15.R3.35.P1.54	0.332089	3.13537	TAC-1
Trial60.skin.R1.50.R2.83.R3.11.P1.56	5.5258	6.20429	Medulla
Trial60.skin.R1.52.R2.24.R3.41.P1.55	4.89406	3.98371	Hair Shaft-cuticle.cortex
Trial60.skin.R1.64.R2.58.R3.15.P1.53	5.8039	3.94544	TAC-1
Trial60.skin.R1.75.R2.25.R3.51.P1.54	0.725193	2.33904	TAC-1
Trial60.skin.R1.10.R2.48.R3.89.P1.54	-0.418195	3.77934	TAC-1
Trial60.skin.R1.32.R2.60.R3.41.P1.56	-1.17935	7.13906	TAC-2
Trial60.skin.R1.06.R2.75.R3.67.P1.54	2.02612	2.42923	TAC-1
Trial60.skin.R1.96.R2.36.R3.73.P1.54	-0.296175	7.00903	IRS
Trial60.skin.R1.53.R2.79.R3.15.P1.56	0.559804	3.22642	TAC-1
Trial60.skin.R1.17.R2.23.R3.50.P1.54	1.25293	5.5627	IRS
Trial60.skin.R1.43.R2.67.R3.42.P1.54	8.74684	2.83918	Hair Shaft-cuticle.cortex
Trial60.skin.R1.45.R2.77.R3.65.P1.56	4.28857	5.4495	Hair Shaft-cuticle.cortex
Trial60.skin.R1.33.R2.54.R3.02.P1.56	5.91097	3.04577	Hair Shaft-cuticle.cortex
Trial60.skin.R1.51.R2.66.R3.33.P1.55	2.40859	3.66153	TAC-1
Trial60.skin.R1.42.R2.44.R3.37.P1.53	2.94444	6.48984	TAC-1
Trial60.skin.R1.77.R2.52.R3.30.P1.53	-1.0382	7.98457	Medulla
Trial60.skin.R1.63.R2.58.R3.17.P1.53	-0.595561	7.77689	IRS
Trial60.skin.R1.71.R2.54.R3.30.P1.55	6.55395	2.63615	Hair Shaft-cuticle.cortex
Trial60.skin.R1.16.R2.09.R3.64.P1.53	4.70659	4.95698	TAC-1
Trial60.skin.R1.87.R2.13.R3.08.P1.56	1.06249	2.41947	TAC-1
Trial60.skin.R1.81.R2.22.R3.22.P1.54	0.396288	5.21662	TAC-1
Trial60.skin.R1.55.R2.18.R3.48.P1.54	3.9524	3.26989	TAC-1
Trial60.skin.R1.68.R2.87.R3.61.P1.55	5.75738	6.52074	Medulla
Trial60.skin.R1.84.R2.50.R3.02.P1.53	1.37924	7.09689	TAC-1
Trial60.skin.R1.87.R2.31.R3.91.P1.56	1.97	3.05651	TAC-1
Trial60.skin.R1.93.R2.68.R3.74.P1.56	6.64834	3.06631	Hair Shaft-cuticle.cortex
Trial60.skin.R1.61.R2.71.R3.35.P1.54	0.179458	5.14949	TAC-1
Trial60.skin.R1.55.R2.02.R3.52.P1.55	2.55558	3.53019	TAC-1
Trial60.skin.R1.15.R2.20.R3.80.P1.53	0.266968	7.71792	Medulla
Trial60.skin.R1.59.R2.32.R3.43.P1.55	6.30675	3.7546	TAC-1
Trial60.skin.R1.54.R2.32.R3.37.P1.53	-0.591095	7.20752	IRS
Trial60.skin.R1.85.R2.16.R3.78.P1.55	2.52638	6.66426	TAC-1
Trial60.skin.R1.91.R2.19.R3.12.P1.54	2.30442	6.16894	TAC-1
Trial60.skin.R1.86.R2.05.R3.22.P1.53	7.7385	3.07832	Hair Shaft-cuticle.cortex
Trial60.skin.R1.67.R2.34.R3.21.P1.54	7.81419	2.25229	Hair Shaft-cuticle.cortex
Trial60.skin.R1.30.R2.03.R3.31.P1.55	-0.459423	8.36659	TAC-2
Trial60.skin.R1.36.R2.28.R3.65.P1.54	-0.835472	8.61639	TAC-2
Trial60.skin.R1.37.R2.16.R3.13.P1.56	4.17736	6.00609	TAC-1
Trial60.skin.R1.12.R2.53.R3.65.P1.55	-0.84531	5.05531	TAC-2
Trial60.skin.R1.48.R2.47.R3.26.P1.55	4.72371	4.70981	TAC-1
Trial60.skin.R1.71.R2.50.R3.81.P1.56	1.58022	5.24812	TAC-1
Trial60.skin.R1.22.R2.34.R3.80.P1.55	4.48247	4.66797	TAC-1
Trial60.skin.R1.79.R2.22.R3.88.P1.53	5.67966	3.54475	Hair Shaft-cuticle.cortex
Trial60.skin.R1.24.R2.81.R3.41.P1.55	2.0835	4.07668	TAC-1
Trial60.skin.R1.89.R2.74.R3.32.P1.53	3.71178	4.19337	TAC-1
Trial60.skin.R1.15.R2.37.R3.64.P1.54	8.64844	2.79408	Hair Shaft-cuticle.cortex
Trial60.skin.R1.87.R2.41.R3.16.P1.54	8.50113	3.47033	Hair Shaft-cuticle.cortex
Trial60.skin.R1.14.R2.22.R3.74.P1.55	-0.509805	8.52135	TAC-2
Trial60.skin.R1.65.R2.78.R3.17.P1.54	3.21408	4.50162	TAC-1
Trial60.skin.R1.75.R2.43.R3.67.P1.55	2.50071	6.57958	TAC-1
Trial60.skin.R1.09.R2.16.R3.29.P1.53	3.0951	2.79586	TAC-1
Trial60.skin.R1.61.R2.02.R3.37.P1.53	-1.28867	7.68306	TAC-2
Trial60.skin.R1.81.R2.08.R3.35.P1.55	2.01534	3.15834	TAC-1
Trial60.skin.R1.16.R2.75.R3.06.P1.56	6.54501	6.49955	Medulla
Trial60.skin.R1.68.R2.65.R3.73.P1.53	6.98134	4.08656	Hair Shaft-cuticle.cortex
Trial60.skin.R1.53.R2.67.R3.61.P1.55	0.641201	2.32775	TAC-1
Trial60.skin.R1.27.R2.37.R3.28.P1.54	-0.0658834	8.04457	Medulla
Trial60.skin.R1.01.R2.78.R3.79.P1.54	4.15669	2.60943	TAC-2
Trial60.skin.R1.59.R2.43.R3.65.P1.54	-0.0513237	3.37941	TAC-1
Trial60.skin.R1.27.R2.10.R3.32.P1.56	4.72094	4.80925	TAC-1
Trial60.skin.R1.44.R2.06.R3.05.P1.56	4.1562	4.67089	TAC-1
Trial60.skin.R1.65.R2.85.R3.21.P1.54	-0.0380579	6.75255	IRS
Trial60.skin.R1.06.R2.21.R3.28.P1.54	5.9667	6.88589	Medulla
Trial60.skin.R1.28.R2.34.R3.47.P1.55	6.26482	3.2409	Hair Shaft-cuticle.cortex
Trial60.skin.R1.78.R2.21.R3.10.P1.56	8.37509	3.13379	Hair Shaft-cuticle.cortex
Trial60.skin.R1.72.R2.62.R3.84.P1.55	5.65666	3.74434	TAC-1
Trial60.skin.R1.15.R2.44.R3.55.P1.55	2.335	3.16398	TAC-1
Trial60.skin.R1.01.R2.31.R3.22.P1.53	2.60605	2.82652	TAC-1
Trial60.skin.R1.96.R2.42.R3.61.P1.53	7.33587	3.3965	Hair Shaft-cuticle.cortex
Trial60.skin.R1.54.R2.38.R3.15.P1.56	3.07996	6.8595	TAC-1
Trial60.skin.R1.62.R2.78.R3.70.P1.55	7.70664	3.81432	Hair Shaft-cuticle.cortex
Trial60.skin.R1.37.R2.56.R3.39.P1.54	-0.899478	8.2139	TAC-2
Trial60.skin.R1.20.R2.39.R3.48.P1.54	-0.173886	6.94327	IRS
Trial60.skin.R1.58.R2.01.R3.45.P1.54	2.09176	6.22271	TAC-1
Trial60.skin.R1.07.R2.53.R3.03.P1.54	6.38245	7.47129	Medulla
Trial60.skin.R1.16.R2.03.R3.83.P1.54	-0.357516	7.50415	IRS
Trial60.skin.R1.04.R2.88.R3.18.P1.56	2.91442	3.27494	TAC-1
Trial60.skin.R1.83.R2.63.R3.32.P1.53	5.84817	3.90659	TAC-1
Trial60.skin.R1.76.R2.17.R3.09.P1.54	0.460754	5.59033	TAC-1
Trial60.skin.R1.39.R2.41.R3.77.P1.55	2.30069	6.4179	TAC-1
Trial60.skin.R1.22.R2.12.R3.82.P1.55	1.10136	2.30917	TAC-1
Trial60.skin.R1.02.R2.12.R3.51.P1.55	1.47758	7.81606	IRS
Trial60.skin.R1.39.R2.39.R3.61.P1.56	5.31149	4.93433	TAC-1
Trial60.skin.R1.90.R2.53.R3.52.P1.55	7.29567	2.85901	Hair Shaft-cuticle.cortex
Trial60.skin.R1.08.R2.57.R3.27.P1.55	0.628323	7.83748	TAC-2
Trial60.skin.R1.72.R2.84.R3.09.P1.54	0.392612	7.81159	Medulla
Trial60.skin.R1.39.R2.79.R3.14.P1.55	0.487103	2.54922	TAC-1
Trial60.skin.R1.08.R2.56.R3.28.P1.55	1.07411	2.6096	TAC-1
Trial60.skin.R1.29.R2.48.R3.11.P1.54	-0.345615	6.72747	Medulla
Trial60.skin.R1.35.R2.63.R3.25.P1.54	0.0884055	5.0617	TAC-1
Trial60.skin.R1.41.R2.88.R3.80.P1.53	7.63077	3.01984	Hair Shaft-cuticle.cortex
Trial60.skin.R1.52.R2.09.R3.62.P1.53	0.0437758	8.07053	IRS
Trial60.skin.R1.59.R2.91.R3.21.P1.53	4.20985	3.84786	TAC-1
Trial60.skin.R1.13.R2.49.R3.23.P1.53	1.33494	3.44318	TAC-1
Trial60.skin.R1.43.R2.09.R3.22.P1.56	4.65882	7.32008	Medulla
Trial60.skin.R1.67.R2.62.R3.26.P1.54	7.05132	7.51984	Medulla
Trial60.skin.R1.80.R2.03.R3.23.P1.55	6.6454	3.0562	Hair Shaft-cuticle.cortex
Trial60.skin.R1.90.R2.77.R3.81.P1.53	2.81894	6.59711	TAC-1
Trial60.skin.R1.80.R2.02.R3.56.P1.54	0.39023	7.51613	IRS
Trial60.skin.R1.18.R2.85.R3.16.P1.56	3.33352	2.75009	TAC-1
Trial60.skin.R1.90.R2.86.R3.82.P1.54	0.316081	7.58397	Medulla
Trial60.skin.R1.12.R2.08.R3.85.P1.53	6.18017	6.6243	Medulla
Trial60.skin.R1.85.R2.21.R3.65.P1.56	5.1234	5.41476	Medulla
Trial60.skin.R1.74.R2.42.R3.16.P1.55	-0.462064	8.05605	TAC-2
Trial60.skin.R1.27.R2.10.R3.05.P1.56	8.38693	3.49257	Hair Shaft-cuticle.cortex
Trial60.skin.R1.96.R2.78.R3.82.P1.55	0.331832	3.75912	TAC-1
Trial60.skin.R1.87.R2.10.R3.65.P1.56	8.60956	2.69696	Hair Shaft-cuticle.cortex
Trial60.skin.R1.81.R2.45.R3.05.P1.54	6.81655	3.07185	TAC-2
Trial60.skin.R1.80.R2.13.R3.84.P1.55	2.17836	5.13347	TAC-2
Trial60.skin.R1.68.R2.59.R3.26.P1.55	0.920481	2.45527	TAC-1
Trial60.skin.R1.80.R2.18.R3.91.P1.56	4.40354	3.22477	TAC-1
Trial60.skin.R1.87.R2.05.R3.36.P1.54	7.05563	2.99919	Hair Shaft-cuticle.cortex
Trial60.skin.R1.37.R2.24.R3.53.P1.56	1.66901	3.60489	TAC-1
Trial60.skin.R1.80.R2.66.R3.71.P1.53	6.4187	2.81229	Hair Shaft-cuticle.cortex
Trial60.skin.R1.85.R2.54.R3.21.P1.56	8.11796	2.39748	Hair Shaft-cuticle.cortex
Trial60.skin.R1.72.R2.20.R3.30.P1.54	7.19023	4.09656	Hair Shaft-cuticle.cortex
Trial60.skin.R1.25.R2.25.R3.89.P1.53	0.87222	2.17899	TAC-1
Trial60.skin.R1.27.R2.66.R3.06.P1.53	0.751566	4.1021	TAC-1
Trial60.skin.R1.67.R2.25.R3.14.P1.54	-0.995272	6.14101	IRS
Trial60.skin.R1.84.R2.65.R3.66.P1.53	3.24013	3.4533	TAC-1
Trial60.skin.R1.47.R2.86.R3.38.P1.55	1.65677	2.73884	TAC-1
Trial60.skin.R1.09.R2.64.R3.10.P1.55	-0.533041	7.84719	Medulla
Trial60.skin.R1.88.R2.54.R3.09.P1.53	-0.639717	4.24953	IRS
Trial60.skin.R1.90.R2.05.R3.50.P1.54	3.29487	6.97647	TAC-1
Trial60.skin.R1.48.R2.33.R3.28.P1.56	4.05187	2.63373	TAC-2
Trial60.skin.R1.63.R2.03.R3.26.P1.55	2.47797	5.24022	TAC-2
Trial60.skin.R1.71.R2.83.R3.39.P1.55	2.88369	6.9551	TAC-1
Trial60.skin.R1.73.R2.43.R3.36.P1.55	1.05121	3.55679	TAC-1
Trial60.skin.R1.26.R2.42.R3.61.P1.56	0.924402	5.00423	IRS
Trial60.skin.R1.62.R2.02.R3.20.P1.55	8.15776	2.61502	Hair Shaft-cuticle.cortex
Trial60.skin.R1.48.R2.50.R3.47.P1.54	0.325181	3.17786	TAC-1
Trial60.skin.R1.08.R2.16.R3.22.P1.53	7.06228	7.09524	Medulla
Trial60.skin.R1.43.R2.59.R3.61.P1.53	1.35739	2.238	TAC-1
Trial60.skin.R1.58.R2.91.R3.18.P1.54	6.49881	6.8257	Medulla
Trial60.skin.R1.95.R2.25.R3.01.P1.53	1.13214	2.22105	TAC-1
Trial60.skin.R1.49.R2.59.R3.49.P1.54	2.6108	3.53693	TAC-2
Trial60.skin.R1.44.R2.67.R3.56.P1.54	6.73118	7.15376	Medulla
Trial60.skin.R1.48.R2.81.R3.44.P1.53	1.67877	3.49847	TAC-1
Trial60.skin.R1.89.R2.09.R3.31.P1.55	0.889595	3.29943	TAC-1
Trial60.skin.R1.12.R2.11.R3.37.P1.55	3.06407	2.58847	TAC-1
Trial60.skin.R1.92.R2.90.R3.96.P1.54	6.83167	2.81739	Hair Shaft-cuticle.cortex
Trial60.skin.R1.12.R2.62.R3.54.P1.55	0.306155	5.48878	TAC-1
Trial60.skin.R1.37.R2.04.R3.80.P1.56	3.74509	2.59451	TAC-2
Trial60.skin.R1.78.R2.96.R3.49.P1.55	-0.820442	7.13427	IRS
Trial60.skin.R1.31.R2.15.R3.92.P1.55	0.875827	5.56666	TAC-1
Trial60.skin.R1.63.R2.34.R3.47.P1.56	0.0396123	6.85592	Medulla
Trial60.skin.R1.73.R2.34.R3.58.P1.54	6.46772	2.8292	Hair Shaft-cuticle.cortex
Trial60.skin.R1.74.R2.11.R3.78.P1.55	5.14554	5.18434	TAC-1
Trial60.skin.R1.20.R2.67.R3.46.P1.54	4.32164	3.03827	TAC-1
Trial60.skin.R1.21.R2.28.R3.45.P1.54	0.672506	2.73597	TAC-1
Trial60.skin.R1.90.R2.43.R3.69.P1.56	0.185385	5.26223	TAC-1
Trial60.skin.R1.36.R2.93.R3.55.P1.55	0.607887	3.96565	TAC-1
Trial60.skin.R1.63.R2.03.R3.90.P1.54	3.16137	6.77606	TAC-1
Trial60.skin.R1.33.R2.57.R3.86.P1.54	0.993439	3.34142	TAC-1
Trial60.skin.R1.02.R2.03.R3.05.P1.56	-0.725297	8.60366	TAC-2
Trial60.skin.R1.90.R2.27.R3.35.P1.53	3.41606	2.77547	TAC-1
Trial60.skin.R1.33.R2.28.R3.32.P1.54	6.83045	2.87485	Hair Shaft-cuticle.cortex
Trial60.skin.R1.26.R2.85.R3.42.P1.56	3.03207	6.90578	TAC-1
Trial60.skin.R1.84.R2.10.R3.65.P1.53	1.32295	7.82394	Medulla
Trial60.skin.R1.02.R2.25.R3.89.P1.55	-1.28679	6.44403	Medulla
Trial60.skin.R1.45.R2.32.R3.73.P1.56	6.10484	3.53087	TAC-1
Trial60.skin.R1.29.R2.03.R3.85.P1.53	6.36844	6.5554	Medulla
Trial60.skin.R1.28.R2.23.R3.47.P1.55	3.57838	7.03529	Medulla
Trial60.skin.R1.15.R2.21.R3.02.P1.56	0.873514	2.80068	TAC-1
Trial60.skin.R1.58.R2.16.R3.83.P1.55	1.3278	4.33624	TAC-1
Trial60.skin.R1.49.R2.04.R3.90.P1.56	4.94763	5.28653	TAC-1
Trial60.skin.R1.81.R2.80.R3.41.P1.54	6.76759	3.38246	Hair Shaft-cuticle.cortex
Trial60.skin.R1.32.R2.19.R3.27.P1.55	6.50957	2.60952	Hair Shaft-cuticle.cortex
Trial60.skin.R1.14.R2.19.R3.17.P1.55	5.38052	4.95815	TAC-1
Trial60.skin.R1.84.R2.55.R3.62.P1.54	-0.602847	6.50729	IRS
Trial60.skin.R1.33.R2.85.R3.09.P1.54	-0.270209	4.07759	TAC-1
Trial60.skin.R1.13.R2.37.R3.33.P1.54	3.8364	2.53064	TAC-2
Trial60.skin.R1.40.R2.18.R3.80.P1.53	2.7204	4.85587	TAC-2
Trial60.skin.R1.84.R2.83.R3.03.P1.55	-0.340031	6.4958	IRS
Trial60.skin.R1.49.R2.91.R3.87.P1.55	6.38867	6.23694	Medulla
Trial60.skin.R1.38.R2.66.R3.48.P1.55	0.208267	5.27005	TAC-1
Trial60.skin.R1.23.R2.81.R3.45.P1.55	1.95338	3.75525	TAC-1
Trial60.skin.R1.71.R2.78.R3.28.P1.55	6.53616	2.8096	Hair Shaft-cuticle.cortex
Trial60.skin.R1.88.R2.53.R3.84.P1.55	3.93854	2.47099	TAC-2
Trial60.skin.R1.88.R2.62.R3.43.P1.53	1.7074	3.78253	TAC-1
Trial60.skin.R1.79.R2.41.R3.02.P1.54	3.80583	2.47669	TAC-2
Trial60.skin.R1.30.R2.56.R3.50.P1.55	2.49435	6.28691	TAC-1
Trial60.skin.R1.85.R2.45.R3.13.P1.53	1.1111	2.30357	TAC-1
Trial60.skin.R1.74.R2.62.R3.54.P1.54	1.43705	3.60921	TAC-1
Trial60.skin.R1.81.R2.50.R3.63.P1.56	-0.627684	7.6651	Medulla
Trial60.skin.R1.61.R2.24.R3.50.P1.54	6.37543	6.50543	Medulla
Trial60.skin.R1.78.R2.21.R3.13.P1.53	1.29441	2.27042	TAC-1
Trial60.skin.R1.39.R2.79.R3.01.P1.54	1.2595	2.13858	TAC-1
Trial60.skin.R1.36.R2.68.R3.59.P1.55	1.50231	2.27075	TAC-1
Trial60.skin.R1.95.R2.16.R3.09.P1.53	4.07867	3.71752	TAC-1
Trial60.skin.R1.35.R2.51.R3.84.P1.53	1.25375	2.96231	TAC-1
Trial60.skin.R1.41.R2.66.R3.16.P1.53	3.03715	6.97655	TAC-1
Trial60.skin.R1.86.R2.53.R3.62.P1.56	6.70536	3.20749	TAC-2
Trial60.skin.R1.96.R2.09.R3.01.P1.56	6.49022	7.45007	Medulla
Trial60.skin.R1.14.R2.38.R3.18.P1.56	6.93159	7.42886	Medulla
Trial60.skin.R1.06.R2.61.R3.45.P1.55	3.09731	2.63456	TAC-1
Trial60.skin.R1.53.R2.60.R3.05.P1.53	0.159243	5.34467	IRS
Trial60.skin.R1.24.R2.50.R3.82.P1.54	6.21551	6.62584	Medulla
Trial60.skin.R1.27.R2.21.R3.31.P1.55	3.76538	2.69133	TAC-2
Trial60.skin.R1.86.R2.27.R3.08.P1.54	4.85151	3.78139	TAC-1
Trial60.skin.R1.26.R2.44.R3.47.P1.55	8.77895	2.86419	Hair Shaft-cuticle.cortex
Trial60.skin.R1.71.R2.80.R3.65.P1.55	-0.170357	4.91515	TAC-1
Trial60.skin.R1.32.R2.82.R3.54.P1.54	1.19867	2.41532	TAC-1
Trial60.skin.R1.95.R2.24.R3.25.P1.55	5.46697	3.73202	TAC-1
Trial60.skin.R1.96.R2.72.R3.10.P1.54	4.46036	7.06388	Medulla
Trial60.skin.R1.65.R2.08.R3.67.P1.53	7.11129	3.0081	Hair Shaft-cuticle.cortex
Trial60.skin.R1.70.R2.12.R3.18.P1.54	3.7438	4.53041	TAC-1
Trial60.skin.R1.01.R2.62.R3.67.P1.54	0.299718	5.52047	TAC-1
Trial60.skin.R1.04.R2.11.R3.86.P1.53	0.548996	2.74967	TAC-1
Trial60.skin.R1.51.R2.78.R3.28.P1.53	1.82058	7.27418	IRS
Trial60.skin.R1.65.R2.32.R3.61.P1.56	1.50755	2.63462	TAC-1
Trial60.skin.R1.92.R2.25.R3.35.P1.54	7.67319	4.19328	TAC-2
Trial60.skin.R1.13.R2.21.R3.66.P1.54	2.83422	5.06564	TAC-2
Trial60.skin.R1.46.R2.18.R3.67.P1.53	-0.301837	7.40243	IRS
Trial60.skin.R1.44.R2.77.R3.66.P1.56	0.922222	7.91356	TAC-2
Trial60.skin.R1.50.R2.66.R3.83.P1.54	8.59019	2.65732	Hair Shaft-cuticle.cortex
Trial60.skin.R1.29.R2.37.R3.51.P1.55	0.0827734	3.4976	TAC-1
Trial60.skin.R1.93.R2.73.R3.40.P1.54	0.0870945	4.8689	TAC-1
Trial60.skin.R1.63.R2.50.R3.14.P1.55	-1.37021	6.9138	IRS
Trial60.skin.R1.95.R2.24.R3.16.P1.53	6.13946	7.19707	Medulla
Trial60.skin.R1.27.R2.58.R3.25.P1.55	5.61246	5.40729	TAC-1
Trial60.skin.R1.34.R2.32.R3.82.P1.56	1.84622	7.06885	TAC-1
Trial60.skin.R1.46.R2.85.R3.72.P1.53	4.86978	7.29288	Medulla
Trial60.skin.R1.64.R2.74.R3.41.P1.54	6.23709	2.81641	TAC-2
Trial60.skin.R1.20.R2.59.R3.13.P1.54	3.12861	3.42475	TAC-1
Trial60.skin.R1.26.R2.90.R3.69.P1.56	-1.23479	6.50177	IRS
Trial60.skin.R1.60.R2.07.R3.38.P1.54	3.2021	2.98399	TAC-1
Trial60.skin.R1.64.R2.49.R3.02.P1.55	0.782009	4.00294	TAC-1
Trial60.skin.R1.60.R2.13.R3.48.P1.54	3.95218	5.92476	TAC-2
Trial60.skin.R1.79.R2.37.R3.53.P1.54	4.0566	3.0313	TAC-2
Trial60.skin.R1.33.R2.03.R3.15.P1.55	6.18053	4.09034	TAC-1
Trial60.skin.R1.77.R2.47.R3.71.P1.55	-0.944139	7.33401	IRS
Trial60.skin.R1.88.R2.59.R3.04.P1.54	-0.797819	7.01155	IRS
Trial60.skin.R1.03.R2.04.R3.82.P1.55	8.16918	3.22498	Hair Shaft-cuticle.cortex
Trial60.skin.R1.31.R2.39.R3.95.P1.55	-0.67863	6.46209	IRS
Trial60.skin.R1.57.R2.58.R3.20.P1.54	6.81946	2.88092	TAC-1
Trial60.skin.R1.17.R2.20.R3.23.P1.55	3.48034	2.84071	TAC-2
Trial60.skin.R1.64.R2.40.R3.91.P1.56	2.64911	3.48507	TAC-1
Trial60.skin.R1.94.R2.48.R3.06.P1.55	3.69925	4.47935	TAC-1
Trial60.skin.R1.74.R2.23.R3.45.P1.54	0.892823	3.27677	TAC-1
Trial60.skin.R1.51.R2.46.R3.48.P1.55	7.14759	2.67094	Hair Shaft-cuticle.cortex
Trial60.skin.R1.06.R2.49.R3.29.P1.55	5.92633	6.77246	Medulla
Trial60.skin.R1.85.R2.22.R3.40.P1.55	-0.69664	7.60807	Medulla
Trial60.skin.R1.32.R2.88.R3.62.P1.53	4.20353	3.2486	TAC-1
Trial60.skin.R1.19.R2.70.R3.17.P1.54	7.9647	3.18896	Hair Shaft-cuticle.cortex
Trial60.skin.R1.58.R2.48.R3.70.P1.54	8.4238	2.66402	Hair Shaft-cuticle.cortex
Trial60.skin.R1.56.R2.74.R3.90.P1.55	7.2324	2.37016	Hair Shaft-cuticle.cortex
Trial60.skin.R1.26.R2.84.R3.96.P1.54	7.73475	2.16343	TAC-1
Trial60.skin.R1.58.R2.65.R3.84.P1.53	6.12627	6.34105	Medulla
Trial60.skin.R1.36.R2.95.R3.13.P1.54	8.71808	3.11721	Hair Shaft-cuticle.cortex
Trial60.skin.R1.05.R2.09.R3.45.P1.56	0.420012	5.52965	TAC-1
Trial60.skin.R1.39.R2.73.R3.82.P1.54	-0.735177	8.6839	TAC-2
Trial60.skin.R1.60.R2.75.R3.36.P1.55	0.705568	2.22361	TAC-1
Trial60.skin.R1.95.R2.89.R3.96.P1.54	5.63357	7.34575	Medulla
Trial60.skin.R1.31.R2.60.R3.52.P1.54	0.41736	3.24171	TAC-1
Trial60.skin.R1.31.R2.80.R3.88.P1.55	-0.688091	4.61759	IRS
Trial60.skin.R1.57.R2.88.R3.67.P1.54	0.456062	2.92515	TAC-1
Trial60.skin.R1.23.R2.16.R3.44.P1.54	4.00709	3.16328	TAC-2
Trial60.skin.R1.89.R2.94.R3.88.P1.54	8.3902	2.7323	Hair Shaft-cuticle.cortex
Trial60.skin.R1.48.R2.10.R3.38.P1.53	0.23157	2.98522	TAC-1
Trial60.skin.R1.36.R2.28.R3.43.P1.54	5.51177	5.24636	Medulla
Trial60.skin.R1.96.R2.69.R3.39.P1.54	1.18534	2.98387	TAC-1
Trial60.skin.R1.57.R2.39.R3.88.P1.55	0.166324	7.24135	TAC-1
Trial60.skin.R1.61.R2.64.R3.62.P1.54	7.28427	2.22977	Hair Shaft-cuticle.cortex
Trial60.skin.R1.50.R2.56.R3.45.P1.55	-0.284991	6.70329	IRS
Trial60.skin.R1.63.R2.57.R3.92.P1.55	5.18953	3.73704	TAC-1
Trial60.skin.R1.07.R2.52.R3.80.P1.55	6.21744	6.93137	Medulla
Trial60.skin.R1.10.R2.20.R3.92.P1.54	-0.227314	8.05009	Medulla
Trial60.skin.R1.60.R2.12.R3.84.P1.53	0.804365	4.90733	TAC-1
Trial60.skin.R1.93.R2.56.R3.70.P1.53	4.34268	6.51532	TAC-1
Trial60.skin.R1.58.R2.67.R3.56.P1.54	3.51249	5.96319	TAC-1
Trial60.skin.R1.07.R2.13.R3.36.P1.56	2.12764	3.90585	TAC-2
Trial60.skin.R1.37.R2.41.R3.31.P1.55	2.30073	6.59101	TAC-1
Trial60.skin.R1.60.R2.07.R3.68.P1.56	2.93243	3.15919	TAC-1
Trial60.skin.R1.01.R2.74.R3.74.P1.55	-1.04874	7.54784	TAC-1
Trial60.skin.R1.96.R2.05.R3.58.P1.55	-0.491039	6.3386	IRS
Trial60.skin.R1.40.R2.08.R3.72.P1.56	8.29876	3.1398	Hair Shaft-cuticle.cortex
Trial60.skin.R1.49.R2.10.R3.39.P1.54	4.4175	3.3164	TAC-1
Trial60.skin.R1.68.R2.96.R3.09.P1.54	3.67405	5.80703	Hair Shaft-cuticle.cortex
Trial60.skin.R1.47.R2.60.R3.66.P1.54	4.01912	2.74807	TAC-2
Trial60.skin.R1.54.R2.25.R3.61.P1.56	1.23862	3.46778	TAC-1
Trial60.skin.R1.56.R2.15.R3.37.P1.53	5.23762	7.18072	Medulla
Trial60.skin.R1.28.R2.73.R3.05.P1.54	-0.343338	6.94297	IRS
Trial60.skin.R1.56.R2.75.R3.83.P1.53	3.89896	2.67248	TAC-2
Trial60.skin.R1.38.R2.86.R3.04.P1.55	2.4493	6.96563	TAC-1
Trial60.skin.R1.44.R2.40.R3.21.P1.54	1.61231	4.81455	TAC-1
Trial60.skin.R1.60.R2.88.R3.37.P1.56	6.95524	3.2545	Hair Shaft-cuticle.cortex
Trial60.skin.R1.51.R2.55.R3.10.P1.53	-0.9938	6.39815	IRS
Trial60.skin.R1.12.R2.11.R3.90.P1.54	2.95913	2.74321	TAC-1
Trial60.skin.R1.14.R2.46.R3.38.P1.53	7.01357	3.33264	Hair Shaft-cuticle.cortex
Trial60.skin.R1.09.R2.12.R3.53.P1.54	-0.827521	8.56405	TAC-2
Trial60.skin.R1.46.R2.56.R3.11.P1.55	-0.7736	8.2165	IRS
Trial60.skin.R1.76.R2.70.R3.28.P1.54	0.536175	6.79349	TAC-1
Trial60.skin.R1.54.R2.87.R3.78.P1.54	4.36406	3.72293	TAC-1
Trial60.skin.R1.58.R2.70.R3.22.P1.56	3.71085	2.60643	TAC-1
Trial60.skin.R1.12.R2.16.R3.59.P1.55	6.30377	7.02797	Medulla
Trial60.skin.R1.13.R2.68.R3.67.P1.55	3.86384	5.86539	TAC-1
Trial60.skin.R1.22.R2.31.R3.44.P1.54	-0.738761	7.93884	IRS
Trial60.skin.R1.11.R2.30.R3.49.P1.54	-0.589238	7.38243	IRS
Trial60.skin.R1.66.R2.35.R3.62.P1.53	4.66539	6.7276	Medulla
Trial60.skin.R1.93.R2.12.R3.18.P1.56	5.30685	3.76383	TAC-1
Trial60.skin.R1.91.R2.80.R3.63.P1.56	1.87581	4.21051	TAC-1
Trial60.skin.R1.01.R2.39.R3.88.P1.53	7.49272	3.25436	Hair Shaft-cuticle.cortex
Trial60.skin.R1.33.R2.05.R3.85.P1.56	-0.647265	8.51239	TAC-2
Trial60.skin.R1.07.R2.61.R3.39.P1.54	7.69995	2.49401	Hair Shaft-cuticle.cortex
Trial60.skin.R1.82.R2.05.R3.65.P1.55	0.539855	3.44474	TAC-1
Trial60.skin.R1.68.R2.16.R3.91.P1.55	6.76205	6.62868	Medulla
Trial60.skin.R1.16.R2.04.R3.58.P1.54	-0.289517	4.01251	TAC-1
Trial60.skin.R1.54.R2.53.R3.33.P1.56	6.41655	6.11173	Medulla
Trial60.skin.R1.31.R2.65.R3.64.P1.56	5.59112	3.11572	TAC-1
Trial60.skin.R1.83.R2.56.R3.73.P1.56	2.52971	3.22365	TAC-1
Trial60.skin.R1.16.R2.19.R3.81.P1.54	7.11134	3.33366	Hair Shaft-cuticle.cortex
Trial60.skin.R1.92.R2.91.R3.67.P1.53	6.3812	2.81649	Hair Shaft-cuticle.cortex
Trial60.skin.R1.76.R2.40.R3.09.P1.54	0.418719	3.17327	TAC-1
Trial60.skin.R1.94.R2.31.R3.39.P1.55	0.12624	4.87135	TAC-1
Trial60.skin.R1.40.R2.24.R3.55.P1.54	0.776692	7.37524	IRS
Trial60.skin.R1.23.R2.95.R3.47.P1.55	2.18163	6.3062	TAC-2
Trial60.skin.R1.58.R2.86.R3.01.P1.54	3.42406	6.25592	TAC-1
Trial60.skin.R1.72.R2.24.R3.86.P1.56	1.09039	3.57984	TAC-1
Trial60.skin.R1.39.R2.48.R3.32.P1.53	5.0466	5.27823	TAC-1
Trial60.skin.R1.45.R2.50.R3.36.P1.53	0.295732	5.43631	TAC-2
Trial60.skin.R1.72.R2.22.R3.39.P1.54	-0.705379	8.23175	TAC-2
Trial60.skin.R1.58.R2.55.R3.05.P1.54	2.56362	2.77345	TAC-1
Trial60.skin.R1.13.R2.80.R3.83.P1.54	7.24443	4.41564	TAC-1
Trial60.skin.R1.41.R2.47.R3.91.P1.54	-0.3542	4.41063	TAC-1
Trial60.skin.R1.58.R2.26.R3.72.P1.53	8.04717	4.38559	Hair Shaft-cuticle.cortex
Trial60.skin.R1.46.R2.66.R3.61.P1.55	0.94853	2.22672	TAC-1
Trial60.skin.R1.69.R2.89.R3.67.P1.56	0.0362151	3.95279	TAC-1
Trial60.skin.R1.12.R2.05.R3.89.P1.56	-0.102314	8.02648	Medulla
Trial60.skin.R1.17.R2.53.R3.61.P1.53	3.50364	4.41377	TAC-1
Trial60.skin.R1.22.R2.95.R3.46.P1.54	-1.0513	6.49281	Medulla
Trial60.skin.R1.26.R2.18.R3.14.P1.53	4.43632	3.31727	TAC-1
Trial60.skin.R1.75.R2.54.R3.02.P1.55	8.13476	3.24083	Hair Shaft-cuticle.cortex
Trial60.skin.R1.38.R2.16.R3.51.P1.55	0.286288	7.36493	TAC-2
Trial60.skin.R1.02.R2.25.R3.33.P1.56	-1.26889	6.80453	IRS
Trial60.skin.R1.48.R2.51.R3.87.P1.55	2.65027	5.31408	TAC-2
Trial60.skin.R1.58.R2.76.R3.31.P1.54	3.11269	4.97378	TAC-1
Trial60.skin.R1.95.R2.56.R3.76.P1.55	-0.50887	4.24554	TAC-2
Trial60.skin.R1.16.R2.30.R3.59.P1.55	0.87513	3.04977	TAC-1
Trial60.skin.R1.79.R2.53.R3.67.P1.54	3.12994	3.23759	TAC-1
Trial60.skin.R1.09.R2.23.R3.86.P1.53	1.45388	2.39349	TAC-1
Trial60.skin.R1.77.R2.61.R3.79.P1.54	-1.12977	7.43529	TAC-2
Trial60.skin.R1.93.R2.50.R3.31.P1.55	3.37588	6.34129	TAC-1
Trial60.skin.R1.39.R2.96.R3.26.P1.54	8.34428	3.07674	Hair Shaft-cuticle.cortex
Trial60.skin.R1.71.R2.09.R3.41.P1.55	-0.484505	7.703	IRS
Trial60.skin.R1.55.R2.15.R3.33.P1.54	-0.285837	3.96062	IRS
Trial60.skin.R1.16.R2.93.R3.01.P1.55	-1.27584	7.04105	IRS
Trial60.skin.R1.31.R2.11.R3.10.P1.54	5.64454	3.2845	TAC-1
Trial60.skin.R1.15.R2.53.R3.95.P1.55	-0.299803	6.61697	IRS
Trial60.skin.R1.78.R2.14.R3.80.P1.56	2.23416	6.89771	Medulla
Trial60.skin.R1.25.R2.59.R3.89.P1.56	2.47318	3.82819	TAC-1
Trial60.skin.R1.89.R2.55.R3.36.P1.53	7.52874	3.35063	Hair Shaft-cuticle.cortex
Trial60.skin.R1.74.R2.92.R3.13.P1.54	-0.931701	7.79567	TAC-2
Trial60.skin.R1.44.R2.78.R3.66.P1.53	5.32973	5.0373	Medulla
Trial60.skin.R1.26.R2.74.R3.63.P1.54	4.51689	4.13301	TAC-1
Trial60.skin.R1.50.R2.85.R3.72.P1.53	5.31674	3.6807	TAC-1
Trial60.skin.R1.95.R2.25.R3.82.P1.54	7.70958	2.92134	Hair Shaft-cuticle.cortex
Trial60.skin.R1.75.R2.26.R3.86.P1.53	2.62363	6.861	TAC-1
Trial60.skin.R1.40.R2.01.R3.39.P1.56	0.755452	2.54934	TAC-1
Trial60.skin.R1.45.R2.48.R3.12.P1.55	2.95375	4.65676	TAC-2
Trial60.skin.R1.82.R2.47.R3.81.P1.56	0.0974047	4.3917	TAC-2
Trial60.skin.R1.17.R2.83.R3.87.P1.54	-0.196268	7.13976	TAC-1
Trial60.skin.R1.35.R2.33.R3.49.P1.54	5.37658	3.85365	TAC-1
Trial60.skin.R1.84.R2.71.R3.29.P1.56	6.28977	6.15873	Medulla
Trial60.skin.R1.68.R2.58.R3.09.P1.54	1.64217	7.06005	IRS
Trial60.skin.R1.82.R2.08.R3.21.P1.56	2.92333	4.152	TAC-2
Trial60.skin.R1.68.R2.85.R3.28.P1.54	3.65813	6.26616	TAC-1
Trial60.skin.R1.13.R2.16.R3.11.P1.56	1.43806	7.76759	TAC-1
Trial60.skin.R1.59.R2.11.R3.31.P1.55	5.77041	6.03472	Medulla
Trial60.skin.R1.72.R2.15.R3.72.P1.56	-1.29312	6.63166	IRS
Trial60.skin.R1.79.R2.15.R3.91.P1.53	0.965786	2.73904	TAC-1
Trial60.skin.R1.85.R2.68.R3.62.P1.53	3.06097	4.43809	TAC-2
Trial60.skin.R1.82.R2.93.R3.86.P1.55	2.15474	2.43682	TAC-1
Trial60.skin.R1.33.R2.03.R3.67.P1.54	1.31934	7.8378	Medulla
Trial60.skin.R1.48.R2.96.R3.44.P1.54	0.113336	5.14438	TAC-1
Trial60.skin.R1.87.R2.63.R3.23.P1.54	8.54208	3.12215	Hair Shaft-cuticle.cortex
Trial60.skin.R1.23.R2.56.R3.39.P1.55	4.33723	4.77672	TAC-1
Trial60.skin.R1.63.R2.71.R3.53.P1.55	5.55176	5.36266	TAC-1
Trial60.skin.R1.85.R2.34.R3.44.P1.54	2.57328	7.0237	TAC-1
Trial60.skin.R1.59.R2.95.R3.84.P1.54	4.56029	4.79183	TAC-1
Trial60.skin.R1.15.R2.78.R3.73.P1.54	1.70593	2.33517	TAC-1
Trial60.skin.R1.73.R2.19.R3.74.P1.55	3.13305	2.66252	TAC-1
Trial60.skin.R1.64.R2.61.R3.96.P1.55	6.1981	2.80247	Hair Shaft-cuticle.cortex
Trial60.skin.R1.76.R2.21.R3.86.P1.53	-0.652982	7.16565	Medulla
Trial60.skin.R1.87.R2.94.R3.58.P1.55	1.84516	7.27123	TAC-1
Trial60.skin.R1.07.R2.21.R3.08.P1.54	-0.444395	7.53353	IRS
Trial60.skin.R1.36.R2.56.R3.65.P1.54	8.09296	4.16092	Hair Shaft-cuticle.cortex
Trial60.skin.R1.38.R2.57.R3.68.P1.54	0.428785	5.32536	TAC-1
Trial60.skin.R1.71.R2.30.R3.23.P1.55	4.25794	4.08156	TAC-1
Trial60.skin.R1.64.R2.13.R3.08.P1.53	3.15127	6.24935	TAC-2
Trial60.skin.R1.71.R2.54.R3.62.P1.56	3.77942	4.0818	TAC-1
Trial60.skin.R1.19.R2.76.R3.12.P1.54	5.21195	6.07305	TAC-1
Trial60.skin.R1.74.R2.08.R3.65.P1.54	3.23378	5.57944	TAC-1
Trial60.skin.R1.84.R2.23.R3.47.P1.54	-0.438732	7.74257	TAC-2
Trial60.skin.R1.54.R2.90.R3.14.P1.56	2.86344	3.48029	TAC-1
Trial60.skin.R1.25.R2.22.R3.90.P1.55	-0.660809	6.5703	IRS
Trial60.skin.R1.42.R2.66.R3.43.P1.55	-1.14306	6.71107	IRS
Trial60.skin.R1.52.R2.08.R3.37.P1.53	0.753704	8.09024	TAC-2
Trial60.skin.R1.40.R2.33.R3.87.P1.55	0.576596	6.74221	TAC-2
Trial60.skin.R1.32.R2.02.R3.82.P1.54	4.98071	5.00052	TAC-1
Trial60.skin.R1.83.R2.45.R3.85.P1.54	6.40512	3.05867	Hair Shaft-cuticle.cortex
Trial60.skin.R1.28.R2.86.R3.40.P1.54	6.72915	2.89119	Hair Shaft-cuticle.cortex
Trial60.skin.R1.79.R2.11.R3.32.P1.54	7.15265	3.04806	Hair Shaft-cuticle.cortex
Trial60.skin.R1.35.R2.77.R3.89.P1.53	7.06427	7.51658	Medulla
Trial60.skin.R1.28.R2.01.R3.91.P1.53	-1.0521	6.02468	IRS
Trial60.skin.R1.35.R2.34.R3.11.P1.54	3.40965	5.91954	TAC-1
Trial60.skin.R1.27.R2.44.R3.62.P1.55	3.38677	3.8146	TAC-2
Trial60.skin.R1.82.R2.12.R3.05.P1.56	4.08125	2.88088	Hair Shaft-cuticle.cortex
Trial60.skin.R1.61.R2.70.R3.01.P1.54	0.618964	2.67991	TAC-1
Trial60.skin.R1.27.R2.69.R3.58.P1.55	-0.580751	6.73866	TAC-1
Trial60.skin.R1.33.R2.81.R3.60.P1.54	-1.35643	6.25536	IRS
Trial60.skin.R1.86.R2.92.R3.60.P1.53	1.75744	2.85648	TAC-1
Trial60.skin.R1.52.R2.17.R3.42.P1.53	5.19908	7.12738	Medulla
Trial60.skin.R1.64.R2.31.R3.72.P1.55	0.345648	2.9268	TAC-1
Trial60.skin.R1.86.R2.42.R3.08.P1.56	-1.0608	7.5226	TAC-2
Trial60.skin.R1.38.R2.43.R3.09.P1.56	0.734077	4.29003	TAC-1
Trial60.skin.R1.50.R2.94.R3.85.P1.55	3.4808	4.29597	TAC-1
Trial60.skin.R1.46.R2.92.R3.96.P1.54	3.48565	3.4677	TAC-1
Trial60.skin.R1.89.R2.68.R3.22.P1.55	3.74018	3.73684	TAC-1
Trial60.skin.R1.28.R2.63.R3.06.P1.55	-0.767177	4.93769	TAC-1
Trial60.skin.R1.58.R2.60.R3.35.P1.54	4.96578	7.35241	Medulla
Trial60.skin.R1.37.R2.19.R3.69.P1.54	-0.0162703	6.41039	Medulla
Trial60.skin.R1.82.R2.16.R3.91.P1.54	0.117069	3.34065	TAC-1
Trial60.skin.R1.72.R2.54.R3.72.P1.53	8.22063	2.64493	Hair Shaft-cuticle.cortex
Trial60.skin.R1.81.R2.46.R3.45.P1.53	8.49304	3.20807	Hair Shaft-cuticle.cortex
Trial60.skin.R1.45.R2.14.R3.73.P1.54	3.52885	6.82481	TAC-1
Trial60.skin.R1.29.R2.68.R3.26.P1.55	3.43526	4.11205	TAC-1
Trial60.skin.R1.83.R2.08.R3.28.P1.56	4.52887	3.7098	Hair Shaft-cuticle.cortex
Trial60.skin.R1.32.R2.55.R3.88.P1.54	0.74201	2.41062	TAC-1
Trial60.skin.R1.43.R2.02.R3.37.P1.56	4.90071	3.36834	TAC-1
Trial60.skin.R1.80.R2.11.R3.64.P1.56	3.45806	3.04272	TAC-1
Trial60.skin.R1.78.R2.22.R3.02.P1.56	2.28383	3.2872	TAC-1
Trial60.skin.R1.14.R2.33.R3.31.P1.54	8.23558	2.57596	Hair Shaft-cuticle.cortex
Trial60.skin.R1.38.R2.30.R3.91.P1.54	5.87382	7.31804	Medulla
Trial60.skin.R1.51.R2.22.R3.54.P1.55	1.33408	7.77119	IRS
Trial60.skin.R1.37.R2.67.R3.68.P1.54	8.03884	2.21474	TAC-1
Trial60.skin.R1.34.R2.51.R3.53.P1.54	-1.45866	6.99185	TAC-2
Trial60.skin.R1.88.R2.38.R3.21.P1.56	1.3075	5.04883	TAC-2
Trial60.skin.R1.89.R2.72.R3.88.P1.55	0.545155	5.63714	TAC-1
Trial60.skin.R1.76.R2.11.R3.47.P1.55	1.25603	2.19852	TAC-1
Trial60.skin.R1.70.R2.46.R3.71.P1.56	-1.19136	6.64249	IRS
Trial60.skin.R1.35.R2.90.R3.92.P1.54	6.24209	6.08013	TAC-1
Trial60.skin.R1.62.R2.36.R3.59.P1.54	2.97827	4.77129	TAC-2
Trial60.skin.R1.68.R2.93.R3.44.P1.54	4.15285	2.89431	TAC-2
Trial60.skin.R1.91.R2.66.R3.03.P1.54	-0.402628	6.55585	IRS
Trial60.skin.R1.92.R2.16.R3.03.P1.53	-0.782209	6.37537	TAC-1
Trial60.skin.R1.02.R2.09.R3.72.P1.55	6.66484	6.40769	Medulla
Trial60.skin.R1.72.R2.19.R3.16.P1.55	1.11439	7.87974	Medulla
Trial60.skin.R1.64.R2.28.R3.70.P1.53	6.14755	6.76686	Medulla
Trial60.skin.R1.23.R2.30.R3.28.P1.56	6.00364	6.58166	Medulla
Trial60.skin.R1.77.R2.01.R3.10.P1.54	6.85923	3.1178	Hair Shaft-cuticle.cortex
Trial60.skin.R1.95.R2.44.R3.61.P1.53	5.29355	3.12854	TAC-2
Trial60.skin.R1.19.R2.33.R3.67.P1.55	5.85741	7.03384	Medulla
Trial60.skin.R1.48.R2.10.R3.15.P1.54	-0.189692	7.19296	Medulla
Trial60.skin.R1.67.R2.09.R3.26.P1.54	5.7211	7.31238	Medulla
Trial60.skin.R1.29.R2.80.R3.01.P1.56	3.90052	2.82654	TAC-2
Trial60.skin.R1.36.R2.01.R3.89.P1.55	-1.26495	6.11912	IRS
Trial60.skin.R1.53.R2.19.R3.35.P1.54	7.57112	3.1738	Hair Shaft-cuticle.cortex
Trial60.skin.R1.80.R2.47.R3.21.P1.56	-1.16646	7.9641	TAC-2
Trial60.skin.R1.95.R2.01.R3.73.P1.55	1.26327	2.05717	TAC-1
Trial60.skin.R1.87.R2.38.R3.29.P1.55	0.0689774	3.63064	TAC-1
Trial60.skin.R1.63.R2.28.R3.45.P1.53	-0.713131	8.32715	TAC-2
Trial60.skin.R1.83.R2.72.R3.05.P1.55	5.22477	3.49913	TAC-1
Trial60.skin.R1.33.R2.01.R3.85.P1.54	-0.32951	3.76721	TAC-1
Trial60.skin.R1.80.R2.96.R3.86.P1.53	2.21273	2.58522	TAC-1
Trial60.skin.R1.22.R2.62.R3.91.P1.55	4.46633	4.94992	TAC-1
Trial60.skin.R1.45.R2.92.R3.69.P1.55	3.87269	3.97156	TAC-1
Trial60.skin.R1.04.R2.40.R3.12.P1.55	5.01364	4.43853	TAC-1
Trial60.skin.R1.73.R2.84.R3.56.P1.55	-1.25632	8.22103	TAC-2
Trial60.skin.R1.41.R2.71.R3.14.P1.56	-0.45681	7.46139	IRS
Trial60.skin.R1.72.R2.06.R3.10.P1.54	1.94121	6.36398	TAC-1
Trial60.skin.R1.41.R2.86.R3.91.P1.56	5.57915	3.7534	TAC-1
Trial60.skin.R1.15.R2.94.R3.08.P1.53	3.22915	7.40473	IRS
Trial60.skin.R1.19.R2.15.R3.47.P1.55	-1.02981	5.86808	IRS
Trial60.skin.R1.81.R2.44.R3.10.P1.55	8.05835	2.86421	Hair Shaft-cuticle.cortex
Trial60.skin.R1.04.R2.61.R3.23.P1.54	0.26136	3.2952	TAC-1
Trial60.skin.R1.31.R2.47.R3.22.P1.55	-0.764514	8.70112	TAC-2
Trial60.skin.R1.43.R2.76.R3.92.P1.55	5.44278	4.93586	Medulla
Trial60.skin.R1.52.R2.44.R3.82.P1.56	0.528444	3.09152	TAC-1
Trial60.skin.R1.78.R2.44.R3.29.P1.53	6.51912	3.02031	Hair Shaft-cuticle.cortex
Trial60.skin.R1.38.R2.57.R3.35.P1.53	7.12712	2.2242	Hair Shaft-cuticle.cortex
Trial60.skin.R1.24.R2.40.R3.62.P1.55	1.29241	7.77539	IRS
Trial60.skin.R1.85.R2.44.R3.91.P1.54	3.54813	3.26851	TAC-2
Trial60.skin.R1.73.R2.07.R3.89.P1.56	0.114449	5.13291	TAC-1
Trial60.skin.R1.32.R2.24.R3.36.P1.54	0.861242	5.86963	TAC-1
Trial60.skin.R1.39.R2.84.R3.08.P1.54	0.309221	8.27852	TAC-2
Trial60.skin.R1.61.R2.55.R3.44.P1.53	-0.833376	6.32473	IRS
Trial60.skin.R1.50.R2.73.R3.64.P1.56	-0.500228	7.80756	Medulla
Trial60.skin.R1.72.R2.17.R3.44.P1.56	6.11929	6.39866	Medulla
Trial60.skin.R1.65.R2.96.R3.61.P1.56	8.04848	3.17484	Hair Shaft-cuticle.cortex
Trial60.skin.R1.45.R2.06.R3.18.P1.54	1.70902	2.35661	TAC-1
Trial60.skin.R1.86.R2.48.R3.62.P1.55	5.43289	3.96259	TAC-1
Trial60.skin.R1.69.R2.66.R3.37.P1.56	4.3907	4.07471	TAC-1
Trial60.skin.R1.58.R2.09.R3.15.P1.53	6.14781	6.40796	Medulla
Trial60.skin.R1.77.R2.63.R3.02.P1.55	1.2911	7.6648	Medulla
Trial60.skin.R1.19.R2.72.R3.33.P1.53	0.554023	5.39307	TAC-1
Trial60.skin.R1.93.R2.49.R3.41.P1.53	6.95731	7.60518	Medulla
Trial60.skin.R1.77.R2.43.R3.33.P1.56	0.724126	3.3983	TAC-1
Trial60.skin.R1.29.R2.83.R3.60.P1.53	3.13949	4.37891	TAC-1
Trial60.skin.R1.50.R2.75.R3.38.P1.55	-0.70348	4.50963	TAC-1
Trial60.skin.R1.42.R2.34.R3.65.P1.53	3.19121	6.45131	TAC-2
Trial60.skin.R1.51.R2.59.R3.01.P1.55	3.65148	4.51142	TAC-1
Trial60.skin.R1.81.R2.51.R3.53.P1.55	4.04117	6.32315	Hair Shaft-cuticle.cortex
Trial60.skin.R1.73.R2.66.R3.73.P1.53	8.18048	4.07055	Hair Shaft-cuticle.cortex
Trial60.skin.R1.73.R2.19.R3.69.P1.54	1.29382	2.80822	TAC-1
Trial60.skin.R1.71.R2.81.R3.82.P1.53	2.71101	3.32151	TAC-1
Trial60.skin.R1.76.R2.18.R3.35.P1.54	3.91211	5.53511	TAC-1
Trial60.skin.R1.05.R2.65.R3.67.P1.55	-1.41733	7.28032	Medulla
Trial60.skin.R1.73.R2.04.R3.36.P1.54	2.33777	6.52216	TAC-1
Trial60.skin.R1.45.R2.53.R3.35.P1.55	3.50191	2.65533	TAC-2
Trial60.skin.R1.87.R2.40.R3.17.P1.54	7.53524	3.09353	Hair Shaft-cuticle.cortex
Trial60.skin.R1.05.R2.43.R3.49.P1.55	3.6916	2.68782	TAC-2
Trial60.skin.R1.57.R2.59.R3.63.P1.56	-1.30746	6.62079	Medulla
Trial60.skin.R1.13.R2.64.R3.46.P1.54	3.26147	3.33248	TAC-2
Trial60.skin.R1.71.R2.35.R3.37.P1.56	7.83709	2.22806	Hair Shaft-cuticle.cortex
Trial60.skin.R1.96.R2.65.R3.25.P1.54	8.10786	2.76734	Hair Shaft-cuticle.cortex
Trial60.skin.R1.25.R2.03.R3.22.P1.53	-0.464317	7.82807	TAC-2
Trial60.skin.R1.59.R2.47.R3.82.P1.54	7.42663	3.38946	Hair Shaft-cuticle.cortex
Trial60.skin.R1.28.R2.07.R3.62.P1.53	3.74211	3.30807	TAC-2
Trial60.skin.R1.46.R2.82.R3.02.P1.54	3.3345	5.31235	Hair Shaft-cuticle.cortex
Trial60.skin.R1.62.R2.08.R3.88.P1.55	2.5912	6.97281	TAC-1
Trial60.skin.R1.01.R2.02.R3.21.P1.56	-0.578025	6.61073	IRS
Trial60.skin.R1.96.R2.92.R3.28.P1.56	1.824	4.36134	TAC-2
Trial60.skin.R1.29.R2.12.R3.22.P1.54	2.25587	7.14807	TAC-1
Trial60.skin.R1.49.R2.07.R3.71.P1.55	8.14748	2.76543	Hair Shaft-cuticle.cortex
Trial60.skin.R1.64.R2.46.R3.85.P1.53	5.40478	7.20572	Medulla
Trial60.skin.R1.35.R2.46.R3.74.P1.53	6.17936	6.9897	Medulla
Trial60.skin.R1.29.R2.51.R3.03.P1.56	0.532938	6.70071	TAC-2
Trial60.skin.R1.79.R2.89.R3.56.P1.54	3.40061	4.34009	TAC-2
Trial60.skin.R1.80.R2.09.R3.80.P1.53	8.4656	2.56554	Hair Shaft-cuticle.cortex
Trial60.skin.R1.56.R2.60.R3.41.P1.55	3.09136	6.66103	TAC-2
Trial60.skin.R1.66.R2.41.R3.39.P1.53	-0.704459	4.72142	TAC-1
Trial60.skin.R1.84.R2.35.R3.66.P1.55	6.93137	6.79384	Medulla
Trial60.skin.R1.75.R2.83.R3.61.P1.54	4.44903	2.97239	TAC-1
Trial60.skin.R1.80.R2.86.R3.69.P1.54	-0.0392592	3.28799	TAC-1
Trial60.skin.R1.53.R2.08.R3.20.P1.55	5.78724	5.77972	TAC-1
Trial60.skin.R1.68.R2.60.R3.44.P1.53	8.16616	4.21706	Hair Shaft-cuticle.cortex
Trial60.skin.R1.81.R2.07.R3.66.P1.53	-0.9685	5.92729	IRS
Trial60.skin.R1.46.R2.77.R3.33.P1.55	2.07969	6.60825	TAC-1
Trial60.skin.R1.55.R2.33.R3.09.P1.55	2.5955	3.94936	TAC-2
Trial60.skin.R1.63.R2.15.R3.15.P1.54	0.481911	7.82726	IRS
Trial60.skin.R1.49.R2.44.R3.63.P1.56	4.1518	5.77053	TAC-1
Trial60.skin.R1.04.R2.42.R3.14.P1.55	3.3405	2.75665	TAC-1
Trial60.skin.R1.38.R2.07.R3.22.P1.53	-0.560788	7.30076	Medulla
Trial60.skin.R1.39.R2.04.R3.51.P1.54	3.74123	4.26219	TAC-1
Trial60.skin.R1.73.R2.82.R3.41.P1.55	1.82252	5.13714	TAC-1
Trial60.skin.R1.78.R2.16.R3.69.P1.54	3.07115	4.26456	TAC-1
Trial60.skin.R1.17.R2.96.R3.23.P1.55	0.200965	3.44074	TAC-1
Trial60.skin.R1.23.R2.53.R3.53.P1.54	-0.405979	7.75837	IRS
Trial60.skin.R1.46.R2.58.R3.42.P1.54	-0.713598	8.21235	TAC-2
Trial60.skin.R1.16.R2.84.R3.24.P1.54	4.96185	3.26498	TAC-1
Trial60.skin.R1.14.R2.84.R3.61.P1.56	0.306252	3.30445	TAC-1
Trial60.skin.R1.26.R2.40.R3.05.P1.56	0.650355	5.80999	TAC-1
Trial60.skin.R1.66.R2.21.R3.30.P1.53	1.34833	2.35074	TAC-1
Trial60.skin.R1.37.R2.52.R3.67.P1.56	0.285419	5.23917	TAC-1
Trial60.skin.R1.63.R2.35.R3.18.P1.54	1.63571	7.56346	IRS
Trial60.skin.R1.35.R2.43.R3.94.P1.54	4.20699	3.70069	TAC-2
Trial60.skin.R1.63.R2.26.R3.66.P1.54	0.639621	3.25123	TAC-1
Trial60.skin.R1.40.R2.13.R3.74.P1.53	6.9418	7.57067	Medulla
Trial60.skin.R1.86.R2.62.R3.95.P1.54	0.510274	5.31741	TAC-1
Trial60.skin.R1.10.R2.67.R3.50.P1.54	7.36128	3.07381	Hair Shaft-cuticle.cortex
Trial60.skin.R1.95.R2.22.R3.74.P1.55	4.13253	6.45585	TAC-1
Trial60.skin.R1.37.R2.05.R3.01.P1.54	3.18301	2.72016	TAC-1
Trial60.skin.R1.65.R2.37.R3.11.P1.55	3.31498	2.84548	TAC-2
Trial60.skin.R1.95.R2.15.R3.72.P1.56	-0.42372	8.59757	TAC-2
Trial60.skin.R1.79.R2.27.R3.37.P1.55	-1.12285	5.40722	TAC-1
Trial60.skin.R1.48.R2.45.R3.42.P1.53	5.71295	3.36559	Hair Shaft-cuticle.cortex
Trial60.skin.R1.31.R2.76.R3.38.P1.55	7.72764	2.95574	Hair Shaft-cuticle.cortex
Trial60.skin.R1.20.R2.32.R3.14.P1.54	8.2939	2.74041	Hair Shaft-cuticle.cortex
Trial60.skin.R1.84.R2.65.R3.20.P1.55	0.151699	4.63331	TAC-1
Trial60.skin.R1.89.R2.91.R3.45.P1.55	6.92994	7.51306	Medulla
Trial60.skin.R1.12.R2.26.R3.08.P1.54	3.3031	4.61663	TAC-2
Trial60.skin.R1.46.R2.30.R3.52.P1.55	0.668563	3.32283	TAC-1
Trial60.skin.R1.18.R2.10.R3.38.P1.53	6.74909	3.02835	Hair Shaft-cuticle.cortex
Trial60.skin.R1.45.R2.19.R3.18.P1.55	5.07327	4.89629	TAC-1
Trial60.skin.R1.26.R2.35.R3.62.P1.54	1.98661	6.97391	TAC-1
Trial60.skin.R1.06.R2.30.R3.73.P1.55	6.75158	3.00266	Hair Shaft-cuticle.cortex
Trial60.skin.R1.37.R2.51.R3.12.P1.55	-0.423388	6.027	TAC-1
Trial60.skin.R1.71.R2.94.R3.64.P1.55	0.369269	4.14438	TAC-1
Trial60.skin.R1.96.R2.23.R3.05.P1.56	4.0274	4.28923	TAC-1
Trial60.skin.R1.56.R2.14.R3.74.P1.56	0.648911	8.12859	TAC-2
Trial60.skin.R1.79.R2.68.R3.94.P1.54	2.75166	3.19201	TAC-1
Trial60.skin.R1.81.R2.68.R3.09.P1.55	2.54412	3.73628	TAC-1
Trial60.skin.R1.70.R2.42.R3.84.P1.56	1.20502	4.71212	TAC-1
Trial60.skin.R1.12.R2.37.R3.02.P1.54	3.50313	4.25786	TAC-1
Trial60.skin.R1.80.R2.30.R3.20.P1.55	6.37127	5.79265	TAC-1
Trial60.skin.R1.09.R2.42.R3.27.P1.54	3.81919	2.53471	TAC-2
Trial60.skin.R1.69.R2.25.R3.31.P1.56	5.57059	5.80107	Medulla
Trial60.skin.R1.08.R2.69.R3.84.P1.55	-0.591	4.89547	TAC-1
Trial60.skin.R1.25.R2.81.R3.16.P1.55	4.26062	5.2548	TAC-1
Trial60.skin.R1.56.R2.37.R3.66.P1.53	-1.1943	7.79054	TAC-2
Trial60.skin.R1.83.R2.74.R3.10.P1.53	1.20394	2.70102	TAC-1
Trial60.skin.R1.65.R2.04.R3.94.P1.54	6.53281	3.293	Hair Shaft-cuticle.cortex
Trial60.skin.R1.65.R2.13.R3.17.P1.53	0.694042	3.65774	TAC-1
Trial60.skin.R1.77.R2.19.R3.56.P1.55	3.18349	5.79387	TAC-2
Trial60.skin.R1.42.R2.59.R3.55.P1.55	-1.19846	6.92585	IRS
Trial60.skin.R1.33.R2.47.R3.30.P1.54	3.83764	2.77846	TAC-2
Trial60.skin.R1.85.R2.37.R3.29.P1.56	4.53664	3.89415	TAC-1
Trial60.skin.R1.32.R2.65.R3.91.P1.55	-0.979717	5.71996	TAC-1
Trial60.skin.R1.01.R2.15.R3.09.P1.55	3.04543	6.72453	TAC-1
Trial60.skin.R1.41.R2.69.R3.40.P1.55	8.52173	3.51283	Hair Shaft-cuticle.cortex
Trial60.skin.R1.57.R2.59.R3.63.P1.53	5.03621	7.21455	Medulla
Trial60.skin.R1.32.R2.39.R3.94.P1.53	3.44119	4.07774	TAC-2
Trial60.skin.R1.71.R2.81.R3.06.P1.54	-0.719483	7.49243	Medulla
Trial60.skin.R1.40.R2.77.R3.29.P1.54	8.21254	2.97402	TAC-1
Trial60.skin.R1.60.R2.32.R3.77.P1.55	-0.438026	8.57808	TAC-2
Trial60.skin.R1.65.R2.84.R3.64.P1.55	8.23139	2.44497	Hair Shaft-cuticle.cortex
Trial60.skin.R1.57.R2.33.R3.62.P1.53	-0.768465	8.53538	TAC-2
Trial60.skin.R1.43.R2.67.R3.85.P1.56	1.55907	7.02327	TAC-1
Trial60.skin.R1.53.R2.41.R3.80.P1.54	1.75617	7.17122	IRS
Trial60.skin.R1.35.R2.14.R3.54.P1.55	1.07344	2.62824	TAC-1
Trial60.skin.R1.23.R2.38.R3.61.P1.56	2.57194	2.83034	TAC-1
Trial60.skin.R1.34.R2.14.R3.51.P1.55	3.28383	3.74577	TAC-1
Trial60.skin.R1.91.R2.94.R3.30.P1.55	8.04747	4.28367	Hair Shaft-cuticle.cortex
Trial60.skin.R1.92.R2.24.R3.15.P1.56	7.6508	3.29095	Hair Shaft-cuticle.cortex
Trial60.skin.R1.78.R2.03.R3.27.P1.55	-1.00368	6.65099	IRS
Trial60.skin.R1.09.R2.72.R3.41.P1.55	-0.923033	7.17928	TAC-2
Trial60.skin.R1.83.R2.69.R3.25.P1.55	0.804332	3.37455	TAC-1
Trial60.skin.R1.65.R2.54.R3.73.P1.56	7.10839	7.61805	Medulla
Trial60.skin.R1.80.R2.66.R3.80.P1.55	-1.43238	6.49277	Medulla
Trial60.skin.R1.08.R2.23.R3.16.P1.55	0.201767	3.34813	TAC-1
Trial60.skin.R1.70.R2.89.R3.41.P1.53	-1.12939	6.93663	IRS
Trial60.skin.R1.87.R2.71.R3.73.P1.55	2.67273	6.87302	TAC-1
Trial60.skin.R1.10.R2.11.R3.05.P1.53	3.382	6.31246	TAC-1
Trial60.skin.R1.66.R2.13.R3.95.P1.54	8.00693	2.8789	Hair Shaft-cuticle.cortex
Trial60.skin.R1.73.R2.33.R3.41.P1.54	2.51016	6.87606	TAC-1
Trial60.skin.R1.09.R2.49.R3.71.P1.54	4.15826	4.36736	TAC-1
Trial60.skin.R1.51.R2.56.R3.35.P1.56	2.38294	2.42596	TAC-1
Trial60.skin.R1.29.R2.05.R3.54.P1.55	1.20335	7.82303	IRS
Trial60.skin.R1.92.R2.88.R3.11.P1.54	6.42138	6.89721	Medulla
Trial60.skin.R1.31.R2.01.R3.41.P1.54	-0.759416	6.75884	IRS
Trial60.skin.R1.84.R2.17.R3.69.P1.55	4.16856	6.28018	TAC-1
Trial60.skin.R1.92.R2.28.R3.36.P1.53	4.00191	6.69091	Hair Shaft-cuticle.cortex
Trial60.skin.R1.81.R2.51.R3.87.P1.55	3.58709	2.94966	TAC-2
Trial60.skin.R1.83.R2.22.R3.88.P1.53	2.93476	2.71435	TAC-1
Trial60.skin.R1.68.R2.02.R3.38.P1.54	1.44953	2.76046	TAC-1
Trial60.skin.R1.84.R2.88.R3.60.P1.53	1.52813	2.93371	TAC-1
Trial60.skin.R1.94.R2.40.R3.73.P1.53	0.7759	4.38177	TAC-1
Trial60.skin.R1.86.R2.11.R3.48.P1.55	1.87125	6.96687	TAC-2
Trial60.skin.R1.20.R2.73.R3.11.P1.56	2.15379	3.42781	TAC-1
Trial60.skin.R1.59.R2.45.R3.73.P1.56	1.44018	2.14846	TAC-1
Trial60.skin.R1.69.R2.17.R3.44.P1.54	0.264741	6.07128	TAC-1
Trial60.skin.R1.72.R2.49.R3.94.P1.54	-1.12381	6.60881	IRS
Trial60.skin.R1.79.R2.49.R3.39.P1.54	-0.807645	6.24692	IRS
Trial60.skin.R1.01.R2.30.R3.89.P1.53	8.5084	2.97488	Hair Shaft-cuticle.cortex
Trial60.skin.R1.07.R2.80.R3.45.P1.53	-1.1707	8.25363	TAC-2
Trial60.skin.R1.93.R2.65.R3.43.P1.53	3.7665	2.63016	TAC-2
Trial60.skin.R1.16.R2.20.R3.09.P1.55	-0.0285205	5.05062	TAC-1
Trial60.skin.R1.39.R2.09.R3.71.P1.55	3.91598	2.50251	TAC-2
Trial60.skin.R1.50.R2.52.R3.95.P1.55	7.91895	2.38884	Hair Shaft-cuticle.cortex
Trial60.skin.R1.51.R2.23.R3.38.P1.54	7.43687	2.78696	Hair Shaft-cuticle.cortex
Trial60.skin.R1.63.R2.32.R3.72.P1.55	0.211641	3.54934	TAC-1
Trial60.skin.R1.86.R2.80.R3.22.P1.56	-0.81664	5.83088	IRS
Trial60.skin.R1.27.R2.37.R3.08.P1.56	-0.318369	6.68164	IRS
Trial60.skin.R1.59.R2.21.R3.17.P1.56	6.43591	3.07997	Hair Shaft-cuticle.cortex
Trial60.skin.R1.68.R2.64.R3.74.P1.55	4.18309	3.81808	Hair Shaft-cuticle.cortex
Trial60.skin.R1.67.R2.26.R3.85.P1.56	0.245551	4.1362	IRS
Trial60.skin.R1.80.R2.91.R3.11.P1.53	6.89043	7.49457	Medulla
Trial60.skin.R1.51.R2.49.R3.09.P1.53	-0.94672	7.82356	TAC-1
Trial60.skin.R1.93.R2.12.R3.37.P1.54	-1.25191	6.79228	IRS
Trial60.skin.R1.42.R2.66.R3.44.P1.53	4.07388	6.31474	TAC-1
Trial60.skin.R1.46.R2.25.R3.42.P1.56	1.75996	3.75586	TAC-1
Trial60.skin.R1.57.R2.52.R3.77.P1.56	-0.140714	3.7673	TAC-1
Trial60.skin.R1.81.R2.93.R3.65.P1.55	1.28432	3.42838	TAC-1
Trial60.skin.R1.54.R2.06.R3.38.P1.56	1.5659	7.80067	IRS
Trial60.skin.R1.88.R2.51.R3.14.P1.54	2.65869	6.92123	TAC-1
Trial60.skin.R1.72.R2.11.R3.62.P1.56	3.17918	6.38415	TAC-1
Trial60.skin.R1.51.R2.53.R3.43.P1.53	3.188	6.8478	TAC-1
Trial60.skin.R1.52.R2.86.R3.20.P1.56	0.678475	3.23471	TAC-1
Trial60.skin.R1.33.R2.49.R3.40.P1.55	4.62225	3.68468	TAC-1
Trial60.skin.R1.61.R2.42.R3.28.P1.54	3.57763	7.26622	Medulla
Trial60.skin.R1.82.R2.17.R3.80.P1.53	-0.414043	5.88678	TAC-1
Trial60.skin.R1.19.R2.42.R3.03.P1.55	0.223638	3.71088	TAC-1
Trial60.skin.R1.07.R2.22.R3.82.P1.55	3.50024	4.36678	TAC-2
Trial60.skin.R1.96.R2.46.R3.85.P1.55	-1.28617	8.04679	TAC-2
Trial60.skin.R1.59.R2.71.R3.60.P1.56	0.806101	7.55147	Medulla
Trial60.skin.R1.90.R2.79.R3.52.P1.55	5.01987	5.59102	TAC-1
Trial60.skin.R1.38.R2.30.R3.80.P1.56	-0.669579	7.46488	TAC-2
Trial60.skin.R1.38.R2.80.R3.37.P1.53	-0.211649	8.07326	IRS
Trial60.skin.R1.74.R2.11.R3.35.P1.53	3.72503	4.68883	TAC-1
Trial60.skin.R1.89.R2.29.R3.71.P1.54	3.30064	2.79271	TAC-1
Trial60.skin.R1.91.R2.42.R3.90.P1.55	8.20774	2.60157	Hair Shaft-cuticle.cortex
Trial60.skin.R1.30.R2.15.R3.79.P1.53	3.64836	6.67225	TAC-1
Trial60.skin.R1.25.R2.11.R3.74.P1.54	2.4549	5.26775	TAC-2
Trial60.skin.R1.39.R2.21.R3.20.P1.53	-1.10551	5.50705	TAC-1
Trial60.skin.R1.44.R2.67.R3.60.P1.55	-0.101122	5.0698	TAC-1
Trial60.skin.R1.84.R2.48.R3.80.P1.54	-0.688315	6.90469	IRS
Trial60.skin.R1.57.R2.65.R3.15.P1.55	4.01756	4.29119	TAC-1
Trial60.skin.R1.35.R2.16.R3.11.P1.55	-1.12719	5.69342	IRS
Trial60.skin.R1.52.R2.01.R3.91.P1.54	4.30472	3.41063	TAC-1
Trial60.skin.R1.59.R2.75.R3.12.P1.55	0.0055616	3.35344	TAC-1
Trial60.skin.R1.80.R2.09.R3.13.P1.55	-0.87964	5.82359	IRS
Trial60.skin.R1.09.R2.13.R3.15.P1.54	7.52848	3.06387	Hair Shaft-cuticle.cortex
Trial60.skin.R1.95.R2.03.R3.74.P1.55	-0.202591	4.82505	TAC-1
Trial60.skin.R1.10.R2.71.R3.60.P1.56	-1.23078	6.58163	IRS
Trial60.skin.R1.77.R2.96.R3.90.P1.53	-1.00716	6.94178	IRS
Trial60.skin.R1.83.R2.71.R3.43.P1.54	5.9509	3.08064	Hair Shaft-cuticle.cortex
Trial60.skin.R1.62.R2.93.R3.67.P1.56	7.23903	3.97538	Hair Shaft-cuticle.cortex
Trial60.skin.R1.56.R2.81.R3.20.P1.53	3.05302	4.24912	TAC-1
Trial60.skin.R1.07.R2.37.R3.18.P1.55	0.302338	5.95871	TAC-1
Trial60.skin.R1.69.R2.27.R3.45.P1.56	1.21321	3.34297	TAC-1
Trial60.skin.R1.82.R2.02.R3.80.P1.53	6.01654	5.83975	Medulla
Trial60.skin.R1.27.R2.02.R3.40.P1.55	-0.320617	3.71078	TAC-1
Trial60.skin.R1.69.R2.33.R3.33.P1.55	5.01154	3.34106	TAC-1
Trial60.skin.R1.47.R2.85.R3.69.P1.55	1.15051	4.4864	TAC-1
Trial60.skin.R1.63.R2.10.R3.45.P1.55	6.36345	2.62039	Hair Shaft-cuticle.cortex
Trial60.skin.R1.66.R2.92.R3.81.P1.55	1.19249	2.24528	TAC-1
Trial60.skin.R1.52.R2.12.R3.65.P1.53	6.01695	7.37074	Medulla
Trial60.skin.R1.05.R2.68.R3.06.P1.54	7.02176	2.35778	Hair Shaft-cuticle.cortex
Trial60.skin.R1.73.R2.65.R3.18.P1.54	3.97208	2.85683	TAC-2
Trial60.skin.R1.68.R2.06.R3.10.P1.54	1.49247	2.24809	TAC-1
Trial60.skin.R1.80.R2.89.R3.64.P1.54	1.89123	2.89116	TAC-1
Trial60.skin.R1.66.R2.84.R3.79.P1.55	6.00572	3.17314	Hair Shaft-cuticle.cortex
Trial60.skin.R1.04.R2.31.R3.20.P1.54	0.758196	4.16653	TAC-1
Trial60.skin.R1.35.R2.84.R3.57.P1.54	7.40113	2.43367	Hair Shaft-cuticle.cortex
Trial60.skin.R1.75.R2.39.R3.01.P1.54	8.05161	3.05852	Hair Shaft-cuticle.cortex
Trial60.skin.R1.70.R2.73.R3.66.P1.55	3.99527	3.87886	TAC-2
Trial60.skin.R1.71.R2.30.R3.40.P1.55	5.98598	2.96113	Hair Shaft-cuticle.cortex
Trial60.skin.R1.94.R2.29.R3.92.P1.56	2.81938	3.78921	TAC-2
Trial60.skin.R1.60.R2.54.R3.02.P1.54	5.64085	5.47316	TAC-1
Trial60.skin.R1.30.R2.67.R3.11.P1.53	7.67508	2.37751	Hair Shaft-cuticle.cortex
Trial60.skin.R1.61.R2.75.R3.30.P1.56	6.19601	6.21334	Medulla
Trial60.skin.R1.42.R2.66.R3.02.P1.55	5.42457	5.3281	TAC-1
Trial60.skin.R1.06.R2.49.R3.83.P1.54	-0.497368	6.82618	IRS
Trial60.skin.R1.82.R2.40.R3.71.P1.55	3.02577	3.7286	TAC-1
Trial60.skin.R1.68.R2.02.R3.85.P1.55	6.45872	6.26296	Medulla
Trial60.skin.R1.46.R2.91.R3.42.P1.54	3.20225	4.06033	TAC-1
Trial60.skin.R1.63.R2.55.R3.82.P1.55	-0.640615	7.39621	TAC-2
Trial60.skin.R1.35.R2.53.R3.72.P1.56	3.05693	2.82166	TAC-1
Trial60.skin.R1.88.R2.11.R3.72.P1.56	3.947	2.52021	TAC-2
Trial60.skin.R1.24.R2.01.R3.27.P1.54	4.3049	3.51046	Hair Shaft-cuticle.cortex
Trial60.skin.R1.74.R2.46.R3.86.P1.55	-0.541221	4.74679	TAC-2
Trial60.skin.R1.55.R2.85.R3.69.P1.53	2.28701	3.79585	TAC-1
Trial60.skin.R1.91.R2.46.R3.56.P1.53	7.18666	3.39577	Hair Shaft-cuticle.cortex
Trial60.skin.R1.55.R2.47.R3.21.P1.56	-1.04305	8.21819	TAC-2
Trial60.skin.R1.41.R2.15.R3.15.P1.54	-0.0909789	6.64164	IRS
Trial60.skin.R1.92.R2.18.R3.21.P1.53	6.1806	3.20083	Hair Shaft-cuticle.cortex
Trial60.skin.R1.64.R2.77.R3.03.P1.56	8.13096	3.1353	Hair Shaft-cuticle.cortex
Trial60.skin.R1.64.R2.79.R3.27.P1.55	0.413731	6.89928	TAC-2
Trial60.skin.R1.60.R2.69.R3.14.P1.54	5.71689	5.7634	TAC-1
Trial60.skin.R1.57.R2.11.R3.01.P1.54	5.79361	6.81735	Medulla
Trial60.skin.R1.89.R2.83.R3.36.P1.55	5.07601	6.82287	Medulla
Trial60.skin.R1.52.R2.82.R3.84.P1.54	0.722898	5.06404	TAC-1
Trial60.skin.R1.67.R2.09.R3.28.P1.55	8.24903	3.10659	Hair Shaft-cuticle.cortex
Trial60.skin.R1.78.R2.57.R3.76.P1.55	1.36007	2.48147	TAC-1
Trial60.skin.R1.65.R2.89.R3.62.P1.54	-0.0245949	2.96071	TAC-1
Trial60.skin.R1.29.R2.39.R3.08.P1.56	3.5533	3.38561	TAC-1
Trial60.skin.R1.55.R2.50.R3.41.P1.55	3.9044	6.66373	TAC-1
Trial60.skin.R1.79.R2.95.R3.65.P1.54	7.36259	2.22123	Hair Shaft-cuticle.cortex
Trial60.skin.R1.37.R2.40.R3.96.P1.54	3.25495	2.66477	TAC-1
Trial60.skin.R1.67.R2.85.R3.52.P1.55	2.9389	3.42372	TAC-1
Trial60.skin.R1.29.R2.25.R3.60.P1.55	0.228132	5.22052	TAC-1
Trial60.skin.R1.12.R2.58.R3.13.P1.55	6.76488	3.01128	Hair Shaft-cuticle.cortex
Trial60.skin.R1.31.R2.23.R3.80.P1.55	-0.100514	4.86371	TAC-1
Trial60.skin.R1.25.R2.18.R3.36.P1.53	6.32647	6.7753	Medulla
Trial60.skin.R1.22.R2.22.R3.35.P1.55	3.65721	3.83429	TAC-1
Trial60.skin.R1.77.R2.49.R3.41.P1.54	-1.39445	6.55417	IRS
Trial60.skin.R1.25.R2.10.R3.06.P1.56	2.24655	7.15512	IRS
Trial60.skin.R1.31.R2.84.R3.88.P1.53	0.301452	5.21063	IRS
Trial60.skin.R1.27.R2.27.R3.80.P1.54	7.62954	4.46557	Hair Shaft-cuticle.cortex
Trial60.skin.R1.56.R2.15.R3.67.P1.54	1.49651	7.57472	IRS
Trial60.skin.R1.39.R2.52.R3.77.P1.54	2.99738	3.31609	TAC-1
Trial60.skin.R1.37.R2.35.R3.02.P1.56	-0.903686	7.30607	TAC-2
Trial60.skin.R1.95.R2.04.R3.30.P1.56	3.8635	5.71786	Hair Shaft-cuticle.cortex
Trial60.skin.R1.41.R2.05.R3.39.P1.54	5.04236	5.07902	TAC-1
Trial60.skin.R1.58.R2.73.R3.22.P1.53	0.542186	3.19421	TAC-1
Trial60.skin.R1.65.R2.84.R3.37.P1.55	6.62028	2.86374	TAC-1
Trial60.skin.R1.01.R2.11.R3.86.P1.56	0.651178	5.32681	TAC-1
Trial60.skin.R1.81.R2.54.R3.04.P1.55	3.17348	5.40336	TAC-2
Trial60.skin.R1.35.R2.87.R3.76.P1.55	8.00525	2.6427	Hair Shaft-cuticle.cortex
Trial60.skin.R1.87.R2.60.R3.68.P1.56	8.08487	4.24713	Hair Shaft-cuticle.cortex
Trial60.skin.R1.61.R2.34.R3.29.P1.55	4.70147	6.22237	Medulla
Trial60.skin.R1.39.R2.68.R3.68.P1.53	5.6744	3.84336	TAC-1
Trial60.skin.R1.32.R2.37.R3.76.P1.55	6.45253	6.66796	Medulla
Trial60.skin.R1.32.R2.93.R3.71.P1.53	-0.818126	6.59392	Medulla
Trial60.skin.R1.60.R2.55.R3.39.P1.56	0.478121	5.79059	IRS
Trial60.skin.R1.25.R2.31.R3.85.P1.53	8.54683	3.20803	Hair Shaft-cuticle.cortex
Trial60.skin.R1.59.R2.05.R3.51.P1.55	-0.371793	4.95322	TAC-1
Trial60.skin.R1.63.R2.34.R3.31.P1.56	0.126917	6.92113	Medulla
Trial60.skin.R1.62.R2.18.R3.69.P1.56	1.41507	5.39756	TAC-2
Trial60.skin.R1.14.R2.87.R3.81.P1.54	1.41274	7.62751	IRS
Trial60.skin.R1.67.R2.04.R3.04.P1.55	4.04473	6.19885	TAC-1
Trial60.skin.R1.55.R2.17.R3.47.P1.55	4.78795	6.43544	Medulla
Trial60.skin.R1.27.R2.15.R3.46.P1.55	0.888502	2.21843	TAC-1
Trial60.skin.R1.64.R2.07.R3.80.P1.54	6.32845	6.46733	Medulla
Trial60.skin.R1.69.R2.26.R3.72.P1.56	0.517955	2.71204	TAC-1
Trial60.skin.R1.79.R2.60.R3.45.P1.55	3.72824	6.97995	TAC-2
Trial60.skin.R1.01.R2.60.R3.84.P1.53	6.39388	3.27565	Hair Shaft-cuticle.cortex
Trial60.skin.R1.93.R2.42.R3.35.P1.56	3.25781	6.88856	TAC-1
Trial60.skin.R1.70.R2.10.R3.91.P1.56	6.43391	3.07271	Hair Shaft-cuticle.cortex
Trial60.skin.R1.74.R2.76.R3.70.P1.56	2.61072	3.47566	TAC-1
Trial60.skin.R1.95.R2.32.R3.47.P1.56	5.37513	3.59759	TAC-1
Trial60.skin.R1.52.R2.07.R3.28.P1.55	3.2443	3.56167	TAC-1
Trial60.skin.R1.39.R2.81.R3.12.P1.55	-0.367138	5.51939	IRS
Trial60.skin.R1.40.R2.34.R3.22.P1.53	3.29532	6.30487	TAC-1
Trial60.skin.R1.77.R2.86.R3.15.P1.54	-0.326277	4.1066	TAC-1
Trial60.skin.R1.76.R2.53.R3.43.P1.56	3.19196	2.75766	TAC-1
Trial60.skin.R1.90.R2.23.R3.49.P1.55	1.64922	6.73915	TAC-1
Trial60.skin.R1.69.R2.70.R3.11.P1.53	1.0606	4.46963	TAC-1
Trial60.skin.R1.21.R2.60.R3.89.P1.56	2.98372	3.47507	TAC-1
Trial60.skin.R1.88.R2.63.R3.61.P1.54	3.52788	5.91081	TAC-1
Trial60.skin.R1.93.R2.47.R3.67.P1.54	1.13016	2.18983	TAC-1
Trial60.skin.R1.37.R2.51.R3.15.P1.55	3.00259	2.81304	TAC-1
Trial60.skin.R1.01.R2.20.R3.02.P1.54	5.31808	4.68015	TAC-1
Trial60.skin.R1.58.R2.86.R3.12.P1.55	4.58912	4.142	TAC-1
Trial60.skin.R1.42.R2.91.R3.95.P1.55	-1.4047	6.43496	Medulla
Trial60.skin.R1.91.R2.14.R3.35.P1.53	3.74688	2.51509	TAC-2
Trial60.skin.R1.09.R2.41.R3.90.P1.54	8.37418	2.44262	Hair Shaft-cuticle.cortex
Trial60.skin.R1.50.R2.47.R3.35.P1.54	0.785181	5.88247	TAC-1
Trial60.skin.R1.47.R2.66.R3.92.P1.55	3.3354	3.72089	TAC-2
Trial60.skin.R1.89.R2.09.R3.15.P1.54	3.1832	6.15718	TAC-1
Trial60.skin.R1.70.R2.51.R3.55.P1.54	7.00522	2.13732	Hair Shaft-cuticle.cortex
Trial60.skin.R1.56.R2.89.R3.57.P1.55	7.51597	2.17683	Hair Shaft-cuticle.cortex
Trial60.skin.R1.87.R2.96.R3.09.P1.56	5.14395	4.07124	TAC-1
Trial60.skin.R1.14.R2.59.R3.32.P1.56	5.23618	7.3263	Medulla
Trial60.skin.R1.18.R2.79.R3.58.P1.54	5.73876	3.83027	TAC-1
Trial60.skin.R1.61.R2.10.R3.44.P1.56	6.79256	7.58932	Medulla
Trial60.skin.R1.69.R2.46.R3.05.P1.55	-0.310712	3.82816	TAC-1
Trial60.skin.R1.25.R2.14.R3.29.P1.55	1.71777	7.33945	IRS
Trial60.skin.R1.62.R2.07.R3.05.P1.53	8.37233	2.72456	Hair Shaft-cuticle.cortex
Trial60.skin.R1.70.R2.80.R3.68.P1.54	-1.09926	5.39057	IRS
Trial60.skin.R1.80.R2.23.R3.11.P1.54	5.66906	7.37246	Medulla
Trial60.skin.R1.45.R2.59.R3.33.P1.54	1.90839	4.13489	TAC-1
Trial60.skin.R1.26.R2.58.R3.17.P1.54	8.04358	3.04567	Hair Shaft-cuticle.cortex
Trial60.skin.R1.76.R2.15.R3.20.P1.53	1.44473	3.42272	TAC-1
Trial60.skin.R1.46.R2.03.R3.39.P1.53	6.20927	6.77484	Medulla
Trial60.skin.R1.12.R2.57.R3.20.P1.53	7.34462	2.73981	Hair Shaft-cuticle.cortex
Trial60.skin.R1.72.R2.05.R3.63.P1.56	2.41892	2.59195	TAC-1
Trial60.skin.R1.68.R2.01.R3.49.P1.54	5.3285	3.6623	Hair Shaft-cuticle.cortex
Trial60.skin.R1.03.R2.06.R3.37.P1.54	7.62849	2.10074	Hair Shaft-cuticle.cortex
Trial60.skin.R1.48.R2.26.R3.26.P1.55	0.207557	3.34415	TAC-1
Trial60.skin.R1.85.R2.69.R3.36.P1.55	-1.13807	5.73401	IRS
Trial60.skin.R1.72.R2.42.R3.50.P1.55	0.0732224	5.22837	TAC-1
Trial60.skin.R1.18.R2.02.R3.49.P1.55	8.5241	2.84063	Hair Shaft-cuticle.cortex
Trial60.skin.R1.03.R2.23.R3.90.P1.56	4.06672	2.9459	TAC-1
Trial60.skin.R1.33.R2.19.R3.68.P1.55	-1.11619	6.94612	TAC-1
Trial60.skin.R1.36.R2.27.R3.01.P1.54	3.77524	2.98558	TAC-2
Trial60.skin.R1.84.R2.67.R3.91.P1.56	5.21526	5.24807	Medulla
Trial60.skin.R1.12.R2.03.R3.18.P1.55	0.595297	3.16934	TAC-1
Trial60.skin.R1.64.R2.29.R3.02.P1.55	1.13448	5.2331	TAC-1
Trial60.skin.R1.50.R2.56.R3.41.P1.56	-0.536054	7.19717	TAC-1
Trial60.skin.R1.83.R2.47.R3.47.P1.54	4.85235	3.52227	TAC-1
Trial60.skin.R1.61.R2.58.R3.56.P1.54	7.63591	2.8928	Hair Shaft-cuticle.cortex
Trial60.skin.R1.53.R2.40.R3.35.P1.55	6.76193	3.30407	Hair Shaft-cuticle.cortex
Trial60.skin.R1.86.R2.12.R3.51.P1.55	0.936151	2.14129	TAC-1
Trial60.skin.R1.65.R2.43.R3.37.P1.55	2.71283	3.38649	TAC-1
Trial60.skin.R1.79.R2.29.R3.73.P1.55	0.0200232	5.29393	TAC-1
Trial60.skin.R1.04.R2.14.R3.61.P1.53	7.90946	3.23141	Hair Shaft-cuticle.cortex
Trial60.skin.R1.74.R2.44.R3.37.P1.54	5.42688	3.50438	TAC-1
Trial60.skin.R1.39.R2.13.R3.86.P1.53	7.77663	2.52014	Hair Shaft-cuticle.cortex
Trial60.skin.R1.78.R2.73.R3.46.P1.54	1.40779	3.15496	TAC-1
Trial60.skin.R1.43.R2.14.R3.10.P1.53	0.994492	3.33618	TAC-1
Trial60.skin.R1.44.R2.08.R3.29.P1.54	-0.156103	7.36604	Medulla
Trial60.skin.R1.34.R2.18.R3.96.P1.54	0.605519	2.47062	TAC-1
Trial60.skin.R1.59.R2.44.R3.27.P1.54	4.6461	3.44734	TAC-1
Trial60.skin.R1.35.R2.34.R3.12.P1.55	3.57847	3.80813	TAC-2
Trial60.skin.R1.06.R2.38.R3.39.P1.54	0.246395	7.25661	TAC-2
Trial60.skin.R1.94.R2.90.R3.83.P1.56	6.17511	6.10228	Medulla
Trial60.skin.R1.59.R2.78.R3.72.P1.54	1.88462	2.42665	TAC-1
Trial60.skin.R1.49.R2.68.R3.01.P1.54	-1.01395	6.36998	IRS
Trial60.skin.R1.44.R2.47.R3.17.P1.55	2.77212	2.55642	TAC-1
Trial60.skin.R1.31.R2.58.R3.09.P1.55	1.51946	5.09789	TAC-2
Trial60.skin.R1.94.R2.07.R3.94.P1.55	-0.53915	4.432	TAC-1
Trial60.skin.R1.57.R2.58.R3.86.P1.55	-1.17871	6.36951	IRS
Trial60.skin.R1.42.R2.18.R3.49.P1.54	5.87462	3.81748	Hair Shaft-cuticle.cortex
Trial60.skin.R1.40.R2.60.R3.20.P1.56	0.464837	7.12082	IRS
Trial60.skin.R1.25.R2.18.R3.36.P1.54	7.02008	7.02513	Medulla
Trial60.skin.R1.85.R2.59.R3.06.P1.55	4.6292	4.51952	TAC-1
Trial60.skin.R1.81.R2.80.R3.09.P1.55	3.56611	5.55377	TAC-1
Trial60.skin.R1.89.R2.35.R3.59.P1.54	3.50794	4.36602	TAC-1
Trial60.skin.R1.36.R2.69.R3.55.P1.55	0.120037	4.97534	TAC-1
Trial60.skin.R1.44.R2.74.R3.06.P1.56	0.414874	5.46197	IRS
Trial60.skin.R1.80.R2.63.R3.46.P1.54	2.69809	6.36653	TAC-1
Trial60.skin.R1.53.R2.33.R3.79.P1.55	0.0176263	3.33007	TAC-1
Trial60.skin.R1.61.R2.30.R3.37.P1.55	8.26921	3.7254	Hair Shaft-cuticle.cortex
Trial60.skin.R1.01.R2.47.R3.70.P1.55	4.34631	3.27559	TAC-1
Trial60.skin.R1.59.R2.77.R3.58.P1.54	4.33028	3.45268	TAC-1
Trial60.skin.R1.48.R2.68.R3.15.P1.56	6.98959	7.61034	Medulla
Trial60.skin.R1.15.R2.70.R3.66.P1.54	0.324012	4.05263	TAC-1
Trial60.skin.R1.83.R2.44.R3.50.P1.55	0.403326	5.83294	IRS
Trial60.skin.R1.71.R2.82.R3.18.P1.54	-1.37623	7.34783	IRS
Trial60.skin.R1.03.R2.43.R3.72.P1.56	7.64476	3.11162	Hair Shaft-cuticle.cortex
Trial60.skin.R1.72.R2.17.R3.72.P1.54	5.07213	5.08928	TAC-1
Trial60.skin.R1.60.R2.30.R3.69.P1.54	0.747912	3.30122	TAC-1
Trial60.skin.R1.68.R2.19.R3.02.P1.55	1.24135	7.53136	Medulla
Trial60.skin.R1.90.R2.90.R3.72.P1.56	3.26772	6.7504	Medulla
Trial60.skin.R1.57.R2.74.R3.17.P1.53	6.9773	3.3386	Hair Shaft-cuticle.cortex
Trial60.skin.R1.71.R2.19.R3.16.P1.53	1.51519	7.87444	TAC-2
Trial60.skin.R1.90.R2.41.R3.71.P1.56	1.99601	3.43003	TAC-1
Trial60.skin.R1.91.R2.34.R3.32.P1.55	3.23042	6.47239	TAC-2
Trial60.skin.R1.63.R2.39.R3.74.P1.56	2.40311	6.79453	TAC-1
Trial60.skin.R1.94.R2.82.R3.17.P1.54	5.37671	7.01284	Medulla
Trial60.skin.R1.69.R2.67.R3.05.P1.53	5.79374	7.06019	Medulla
Trial60.skin.R1.53.R2.20.R3.18.P1.54	-0.628514	8.4739	IRS
Trial60.skin.R1.91.R2.20.R3.31.P1.55	0.550955	7.7553	Medulla
Trial60.skin.R1.15.R2.20.R3.32.P1.55	3.5156	6.65264	TAC-1
Trial60.skin.R1.60.R2.62.R3.67.P1.53	1.08221	2.7521	TAC-1
Trial60.skin.R1.37.R2.01.R3.66.P1.56	1.36744	3.62326	TAC-1
Trial60.skin.R1.50.R2.44.R3.41.P1.55	6.32005	6.31662	Medulla
Trial60.skin.R1.31.R2.28.R3.82.P1.53	5.36425	4.30014	TAC-1
Trial60.skin.R1.75.R2.23.R3.83.P1.55	0.646821	2.51568	TAC-1
Trial60.skin.R1.06.R2.63.R3.67.P1.55	-0.436067	7.76255	TAC-1
Trial60.skin.R1.40.R2.23.R3.77.P1.54	-0.0731495	3.67101	TAC-1
Trial60.skin.R1.43.R2.86.R3.17.P1.54	6.82522	2.55172	Hair Shaft-cuticle.cortex
Trial60.skin.R1.19.R2.76.R3.58.P1.55	1.31459	2.94573	TAC-1
Trial60.skin.R1.28.R2.38.R3.03.P1.56	8.44217	3.26505	Hair Shaft-cuticle.cortex
Trial60.skin.R1.28.R2.84.R3.69.P1.54	3.58862	6.33774	TAC-1
Trial60.skin.R1.58.R2.52.R3.81.P1.53	0.00914697	3.21088	TAC-1
Trial60.skin.R1.90.R2.26.R3.14.P1.56	0.683353	8.06088	TAC-2
Trial60.skin.R1.90.R2.50.R3.15.P1.53	0.378646	2.68437	TAC-1
Trial60.skin.R1.30.R2.57.R3.08.P1.56	3.84703	4.02686	Hair Shaft-cuticle.cortex
Trial60.skin.R1.44.R2.61.R3.16.P1.55	2.73775	2.56113	TAC-1
Trial60.skin.R1.87.R2.32.R3.84.P1.55	6.85123	7.32564	Medulla
Trial60.skin.R1.59.R2.69.R3.02.P1.55	-1.41902	7.52301	TAC-2
Trial60.skin.R1.73.R2.06.R3.28.P1.56	3.87739	7.12644	TAC-1
Trial60.skin.R1.46.R2.73.R3.79.P1.55	6.96872	7.52281	Medulla
Trial60.skin.R1.61.R2.10.R3.55.P1.55	7.59619	4.00103	TAC-1
Trial60.skin.R1.30.R2.48.R3.56.P1.55	5.62997	3.74964	TAC-1
Trial60.skin.R1.88.R2.57.R3.01.P1.56	5.33987	5.65146	Medulla
Trial60.skin.R1.94.R2.33.R3.27.P1.55	3.37512	3.8347	TAC-2
Trial60.skin.R1.37.R2.59.R3.04.P1.55	4.38139	3.58988	TAC-1
Trial60.skin.R1.14.R2.76.R3.73.P1.54	0.0451557	5.13633	TAC-1
Trial60.skin.R1.28.R2.56.R3.36.P1.55	-0.0996705	3.5743	TAC-1
Trial60.skin.R1.54.R2.68.R3.40.P1.55	4.73164	3.23765	Hair Shaft-cuticle.cortex
Trial60.skin.R1.10.R2.06.R3.38.P1.56	4.975	3.30935	TAC-1
Trial60.skin.R1.89.R2.72.R3.29.P1.55	3.73993	6.71584	Hair Shaft-cuticle.cortex
Trial60.skin.R1.56.R2.92.R3.44.P1.54	0.967716	7.63138	Medulla
Trial60.skin.R1.88.R2.71.R3.51.P1.55	6.24668	6.31269	Medulla
Trial60.skin.R1.36.R2.03.R3.33.P1.55	2.89532	6.35039	TAC-1
Trial60.skin.R1.56.R2.04.R3.20.P1.54	6.07108	6.84432	Medulla
Trial60.skin.R1.91.R2.77.R3.16.P1.55	-0.681801	5.78696	IRS
Trial60.skin.R1.43.R2.74.R3.21.P1.56	-1.05348	5.66754	IRS
Trial60.skin.R1.29.R2.16.R3.43.P1.55	7.00109	7.02934	Medulla
Trial60.skin.R1.91.R2.54.R3.81.P1.55	0.20165	3.40852	TAC-1
Trial60.skin.R1.62.R2.63.R3.06.P1.56	7.97818	4.36472	Hair Shaft-cuticle.cortex
Trial60.skin.R1.59.R2.69.R3.94.P1.55	-0.22835	4.69756	TAC-1
Trial60.skin.R1.37.R2.15.R3.28.P1.55	-0.516421	5.79458	IRS
Trial60.skin.R1.64.R2.72.R3.29.P1.54	0.286253	3.34568	TAC-1
Trial60.skin.R1.86.R2.53.R3.26.P1.54	2.23613	6.72824	TAC-1
Trial60.skin.R1.71.R2.68.R3.53.P1.54	7.64147	2.32049	Hair Shaft-cuticle.cortex
Trial60.skin.R1.67.R2.41.R3.60.P1.53	7.04942	7.59038	Medulla
Trial60.skin.R1.42.R2.13.R3.05.P1.53	1.92348	4.37814	TAC-1
Trial60.skin.R1.74.R2.14.R3.31.P1.54	3.21251	6.75047	TAC-1
Trial60.skin.R1.80.R2.02.R3.63.P1.54	0.242963	3.41234	TAC-1
Trial60.skin.R1.49.R2.68.R3.17.P1.55	6.83204	3.24694	Hair Shaft-cuticle.cortex
Trial60.skin.R1.75.R2.18.R3.47.P1.54	7.94689	4.06755	Hair Shaft-cuticle.cortex
Trial60.skin.R1.37.R2.11.R3.61.P1.54	0.606001	5.92221	TAC-1
Trial60.skin.R1.49.R2.90.R3.71.P1.55	0.857727	8.03922	TAC-2
Trial60.skin.R1.90.R2.65.R3.63.P1.53	6.73549	3.86414	Hair Shaft-cuticle.cortex
Trial60.skin.R1.82.R2.26.R3.61.P1.54	3.32931	5.02789	TAC-2
Trial60.skin.R1.67.R2.83.R3.32.P1.56	5.45541	3.71123	TAC-1
Trial60.skin.R1.37.R2.66.R3.07.P1.53	0.144364	2.9895	TAC-1
Trial60.skin.R1.69.R2.03.R3.44.P1.53	3.70042	4.42387	Hair Shaft-cuticle.cortex
Trial60.skin.R1.70.R2.24.R3.82.P1.54	2.5155	3.57476	TAC-1
Trial60.skin.R1.95.R2.88.R3.56.P1.54	-1.33276	6.43792	Medulla
Trial60.skin.R1.68.R2.24.R3.24.P1.55	3.21434	2.79367	TAC-1
Trial60.skin.R1.19.R2.94.R3.23.P1.53	0.975311	2.17125	TAC-1
Trial60.skin.R1.60.R2.84.R3.70.P1.56	5.35987	7.2018	Medulla
Trial60.skin.R1.48.R2.27.R3.15.P1.54	2.1567	3.10914	TAC-1
Trial60.skin.R1.29.R2.93.R3.51.P1.55	6.96553	2.93529	Hair Shaft-cuticle.cortex
Trial60.skin.R1.64.R2.61.R3.83.P1.53	4.61771	4.11153	TAC-1
Trial60.skin.R1.45.R2.36.R3.84.P1.56	0.849263	4.98808	IRS
Trial60.skin.R1.53.R2.48.R3.62.P1.53	-0.613144	7.93208	IRS
Trial60.skin.R1.16.R2.22.R3.51.P1.54	8.05246	2.87895	Hair Shaft-cuticle.cortex
Trial60.skin.R1.78.R2.50.R3.27.P1.54	1.738	2.61035	TAC-1
Trial60.skin.R1.89.R2.44.R3.09.P1.56	4.48538	3.24779	TAC-1
Trial60.skin.R1.93.R2.03.R3.23.P1.55	3.76057	2.94157	TAC-2
Trial60.skin.R1.26.R2.50.R3.04.P1.55	6.8075	6.84649	Medulla
Trial60.skin.R1.87.R2.66.R3.06.P1.53	-0.105527	3.2592	TAC-1
Trial60.skin.R1.28.R2.90.R3.06.P1.55	2.50182	6.87124	TAC-1
Trial60.skin.R1.01.R2.73.R3.67.P1.55	-1.4846	7.52624	IRS
Trial60.skin.R1.60.R2.20.R3.29.P1.55	3.86885	3.55921	TAC-1
Trial60.skin.R1.76.R2.01.R3.49.P1.55	8.27145	2.66911	Hair Shaft-cuticle.cortex
Trial60.skin.R1.24.R2.30.R3.44.P1.55	3.76815	2.54238	TAC-2
Trial60.skin.R1.45.R2.73.R3.24.P1.54	5.35842	4.54823	TAC-1
Trial60.skin.R1.65.R2.81.R3.44.P1.53	3.89525	6.3965	TAC-1
Trial60.skin.R1.51.R2.78.R3.88.P1.56	1.95022	5.40366	TAC-2
Trial60.skin.R1.13.R2.59.R3.13.P1.53	-0.138978	6.41131	IRS
Trial60.skin.R1.96.R2.63.R3.17.P1.56	3.88856	6.20669	TAC-1
Trial60.skin.R1.10.R2.23.R3.26.P1.55	0.399209	3.49654	TAC-1
Trial60.skin.R1.75.R2.35.R3.45.P1.55	0.727607	4.18882	TAC-1
Trial60.skin.R1.83.R2.63.R3.84.P1.56	4.2966	4.38157	Hair Shaft-cuticle.cortex
Trial60.skin.R1.20.R2.91.R3.73.P1.53	3.93989	2.58433	TAC-2
Trial60.skin.R1.70.R2.18.R3.65.P1.53	0.610416	3.67657	TAC-1
Trial60.skin.R1.49.R2.11.R3.63.P1.56	4.58416	6.08982	TAC-1
Trial60.skin.R1.72.R2.08.R3.09.P1.55	1.87397	2.49132	TAC-1
Trial60.skin.R1.48.R2.75.R3.68.P1.54	2.7732	6.47119	TAC-2
Trial60.skin.R1.50.R2.68.R3.33.P1.55	2.86861	3.99564	TAC-1
Trial60.skin.R1.87.R2.47.R3.68.P1.54	3.77306	6.01267	Hair Shaft-cuticle.cortex
Trial60.skin.R1.76.R2.64.R3.45.P1.53	6.02061	7.29301	Medulla
Trial60.skin.R1.37.R2.42.R3.80.P1.56	3.32842	2.66866	TAC-1
Trial60.skin.R1.49.R2.30.R3.84.P1.54	7.15702	3.06798	Hair Shaft-cuticle.cortex
Trial60.skin.R1.40.R2.78.R3.45.P1.55	3.99028	3.23204	TAC-2
Trial60.skin.R1.85.R2.22.R3.41.P1.53	-0.646417	4.52408	TAC-1
Trial60.skin.R1.69.R2.82.R3.45.P1.55	1.42713	2.3611	TAC-1
Trial60.skin.R1.42.R2.12.R3.85.P1.55	-0.556852	5.76879	IRS
Trial60.skin.R1.27.R2.23.R3.18.P1.54	8.72104	2.83866	Hair Shaft-cuticle.cortex
Trial60.skin.R1.01.R2.32.R3.95.P1.55	1.12542	2.8128	TAC-1
Trial60.skin.R1.95.R2.21.R3.45.P1.55	6.16541	3.72244	TAC-1
Trial60.skin.R1.33.R2.94.R3.16.P1.56	3.0052	3.66225	TAC-1
Trial60.skin.R1.47.R2.03.R3.13.P1.56	3.46948	3.80847	TAC-2
Trial60.skin.R1.84.R2.36.R3.36.P1.54	3.01308	6.6453	TAC-1
Trial60.skin.R1.57.R2.47.R3.46.P1.54	6.74639	3.07257	Hair Shaft-cuticle.cortex
Trial60.skin.R1.95.R2.30.R3.69.P1.53	0.226198	3.44434	TAC-1
Trial60.skin.R1.49.R2.52.R3.82.P1.53	3.33614	3.47975	TAC-2
Trial60.skin.R1.08.R2.37.R3.64.P1.54	2.90199	2.75138	TAC-1
Trial60.skin.R1.23.R2.88.R3.12.P1.54	0.0747539	7.75945	TAC-1
Trial60.skin.R1.73.R2.21.R3.45.P1.54	5.79226	6.07452	Medulla
Trial60.skin.R1.71.R2.14.R3.66.P1.54	3.92785	5.85739	TAC-1
Trial60.skin.R1.67.R2.79.R3.44.P1.56	6.5718	6.28578	Medulla
Trial60.skin.R1.33.R2.58.R3.09.P1.54	4.42417	4.07912	Hair Shaft-cuticle.cortex
Trial60.skin.R1.44.R2.41.R3.22.P1.56	2.91593	3.20867	TAC-1
Trial60.skin.R1.16.R2.50.R3.24.P1.55	2.56547	3.66863	TAC-2
Trial60.skin.R1.38.R2.93.R3.42.P1.55	2.82866	3.81684	TAC-1
Trial60.skin.R1.18.R2.81.R3.68.P1.56	-0.834773	8.70804	TAC-2
Trial60.skin.R1.60.R2.16.R3.87.P1.55	-0.960766	8.3115	TAC-1
Trial60.skin.R1.42.R2.87.R3.17.P1.54	-0.464429	5.07464	TAC-1
Trial60.skin.R1.59.R2.52.R3.29.P1.53	-0.844202	8.44685	TAC-2
Trial60.skin.R1.55.R2.39.R3.04.P1.54	6.12232	6.93183	Medulla
Trial60.skin.R1.70.R2.32.R3.37.P1.53	3.47815	4.43453	TAC-2
Trial60.skin.R1.41.R2.07.R3.36.P1.54	8.10028	2.28012	Hair Shaft-cuticle.cortex
Trial60.skin.R1.72.R2.07.R3.82.P1.53	0.0736087	7.07346	TAC-2
Trial60.skin.R1.90.R2.34.R3.73.P1.53	7.01893	7.28105	Medulla
Trial60.skin.R1.47.R2.34.R3.41.P1.55	-1.40999	7.04751	Medulla
Trial60.skin.R1.82.R2.20.R3.18.P1.55	3.01739	4.06647	TAC-1
Trial60.skin.R1.92.R2.01.R3.35.P1.54	5.84067	2.96569	Hair Shaft-cuticle.cortex
Trial60.skin.R1.83.R2.91.R3.33.P1.53	2.38538	2.99342	TAC-1
Trial60.skin.R1.70.R2.47.R3.06.P1.53	3.54667	6.03513	TAC-1
Trial60.skin.R1.55.R2.36.R3.56.P1.54	-0.813812	7.49988	IRS
Trial60.skin.R1.48.R2.68.R3.41.P1.55	1.09096	4.99172	TAC-1
Trial60.skin.R1.30.R2.55.R3.44.P1.54	4.55206	3.79637	TAC-1
Trial60.skin.R1.12.R2.13.R3.17.P1.56	3.75752	2.94617	TAC-1
Trial60.skin.R1.03.R2.35.R3.59.P1.54	2.77734	4.89583	TAC-1
Trial60.skin.R1.56.R2.03.R3.49.P1.54	-0.466131	7.20622	IRS
Trial60.skin.R1.55.R2.03.R3.55.P1.55	-0.896106	6.2583	IRS
Trial60.skin.R1.09.R2.50.R3.55.P1.54	-1.06273	7.33557	TAC-1
Trial60.skin.R1.42.R2.23.R3.59.P1.54	4.41751	6.65326	TAC-1
Trial60.skin.R1.54.R2.13.R3.09.P1.54	0.0880739	3.44553	TAC-1
Trial60.skin.R1.31.R2.20.R3.29.P1.53	0.237017	3.57096	TAC-1
Trial60.skin.R1.49.R2.73.R3.20.P1.55	-0.805646	7.93231	TAC-2
Trial60.skin.R1.43.R2.34.R3.37.P1.55	6.53019	6.52196	Medulla
Trial60.skin.R1.49.R2.75.R3.43.P1.53	1.15899	2.82506	TAC-1
Trial60.skin.R1.84.R2.58.R3.59.P1.55	-1.04187	6.31183	TAC-1
Trial60.skin.R1.47.R2.88.R3.10.P1.54	-1.25465	6.72282	IRS
Trial60.skin.R1.14.R2.12.R3.95.P1.54	5.57088	3.65614	TAC-1
Trial60.skin.R1.26.R2.71.R3.63.P1.53	-0.980425	5.38672	IRS
Trial60.skin.R1.33.R2.34.R3.68.P1.54	-0.78898	5.05301	TAC-1
Trial60.skin.R1.07.R2.56.R3.33.P1.56	3.00235	6.47178	TAC-2
Trial60.skin.R1.92.R2.75.R3.76.P1.55	3.55623	3.85247	TAC-2
Trial60.skin.R1.91.R2.23.R3.33.P1.55	4.68717	4.11736	TAC-1
Trial60.skin.R1.19.R2.94.R3.09.P1.56	8.32732	3.13344	Hair Shaft-cuticle.cortex
Trial60.skin.R1.38.R2.79.R3.68.P1.54	4.22167	4.34998	TAC-1
Trial60.skin.R1.47.R2.07.R3.81.P1.56	7.75615	3.24682	Hair Shaft-cuticle.cortex
Trial60.skin.R1.27.R2.10.R3.82.P1.54	-1.23283	7.2582	TAC-2
Trial60.skin.R1.39.R2.94.R3.02.P1.54	6.85576	3.33559	Hair Shaft-cuticle.cortex
Trial60.skin.R1.09.R2.32.R3.62.P1.56	0.914351	4.07885	TAC-1
Trial60.skin.R1.36.R2.41.R3.29.P1.53	-1.42339	6.20366	IRS
Trial60.skin.R1.29.R2.03.R3.29.P1.56	1.93041	6.58866	TAC-1
Trial60.skin.R1.93.R2.10.R3.86.P1.56	4.19565	5.55827	TAC-1
Trial60.skin.R1.65.R2.13.R3.84.P1.54	7.92612	2.86506	Hair Shaft-cuticle.cortex
Trial60.skin.R1.06.R2.24.R3.20.P1.53	5.75571	3.85331	TAC-1
Trial60.skin.R1.70.R2.50.R3.48.P1.55	5.43523	5.05607	Medulla
Trial60.skin.R1.53.R2.73.R3.37.P1.55	4.17757	3.76934	TAC-1
Trial60.skin.R1.96.R2.63.R3.31.P1.56	2.99474	5.89573	TAC-1
Trial60.skin.R1.88.R2.44.R3.89.P1.54	1.40709	3.19671	TAC-1
Trial60.skin.R1.22.R2.78.R3.49.P1.54	0.484972	5.50151	TAC-1
Trial60.skin.R1.57.R2.73.R3.02.P1.55	8.30834	2.66667	Hair Shaft-cuticle.cortex
Trial60.skin.R1.59.R2.03.R3.06.P1.56	0.856645	2.78335	TAC-1
Trial60.skin.R1.70.R2.15.R3.79.P1.54	6.0106	5.96996	TAC-1
Trial60.skin.R1.63.R2.06.R3.50.P1.55	-0.277811	5.38082	Medulla
Trial60.skin.R1.23.R2.72.R3.32.P1.54	6.01431	6.73659	Medulla
Trial60.skin.R1.44.R2.83.R3.90.P1.55	6.83384	2.98528	Hair Shaft-cuticle.cortex
Trial60.skin.R1.19.R2.12.R3.68.P1.55	0.176626	3.34075	TAC-1
Trial60.skin.R1.32.R2.80.R3.26.P1.55	5.39111	4.99288	TAC-1
Trial60.skin.R1.65.R2.12.R3.36.P1.56	6.05134	6.75248	Medulla
Trial60.skin.R1.94.R2.52.R3.14.P1.55	3.5993	6.5173	TAC-1
Trial60.skin.R1.04.R2.56.R3.54.P1.55	7.74329	4.28927	Hair Shaft-cuticle.cortex
Trial60.skin.R1.68.R2.92.R3.83.P1.56	6.5743	6.47667	Medulla
Trial60.skin.R1.50.R2.35.R3.32.P1.54	-1.24308	8.05446	TAC-2
Trial60.skin.R1.88.R2.15.R3.67.P1.54	1.39818	2.41607	TAC-1
Trial60.skin.R1.39.R2.81.R3.64.P1.53	1.423	3.52495	TAC-1
Trial60.skin.R1.94.R2.63.R3.83.P1.56	0.639054	5.18979	TAC-1
Trial60.skin.R1.86.R2.08.R3.73.P1.56	3.45651	3.77378	TAC-2
Trial60.skin.R1.45.R2.88.R3.71.P1.54	3.79425	6.00579	TAC-1
Trial60.skin.R1.70.R2.45.R3.21.P1.53	-1.27466	6.62721	IRS
Trial60.skin.R1.29.R2.45.R3.72.P1.53	4.10096	6.26209	TAC-1
Trial60.skin.R1.58.R2.49.R3.23.P1.53	-0.671092	7.43541	IRS
Trial60.skin.R1.69.R2.59.R3.57.P1.55	0.8892	5.40405	TAC-2
Trial60.skin.R1.33.R2.24.R3.47.P1.55	7.2559	3.33023	Hair Shaft-cuticle.cortex
Trial60.skin.R1.39.R2.84.R3.89.P1.55	5.20374	3.45538	TAC-1
Trial60.skin.R1.79.R2.56.R3.20.P1.55	-0.447563	7.58336	IRS
Trial60.skin.R1.88.R2.04.R3.55.P1.55	7.03022	7.52567	Medulla
Trial60.skin.R1.65.R2.14.R3.37.P1.53	0.311137	3.16194	TAC-1
Trial60.skin.R1.66.R2.42.R3.45.P1.55	2.94175	6.81794	TAC-1
Trial60.skin.R1.90.R2.34.R3.73.P1.56	3.84901	6.08839	TAC-1
Trial60.skin.R1.91.R2.89.R3.32.P1.56	-0.883123	8.59063	TAC-2
Trial60.skin.R1.44.R2.09.R3.01.P1.55	1.9289	3.29334	TAC-1
Trial60.skin.R1.46.R2.75.R3.11.P1.56	-1.03366	6.88082	IRS
Trial60.skin.R1.27.R2.67.R3.85.P1.54	0.534907	2.98713	TAC-1
Trial60.skin.R1.41.R2.79.R3.43.P1.55	-1.08446	7.68051	TAC-2
Trial60.skin.R1.62.R2.17.R3.01.P1.55	4.58103	3.23597	Hair Shaft-cuticle.cortex
Trial60.skin.R1.08.R2.04.R3.73.P1.54	5.13062	7.34089	Medulla
Trial60.skin.R1.87.R2.69.R3.20.P1.53	6.40383	3.03718	Hair Shaft-cuticle.cortex
Trial60.skin.R1.59.R2.16.R3.03.P1.54	3.87845	5.76811	Hair Shaft-cuticle.cortex
Trial60.skin.R1.28.R2.51.R3.37.P1.53	6.68243	6.63284	Medulla
Trial60.skin.R1.57.R2.33.R3.94.P1.54	-0.757733	8.5592	TAC-2
Trial60.skin.R1.53.R2.46.R3.69.P1.55	1.17728	5.77121	TAC-2
Trial60.skin.R1.59.R2.27.R3.39.P1.55	3.27498	5.82176	TAC-1
Trial60.skin.R1.64.R2.70.R3.96.P1.55	0.460393	6.21407	TAC-1
Trial60.skin.R1.15.R2.15.R3.20.P1.53	-1.42012	6.41116	Medulla
Trial60.skin.R1.38.R2.74.R3.43.P1.56	2.40086	6.61953	IRS
Trial60.skin.R1.64.R2.37.R3.23.P1.55	-0.316188	6.96738	IRS
Trial60.skin.R1.74.R2.47.R3.73.P1.56	-0.514628	8.35195	TAC-2
Trial60.skin.R1.62.R2.77.R3.45.P1.54	0.202401	7.92432	TAC-2
Trial60.skin.R1.93.R2.89.R3.03.P1.53	0.258229	3.18863	TAC-1
Trial60.skin.R1.75.R2.17.R3.69.P1.56	6.36483	6.74804	Medulla
Trial60.skin.R1.85.R2.02.R3.17.P1.56	-0.16546	7.25164	IRS
Trial60.skin.R1.58.R2.71.R3.33.P1.53	0.188992	5.17768	TAC-1
Trial60.skin.R1.70.R2.20.R3.71.P1.55	1.35883	7.73664	Medulla
Trial60.skin.R1.72.R2.10.R3.63.P1.55	-0.383784	4.215	TAC-1
Trial60.skin.R1.07.R2.48.R3.74.P1.53	-0.557843	8.74503	TAC-2
Trial60.skin.R1.76.R2.39.R3.72.P1.54	-0.926226	8.21922	TAC-2
Trial60.skin.R1.43.R2.90.R3.73.P1.54	3.59537	3.09956	TAC-2
Trial60.skin.R1.87.R2.73.R3.03.P1.55	6.01161	6.24653	Medulla
Trial60.skin.R1.90.R2.93.R3.64.P1.54	3.02785	3.3166	TAC-2
Trial60.skin.R1.14.R2.82.R3.17.P1.54	0.788332	5.62359	TAC-1
Trial60.skin.R1.43.R2.47.R3.08.P1.54	-0.231939	7.94013	IRS
Trial60.skin.R1.57.R2.05.R3.42.P1.53	-0.459526	6.41235	IRS
Trial60.skin.R1.89.R2.63.R3.80.P1.54	0.14352	5.21915	TAC-1
Trial60.skin.R1.74.R2.59.R3.48.P1.55	4.23634	3.42097	TAC-1
Trial60.skin.R1.91.R2.92.R3.41.P1.54	0.821603	4.44069	TAC-1
Trial60.skin.R1.50.R2.60.R3.80.P1.53	-1.13366	5.49227	IRS
Trial60.skin.R1.26.R2.35.R3.20.P1.53	2.58526	3.40817	TAC-1
Trial60.skin.R1.89.R2.09.R3.46.P1.54	2.42032	6.58174	TAC-1
Trial60.skin.R1.75.R2.30.R3.81.P1.54	0.920327	2.55145	TAC-1
Trial60.skin.R1.44.R2.73.R3.35.P1.56	6.57862	3.31327	Hair Shaft-cuticle.cortex
Trial60.skin.R1.22.R2.83.R3.39.P1.53	6.2894	6.80281	Medulla
Trial60.skin.R1.31.R2.54.R3.38.P1.56	4.07897	4.26084	TAC-1
Trial60.skin.R1.25.R2.06.R3.33.P1.55	2.40007	6.52755	TAC-1
Trial60.skin.R1.07.R2.07.R3.40.P1.54	5.18298	3.49363	TAC-1
Trial60.skin.R1.34.R2.22.R3.45.P1.53	0.526394	5.36941	TAC-1
Trial60.skin.R1.05.R2.28.R3.77.P1.55	3.72051	6.07771	TAC-1
Trial60.skin.R1.72.R2.62.R3.94.P1.55	0.502287	3.14254	TAC-1
Trial60.skin.R1.20.R2.31.R3.55.P1.55	-0.766765	7.93324	TAC-2
Trial60.skin.R1.84.R2.93.R3.12.P1.55	3.26488	6.90562	TAC-2
Trial60.skin.R1.91.R2.48.R3.21.P1.53	3.74136	4.49685	TAC-1
Trial60.skin.R1.37.R2.23.R3.85.P1.53	8.74117	2.73737	Hair Shaft-cuticle.cortex
Trial60.skin.R1.71.R2.28.R3.40.P1.56	0.401992	2.60113	TAC-1
Trial60.skin.R1.44.R2.14.R3.18.P1.56	3.76683	3.92475	TAC-1
Trial60.skin.R1.43.R2.52.R3.92.P1.54	0.652632	2.64356	TAC-1
Trial60.skin.R1.32.R2.52.R3.77.P1.55	4.59461	3.60716	TAC-1
Trial60.skin.R1.03.R2.71.R3.80.P1.54	5.5823	7.06176	Medulla
Trial60.skin.R1.17.R2.88.R3.18.P1.55	4.08584	2.96463	TAC-2
Trial60.skin.R1.60.R2.67.R3.50.P1.55	0.517471	5.36855	TAC-1
Trial60.skin.R1.76.R2.96.R3.11.P1.56	0.497526	3.1022	TAC-1
Trial60.skin.R1.20.R2.07.R3.37.P1.54	3.0196	6.10256	TAC-1
Trial60.skin.R1.92.R2.41.R3.14.P1.56	2.7081	3.44641	TAC-1
Trial60.skin.R1.63.R2.51.R3.25.P1.54	-1.00923	7.63206	TAC-2
Trial60.skin.R1.28.R2.15.R3.40.P1.54	1.9603	6.7778	TAC-1
Trial60.skin.R1.90.R2.64.R3.94.P1.55	-1.24265	7.98359	TAC-2
Trial60.skin.R1.47.R2.73.R3.44.P1.53	2.44647	5.21432	TAC-2
Trial60.skin.R1.73.R2.57.R3.22.P1.54	0.442686	5.24773	IRS
Trial60.skin.R1.50.R2.03.R3.83.P1.54	3.0531	6.80867	TAC-1
Trial60.skin.R1.07.R2.02.R3.06.P1.53	8.40899	3.00754	Hair Shaft-cuticle.cortex
Trial60.skin.R1.95.R2.24.R3.69.P1.55	7.48651	2.95693	Hair Shaft-cuticle.cortex
Trial60.skin.R1.02.R2.59.R3.86.P1.53	5.89628	3.81421	Hair Shaft-cuticle.cortex
Trial60.skin.R1.83.R2.84.R3.21.P1.53	4.67852	6.89439	Medulla
Trial60.skin.R1.23.R2.51.R3.04.P1.54	-1.1357	6.57207	IRS
Trial60.skin.R1.58.R2.10.R3.45.P1.54	3.57796	5.12984	TAC-1
Trial60.skin.R1.41.R2.56.R3.16.P1.53	5.94629	6.43017	Medulla
Trial60.skin.R1.43.R2.24.R3.71.P1.55	-0.423304	5.71801	TAC-1
Trial60.skin.R1.76.R2.84.R3.70.P1.56	7.97079	4.30364	Hair Shaft-cuticle.cortex
Trial60.skin.R1.45.R2.61.R3.80.P1.53	5.70499	3.83171	TAC-1
Trial60.skin.R1.88.R2.03.R3.65.P1.55	1.77472	6.40497	TAC-1
Trial60.skin.R1.57.R2.61.R3.36.P1.53	6.20112	6.39977	Medulla
Trial60.skin.R1.89.R2.68.R3.01.P1.56	3.76599	4.21134	TAC-1
Trial60.skin.R1.67.R2.66.R3.68.P1.55	6.40131	6.67066	Medulla
Trial60.skin.R1.54.R2.42.R3.15.P1.55	1.9325	7.08937	TAC-1
Trial60.skin.R1.53.R2.50.R3.56.P1.54	-0.522636	7.48589	IRS
Trial60.skin.R1.91.R2.54.R3.14.P1.54	2.00916	7.034	TAC-1
Trial60.skin.R1.67.R2.22.R3.65.P1.55	6.90622	2.12517	Hair Shaft-cuticle.cortex
Trial60.skin.R1.63.R2.60.R3.64.P1.55	-0.918457	7.70472	TAC-2
Trial60.skin.R1.16.R2.44.R3.13.P1.55	6.39297	6.46991	Medulla
Trial60.skin.R1.59.R2.62.R3.22.P1.55	1.13319	5.81299	TAC-1
Trial60.skin.R1.27.R2.43.R3.60.P1.54	6.53773	6.13839	TAC-1
Trial60.skin.R1.30.R2.96.R3.38.P1.54	0.194093	3.40801	TAC-1
Trial60.skin.R1.53.R2.01.R3.21.P1.56	-1.01228	5.83191	IRS
Trial60.skin.R1.16.R2.42.R3.09.P1.53	5.59861	5.32307	Medulla
Trial60.skin.R1.37.R2.72.R3.37.P1.55	4.5103	6.65088	Medulla
Trial60.skin.R1.28.R2.94.R3.91.P1.55	0.982247	2.88187	TAC-1
Trial60.skin.R1.61.R2.77.R3.52.P1.55	-0.874384	6.04979	IRS
Trial60.skin.R1.40.R2.14.R3.29.P1.55	5.20378	3.68512	TAC-1
Trial60.skin.R1.59.R2.66.R3.14.P1.56	5.11776	4.67351	TAC-1
Trial60.skin.R1.80.R2.03.R3.14.P1.56	3.61523	5.2842	TAC-1
Trial60.skin.R1.04.R2.80.R3.18.P1.55	4.74304	6.16123	TAC-1
Trial60.skin.R1.62.R2.19.R3.20.P1.53	6.67164	3.14016	Hair Shaft-cuticle.cortex
Trial60.skin.R1.31.R2.71.R3.61.P1.54	0.326796	3.76365	TAC-1
Trial60.skin.R1.66.R2.23.R3.28.P1.55	2.10043	6.87452	TAC-1
Trial60.skin.R1.81.R2.57.R3.29.P1.56	1.4421	7.94351	TAC-2
Trial60.skin.R1.30.R2.79.R3.06.P1.56	6.33621	6.71516	Medulla
Trial60.skin.R1.31.R2.90.R3.32.P1.56	-0.720117	5.60544	IRS
Trial60.skin.R1.21.R2.63.R3.72.P1.54	3.89719	3.93834	TAC-1
Trial60.skin.R1.04.R2.67.R3.27.P1.55	4.41704	4.67928	TAC-1
Trial60.skin.R1.56.R2.68.R3.02.P1.54	2.95087	3.13564	TAC-1
Trial60.skin.R1.27.R2.94.R3.66.P1.55	0.237449	4.55164	TAC-1
Trial60.skin.R1.67.R2.61.R3.27.P1.55	0.087955	5.05759	TAC-1
Trial60.skin.R1.51.R2.75.R3.11.P1.56	-0.983706	7.216	IRS
Trial60.skin.R1.66.R2.11.R3.64.P1.53	-0.388914	7.35447	IRS
Trial60.skin.R1.45.R2.43.R3.20.P1.53	7.97676	2.24524	Hair Shaft-cuticle.cortex
Trial60.skin.R1.17.R2.09.R3.86.P1.53	0.726323	3.52104	TAC-1
Trial60.skin.R1.45.R2.89.R3.63.P1.55	-0.194666	4.7372	TAC-2
Trial60.skin.R1.14.R2.66.R3.86.P1.54	1.42408	3.27762	TAC-1
Trial60.skin.R1.72.R2.73.R3.41.P1.54	3.36825	3.22578	TAC-2
Trial60.skin.R1.48.R2.67.R3.04.P1.55	2.00149	5.54884	TAC-1
Trial60.skin.R1.28.R2.44.R3.36.P1.53	2.04063	2.84905	TAC-1
Trial60.skin.R1.42.R2.63.R3.71.P1.55	1.57817	5.25991	TAC-1
Trial60.skin.R1.55.R2.05.R3.72.P1.53	3.56849	6.53868	Hair Shaft-cuticle.cortex
Trial60.skin.R1.70.R2.72.R3.44.P1.53	3.67932	3.54811	TAC-1
Trial60.skin.R1.53.R2.44.R3.63.P1.55	5.09059	4.43619	TAC-1
Trial60.skin.R1.37.R2.89.R3.40.P1.54	3.07668	2.67188	TAC-1
Trial60.skin.R1.54.R2.52.R3.77.P1.54	8.30718	2.77918	Hair Shaft-cuticle.cortex
Trial60.skin.R1.15.R2.23.R3.50.P1.55	-1.16468	8.08187	TAC-2
Trial60.skin.R1.11.R2.89.R3.74.P1.56	-1.24947	8.11812	TAC-2
Trial60.skin.R1.31.R2.16.R3.33.P1.55	5.31896	4.57751	Medulla
Trial60.skin.R1.54.R2.55.R3.76.P1.55	4.48622	6.31505	TAC-1
Trial60.skin.R1.76.R2.56.R3.08.P1.54	3.81613	6.5088	TAC-1
Trial60.skin.R1.06.R2.44.R3.69.P1.56	1.06048	3.00894	TAC-1
Trial60.skin.R1.91.R2.32.R3.68.P1.55	1.3761	7.95185	Medulla
Trial60.skin.R1.08.R2.13.R3.74.P1.53	0.114129	8.16988	Hair Shaft-cuticle.cortex
Trial60.skin.R1.64.R2.33.R3.44.P1.53	5.53132	5.39659	Medulla
Trial60.skin.R1.75.R2.75.R3.35.P1.55	3.73479	6.07478	Medulla
Trial60.skin.R1.47.R2.52.R3.64.P1.54	0.786926	3.11094	TAC-1
Trial60.skin.R1.60.R2.66.R3.66.P1.55	-0.668382	4.57404	TAC-1
Trial60.skin.R1.59.R2.74.R3.30.P1.55	0.23083	2.92278	TAC-1
Trial60.skin.R1.74.R2.70.R3.23.P1.53	1.53228	2.25507	TAC-1
Trial60.skin.R1.95.R2.51.R3.44.P1.54	-1.32145	5.91218	IRS
Trial60.skin.R1.89.R2.25.R3.85.P1.53	-0.486054	6.63846	Medulla
Trial60.skin.R1.82.R2.15.R3.58.P1.55	7.02335	7.26395	Medulla
Trial60.skin.R1.53.R2.95.R3.03.P1.55	-0.228058	3.57462	TAC-1
Trial60.skin.R1.68.R2.22.R3.29.P1.55	-1.49056	7.2904	IRS
Trial60.skin.R1.39.R2.28.R3.16.P1.55	3.57724	4.07569	TAC-1
Trial60.skin.R1.54.R2.54.R3.01.P1.54	2.35195	6.67597	TAC-1
Trial60.skin.R1.04.R2.39.R3.39.P1.54	0.883701	4.39605	TAC-1
Trial60.skin.R1.19.R2.75.R3.33.P1.54	6.65117	6.62891	Medulla
Trial60.skin.R1.83.R2.29.R3.63.P1.54	1.00852	4.44723	IRS
Trial60.skin.R1.42.R2.56.R3.85.P1.55	0.682684	5.59478	TAC-1
Trial60.skin.R1.54.R2.35.R3.73.P1.54	6.91251	6.83115	Medulla
Trial60.skin.R1.25.R2.53.R3.30.P1.56	4.73556	7.09182	TAC-1
Trial60.skin.R1.76.R2.04.R3.67.P1.54	3.19055	5.87998	TAC-1
Trial60.skin.R1.76.R2.71.R3.40.P1.53	1.36349	7.79184	IRS
Trial60.skin.R1.68.R2.51.R3.30.P1.54	2.19271	3.99689	TAC-1
Trial60.skin.R1.36.R2.55.R3.41.P1.55	-0.950443	5.1112	IRS
Trial60.skin.R1.87.R2.57.R3.64.P1.56	1.40356	7.54683	TAC-2
Trial60.skin.R1.02.R2.17.R3.41.P1.56	2.37494	2.46737	TAC-1
Trial60.skin.R1.87.R2.05.R3.90.P1.54	6.30804	2.87405	Hair Shaft-cuticle.cortex
Trial60.skin.R1.92.R2.33.R3.33.P1.55	2.86262	4.4012	TAC-2
Trial60.skin.R1.54.R2.27.R3.36.P1.53	2.24917	4.1846	TAC-2
Trial60.skin.R1.07.R2.87.R3.20.P1.56	1.48011	2.66179	TAC-1
Trial60.skin.R1.74.R2.27.R3.10.P1.53	8.45525	2.7476	Hair Shaft-cuticle.cortex
Trial60.skin.R1.07.R2.39.R3.23.P1.54	0.889121	2.668	TAC-1
Trial60.skin.R1.74.R2.66.R3.29.P1.54	4.81161	7.09185	Medulla
Trial60.skin.R1.65.R2.50.R3.37.P1.53	-0.533005	8.65129	TAC-2
Trial60.skin.R1.54.R2.23.R3.44.P1.53	-1.39389	6.92759	IRS
Trial60.skin.R1.12.R2.01.R3.21.P1.53	0.837345	4.09241	TAC-1
Trial60.skin.R1.75.R2.60.R3.38.P1.54	6.95517	2.81778	Hair Shaft-cuticle.cortex
Trial60.skin.R1.86.R2.83.R3.84.P1.53	-0.431188	5.08369	IRS
Trial60.skin.R1.54.R2.63.R3.56.P1.54	-1.38372	6.17051	IRS
Trial60.skin.R1.62.R2.53.R3.88.P1.54	8.45407	3.17455	Hair Shaft-cuticle.cortex
Trial60.skin.R1.88.R2.17.R3.60.P1.54	-0.607251	6.19344	IRS
Trial60.skin.R1.59.R2.77.R3.12.P1.55	5.9441	2.89054	Hair Shaft-cuticle.cortex
Trial60.skin.R1.36.R2.94.R3.16.P1.55	3.95897	4.53166	TAC-1
Trial60.skin.R1.90.R2.39.R3.52.P1.55	4.3511	4.00553	TAC-1
Trial60.skin.R1.94.R2.13.R3.60.P1.53	3.23063	3.00295	Hair Shaft-cuticle.cortex
Trial60.skin.R1.76.R2.89.R3.92.P1.54	-0.97742	7.41926	Medulla
Trial60.skin.R1.28.R2.24.R3.89.P1.56	-0.0122699	5.92853	TAC-1
Trial60.skin.R1.37.R2.06.R3.48.P1.54	6.89491	7.39488	Medulla
Trial60.skin.R1.71.R2.70.R3.42.P1.54	-1.46296	7.48277	TAC-2
Trial60.skin.R1.33.R2.53.R3.63.P1.54	7.78503	3.9546	TAC-1
Trial60.skin.R1.61.R2.05.R3.96.P1.55	0.825602	3.70725	TAC-1
Trial60.skin.R1.09.R2.03.R3.10.P1.56	4.55455	3.64223	TAC-1
Trial60.skin.R1.54.R2.94.R3.49.P1.54	0.275618	4.90325	TAC-1
Trial60.skin.R1.60.R2.07.R3.14.P1.55	3.45185	6.40643	TAC-1
Trial60.skin.R1.40.R2.77.R3.52.P1.54	0.111109	3.2285	TAC-1
Trial60.skin.R1.44.R2.41.R3.89.P1.54	0.0413726	3.27696	TAC-1
Trial60.skin.R1.85.R2.45.R3.56.P1.55	4.29692	3.30698	TAC-1
Trial60.skin.R1.40.R2.26.R3.58.P1.55	6.94458	7.51972	Medulla
Trial60.skin.R1.07.R2.01.R3.08.P1.56	3.54944	4.38269	TAC-1
Trial60.skin.R1.63.R2.80.R3.71.P1.54	4.19244	6.44067	TAC-1
Trial60.skin.R1.39.R2.64.R3.17.P1.55	2.64933	7.05742	TAC-1
Trial60.skin.R1.46.R2.06.R3.53.P1.54	-0.568253	7.98375	TAC-2
Trial60.skin.R1.90.R2.64.R3.60.P1.53	6.36539	6.16914	Medulla
Trial60.skin.R1.77.R2.52.R3.61.P1.55	8.17036	2.7223	Hair Shaft-cuticle.cortex
Trial60.skin.R1.56.R2.03.R3.03.P1.53	5.96358	7.31487	Medulla
Trial60.skin.R1.34.R2.91.R3.37.P1.56	-0.448039	7.76881	Medulla
Trial60.skin.R1.32.R2.73.R3.02.P1.53	7.35729	3.36715	Hair Shaft-cuticle.cortex
Trial60.skin.R1.30.R2.24.R3.86.P1.55	3.60738	2.93576	TAC-2
Trial60.skin.R1.28.R2.17.R3.08.P1.54	6.49947	6.79359	Medulla
Trial60.skin.R1.58.R2.50.R3.96.P1.54	8.12211	2.46592	Hair Shaft-cuticle.cortex
Trial60.skin.R1.31.R2.27.R3.05.P1.56	-0.655833	8.18139	TAC-2
Trial60.skin.R1.27.R2.76.R3.85.P1.53	-0.297797	3.93875	TAC-1
Trial60.skin.R1.54.R2.95.R3.63.P1.53	8.18808	2.91571	Hair Shaft-cuticle.cortex
Trial60.skin.R1.61.R2.51.R3.30.P1.53	5.1082	7.3682	Medulla
Trial60.skin.R1.48.R2.49.R3.04.P1.54	2.16982	6.22403	TAC-1
Trial60.skin.R1.61.R2.04.R3.70.P1.54	1.83144	2.39774	TAC-1
Trial60.skin.R1.53.R2.12.R3.11.P1.53	4.89308	5.16175	Medulla
Trial60.skin.R1.27.R2.05.R3.44.P1.56	6.19026	6.65894	Medulla
Trial60.skin.R1.61.R2.34.R3.83.P1.53	5.16103	3.73452	TAC-1
Trial60.skin.R1.30.R2.68.R3.61.P1.54	1.19657	2.49551	TAC-1
Trial60.skin.R1.74.R2.10.R3.60.P1.56	-0.155743	5.02457	TAC-1
Trial60.skin.R1.94.R2.06.R3.05.P1.56	4.11269	2.75939	TAC-2
Trial60.skin.R1.74.R2.37.R3.62.P1.56	0.871239	4.8788	TAC-1
Trial60.skin.R1.39.R2.33.R3.72.P1.55	4.34704	3.85002	TAC-1
Trial60.skin.R1.56.R2.03.R3.05.P1.54	2.94909	3.44951	TAC-1
Trial60.skin.R1.70.R2.09.R3.74.P1.56	2.56735	3.49322	TAC-1
Trial60.skin.R1.82.R2.75.R3.22.P1.56	0.924743	7.86285	Medulla
Trial60.skin.R1.09.R2.96.R3.15.P1.53	4.29743	3.12223	TAC-1
Trial60.skin.R1.66.R2.42.R3.11.P1.53	-0.592416	7.02721	IRS
Trial60.skin.R1.49.R2.65.R3.14.P1.56	4.90146	3.62575	Hair Shaft-cuticle.cortex
Trial60.skin.R1.60.R2.24.R3.95.P1.54	0.745603	2.33552	TAC-1
Trial60.skin.R1.72.R2.45.R3.88.P1.56	6.44149	6.44315	Medulla
Trial60.skin.R1.42.R2.92.R3.38.P1.55	-0.598822	4.55945	TAC-2
Trial60.skin.R1.32.R2.32.R3.55.P1.54	-0.851504	6.07793	TAC-1
Trial60.skin.R1.58.R2.53.R3.64.P1.55	6.20586	6.27036	Medulla
Trial60.skin.R1.32.R2.14.R3.36.P1.54	-0.502656	8.33864	TAC-2
Trial60.skin.R1.05.R2.28.R3.14.P1.56	1.20507	2.71369	TAC-1
Trial60.skin.R1.93.R2.35.R3.01.P1.54	0.908482	3.22074	TAC-1
Trial60.skin.R1.29.R2.67.R3.22.P1.56	3.25658	6.33439	TAC-2
Trial60.skin.R1.73.R2.56.R3.71.P1.55	2.38921	6.96903	TAC-1
Trial60.skin.R1.62.R2.85.R3.68.P1.55	5.27265	4.48925	TAC-1
Trial60.skin.R1.90.R2.77.R3.66.P1.54	-0.014746	5.12368	TAC-1
Trial60.skin.R1.91.R2.28.R3.83.P1.53	6.13872	2.99348	Hair Shaft-cuticle.cortex
Trial60.skin.R1.30.R2.07.R3.62.P1.55	-0.599318	6.72945	IRS
Trial60.skin.R1.49.R2.22.R3.14.P1.54	1.48153	7.6698	TAC-2
Trial60.skin.R1.85.R2.47.R3.01.P1.56	7.31439	2.27106	Hair Shaft-cuticle.cortex
Trial60.skin.R1.41.R2.42.R3.89.P1.56	6.11996	3.24762	TAC-2
Trial60.skin.R1.53.R2.56.R3.73.P1.54	1.15956	7.45305	IRS
Trial60.skin.R1.05.R2.74.R3.82.P1.55	6.80463	3.35111	Hair Shaft-cuticle.cortex
Trial60.skin.R1.17.R2.39.R3.66.P1.54	7.12809	3.20754	Hair Shaft-cuticle.cortex
Trial60.skin.R1.60.R2.14.R3.80.P1.54	0.856143	2.49559	TAC-1
Trial60.skin.R1.44.R2.79.R3.08.P1.53	3.96213	2.6802	TAC-2
Trial60.skin.R1.74.R2.28.R3.33.P1.54	-0.0232454	3.56205	TAC-1
Trial60.skin.R1.92.R2.17.R3.20.P1.56	3.92378	4.06964	TAC-1
Trial60.skin.R1.70.R2.28.R3.55.P1.54	1.43737	5.00369	TAC-1
Trial60.skin.R1.06.R2.18.R3.86.P1.54	3.7146	2.93241	TAC-2
Trial60.skin.R1.73.R2.18.R3.60.P1.56	8.39794	3.16911	Hair Shaft-cuticle.cortex
Trial60.skin.R1.75.R2.35.R3.62.P1.55	-0.715326	4.47701	TAC-1
Trial60.skin.R1.69.R2.27.R3.09.P1.56	0.0699837	5.16796	TAC-1
Trial60.skin.R1.57.R2.32.R3.89.P1.56	8.22301	2.86135	Hair Shaft-cuticle.cortex
Trial60.skin.R1.81.R2.32.R3.80.P1.53	3.4121	3.80707	TAC-2
Trial60.skin.R1.96.R2.85.R3.55.P1.54	1.04158	2.69458	TAC-1
Trial60.skin.R1.74.R2.32.R3.08.P1.53	6.29984	2.941	TAC-2
Trial60.skin.R1.77.R2.94.R3.65.P1.53	6.32346	6.24884	Medulla
Trial60.skin.R1.15.R2.46.R3.96.P1.54	1.94221	6.17731	TAC-1
Trial60.skin.R1.94.R2.78.R3.22.P1.54	4.23879	4.10661	TAC-2
Trial60.skin.R1.64.R2.62.R3.20.P1.56	6.66884	3.22727	Hair Shaft-cuticle.cortex
Trial60.skin.R1.71.R2.71.R3.17.P1.55	0.714198	2.40718	TAC-1
Trial60.skin.R1.35.R2.26.R3.84.P1.54	2.24801	2.47809	TAC-1
Trial60.skin.R1.19.R2.78.R3.09.P1.53	-0.208724	7.87665	IRS
Trial60.skin.R1.59.R2.87.R3.22.P1.53	7.05014	3.37684	Hair Shaft-cuticle.cortex
Trial60.skin.R1.58.R2.23.R3.29.P1.55	-0.220197	3.75289	TAC-1
Trial60.skin.R1.88.R2.18.R3.44.P1.54	1.47535	5.72814	TAC-2
Trial60.skin.R1.04.R2.36.R3.08.P1.55	-0.380729	6.78799	IRS
Trial60.skin.R1.47.R2.37.R3.13.P1.53	2.51491	5.18077	TAC-2
Trial60.skin.R1.50.R2.47.R3.71.P1.53	-0.349226	7.51268	IRS
Trial60.skin.R1.41.R2.25.R3.73.P1.55	6.79798	2.8968	Hair Shaft-cuticle.cortex
Trial60.skin.R1.17.R2.20.R3.88.P1.55	3.36566	6.24433	TAC-1
Trial60.skin.R1.52.R2.81.R3.03.P1.53	3.05341	3.05664	TAC-1
Trial60.skin.R1.81.R2.22.R3.42.P1.53	0.991545	2.87344	TAC-1
Trial60.skin.R1.91.R2.04.R3.22.P1.54	6.9771	7.05585	Medulla
Trial60.skin.R1.01.R2.67.R3.95.P1.54	-0.593604	8.70023	TAC-2
Trial60.skin.R1.45.R2.85.R3.11.P1.53	-0.00568054	4.34979	TAC-1
Trial60.skin.R1.19.R2.05.R3.31.P1.54	6.29767	7.03284	Medulla
Trial60.skin.R1.16.R2.59.R3.24.P1.55	3.57456	3.77811	TAC-2
Trial60.skin.R1.25.R2.32.R3.13.P1.56	4.01712	4.23616	TAC-1
Trial60.skin.R1.64.R2.93.R3.13.P1.56	0.610999	2.92301	TAC-1
Trial60.skin.R1.68.R2.07.R3.95.P1.54	1.06588	3.1891	TAC-1
Trial60.skin.R1.38.R2.71.R3.87.P1.54	4.31604	6.06155	TAC-1
Trial60.skin.R1.41.R2.38.R3.78.P1.53	3.35363	6.34891	IRS
Trial60.skin.R1.13.R2.61.R3.60.P1.53	-1.35105	6.13539	IRS
Trial60.skin.R1.47.R2.23.R3.44.P1.56	0.618681	2.85226	TAC-1
Trial60.skin.R1.34.R2.46.R3.09.P1.56	3.13076	2.90807	TAC-1
Trial60.skin.R1.67.R2.45.R3.44.P1.56	-0.601972	5.02854	TAC-2
Trial60.skin.R1.30.R2.96.R3.88.P1.53	5.11091	3.98568	TAC-1
Trial60.skin.R1.32.R2.79.R3.22.P1.55	5.31474	4.63354	Medulla
Trial60.skin.R1.60.R2.16.R3.69.P1.56	7.99623	4.43601	Hair Shaft-cuticle.cortex
Trial60.skin.R1.20.R2.80.R3.45.P1.55	-1.46241	6.73405	IRS
Trial60.skin.R1.89.R2.01.R3.01.P1.53	5.0198	4.51287	TAC-1
Trial60.skin.R1.59.R2.21.R3.81.P1.56	8.24242	3.06029	Hair Shaft-cuticle.cortex
Trial60.skin.R1.67.R2.29.R3.60.P1.53	6.61285	2.83031	Hair Shaft-cuticle.cortex
Trial60.skin.R1.81.R2.08.R3.83.P1.55	-0.128375	3.84102	TAC-1
Trial60.skin.R1.71.R2.09.R3.64.P1.53	3.39848	6.23661	TAC-1
Trial60.skin.R1.41.R2.70.R3.28.P1.55	3.39176	6.47695	TAC-1
Trial60.skin.R1.29.R2.58.R3.94.P1.55	6.72612	2.75651	Hair Shaft-cuticle.cortex
Trial60.skin.R1.27.R2.26.R3.23.P1.53	-0.616988	6.93362	IRS
Trial60.skin.R1.19.R2.26.R3.02.P1.55	6.60985	3.56799	Hair Shaft-cuticle.cortex
Trial60.skin.R1.94.R2.46.R3.78.P1.55	-1.19301	6.70021	IRS
Trial60.skin.R1.38.R2.43.R3.82.P1.55	0.418436	6.2651	TAC-2
Trial60.skin.R1.88.R2.50.R3.23.P1.53	0.0578766	7.62383	TAC-2
Trial60.skin.R1.88.R2.05.R3.72.P1.54	0.681565	3.62197	TAC-1
Trial60.skin.R1.58.R2.34.R3.60.P1.56	0.456768	5.4754	TAC-1
Trial60.skin.R1.35.R2.09.R3.23.P1.56	0.303191	5.42807	TAC-1
Trial60.skin.R1.24.R2.70.R3.17.P1.56	2.85395	3.56816	TAC-1
Trial60.skin.R1.08.R2.56.R3.10.P1.55	0.198036	5.69427	Medulla
Trial60.skin.R1.42.R2.63.R3.20.P1.54	3.18306	3.34264	TAC-1
Trial60.skin.R1.47.R2.23.R3.32.P1.54	6.72966	6.77711	Medulla
Trial60.skin.R1.57.R2.15.R3.33.P1.56	3.51152	3.99908	TAC-1
Trial60.skin.R1.88.R2.82.R3.38.P1.55	3.23085	7.17797	Hair Shaft-cuticle.cortex
Trial60.skin.R1.85.R2.82.R3.41.P1.53	0.924054	2.84006	TAC-1
Trial60.skin.R1.20.R2.17.R3.77.P1.55	4.10072	5.55495	TAC-1
Trial60.skin.R1.36.R2.64.R3.33.P1.56	4.06004	5.71737	TAC-1
Trial60.skin.R1.14.R2.24.R3.81.P1.56	6.27129	6.23078	Medulla
Trial60.skin.R1.82.R2.33.R3.64.P1.56	0.834476	3.54436	TAC-1
Trial60.skin.R1.57.R2.45.R3.74.P1.56	-0.172779	8.5194	TAC-1
Trial60.skin.R1.29.R2.28.R3.63.P1.56	3.32608	4.69995	TAC-1
Trial60.skin.R1.96.R2.53.R3.80.P1.53	6.59601	6.39616	Medulla
Trial60.skin.R1.65.R2.63.R3.16.P1.55	4.08776	5.87824	TAC-1
Trial60.skin.R1.47.R2.72.R3.65.P1.54	5.52782	2.92788	Hair Shaft-cuticle.cortex
Trial60.skin.R1.44.R2.63.R3.51.P1.54	-0.857367	4.92756	TAC-1
Trial60.skin.R1.96.R2.13.R3.49.P1.54	1.82615	2.25529	TAC-1
Trial60.skin.R1.81.R2.19.R3.72.P1.54	1.92737	7.30165	Medulla
Trial60.skin.R1.46.R2.87.R3.70.P1.55	4.38543	3.43471	TAC-1
Trial60.skin.R1.20.R2.94.R3.20.P1.54	4.72662	4.60292	TAC-1
Trial60.skin.R1.41.R2.36.R3.03.P1.55	2.6831	4.54241	TAC-1
Trial60.skin.R1.73.R2.50.R3.67.P1.55	1.09742	2.65364	TAC-1
Trial60.skin.R1.63.R2.40.R3.31.P1.55	3.18892	4.04878	TAC-2
Trial60.skin.R1.48.R2.28.R3.41.P1.54	1.89631	6.80001	IRS
Trial60.skin.R1.45.R2.83.R3.84.P1.53	5.8187	4.01251	Hair Shaft-cuticle.cortex
Trial60.skin.R1.24.R2.69.R3.26.P1.55	-0.0524506	3.72132	TAC-1
Trial60.skin.R1.08.R2.23.R3.59.P1.54	-1.05815	7.06497	TAC-2
Trial60.skin.R1.54.R2.03.R3.16.P1.55	5.0859	3.99421	Hair Shaft-cuticle.cortex
Trial60.skin.R1.38.R2.21.R3.42.P1.53	1.69653	7.32912	IRS
Trial60.skin.R1.36.R2.86.R3.35.P1.54	3.80791	2.52037	TAC-2
Trial60.skin.R1.96.R2.73.R3.90.P1.54	0.173449	4.40907	TAC-1
Trial60.skin.R1.82.R2.83.R3.76.P1.55	2.71496	4.66371	TAC-1
Trial60.skin.R1.20.R2.32.R3.24.P1.54	6.36295	3.39928	Hair Shaft-cuticle.cortex
Trial60.skin.R1.40.R2.14.R3.66.P1.54	1.56009	3.5779	TAC-1
Trial60.skin.R1.56.R2.32.R3.51.P1.54	3.37697	3.92543	TAC-2
Trial60.skin.R1.87.R2.22.R3.68.P1.54	5.5297	7.348	Medulla
Trial60.skin.R1.68.R2.77.R3.16.P1.54	0.727762	2.67912	TAC-1
Trial60.skin.R1.74.R2.56.R3.32.P1.55	0.517992	4.88893	IRS
Trial60.skin.R1.79.R2.70.R3.59.P1.54	4.29016	4.19347	Hair Shaft-cuticle.cortex
Trial60.skin.R1.77.R2.10.R3.21.P1.54	3.14659	4.04513	TAC-2
Trial60.skin.R1.94.R2.57.R3.23.P1.55	2.8298	4.10601	TAC-1
Trial60.skin.R1.63.R2.14.R3.28.P1.55	2.56779	7.09202	TAC-1
Trial60.skin.R1.22.R2.03.R3.68.P1.53	3.12485	2.88493	TAC-1
Trial60.skin.R1.55.R2.49.R3.45.P1.56	3.48645	2.59849	TAC-2
Trial60.skin.R1.70.R2.54.R3.42.P1.55	3.15115	4.28001	TAC-1
Trial60.skin.R1.87.R2.48.R3.18.P1.56	6.25025	7.08627	Medulla
Trial60.skin.R1.57.R2.82.R3.25.P1.55	6.05146	6.12687	Medulla
Trial60.skin.R1.53.R2.25.R3.52.P1.54	0.27548	3.08177	TAC-1
Trial60.skin.R1.18.R2.29.R3.62.P1.53	-0.0625227	7.88754	Medulla
Trial60.skin.R1.83.R2.90.R3.82.P1.55	3.83663	3.00778	TAC-2
Trial60.skin.R1.56.R2.23.R3.39.P1.54	2.96472	4.13517	TAC-1
Trial60.skin.R1.30.R2.81.R3.62.P1.54	4.73045	3.80094	Hair Shaft-cuticle.cortex
Trial60.skin.R1.85.R2.17.R3.85.P1.53	3.80753	2.71688	TAC-2
Trial60.skin.R1.11.R2.40.R3.62.P1.56	-0.175206	7.96239	Medulla
Trial60.skin.R1.75.R2.67.R3.30.P1.53	3.59274	6.25543	TAC-1
Trial60.skin.R1.14.R2.63.R3.80.P1.55	2.43486	3.49219	TAC-1
Trial60.skin.R1.55.R2.59.R3.66.P1.53	-1.1971	7.53626	IRS
Trial60.skin.R1.54.R2.21.R3.25.P1.55	6.38103	7.31171	Medulla
Trial60.skin.R1.59.R2.60.R3.94.P1.54	7.62145	3.24971	Hair Shaft-cuticle.cortex
Trial60.skin.R1.31.R2.09.R3.43.P1.55	0.438667	3.06269	TAC-1
Trial60.skin.R1.65.R2.71.R3.63.P1.56	8.65149	3.08338	Hair Shaft-cuticle.cortex
Trial60.skin.R1.83.R2.89.R3.89.P1.54	-0.722757	7.07865	IRS
Trial60.skin.R1.39.R2.72.R3.02.P1.55	7.90764	3.21777	Hair Shaft-cuticle.cortex
Trial60.skin.R1.88.R2.96.R3.82.P1.55	0.74306	7.80058	TAC-2
Trial60.skin.R1.59.R2.13.R3.53.P1.56	3.49998	5.76872	TAC-1
Trial60.skin.R1.49.R2.47.R3.59.P1.55	-1.10957	6.88686	IRS
Trial60.skin.R1.56.R2.35.R3.21.P1.55	3.32657	6.20711	TAC-1
Trial60.skin.R1.25.R2.23.R3.68.P1.54	3.51463	3.80167	TAC-2
Trial60.skin.R1.86.R2.75.R3.20.P1.54	1.12118	2.59896	TAC-1
Trial60.skin.R1.05.R2.18.R3.89.P1.55	2.04174	3.54141	TAC-1
Trial60.skin.R1.85.R2.47.R3.37.P1.54	4.08072	3.72876	Hair Shaft-cuticle.cortex
Trial60.skin.R1.95.R2.28.R3.65.P1.53	-1.05949	7.31046	IRS
Trial60.skin.R1.59.R2.35.R3.51.P1.54	3.47861	5.90906	TAC-1
Trial60.skin.R1.48.R2.54.R3.01.P1.53	6.97889	7.4429	Medulla
Trial60.skin.R1.64.R2.34.R3.52.P1.54	6.92939	3.05515	Hair Shaft-cuticle.cortex
Trial60.skin.R1.14.R2.32.R3.06.P1.55	3.47994	2.94212	TAC-2
Trial60.skin.R1.13.R2.53.R3.67.P1.53	8.51834	3.25921	Hair Shaft-cuticle.cortex
Trial60.skin.R1.44.R2.62.R3.38.P1.53	5.17563	7.29263	Medulla
Trial60.skin.R1.09.R2.78.R3.89.P1.54	5.13868	3.44578	Hair Shaft-cuticle.cortex
Trial60.skin.R1.58.R2.96.R3.68.P1.55	0.594969	5.22451	TAC-1
Trial60.skin.R1.11.R2.40.R3.78.P1.54	1.14433	2.09688	TAC-1
Trial60.skin.R1.31.R2.04.R3.91.P1.55	-1.4745	6.41424	Medulla
Trial60.skin.R1.44.R2.14.R3.78.P1.54	3.49197	3.29649	TAC-2
Trial60.skin.R1.88.R2.89.R3.70.P1.56	8.36861	2.50474	Hair Shaft-cuticle.cortex
Trial60.skin.R1.62.R2.22.R3.30.P1.53	4.70855	5.00189	TAC-1
Trial60.skin.R1.66.R2.94.R3.91.P1.53	5.14569	4.54843	Medulla
Trial60.skin.R1.65.R2.43.R3.18.P1.56	0.879901	2.16171	TAC-1
Trial60.skin.R1.28.R2.39.R3.09.P1.55	0.137714	7.40581	TAC-1
Trial60.skin.R1.27.R2.42.R3.13.P1.56	0.514136	7.19137	Medulla
Trial60.skin.R1.71.R2.74.R3.79.P1.55	0.66733	3.08167	TAC-1
Trial60.skin.R1.53.R2.83.R3.35.P1.53	3.85996	4.14355	TAC-1
Trial60.skin.R1.49.R2.67.R3.64.P1.55	7.34874	2.29721	Hair Shaft-cuticle.cortex
Trial60.skin.R1.84.R2.56.R3.94.P1.54	5.47867	3.64615	TAC-1
Trial60.skin.R1.15.R2.13.R3.64.P1.54	5.04223	4.18482	TAC-1
Trial60.skin.R1.05.R2.96.R3.44.P1.55	0.864439	2.40578	TAC-1
Trial60.skin.R1.26.R2.15.R3.17.P1.55	2.46577	6.69218	TAC-1
Trial60.skin.R1.25.R2.63.R3.53.P1.54	5.96486	6.06454	Medulla
Trial60.skin.R1.46.R2.80.R3.20.P1.56	0.472928	5.8008	TAC-1
Trial60.skin.R1.62.R2.08.R3.41.P1.55	4.40942	2.99008	TAC-1
Trial60.skin.R1.16.R2.13.R3.91.P1.54	2.64507	6.63339	TAC-1
Trial60.skin.R1.62.R2.10.R3.18.P1.55	2.35556	7.16758	TAC-1
Trial60.skin.R1.66.R2.26.R3.36.P1.55	2.96438	3.70304	TAC-1
Trial60.skin.R1.75.R2.67.R3.62.P1.53	1.34984	3.0834	TAC-1
Trial60.skin.R1.26.R2.12.R3.67.P1.55	6.7395	7.27704	Medulla
Trial60.skin.R1.36.R2.67.R3.83.P1.56	2.45946	6.88279	TAC-1
Trial60.skin.R1.49.R2.29.R3.79.P1.54	1.38483	2.46617	TAC-1
Trial60.skin.R1.07.R2.88.R3.86.P1.53	4.77698	4.74923	TAC-1
Trial60.skin.R1.78.R2.53.R3.84.P1.55	0.0441302	6.80783	Medulla
Trial60.skin.R1.79.R2.06.R3.51.P1.55	2.42369	6.85835	TAC-1
Trial60.skin.R1.55.R2.89.R3.42.P1.54	0.845881	5.33728	TAC-1
Trial60.skin.R1.72.R2.80.R3.83.P1.53	6.19907	5.65502	Medulla
Trial60.skin.R1.79.R2.69.R3.18.P1.53	-1.51954	6.84878	IRS
Trial60.skin.R1.65.R2.20.R3.43.P1.54	-0.19309	3.62748	TAC-1
Trial60.skin.R1.08.R2.28.R3.40.P1.54	4.48224	4.17095	TAC-1
Trial60.skin.R1.59.R2.06.R3.30.P1.54	3.02731	5.94791	TAC-1
Trial60.skin.R1.29.R2.21.R3.26.P1.54	6.00394	6.89534	Medulla
Trial60.skin.R1.61.R2.49.R3.14.P1.54	7.92791	2.2191	Hair Shaft-cuticle.cortex
Trial60.skin.R1.92.R2.46.R3.22.P1.53	-1.41418	6.86478	IRS
Trial60.skin.R1.03.R2.50.R3.67.P1.54	2.09357	5.1594	TAC-1
Trial60.skin.R1.47.R2.57.R3.11.P1.53	4.15279	3.02774	TAC-1
Trial60.skin.R1.12.R2.93.R3.79.P1.54	-0.146706	7.92793	Medulla
Trial60.skin.R1.67.R2.06.R3.90.P1.54	7.59663	4.36004	Hair Shaft-cuticle.cortex
Trial60.skin.R1.08.R2.65.R3.33.P1.54	4.13448	3.65005	TAC-1
Trial60.skin.R1.57.R2.58.R3.15.P1.53	7.00358	2.8563	Hair Shaft-cuticle.cortex
Trial60.skin.R1.19.R2.93.R3.02.P1.54	3.71313	4.3346	TAC-1
Trial60.skin.R1.96.R2.48.R3.70.P1.54	-0.924861	6.88324	IRS
Trial60.skin.R1.46.R2.79.R3.22.P1.56	5.1586	3.82515	TAC-1
Trial60.skin.R1.03.R2.61.R3.01.P1.56	4.41699	3.85145	TAC-1
Trial60.skin.R1.54.R2.70.R3.36.P1.53	8.09281	4.24911	Hair Shaft-cuticle.cortex
Trial60.skin.R1.43.R2.10.R3.74.P1.53	4.53904	4.61604	Medulla
Trial60.skin.R1.93.R2.74.R3.02.P1.56	3.82833	4.51324	TAC-1
Trial60.skin.R1.70.R2.28.R3.36.P1.54	7.0104	7.09114	Medulla
Trial60.skin.R1.01.R2.59.R3.64.P1.53	0.494059	5.27626	TAC-1
Trial60.skin.R1.14.R2.41.R3.06.P1.55	-0.24129	7.6159	IRS
Trial60.skin.R1.85.R2.75.R3.90.P1.53	-0.604716	7.96445	IRS
Trial60.skin.R1.71.R2.43.R3.36.P1.54	2.63705	3.59906	TAC-1
Trial60.skin.R1.87.R2.24.R3.68.P1.53	-0.100655	7.63214	TAC-2
Trial60.skin.R1.85.R2.59.R3.41.P1.54	0.830997	7.93357	IRS
Trial60.skin.R1.18.R2.80.R3.09.P1.56	-1.02267	5.85222	TAC-1
Trial60.skin.R1.61.R2.62.R3.80.P1.54	3.69177	6.69278	TAC-1
Trial60.skin.R1.86.R2.06.R3.11.P1.54	0.659313	3.01063	TAC-1
Trial60.skin.R1.14.R2.66.R3.80.P1.54	6.0003	3.74898	TAC-1
Trial60.skin.R1.76.R2.70.R3.40.P1.54	6.7143	6.82831	Medulla
Trial60.skin.R1.62.R2.57.R3.16.P1.56	1.14716	8.09193	TAC-2
Trial60.skin.R1.46.R2.71.R3.60.P1.55	5.15167	3.69338	TAC-1
Trial60.skin.R1.43.R2.56.R3.20.P1.56	0.269801	6.78959	Medulla
Trial60.skin.R1.71.R2.75.R3.63.P1.54	0.314563	3.41307	TAC-1
Trial60.skin.R1.42.R2.19.R3.17.P1.55	3.89276	6.00751	TAC-1
Trial60.skin.R1.92.R2.05.R3.74.P1.54	0.791079	3.22189	TAC-1
Trial60.skin.R1.92.R2.10.R3.08.P1.55	-1.54675	6.67174	TAC-1
Trial60.skin.R1.80.R2.78.R3.85.P1.56	7.1549	3.04455	Hair Shaft-cuticle.cortex
Trial60.skin.R1.29.R2.01.R3.10.P1.56	-0.27769	6.74186	IRS
Trial60.skin.R1.95.R2.77.R3.46.P1.54	3.63022	3.4505	TAC-2
Trial60.skin.R1.43.R2.47.R3.05.P1.56	-0.0463785	3.5361	TAC-1
Trial60.skin.R1.25.R2.43.R3.81.P1.53	6.06326	6.2531	Medulla
Trial60.skin.R1.58.R2.64.R3.11.P1.56	2.78309	4.08421	TAC-1
Trial60.skin.R1.09.R2.31.R3.80.P1.56	-0.283385	7.01577	IRS
Trial60.skin.R1.33.R2.86.R3.15.P1.54	8.12022	3.10576	Hair Shaft-cuticle.cortex
Trial60.skin.R1.46.R2.14.R3.71.P1.54	2.21858	6.09676	TAC-1
Trial60.skin.R1.52.R2.30.R3.06.P1.56	4.00945	6.14606	TAC-1
Trial60.skin.R1.24.R2.30.R3.33.P1.55	-1.21831	5.56587	TAC-1
Trial60.skin.R1.53.R2.42.R3.82.P1.55	3.71635	2.82315	TAC-2
Trial60.skin.R1.76.R2.31.R3.29.P1.54	5.11904	5.1271	TAC-1
Trial60.skin.R1.25.R2.66.R3.67.P1.56	1.91359	4.27707	TAC-2
Trial60.skin.R1.79.R2.69.R3.39.P1.56	3.10917	6.75478	TAC-1
Trial60.skin.R1.91.R2.48.R3.21.P1.56	3.52685	6.57069	TAC-2
Trial60.skin.R1.68.R2.73.R3.95.P1.55	0.828818	5.27531	TAC-1
Trial60.skin.R1.34.R2.71.R3.94.P1.55	8.13533	3.16763	Hair Shaft-cuticle.cortex
Trial60.skin.R1.88.R2.65.R3.51.P1.54	5.33833	3.80126	TAC-1
Trial60.skin.R1.87.R2.60.R3.69.P1.54	0.295333	3.40564	TAC-1
Trial60.skin.R1.79.R2.58.R3.03.P1.54	5.35682	3.49144	Hair Shaft-cuticle.cortex
Trial60.skin.R1.27.R2.49.R3.26.P1.54	1.06615	7.64193	TAC-1
Trial60.skin.R1.39.R2.08.R3.37.P1.53	3.22765	7.33885	Medulla
Trial60.skin.R1.68.R2.05.R3.83.P1.56	4.11848	4.41789	TAC-1
Trial60.skin.R1.25.R2.95.R3.31.P1.54	4.0321	3.61037	TAC-1
Trial60.skin.R1.23.R2.40.R3.36.P1.55	1.21559	3.02824	TAC-1
Trial60.skin.R1.40.R2.74.R3.71.P1.53	6.21358	6.43277	Medulla
Trial60.skin.R1.27.R2.21.R3.06.P1.53	-0.381324	3.86636	TAC-1
Trial60.skin.R1.79.R2.13.R3.42.P1.55	1.66147	2.58258	TAC-1
Trial60.skin.R1.09.R2.94.R3.71.P1.53	-1.03059	7.89723	TAC-1
Trial60.skin.R1.55.R2.62.R3.73.P1.54	3.39672	2.79249	TAC-1
Trial60.skin.R1.74.R2.04.R3.01.P1.56	3.60614	3.85639	TAC-2
Trial60.skin.R1.46.R2.80.R3.28.P1.55	8.4277	3.02195	Hair Shaft-cuticle.cortex
Trial60.skin.R1.40.R2.74.R3.01.P1.53	7.61108	4.32955	Hair Shaft-cuticle.cortex
Trial60.skin.R1.37.R2.24.R3.29.P1.54	7.69754	2.95445	Hair Shaft-cuticle.cortex
Trial60.skin.R1.53.R2.33.R3.24.P1.55	3.92409	2.8311	TAC-2
Trial60.skin.R1.95.R2.53.R3.57.P1.54	5.12771	5.18128	TAC-1
Trial60.skin.R1.40.R2.76.R3.68.P1.54	0.583764	5.68551	TAC-1
Trial60.skin.R1.88.R2.50.R3.11.P1.53	0.256327	3.33175	TAC-1
Trial60.skin.R1.70.R2.63.R3.88.P1.54	0.628064	4.25442	IRS
Trial60.skin.R1.53.R2.67.R3.29.P1.56	-0.778645	6.38546	TAC-1
Trial60.skin.R1.09.R2.26.R3.80.P1.54	7.54174	2.61451	Hair Shaft-cuticle.cortex
Trial60.skin.R1.32.R2.56.R3.95.P1.55	2.53658	2.66973	TAC-1
Trial60.skin.R1.37.R2.85.R3.72.P1.54	5.56213	3.43595	Hair Shaft-cuticle.cortex
Trial60.skin.R1.22.R2.55.R3.65.P1.56	0.712977	4.85264	TAC-1
Trial60.skin.R1.56.R2.66.R3.21.P1.54	2.0444	7.06561	TAC-1
Trial60.skin.R1.62.R2.90.R3.94.P1.55	0.461245	5.16139	TAC-1
Trial60.skin.R1.23.R2.15.R3.82.P1.54	6.73625	2.74127	Hair Shaft-cuticle.cortex
Trial60.skin.R1.18.R2.55.R3.42.P1.55	1.50336	3.1533	TAC-1
Trial60.skin.R1.90.R2.06.R3.43.P1.53	4.67335	7.18795	Medulla
Trial60.skin.R1.92.R2.78.R3.64.P1.54	-1.03195	8.16088	TAC-1
Trial60.skin.R1.84.R2.13.R3.39.P1.56	0.948905	3.84765	TAC-1
Trial60.skin.R1.44.R2.18.R3.89.P1.54	3.80455	6.16816	TAC-2
Trial60.skin.R1.27.R2.38.R3.26.P1.54	-0.479517	8.47525	TAC-2
Trial60.skin.R1.02.R2.38.R3.44.P1.54	1.1905	3.42205	TAC-1
Trial60.skin.R1.59.R2.61.R3.20.P1.55	-0.824002	4.79356	TAC-1
Trial60.skin.R1.94.R2.26.R3.14.P1.55	0.201996	5.24035	TAC-1
Trial60.skin.R1.33.R2.48.R3.33.P1.56	2.3653	3.4976	TAC-1
Trial60.skin.R1.46.R2.64.R3.28.P1.55	4.9696	3.75627	Hair Shaft-cuticle.cortex
Trial60.skin.R1.39.R2.45.R3.64.P1.53	6.40219	6.15598	Medulla
Trial60.skin.R1.19.R2.91.R3.69.P1.55	7.06522	3.40319	Hair Shaft-cuticle.cortex
Trial60.skin.R1.29.R2.66.R3.66.P1.54	-0.95872	7.03224	TAC-1
Trial60.skin.R1.28.R2.36.R3.03.P1.55	5.45562	3.69331	TAC-1
Trial60.skin.R1.37.R2.13.R3.88.P1.55	4.22057	4.27986	Hair Shaft-cuticle.cortex
Trial60.skin.R1.33.R2.25.R3.10.P1.54	5.03086	4.97705	Medulla
Trial60.skin.R1.68.R2.40.R3.06.P1.53	-0.545661	6.03616	IRS
Trial60.skin.R1.53.R2.69.R3.65.P1.54	0.187131	5.35172	TAC-1
Trial60.skin.R1.01.R2.18.R3.95.P1.54	1.54245	2.47852	TAC-1
Trial60.skin.R1.90.R2.36.R3.70.P1.54	0.47546	4.31709	IRS
Trial60.skin.R1.30.R2.89.R3.16.P1.53	4.88716	6.69828	Medulla
Trial60.skin.R1.86.R2.70.R3.73.P1.54	0.0579566	3.28663	TAC-1
Trial60.skin.R1.47.R2.08.R3.78.P1.55	0.866771	8.05806	TAC-2
Trial60.skin.R1.45.R2.36.R3.32.P1.53	-0.642328	8.10865	TAC-2
Trial60.skin.R1.91.R2.22.R3.69.P1.53	-0.844655	8.10322	TAC-2
Trial60.skin.R1.39.R2.79.R3.35.P1.53	3.42596	2.6709	TAC-2
Trial60.skin.R1.22.R2.04.R3.31.P1.54	4.47276	4.69746	TAC-1
Trial60.skin.R1.12.R2.16.R3.60.P1.56	1.62293	2.57873	TAC-1
Trial60.skin.R1.05.R2.96.R3.28.P1.54	-0.700435	5.61802	TAC-1
Trial60.skin.R1.31.R2.05.R3.64.P1.53	6.71259	6.45552	Medulla
Trial60.skin.R1.95.R2.28.R3.48.P1.55	7.62858	2.69344	Hair Shaft-cuticle.cortex
Trial60.skin.R1.29.R2.75.R3.14.P1.53	2.51885	3.04697	TAC-1
Trial60.skin.R1.91.R2.94.R3.29.P1.53	6.92349	3.19588	Hair Shaft-cuticle.cortex
Trial60.skin.R1.89.R2.24.R3.08.P1.56	6.43081	3.09578	Hair Shaft-cuticle.cortex
Trial60.skin.R1.85.R2.21.R3.02.P1.56	3.98712	6.3974	TAC-1
Trial60.skin.R1.07.R2.52.R3.13.P1.53	1.23412	2.99022	TAC-1
Trial60.skin.R1.79.R2.58.R3.29.P1.56	1.4962	2.66566	TAC-1
Trial60.skin.R1.72.R2.40.R3.53.P1.55	5.04075	4.97958	TAC-1
Trial60.skin.R1.36.R2.22.R3.04.P1.54	8.74669	2.95641	Hair Shaft-cuticle.cortex
Trial60.skin.R1.91.R2.31.R3.79.P1.54	0.944531	4.30931	Medulla
Trial60.skin.R1.63.R2.42.R3.29.P1.56	2.94931	3.2441	TAC-1
Trial60.skin.R1.70.R2.47.R3.26.P1.55	2.50305	7.04084	TAC-2
Trial60.skin.R1.73.R2.94.R3.73.P1.55	-0.121791	7.79098	TAC-2
Trial60.skin.R1.75.R2.64.R3.51.P1.55	6.64763	6.38756	Medulla
Trial60.skin.R1.59.R2.68.R3.25.P1.54	5.8966	5.98745	Medulla
Trial60.skin.R1.46.R2.48.R3.50.P1.54	2.80373	3.90387	TAC-2
Trial60.skin.R1.49.R2.39.R3.43.P1.55	2.94156	3.51773	TAC-2
Trial60.skin.R1.55.R2.62.R3.20.P1.56	0.236716	3.67561	TAC-1
Trial60.skin.R1.83.R2.04.R3.22.P1.53	6.77118	3.50026	Hair Shaft-cuticle.cortex
Trial60.skin.R1.83.R2.96.R3.11.P1.55	2.73688	3.87751	TAC-1
Trial60.skin.R1.41.R2.39.R3.23.P1.54	3.17874	5.99	TAC-1
Trial60.skin.R1.50.R2.56.R3.03.P1.56	3.15485	3.0099	Hair Shaft-cuticle.cortex
Trial60.skin.R1.21.R2.34.R3.72.P1.56	1.04082	3.77554	TAC-1
Trial60.skin.R1.79.R2.71.R3.78.P1.55	0.836894	8.03631	TAC-2
Trial60.skin.R1.45.R2.31.R3.78.P1.54	1.61003	5.03363	TAC-2
Trial60.skin.R1.47.R2.90.R3.10.P1.54	1.27374	2.14777	TAC-1
Trial60.skin.R1.74.R2.04.R3.14.P1.54	4.77553	3.72997	TAC-1
Trial60.skin.R1.61.R2.69.R3.10.P1.54	1.44244	3.38616	TAC-1
Trial60.skin.R1.36.R2.20.R3.04.P1.54	5.50383	5.26054	TAC-1
Trial60.skin.R1.91.R2.63.R3.44.P1.53	5.58292	3.87022	TAC-1
Trial60.skin.R1.27.R2.13.R3.51.P1.55	0.0300806	3.33085	TAC-1
Trial60.skin.R1.24.R2.43.R3.52.P1.54	-0.726434	6.30235	TAC-1
Trial60.skin.R1.88.R2.78.R3.72.P1.53	2.30212	6.21808	TAC-1
Trial60.skin.R1.96.R2.21.R3.64.P1.54	3.51081	3.96375	TAC-1
Trial60.skin.R1.90.R2.76.R3.70.P1.56	7.81532	3.22487	Hair Shaft-cuticle.cortex
Trial60.skin.R1.74.R2.34.R3.20.P1.55	5.34322	4.6047	TAC-1
Trial60.skin.R1.73.R2.83.R3.08.P1.53	0.0524689	7.48015	Medulla
Trial60.skin.R1.65.R2.93.R3.69.P1.54	7.75261	3.11394	Hair Shaft-cuticle.cortex
Trial60.skin.R1.39.R2.62.R3.09.P1.55	4.55467	3.5835	Medulla
Trial60.skin.R1.55.R2.80.R3.21.P1.54	-1.09613	7.72745	TAC-2
Trial60.skin.R1.89.R2.53.R3.51.P1.54	3.95675	2.877	TAC-2
Trial60.skin.R1.35.R2.21.R3.16.P1.54	0.389148	5.90349	TAC-1
Trial60.skin.R1.85.R2.03.R3.22.P1.56	2.88656	6.88881	TAC-1
Trial60.skin.R1.03.R2.39.R3.20.P1.54	3.82427	2.60073	TAC-2
Trial60.skin.R1.80.R2.71.R3.09.P1.53	4.41949	3.24825	TAC-2
Trial60.skin.R1.03.R2.87.R3.41.P1.53	0.413056	3.82964	TAC-1
Trial60.skin.R1.59.R2.22.R3.84.P1.55	-0.206322	7.97702	Medulla
Trial60.skin.R1.31.R2.62.R3.03.P1.54	2.38468	5.69435	TAC-2
Trial60.skin.R1.95.R2.35.R3.18.P1.53	6.76272	2.5303	Hair Shaft-cuticle.cortex
Trial60.skin.R1.52.R2.58.R3.22.P1.55	2.99244	6.11323	TAC-1
Trial60.skin.R1.47.R2.31.R3.85.P1.54	0.0390829	4.63345	TAC-1
Trial60.skin.R1.52.R2.42.R3.25.P1.54	1.28535	2.68547	TAC-1
Trial60.skin.R1.88.R2.51.R3.47.P1.55	1.01332	2.24749	TAC-1
Trial60.skin.R1.72.R2.05.R3.05.P1.54	7.82657	3.19311	TAC-2
Trial60.skin.R1.31.R2.52.R3.48.P1.55	7.15893	2.89296	Hair Shaft-cuticle.cortex
Trial60.skin.R1.46.R2.53.R3.83.P1.54	3.90287	4.42558	TAC-1
Trial60.skin.R1.62.R2.74.R3.60.P1.56	7.36524	4.51682	Hair Shaft-cuticle.cortex
Trial60.skin.R1.03.R2.72.R3.18.P1.54	0.355439	6.0223	IRS
Trial60.skin.R1.51.R2.14.R3.58.P1.54	1.04197	2.93827	TAC-1
Trial60.skin.R1.95.R2.73.R3.08.P1.53	3.60944	4.42493	TAC-2
Trial60.skin.R1.77.R2.28.R3.28.P1.53	4.22347	2.6997	TAC-2
Trial60.skin.R1.93.R2.69.R3.86.P1.55	0.959541	2.22894	TAC-1
Trial60.skin.R1.72.R2.20.R3.42.P1.54	2.48111	3.94598	TAC-1
Trial60.skin.R1.49.R2.67.R3.29.P1.55	7.15902	3.40297	Hair Shaft-cuticle.cortex
Trial60.skin.R1.59.R2.69.R3.72.P1.56	3.21765	4.37696	TAC-2
Trial60.skin.R1.62.R2.55.R3.69.P1.53	1.01957	2.88484	TAC-1
Trial60.skin.R1.53.R2.73.R3.39.P1.56	1.61604	3.26807	TAC-1
Trial60.skin.R1.68.R2.35.R3.72.P1.54	2.2202	3.9412	TAC-1
Trial60.skin.R1.70.R2.28.R3.05.P1.53	-0.879307	4.81551	TAC-2
Trial60.skin.R1.81.R2.25.R3.78.P1.55	1.13716	2.15047	TAC-1
Trial60.skin.R1.05.R2.61.R3.20.P1.55	5.00874	3.25637	Hair Shaft-cuticle.cortex
Trial60.skin.R1.48.R2.71.R3.65.P1.56	-1.39072	7.05105	IRS
Trial60.skin.R1.28.R2.89.R3.81.P1.56	0.224582	6.48019	TAC-2
Trial60.skin.R1.33.R2.12.R3.22.P1.54	8.14133	2.75865	Hair Shaft-cuticle.cortex
Trial60.skin.R1.68.R2.91.R3.95.P1.55	4.23527	4.38939	TAC-1
Trial60.skin.R1.21.R2.01.R3.37.P1.53	8.18752	3.12909	Hair Shaft-cuticle.cortex
Trial60.skin.R1.36.R2.27.R3.40.P1.53	4.41711	6.3859	Medulla
Trial60.skin.R1.25.R2.08.R3.55.P1.55	4.68239	3.88917	TAC-1
Trial60.skin.R1.91.R2.30.R3.18.P1.56	-0.423048	8.17697	IRS
Trial60.skin.R1.62.R2.82.R3.67.P1.56	0.661767	6.43046	TAC-1
Trial60.skin.R1.45.R2.83.R3.29.P1.55	5.42774	4.93344	Medulla
Trial60.skin.R1.21.R2.13.R3.28.P1.53	0.168239	3.81779	TAC-1
Trial60.skin.R1.22.R2.44.R3.20.P1.56	2.12806	6.83916	TAC-1
Trial60.skin.R1.15.R2.87.R3.51.P1.54	6.92385	7.36306	Medulla
Trial60.skin.R1.28.R2.46.R3.41.P1.54	-1.46001	6.75408	IRS
Trial60.skin.R1.35.R2.68.R3.82.P1.55	1.02217	3.00982	TAC-1
Trial60.skin.R1.02.R2.76.R3.39.P1.56	7.0153	7.53566	Medulla
Trial60.skin.R1.33.R2.84.R3.80.P1.55	0.588295	4.7989	TAC-1
Trial60.skin.R1.67.R2.69.R3.72.P1.55	6.51432	7.45725	Medulla
Trial60.skin.R1.74.R2.39.R3.85.P1.53	-1.25813	5.62436	IRS
Trial60.skin.R1.69.R2.64.R3.18.P1.55	4.30466	6.5576	TAC-1
Trial60.skin.R1.83.R2.36.R3.18.P1.56	0.956298	3.24511	TAC-1
Trial60.skin.R1.64.R2.01.R3.46.P1.55	-0.90269	8.38968	TAC-2
Trial60.skin.R1.56.R2.14.R3.22.P1.54	1.40094	5.81353	TAC-1
Trial60.skin.R1.28.R2.08.R3.65.P1.53	1.26341	3.19329	TAC-1
Trial60.skin.R1.70.R2.49.R3.27.P1.54	2.00947	2.93092	TAC-1
Trial60.skin.R1.72.R2.77.R3.16.P1.54	-0.726245	8.66678	TAC-2
Trial60.skin.R1.91.R2.74.R3.06.P1.56	-0.460577	6.63467	IRS
Trial60.skin.R1.05.R2.80.R3.36.P1.54	7.38358	2.30023	Hair Shaft-cuticle.cortex
Trial60.skin.R1.32.R2.88.R3.01.P1.54	2.8041	4.71117	TAC-2
Trial60.skin.R1.35.R2.28.R3.87.P1.53	4.83502	7.32456	Medulla
Trial60.skin.R1.46.R2.56.R3.21.P1.55	-0.826211	4.96706	IRS
Trial60.skin.R1.95.R2.04.R3.84.P1.53	5.52459	3.38815	Hair Shaft-cuticle.cortex
Trial60.skin.R1.84.R2.67.R3.02.P1.53	3.37182	2.85257	TAC-1
Trial60.skin.R1.53.R2.53.R3.22.P1.56	0.566488	7.00221	TAC-2
Trial60.skin.R1.49.R2.72.R3.21.P1.54	1.81798	4.37005	TAC-2
Trial60.skin.R1.94.R2.42.R3.82.P1.56	1.45779	3.54845	TAC-1
Trial60.skin.R1.39.R2.56.R3.13.P1.55	1.3115	3.60895	TAC-1
Trial60.skin.R1.10.R2.25.R3.69.P1.55	5.35821	3.56485	TAC-1
Trial60.skin.R1.66.R2.58.R3.70.P1.53	5.12499	4.77759	Hair Shaft-cuticle.cortex
Trial60.skin.R1.93.R2.17.R3.84.P1.53	1.39368	7.8862	TAC-2
Trial60.skin.R1.56.R2.94.R3.05.P1.54	3.92313	2.62458	TAC-2
Trial60.skin.R1.91.R2.46.R3.92.P1.54	0.789026	2.68216	TAC-1
Trial60.skin.R1.52.R2.52.R3.35.P1.53	5.37663	5.12475	TAC-1
Trial60.skin.R1.04.R2.64.R3.14.P1.56	6.58618	2.90773	Hair Shaft-cuticle.cortex
Trial60.skin.R1.37.R2.04.R3.84.P1.53	-0.319538	7.48733	TAC-2
Trial60.skin.R1.72.R2.47.R3.83.P1.55	-0.603299	6.18444	IRS
Trial60.skin.R1.34.R2.38.R3.50.P1.54	7.95002	4.31665	Hair Shaft-cuticle.cortex
Trial60.skin.R1.48.R2.84.R3.88.P1.54	5.79279	7.01623	Medulla
Trial60.skin.R1.66.R2.83.R3.10.P1.56	1.38177	2.26523	TAC-1
Trial60.skin.R1.59.R2.44.R3.17.P1.53	5.92796	6.97733	Medulla
Trial60.skin.R1.91.R2.49.R3.26.P1.54	0.713934	3.94418	TAC-1
Trial60.skin.R1.77.R2.48.R3.29.P1.53	0.918933	2.81236	TAC-1
Trial60.skin.R1.08.R2.54.R3.68.P1.53	3.35573	2.84059	TAC-2
Trial60.skin.R1.92.R2.84.R3.84.P1.55	8.18967	2.69805	Hair Shaft-cuticle.cortex
Trial60.skin.R1.74.R2.17.R3.55.P1.54	-1.20986	7.43133	Medulla
Trial60.skin.R1.86.R2.58.R3.42.P1.55	7.94912	4.21249	Hair Shaft-cuticle.cortex
Trial60.skin.R1.53.R2.83.R3.50.P1.55	2.79389	2.62042	TAC-1
Trial60.skin.R1.06.R2.84.R3.70.P1.54	0.688667	3.54485	TAC-1
Trial60.skin.R1.79.R2.55.R3.41.P1.55	7.12859	2.24545	Hair Shaft-cuticle.cortex
Trial60.skin.R1.85.R2.15.R3.33.P1.56	5.236	3.72427	TAC-1
Trial60.skin.R1.77.R2.29.R3.05.P1.55	-1.00606	7.41289	IRS
Trial60.skin.R1.55.R2.89.R3.13.P1.53	-1.26727	7.17057	TAC-1
Trial60.skin.R1.64.R2.51.R3.46.P1.54	7.52471	3.34332	TAC-1
Trial60.skin.R1.86.R2.48.R3.12.P1.54	6.12033	6.27417	Medulla
Trial60.skin.R1.49.R2.22.R3.23.P1.54	1.74513	5.38698	TAC-1
Trial60.skin.R1.74.R2.90.R3.74.P1.53	5.18283	5.33571	Medulla
Trial60.skin.R1.70.R2.87.R3.51.P1.55	0.699554	3.0403	TAC-1
Trial60.skin.R1.63.R2.59.R3.14.P1.54	4.18544	2.89625	TAC-2
Trial60.skin.R1.33.R2.03.R3.41.P1.54	2.14498	3.22568	TAC-1
Trial60.skin.R1.71.R2.54.R3.52.P1.55	3.38753	2.9831	TAC-1
Trial60.skin.R1.08.R2.91.R3.26.P1.55	7.19645	4.51715	TAC-2
Trial60.skin.R1.78.R2.45.R3.26.P1.54	5.15051	4.0728	TAC-1
Trial60.skin.R1.33.R2.66.R3.60.P1.56	7.68357	2.87886	Hair Shaft-cuticle.cortex
Trial60.skin.R1.28.R2.79.R3.10.P1.54	0.640426	3.21387	TAC-1
Trial60.skin.R1.70.R2.26.R3.79.P1.55	4.98482	4.37214	TAC-1
Trial60.skin.R1.95.R2.18.R3.10.P1.53	6.6474	3.16713	Hair Shaft-cuticle.cortex
Trial60.skin.R1.87.R2.88.R3.90.P1.56	3.03721	6.86084	TAC-2
Trial60.skin.R1.87.R2.84.R3.85.P1.53	3.37797	6.14613	TAC-1
Trial60.skin.R1.47.R2.34.R3.90.P1.53	8.34995	2.5105	Hair Shaft-cuticle.cortex
Trial60.skin.R1.23.R2.66.R3.51.P1.54	6.74272	3.41764	Hair Shaft-cuticle.cortex
Trial60.skin.R1.61.R2.50.R3.40.P1.53	0.496053	5.04956	TAC-1
Trial60.skin.R1.90.R2.78.R3.38.P1.56	6.66805	3.22121	Hair Shaft-cuticle.cortex
Trial60.skin.R1.75.R2.43.R3.74.P1.54	0.346537	3.06715	TAC-1
Trial60.skin.R1.33.R2.39.R3.56.P1.54	7.16138	2.2137	Hair Shaft-cuticle.cortex
Trial60.skin.R1.11.R2.77.R3.15.P1.56	-1.08252	8.22002	TAC-2
Trial60.skin.R1.26.R2.88.R3.01.P1.54	0.137168	5.06538	TAC-1
Trial60.skin.R1.64.R2.51.R3.96.P1.54	6.26565	6.52854	Medulla
Trial60.skin.R1.57.R2.49.R3.51.P1.54	-0.765978	7.38883	TAC-2
Trial60.skin.R1.39.R2.63.R3.34.P1.53	1.70051	4.2035	TAC-2
Trial60.skin.R1.43.R2.42.R3.86.P1.56	7.38202	3.24697	Hair Shaft-cuticle.cortex
Trial60.skin.R1.87.R2.44.R3.28.P1.55	5.07021	3.92093	TAC-1
Trial60.skin.R1.27.R2.79.R3.60.P1.53	4.39996	4.84751	Hair Shaft-cuticle.cortex
Trial60.skin.R1.45.R2.15.R3.25.P1.54	6.35786	6.62195	Medulla
Trial60.skin.R1.07.R2.74.R3.22.P1.54	-0.102423	3.52977	TAC-1
Trial60.skin.R1.88.R2.39.R3.28.P1.54	6.30952	2.94437	Hair Shaft-cuticle.cortex
Trial60.skin.R1.39.R2.07.R3.11.P1.54	6.97769	7.08294	TAC-1
Trial60.skin.R1.60.R2.27.R3.29.P1.56	4.50517	3.18125	TAC-2
Trial60.skin.R1.89.R2.89.R3.02.P1.54	0.562422	3.0167	TAC-1
Trial60.skin.R1.25.R2.66.R3.80.P1.55	-0.85363	6.31206	TAC-1
Trial60.skin.R1.40.R2.13.R3.20.P1.56	-0.251634	3.79302	TAC-1
Trial60.skin.R1.36.R2.45.R3.06.P1.53	4.02561	3.66798	TAC-1
Trial60.skin.R1.09.R2.85.R3.02.P1.53	6.33395	6.13019	Medulla
Trial60.skin.R1.59.R2.91.R3.16.P1.56	-0.146222	7.90778	Medulla
Trial60.skin.R1.72.R2.83.R3.94.P1.55	1.59446	5.57155	TAC-2
Trial60.skin.R1.14.R2.60.R3.05.P1.53	6.06456	6.71355	Medulla
Trial60.skin.R1.36.R2.05.R3.86.P1.55	4.18287	2.58518	TAC-1
Trial60.skin.R1.37.R2.82.R3.95.P1.54	3.88876	2.99667	TAC-2
Trial60.skin.R1.30.R2.01.R3.90.P1.55	1.1393	7.5645	TAC-2
Trial60.skin.R1.12.R2.21.R3.13.P1.55	1.87024	2.83782	TAC-1
Trial60.skin.R1.69.R2.40.R3.69.P1.53	4.31499	4.83053	TAC-1
Trial60.skin.R1.40.R2.40.R3.77.P1.55	1.07173	3.79898	TAC-1
Trial60.skin.R1.06.R2.15.R3.18.P1.54	6.00645	6.68704	Medulla
Trial60.skin.R1.58.R2.06.R3.55.P1.54	1.13609	4.56771	TAC-1
Trial60.skin.R1.83.R2.19.R3.05.P1.54	2.39942	6.37552	TAC-1
Trial60.skin.R1.73.R2.70.R3.20.P1.54	6.87292	2.86852	Hair Shaft-cuticle.cortex
Trial60.skin.R1.51.R2.79.R3.79.P1.55	6.21683	6.68744	Medulla
Trial60.skin.R1.66.R2.17.R3.83.P1.54	3.6816	3.39317	TAC-1
Trial60.skin.R1.70.R2.26.R3.26.P1.54	-0.299522	8.14873	Medulla
Trial60.skin.R1.51.R2.75.R3.20.P1.55	2.53104	5.17344	TAC-2
Trial60.skin.R1.74.R2.90.R3.69.P1.54	0.180085	5.17147	TAC-1
Trial60.skin.R1.47.R2.37.R3.25.P1.54	1.96334	7.02921	TAC-1
Trial60.skin.R1.70.R2.20.R3.72.P1.54	4.95955	5.09098	TAC-1
Trial60.skin.R1.56.R2.73.R3.44.P1.56	3.71362	4.00054	TAC-1
Trial60.skin.R1.60.R2.58.R3.44.P1.55	-0.695792	8.6807	TAC-2
Trial60.skin.R1.67.R2.10.R3.68.P1.55	4.00048	6.44963	TAC-1
Trial60.skin.R1.49.R2.20.R3.83.P1.53	0.334653	7.56042	IRS
Trial60.skin.R1.40.R2.59.R3.78.P1.54	1.05481	7.50817	TAC-1
Trial60.skin.R1.31.R2.36.R3.94.P1.54	4.52599	3.35523	TAC-1
Trial60.skin.R1.15.R2.55.R3.37.P1.55	6.81781	2.9472	Hair Shaft-cuticle.cortex
Trial60.skin.R1.67.R2.86.R3.52.P1.55	-0.974981	5.26947	IRS
Trial60.skin.R1.74.R2.17.R3.76.P1.55	-0.991163	6.28618	IRS
Trial60.skin.R1.27.R2.63.R3.33.P1.54	-0.790399	5.78757	TAC-1
Trial60.skin.R1.36.R2.92.R3.25.P1.55	-0.0402901	6.12452	IRS
Trial60.skin.R1.15.R2.39.R3.89.P1.54	-0.0929348	6.10526	TAC-1
Trial60.skin.R1.04.R2.13.R3.35.P1.55	4.43994	3.30874	TAC-1
Trial60.skin.R1.01.R2.52.R3.08.P1.55	0.817327	3.13456	TAC-1
Trial60.skin.R1.75.R2.16.R3.42.P1.53	0.427826	5.30469	TAC-1
Trial60.skin.R1.14.R2.26.R3.68.P1.56	-0.308267	5.57763	TAC-1
Trial60.skin.R1.24.R2.26.R3.71.P1.54	-0.236119	8.51231	TAC-2
Trial60.skin.R1.50.R2.44.R3.65.P1.53	2.91808	5.67047	TAC-2
Trial60.skin.R1.33.R2.92.R3.36.P1.54	1.35002	2.21834	TAC-1
Trial60.skin.R1.21.R2.74.R3.49.P1.54	1.55522	5.27673	TAC-2
Trial60.skin.R1.42.R2.54.R3.11.P1.56	6.5152	7.2419	TAC-1
Trial60.skin.R1.81.R2.81.R3.43.P1.56	6.4736	2.90251	Hair Shaft-cuticle.cortex
Trial60.skin.R1.21.R2.67.R3.68.P1.56	-0.32463	8.40371	TAC-2
Trial60.skin.R1.78.R2.42.R3.90.P1.56	3.88108	3.74593	TAC-1
Trial60.skin.R1.72.R2.79.R3.13.P1.56	0.822843	2.93946	TAC-1
Trial60.skin.R1.17.R2.09.R3.62.P1.55	6.45392	3.22182	Hair Shaft-cuticle.cortex
Trial60.skin.R1.62.R2.80.R3.40.P1.55	1.04714	2.04928	TAC-1
Trial60.skin.R1.77.R2.30.R3.11.P1.53	0.862247	2.84938	Medulla
Trial60.skin.R1.91.R2.03.R3.64.P1.56	8.42795	3.23136	Hair Shaft-cuticle.cortex
Trial60.skin.R1.45.R2.33.R3.09.P1.54	-1.37213	7.2694	TAC-2
Trial60.skin.R1.26.R2.14.R3.92.P1.54	-1.11888	7.693	TAC-1
Trial60.skin.R1.69.R2.69.R3.56.P1.55	7.33637	4.29711	Hair Shaft-cuticle.cortex
Trial60.skin.R1.42.R2.83.R3.45.P1.53	3.44273	6.28085	TAC-1
[truncated: 4,437 more rows]

## Sheet: umap_cells_genes
	UMAP1	UMAP2	entity_anno
Trial60.skin.R1.02.R2.47.R3.02.P1.54	0.606863	3.15678	TAC-2
Trial60.skin.R1.51.R2.48.R3.30.P1.54	0.806484	4.53987	IRS
Trial60.skin.R1.64.R2.52.R3.11.P1.54	8.79403	7.50873	Medulla
Trial60.skin.R1.74.R2.04.R3.13.P1.55	0.732572	7.52282	TAC-1
Trial60.skin.R1.94.R2.40.R3.61.P1.55	7.3047	4.98161	Hair Shaft-cuticle.cortex
Trial60.skin.R1.29.R2.58.R3.71.P1.54	1.15034	9.17171	TAC-1
Trial60.skin.R1.46.R2.41.R3.46.P1.54	1.8826	8.8312	TAC-1
Trial60.skin.R1.30.R2.65.R3.70.P1.53	5.1086	4.6891	Hair Shaft-cuticle.cortex
Trial60.skin.R1.80.R2.46.R3.87.P1.54	6.33184	6.12055	Hair Shaft-cuticle.cortex
Trial60.skin.R1.44.R2.56.R3.51.P1.54	1.04403	9.1037	TAC-1
Trial60.skin.R1.39.R2.06.R3.01.P1.56	3.92108	8.63762	TAC-1
Trial60.skin.R1.88.R2.21.R3.72.P1.55	0.778343	7.91132	TAC-1
Trial60.skin.R1.93.R2.20.R3.44.P1.54	2.55143	5.25446	TAC-1
Trial60.skin.R1.74.R2.43.R3.44.P1.55	2.42411	9.27153	TAC-1
Trial60.skin.R1.73.R2.66.R3.48.P1.55	1.80639	9.17789	TAC-1
Trial60.skin.R1.62.R2.57.R3.71.P1.54	0.988436	8.60104	TAC-1
Trial60.skin.R1.38.R2.19.R3.15.P1.53	2.24903	8.62432	TAC-1
Trial60.skin.R1.79.R2.56.R3.62.P1.55	3.37315	6.97962	TAC-1
Trial60.skin.R1.57.R2.33.R3.05.P1.55	0.930572	8.71341	TAC-1
Trial60.skin.R1.24.R2.82.R3.41.P1.56	0.519121	6.65587	TAC-1
Trial60.skin.R1.02.R2.63.R3.90.P1.54	6.21697	5.9866	Hair Shaft-cuticle.cortex
Trial60.skin.R1.41.R2.45.R3.72.P1.56	0.503135	4.14805	TAC-2
Trial60.skin.R1.58.R2.91.R3.46.P1.54	0.0127126	4.50691	TAC-2
Trial60.skin.R1.49.R2.06.R3.73.P1.56	3.42192	7.44393	TAC-1
Trial60.skin.R1.69.R2.64.R3.77.P1.55	7.57269	4.01023	Hair Shaft-cuticle.cortex
Trial60.skin.R1.53.R2.21.R3.42.P1.53	7.59308	4.25611	Hair Shaft-cuticle.cortex
Trial60.skin.R1.80.R2.44.R3.71.P1.56	8.96073	7.88559	Medulla
Trial60.skin.R1.41.R2.67.R3.39.P1.55	0.703288	8.21368	TAC-1
Trial60.skin.R1.48.R2.58.R3.29.P1.54	1.41187	8.97424	TAC-1
Trial60.skin.R1.49.R2.52.R3.84.P1.54	9.06731	7.81752	Medulla
Trial60.skin.R1.59.R2.19.R3.03.P1.53	0.495325	5.25257	TAC-1
Trial60.skin.R1.67.R2.75.R3.74.P1.54	1.30479	3.98737	TAC-2
Trial60.skin.R1.07.R2.38.R3.69.P1.55	0.553824	2.7732	TAC-2
Trial60.skin.R1.36.R2.82.R3.43.P1.53	6.78211	4.56642	Hair Shaft-cuticle.cortex
Trial60.skin.R1.76.R2.68.R3.22.P1.53	1.43573	5.02512	TAC-1
Trial60.skin.R1.90.R2.89.R3.23.P1.54	-0.00299295	6.37564	IRS
Trial60.skin.R1.91.R2.52.R3.21.P1.55	0.277827	7.55299	TAC-1
Trial60.skin.R1.95.R2.48.R3.18.P1.55	-0.689939	4.58142	Medulla
Trial60.skin.R1.73.R2.55.R3.57.P1.55	0.394853	4.07299	Medulla
Trial60.skin.R1.73.R2.53.R3.85.P1.53	5.95635	5.84849	Hair Shaft-cuticle.cortex
Trial60.skin.R1.55.R2.75.R3.83.P1.55	5.99355	6.80372	TAC-1
Trial60.skin.R1.49.R2.45.R3.73.P1.54	4.62535	9.60292	TAC-2
Trial60.skin.R1.69.R2.27.R3.40.P1.56	4.35638	8.29474	TAC-1
Trial60.skin.R1.89.R2.81.R3.06.P1.53	1.89963	8.66474	TAC-1
Trial60.skin.R1.71.R2.10.R3.33.P1.53	1.35176	5.26524	TAC-2
Trial60.skin.R1.78.R2.09.R3.86.P1.53	6.80145	5.10286	Hair Shaft-cuticle.cortex
Trial60.skin.R1.11.R2.13.R3.12.P1.55	6.21204	8.17524	TAC-1
Trial60.skin.R1.73.R2.75.R3.22.P1.56	6.83272	7.97529	TAC-1
Trial60.skin.R1.45.R2.37.R3.88.P1.54	4.74148	8.91197	TAC-1
Trial60.skin.R1.31.R2.20.R3.83.P1.54	-0.366236	4.94774	IRS
Trial60.skin.R1.23.R2.77.R3.31.P1.55	0.578903	5.86421	TAC-1
Trial60.skin.R1.05.R2.52.R3.60.P1.53	0.493316	3.95599	IRS
Trial60.skin.R1.96.R2.06.R3.45.P1.53	5.82179	7.2398	Hair Shaft-cuticle.cortex
Trial60.skin.R1.82.R2.66.R3.89.P1.54	4.16166	7.43378	TAC-1
Trial60.skin.R1.76.R2.55.R3.01.P1.56	6.40486	6.16785	Hair Shaft-cuticle.cortex
Trial60.skin.R1.59.R2.55.R3.82.P1.54	4.00607	4.48517	TAC-1
Trial60.skin.R1.70.R2.29.R3.20.P1.54	2.90058	6.93748	TAC-2
Trial60.skin.R1.72.R2.55.R3.87.P1.53	4.72134	7.8438	TAC-2
Trial60.skin.R1.29.R2.86.R3.20.P1.53	7.37149	4.47687	Hair Shaft-cuticle.cortex
Trial60.skin.R1.68.R2.67.R3.42.P1.55	3.26809	8.16766	TAC-2
Trial60.skin.R1.89.R2.78.R3.82.P1.55	-0.666894	4.37972	Medulla
Trial60.skin.R1.42.R2.40.R3.68.P1.56	7.48059	8.47094	Medulla
Trial60.skin.R1.54.R2.88.R3.80.P1.56	-0.598706	4.53503	IRS
Trial60.skin.R1.40.R2.35.R3.14.P1.54	2.72362	6.79659	TAC-2
Trial60.skin.R1.95.R2.79.R3.38.P1.55	2.74866	9.44562	TAC-1
Trial60.skin.R1.05.R2.10.R3.22.P1.56	5.86524	6.39802	Hair Shaft-cuticle.cortex
Trial60.skin.R1.23.R2.15.R3.67.P1.53	6.15803	8.10915	TAC-1
Trial60.skin.R1.69.R2.74.R3.38.P1.55	5.29688	8.15203	Hair Shaft-cuticle.cortex
Trial60.skin.R1.88.R2.77.R3.91.P1.56	3.33359	9.17846	TAC-1
Trial60.skin.R1.70.R2.86.R3.47.P1.55	-0.158463	5.80562	IRS
Trial60.skin.R1.46.R2.76.R3.30.P1.56	3.93049	7.4359	Hair Shaft-cuticle.cortex
Trial60.skin.R1.20.R2.21.R3.35.P1.53	7.21504	4.92806	Hair Shaft-cuticle.cortex
Trial60.skin.R1.70.R2.42.R3.44.P1.55	1.88418	4.38306	IRS
Trial60.skin.R1.74.R2.41.R3.12.P1.54	4.71458	9.6335	TAC-2
Trial60.skin.R1.62.R2.04.R3.20.P1.53	1.91046	5.78253	Hair Shaft-cuticle.cortex
Trial60.skin.R1.26.R2.06.R3.48.P1.55	6.87177	5.91334	Hair Shaft-cuticle.cortex
Trial60.skin.R1.30.R2.01.R3.45.P1.53	3.98458	7.73271	TAC-2
Trial60.skin.R1.81.R2.34.R3.39.P1.54	5.61171	7.2792	Hair Shaft-cuticle.cortex
Trial60.skin.R1.48.R2.86.R3.85.P1.53	0.463825	3.89145	TAC-2
Trial60.skin.R1.95.R2.55.R3.28.P1.55	0.501414	4.16473	IRS
Trial60.skin.R1.64.R2.83.R3.77.P1.55	3.51865	4.37375	TAC-1
Trial60.skin.R1.52.R2.65.R3.41.P1.54	0.846071	4.34751	TAC-2
Trial60.skin.R1.44.R2.21.R3.02.P1.56	4.74824	9.3283	TAC-1
Trial60.skin.R1.60.R2.49.R3.91.P1.55	5.23236	8.3849	TAC-1
Trial60.skin.R1.28.R2.11.R3.48.P1.55	2.15137	4.70954	TAC-1
Trial60.skin.R1.16.R2.29.R3.92.P1.55	4.102	7.54267	Hair Shaft-cuticle.cortex
Trial60.skin.R1.45.R2.28.R3.10.P1.53	8.02794	8.42031	Medulla
Trial60.skin.R1.25.R2.52.R3.39.P1.54	1.32912	8.92421	TAC-1
Trial60.skin.R1.22.R2.91.R3.74.P1.55	-0.231353	4.46096	IRS
Trial60.skin.R1.37.R2.39.R3.61.P1.53	0.145887	6.94639	TAC-1
Trial60.skin.R1.78.R2.18.R3.44.P1.53	1.14061	4.58743	TAC-2
Trial60.skin.R1.67.R2.54.R3.10.P1.55	3.13429	4.68665	TAC-1
Trial60.skin.R1.86.R2.87.R3.39.P1.56	-0.19489	4.2219	IRS
Trial60.skin.R1.70.R2.93.R3.69.P1.54	6.72086	8.21723	TAC-1
Trial60.skin.R1.96.R2.61.R3.08.P1.53	4.93492	9.8246	TAC-2
Trial60.skin.R1.61.R2.11.R3.08.P1.56	3.27534	6.90839	TAC-1
Trial60.skin.R1.85.R2.37.R3.45.P1.54	3.21392	5.01361	TAC-1
Trial60.skin.R1.34.R2.11.R3.32.P1.54	8.37476	8.25029	Medulla
Trial60.skin.R1.91.R2.15.R3.45.P1.54	0.826235	5.94434	TAC-1
Trial60.skin.R1.96.R2.10.R3.36.P1.55	0.125343	4.46241	IRS
Trial60.skin.R1.03.R2.26.R3.18.P1.55	5.3781	8.41387	TAC-1
Trial60.skin.R1.33.R2.37.R3.36.P1.53	0.312521	4.1612	Medulla
Trial60.skin.R1.61.R2.78.R3.83.P1.53	4.66901	9.58649	TAC-2
Trial60.skin.R1.46.R2.36.R3.31.P1.56	2.74431	7.15963	TAC-2
Trial60.skin.R1.90.R2.66.R3.61.P1.54	-0.199577	3.96976	IRS
Trial60.skin.R1.29.R2.33.R3.69.P1.56	7.29459	5.1698	Hair Shaft-cuticle.cortex
Trial60.skin.R1.11.R2.04.R3.37.P1.54	4.89841	9.68763	TAC-2
Trial60.skin.R1.83.R2.55.R3.39.P1.54	0.443322	6.7133	IRS
Trial60.skin.R1.90.R2.14.R3.80.P1.53	-0.093942	5.63055	IRS
Trial60.skin.R1.69.R2.61.R3.61.P1.55	0.57574	6.39749	TAC-1
Trial60.skin.R1.76.R2.74.R3.52.P1.54	0.74031	4.83876	TAC-2
Trial60.skin.R1.49.R2.50.R3.78.P1.55	3.86852	9.28829	TAC-1
Trial60.skin.R1.15.R2.16.R3.01.P1.55	0.767485	5.9244	TAC-1
Trial60.skin.R1.40.R2.56.R3.77.P1.54	1.30168	7.91362	TAC-1
Trial60.skin.R1.75.R2.09.R3.42.P1.53	0.937037	4.44886	TAC-2
Trial60.skin.R1.18.R2.87.R3.59.P1.55	3.25716	5.17164	TAC-1
Trial60.skin.R1.27.R2.31.R3.57.P1.54	0.137336	5.45366	TAC-1
Trial60.skin.R1.44.R2.82.R3.76.P1.54	2.30649	5.22576	TAC-1
Trial60.skin.R1.52.R2.27.R3.04.P1.53	1.14012	4.2184	IRS
Trial60.skin.R1.13.R2.10.R3.55.P1.54	6.62356	5.45437	Hair Shaft-cuticle.cortex
Trial60.skin.R1.38.R2.78.R3.84.P1.56	0.0574506	6.07815	TAC-1
Trial60.skin.R1.87.R2.70.R3.66.P1.53	8.54707	7.44489	TAC-1
Trial60.skin.R1.83.R2.33.R3.43.P1.55	8.00528	8.18667	Medulla
Trial60.skin.R1.49.R2.05.R3.11.P1.53	-0.711795	4.71788	Medulla
Trial60.skin.R1.69.R2.72.R3.41.P1.55	4.11055	8.9629	TAC-2
Trial60.skin.R1.72.R2.22.R3.72.P1.54	0.800755	8.31437	TAC-1
Trial60.skin.R1.64.R2.03.R3.63.P1.54	0.293737	5.4788	TAC-1
Trial60.skin.R1.33.R2.67.R3.63.P1.54	0.848709	7.49929	TAC-1
Trial60.skin.R1.21.R2.32.R3.13.P1.55	3.84161	4.93192	TAC-2
Trial60.skin.R1.66.R2.59.R3.35.P1.54	6.56847	7.784	TAC-1
Trial60.skin.R1.34.R2.46.R3.89.P1.56	1.71605	8.84096	TAC-1
Trial60.skin.R1.38.R2.42.R3.08.P1.54	-0.0213875	7.03817	IRS
Trial60.skin.R1.22.R2.13.R3.42.P1.55	4.8494	9.78107	TAC-1
Trial60.skin.R1.34.R2.67.R3.60.P1.55	1.64529	3.96019	TAC-2
Trial60.skin.R1.83.R2.74.R3.76.P1.55	1.1777	4.20194	Medulla
Trial60.skin.R1.23.R2.60.R3.71.P1.56	2.80429	4.87141	TAC-1
Trial60.skin.R1.37.R2.07.R3.29.P1.54	1.51916	7.59382	TAC-1
Trial60.skin.R1.41.R2.74.R3.64.P1.55	-0.131116	6.41567	TAC-1
Trial60.skin.R1.41.R2.20.R3.62.P1.55	7.34581	5.04023	Hair Shaft-cuticle.cortex
Trial60.skin.R1.38.R2.73.R3.32.P1.53	-0.2574	5.63763	IRS
Trial60.skin.R1.82.R2.87.R3.33.P1.53	0.969221	8.83451	TAC-1
Trial60.skin.R1.54.R2.15.R3.35.P1.54	0.793813	8.35745	TAC-1
Trial60.skin.R1.50.R2.83.R3.11.P1.56	7.3562	7.40236	Medulla
Trial60.skin.R1.52.R2.24.R3.41.P1.55	6.01358	7.72565	Hair Shaft-cuticle.cortex
Trial60.skin.R1.64.R2.58.R3.15.P1.53	6.09751	6.87031	TAC-1
Trial60.skin.R1.75.R2.25.R3.51.P1.54	0.571308	7.63008	TAC-1
Trial60.skin.R1.10.R2.48.R3.89.P1.54	0.95903	9.02379	TAC-1
Trial60.skin.R1.32.R2.60.R3.41.P1.56	-0.266709	4.34957	TAC-2
Trial60.skin.R1.06.R2.75.R3.67.P1.54	3.21663	7.51914	TAC-1
Trial60.skin.R1.96.R2.36.R3.73.P1.54	-0.198476	4.57049	IRS
Trial60.skin.R1.53.R2.79.R3.15.P1.56	0.947606	8.44698	TAC-1
Trial60.skin.R1.17.R2.23.R3.50.P1.54	3.027	7.06138	IRS
Trial60.skin.R1.43.R2.67.R3.42.P1.54	7.67237	4.02175	Hair Shaft-cuticle.cortex
Trial60.skin.R1.45.R2.77.R3.65.P1.56	5.11285	7.53367	Hair Shaft-cuticle.cortex
Trial60.skin.R1.33.R2.54.R3.02.P1.56	5.52417	6.81458	Hair Shaft-cuticle.cortex
Trial60.skin.R1.51.R2.66.R3.33.P1.55	2.45333	9.55624	TAC-1
Trial60.skin.R1.42.R2.44.R3.37.P1.53	3.01791	4.94305	TAC-1
Trial60.skin.R1.77.R2.52.R3.30.P1.53	1.00186	3.42028	Medulla
Trial60.skin.R1.63.R2.58.R3.17.P1.53	0.288335	3.79945	IRS
Trial60.skin.R1.71.R2.54.R3.30.P1.55	6.54293	6.00947	Hair Shaft-cuticle.cortex
Trial60.skin.R1.16.R2.09.R3.64.P1.53	5.98033	8.43329	TAC-1
Trial60.skin.R1.87.R2.13.R3.08.P1.56	0.660014	7.60539	TAC-1
Trial60.skin.R1.81.R2.22.R3.22.P1.54	0.649925	6.4037	TAC-1
Trial60.skin.R1.55.R2.18.R3.48.P1.54	4.59603	8.99543	TAC-1
Trial60.skin.R1.68.R2.87.R3.61.P1.55	7.97551	8.32244	Medulla
Trial60.skin.R1.84.R2.50.R3.02.P1.53	1.24346	5.59246	TAC-1
Trial60.skin.R1.87.R2.31.R3.91.P1.56	2.96196	7.4311	TAC-1
Trial60.skin.R1.93.R2.68.R3.74.P1.56	6.03125	6.26478	Hair Shaft-cuticle.cortex
Trial60.skin.R1.61.R2.71.R3.35.P1.54	0.153395	5.9612	TAC-1
Trial60.skin.R1.55.R2.02.R3.52.P1.55	1.96468	9.2794	TAC-1
Trial60.skin.R1.15.R2.20.R3.80.P1.53	1.02255	4.29828	Medulla
Trial60.skin.R1.59.R2.32.R3.43.P1.55	5.18294	4.35447	TAC-1
Trial60.skin.R1.54.R2.32.R3.37.P1.53	0.00521157	4.5944	IRS
Trial60.skin.R1.85.R2.16.R3.78.P1.55	2.51301	5.22968	TAC-1
Trial60.skin.R1.91.R2.19.R3.12.P1.54	1.30436	6.94383	TAC-1
Trial60.skin.R1.86.R2.05.R3.22.P1.53	7.23072	5.02544	Hair Shaft-cuticle.cortex
Trial60.skin.R1.67.R2.34.R3.21.P1.54	6.52496	4.91962	Hair Shaft-cuticle.cortex
Trial60.skin.R1.30.R2.03.R3.31.P1.55	0.676171	3.66241	TAC-2
Trial60.skin.R1.36.R2.28.R3.65.P1.54	0.503764	2.81614	TAC-2
Trial60.skin.R1.37.R2.16.R3.13.P1.56	6.25254	5.78262	TAC-1
Trial60.skin.R1.12.R2.53.R3.65.P1.55	-0.260379	6.02402	TAC-2
Trial60.skin.R1.48.R2.47.R3.26.P1.55	6.13026	8.24594	TAC-1
Trial60.skin.R1.71.R2.50.R3.81.P1.56	2.83014	7.56743	TAC-1
Trial60.skin.R1.22.R2.34.R3.80.P1.55	6.03532	8.35737	TAC-1
Trial60.skin.R1.79.R2.22.R3.88.P1.53	5.57932	7.04744	Hair Shaft-cuticle.cortex
Trial60.skin.R1.24.R2.81.R3.41.P1.55	2.87633	8.37257	TAC-1
Trial60.skin.R1.89.R2.74.R3.32.P1.53	4.27392	8.16559	TAC-1
Trial60.skin.R1.15.R2.37.R3.64.P1.54	7.56606	4.05573	Hair Shaft-cuticle.cortex
Trial60.skin.R1.87.R2.41.R3.16.P1.54	7.62733	4.32939	Hair Shaft-cuticle.cortex
Trial60.skin.R1.14.R2.22.R3.74.P1.55	0.619043	3.02938	TAC-2
Trial60.skin.R1.65.R2.78.R3.17.P1.54	4.39781	8.33406	TAC-1
Trial60.skin.R1.75.R2.43.R3.67.P1.55	2.67197	5.09918	TAC-1
Trial60.skin.R1.09.R2.16.R3.29.P1.53	3.78287	7.97298	TAC-1
Trial60.skin.R1.61.R2.02.R3.37.P1.53	0.0667017	3.77933	TAC-2
Trial60.skin.R1.81.R2.08.R3.35.P1.55	2.08421	8.26895	TAC-1
Trial60.skin.R1.16.R2.75.R3.06.P1.56	8.31647	8.2478	Medulla
Trial60.skin.R1.68.R2.65.R3.73.P1.53	5.59484	5.88345	Hair Shaft-cuticle.cortex
Trial60.skin.R1.53.R2.67.R3.61.P1.55	0.967291	8.10441	TAC-1
Trial60.skin.R1.27.R2.37.R3.28.P1.54	0.215685	3.41624	Medulla
Trial60.skin.R1.01.R2.78.R3.79.P1.54	5.15717	9.30006	TAC-2
Trial60.skin.R1.59.R2.43.R3.65.P1.54	1.0593	9.10194	TAC-1
Trial60.skin.R1.27.R2.10.R3.32.P1.56	5.92246	8.28817	TAC-1
Trial60.skin.R1.44.R2.06.R3.05.P1.56	5.23353	8.30674	TAC-1
Trial60.skin.R1.65.R2.85.R3.21.P1.54	-0.53554	4.46941	IRS
Trial60.skin.R1.06.R2.21.R3.28.P1.54	8.66504	8.36894	Medulla
Trial60.skin.R1.28.R2.34.R3.47.P1.55	5.03148	6.97675	Hair Shaft-cuticle.cortex
Trial60.skin.R1.78.R2.21.R3.10.P1.56	7.57887	4.57218	Hair Shaft-cuticle.cortex
Trial60.skin.R1.72.R2.62.R3.84.P1.55	5.47057	7.14754	TAC-1
Trial60.skin.R1.15.R2.44.R3.55.P1.55	3.32787	9.041	TAC-1
Trial60.skin.R1.01.R2.31.R3.22.P1.53	2.66086	7.85487	TAC-1
Trial60.skin.R1.96.R2.42.R3.61.P1.53	7.20379	5.29634	Hair Shaft-cuticle.cortex
Trial60.skin.R1.54.R2.38.R3.15.P1.56	3.2382	4.64498	TAC-1
Trial60.skin.R1.62.R2.78.R3.70.P1.55	6.79888	4.7793	Hair Shaft-cuticle.cortex
Trial60.skin.R1.37.R2.56.R3.39.P1.54	0.40898	3.17042	TAC-2
Trial60.skin.R1.20.R2.39.R3.48.P1.54	-0.0271539	4.58794	IRS
Trial60.skin.R1.58.R2.01.R3.45.P1.54	1.31723	6.7064	TAC-1
Trial60.skin.R1.07.R2.53.R3.03.P1.54	9.15316	7.77663	Medulla
Trial60.skin.R1.16.R2.03.R3.83.P1.54	-0.14893	3.90418	IRS
Trial60.skin.R1.04.R2.88.R3.18.P1.56	3.07127	8.80836	TAC-1
Trial60.skin.R1.83.R2.63.R3.32.P1.53	6.21966	6.86283	TAC-1
Trial60.skin.R1.76.R2.17.R3.09.P1.54	0.55935	5.44241	TAC-1
Trial60.skin.R1.39.R2.41.R3.77.P1.55	2.44929	5.50704	TAC-1
Trial60.skin.R1.22.R2.12.R3.82.P1.55	0.60415	7.58474	TAC-1
Trial60.skin.R1.02.R2.12.R3.51.P1.55	2.80649	4.14387	IRS
Trial60.skin.R1.39.R2.39.R3.61.P1.56	6.59485	7.98599	TAC-1
Trial60.skin.R1.90.R2.53.R3.52.P1.55	6.61607	5.59325	Hair Shaft-cuticle.cortex
Trial60.skin.R1.08.R2.57.R3.27.P1.55	1.49235	3.62584	TAC-2
Trial60.skin.R1.72.R2.84.R3.09.P1.54	1.14777	3.87072	Medulla
Trial60.skin.R1.39.R2.79.R3.14.P1.55	1.22777	7.95854	TAC-1
Trial60.skin.R1.08.R2.56.R3.28.P1.55	0.906476	7.58897	TAC-1
Trial60.skin.R1.29.R2.48.R3.11.P1.54	0.770864	4.54119	Medulla
Trial60.skin.R1.35.R2.63.R3.25.P1.54	0.158235	6.49967	TAC-1
Trial60.skin.R1.41.R2.88.R3.80.P1.53	7.14414	4.95171	Hair Shaft-cuticle.cortex
Trial60.skin.R1.52.R2.09.R3.62.P1.53	0.617332	3.35234	IRS
Trial60.skin.R1.59.R2.91.R3.21.P1.53	2.87949	9.0437	TAC-1
Trial60.skin.R1.13.R2.49.R3.23.P1.53	1.271	7.87181	TAC-1
Trial60.skin.R1.43.R2.09.R3.22.P1.56	3.66227	3.98801	Medulla
Trial60.skin.R1.67.R2.62.R3.26.P1.54	8.99671	7.28169	Medulla
Trial60.skin.R1.80.R2.03.R3.23.P1.55	5.8598	6.14806	Hair Shaft-cuticle.cortex
Trial60.skin.R1.90.R2.77.R3.81.P1.53	3.17115	4.71754	TAC-1
Trial60.skin.R1.80.R2.02.R3.56.P1.54	0.640401	3.79925	IRS
Trial60.skin.R1.18.R2.85.R3.16.P1.56	4.85107	8.8556	TAC-1
Trial60.skin.R1.90.R2.86.R3.82.P1.54	1.21908	3.91644	Medulla
Trial60.skin.R1.12.R2.08.R3.85.P1.53	8.09511	8.46631	Medulla
Trial60.skin.R1.85.R2.21.R3.65.P1.56	7.23416	8.45881	Medulla
Trial60.skin.R1.74.R2.42.R3.16.P1.55	0.634231	3.36709	TAC-2
Trial60.skin.R1.27.R2.10.R3.05.P1.56	7.56509	4.26058	Hair Shaft-cuticle.cortex
Trial60.skin.R1.96.R2.78.R3.82.P1.55	1.57576	9.02425	TAC-1
Trial60.skin.R1.87.R2.10.R3.65.P1.56	7.4876	4.10959	Hair Shaft-cuticle.cortex
Trial60.skin.R1.81.R2.45.R3.05.P1.54	5.60829	5.66449	TAC-2
Trial60.skin.R1.80.R2.13.R3.84.P1.55	4.55427	9.16491	TAC-2
Trial60.skin.R1.68.R2.59.R3.26.P1.55	0.536103	7.71835	TAC-1
Trial60.skin.R1.80.R2.18.R3.91.P1.56	5.41434	7.86009	TAC-1
Trial60.skin.R1.87.R2.05.R3.36.P1.54	6.58657	5.87963	Hair Shaft-cuticle.cortex
Trial60.skin.R1.37.R2.24.R3.53.P1.56	2.18923	8.64685	TAC-1
Trial60.skin.R1.80.R2.66.R3.71.P1.53	5.72883	6.28406	Hair Shaft-cuticle.cortex
Trial60.skin.R1.85.R2.54.R3.21.P1.56	7.07776	4.72279	Hair Shaft-cuticle.cortex
Trial60.skin.R1.72.R2.20.R3.30.P1.54	6.06752	5.70514	Hair Shaft-cuticle.cortex
Trial60.skin.R1.25.R2.25.R3.89.P1.53	0.559122	7.68094	TAC-1
Trial60.skin.R1.27.R2.66.R3.06.P1.53	0.598339	7.02772	TAC-1
Trial60.skin.R1.67.R2.25.R3.14.P1.54	-0.404481	5.17806	IRS
Trial60.skin.R1.84.R2.65.R3.66.P1.53	3.00576	8.07053	TAC-1
Trial60.skin.R1.47.R2.86.R3.38.P1.55	1.99181	8.41991	TAC-1
Trial60.skin.R1.09.R2.64.R3.10.P1.55	0.294402	3.62144	Medulla
Trial60.skin.R1.88.R2.54.R3.09.P1.53	-0.353835	6.57338	IRS
Trial60.skin.R1.90.R2.05.R3.50.P1.54	3.33821	4.34162	TAC-1
Trial60.skin.R1.48.R2.33.R3.28.P1.56	5.08562	9.69723	TAC-2
Trial60.skin.R1.63.R2.03.R3.26.P1.55	4.35372	8.90121	TAC-2
Trial60.skin.R1.71.R2.83.R3.39.P1.55	3.30047	4.48789	TAC-1
Trial60.skin.R1.73.R2.43.R3.36.P1.55	1.28304	8.48719	TAC-1
Trial60.skin.R1.26.R2.42.R3.61.P1.56	1.78639	7.25739	IRS
Trial60.skin.R1.62.R2.02.R3.20.P1.55	7.44502	4.29261	Hair Shaft-cuticle.cortex
Trial60.skin.R1.48.R2.50.R3.47.P1.54	1.52508	8.70992	TAC-1
Trial60.skin.R1.08.R2.16.R3.22.P1.53	8.80205	7.38621	Medulla
Trial60.skin.R1.43.R2.59.R3.61.P1.53	0.926781	7.48818	TAC-1
Trial60.skin.R1.58.R2.91.R3.18.P1.54	8.4952	8.13161	Medulla
Trial60.skin.R1.95.R2.25.R3.01.P1.53	0.552748	7.59463	TAC-1
Trial60.skin.R1.49.R2.59.R3.49.P1.54	2.93409	8.89976	TAC-2
Trial60.skin.R1.44.R2.67.R3.56.P1.54	8.74809	7.58308	Medulla
Trial60.skin.R1.48.R2.81.R3.44.P1.53	2.18418	9.27723	TAC-1
Trial60.skin.R1.89.R2.09.R3.31.P1.55	0.666705	7.57684	TAC-1
Trial60.skin.R1.12.R2.11.R3.37.P1.55	3.84387	7.89255	TAC-1
Trial60.skin.R1.92.R2.90.R3.96.P1.54	5.92253	5.90109	Hair Shaft-cuticle.cortex
Trial60.skin.R1.12.R2.62.R3.54.P1.55	0.468339	5.8944	TAC-1
Trial60.skin.R1.37.R2.04.R3.80.P1.56	4.95924	9.75282	TAC-2
Trial60.skin.R1.78.R2.96.R3.49.P1.55	0.188806	4.0117	IRS
Trial60.skin.R1.31.R2.15.R3.92.P1.55	1.09292	5.50713	TAC-1
Trial60.skin.R1.63.R2.34.R3.47.P1.56	-0.654281	4.27977	Medulla
Trial60.skin.R1.73.R2.34.R3.58.P1.54	6.07555	6.02029	Hair Shaft-cuticle.cortex
Trial60.skin.R1.74.R2.11.R3.78.P1.55	6.8322	8.42269	TAC-1
Trial60.skin.R1.20.R2.67.R3.46.P1.54	4.12606	8.66851	TAC-1
Trial60.skin.R1.21.R2.28.R3.45.P1.54	0.701134	7.8485	TAC-1
Trial60.skin.R1.90.R2.43.R3.69.P1.56	0.173734	5.91852	TAC-1
Trial60.skin.R1.36.R2.93.R3.55.P1.55	1.83236	8.39057	TAC-1
Trial60.skin.R1.63.R2.03.R3.90.P1.54	3.62761	4.39745	TAC-1
Trial60.skin.R1.33.R2.57.R3.86.P1.54	2.41639	8.85198	TAC-1
Trial60.skin.R1.02.R2.03.R3.05.P1.56	0.586265	2.80459	TAC-2
Trial60.skin.R1.90.R2.27.R3.35.P1.53	4.41096	7.84054	TAC-1
Trial60.skin.R1.33.R2.28.R3.32.P1.54	6.00556	5.9177	Hair Shaft-cuticle.cortex
Trial60.skin.R1.26.R2.85.R3.42.P1.56	3.20899	4.45502	TAC-1
Trial60.skin.R1.84.R2.10.R3.65.P1.53	3.14566	4.11749	Medulla
Trial60.skin.R1.02.R2.25.R3.89.P1.55	-0.707017	4.46212	Medulla
Trial60.skin.R1.45.R2.32.R3.73.P1.56	6.28407	6.53907	TAC-1
Trial60.skin.R1.29.R2.03.R3.85.P1.53	8.20456	8.24556	Medulla
Trial60.skin.R1.28.R2.23.R3.47.P1.55	3.5659	4.25125	Medulla
Trial60.skin.R1.15.R2.21.R3.02.P1.56	0.973265	7.95785	TAC-1
Trial60.skin.R1.58.R2.16.R3.83.P1.55	1.85184	7.96735	TAC-1
Trial60.skin.R1.49.R2.04.R3.90.P1.56	6.75268	8.00885	TAC-1
Trial60.skin.R1.81.R2.80.R3.41.P1.54	6.56579	7.18183	Hair Shaft-cuticle.cortex
Trial60.skin.R1.32.R2.19.R3.27.P1.55	5.59184	6.12783	Hair Shaft-cuticle.cortex
Trial60.skin.R1.14.R2.19.R3.17.P1.55	6.88399	7.92042	TAC-1
Trial60.skin.R1.84.R2.55.R3.62.P1.54	-0.472522	5.14421	IRS
Trial60.skin.R1.33.R2.85.R3.09.P1.54	1.51057	9.15558	TAC-1
Trial60.skin.R1.13.R2.37.R3.33.P1.54	4.97812	9.75935	TAC-2
Trial60.skin.R1.40.R2.18.R3.80.P1.53	4.40013	8.83394	TAC-2
Trial60.skin.R1.84.R2.83.R3.03.P1.55	-0.430617	5.11914	IRS
Trial60.skin.R1.49.R2.91.R3.87.P1.55	8.20755	8.2149	Medulla
Trial60.skin.R1.38.R2.66.R3.48.P1.55	0.0937768	5.89433	TAC-1
Trial60.skin.R1.23.R2.81.R3.45.P1.55	2.55272	8.54776	TAC-1
Trial60.skin.R1.71.R2.78.R3.28.P1.55	6.22591	6.05322	Hair Shaft-cuticle.cortex
Trial60.skin.R1.88.R2.53.R3.84.P1.55	5.04451	9.78679	TAC-2
Trial60.skin.R1.88.R2.62.R3.43.P1.53	2.06234	8.7989	TAC-1
Trial60.skin.R1.79.R2.41.R3.02.P1.54	5.00537	9.75532	TAC-2
Trial60.skin.R1.30.R2.56.R3.50.P1.55	1.48784	6.60189	TAC-1
Trial60.skin.R1.85.R2.45.R3.13.P1.53	0.719448	7.52549	TAC-1
Trial60.skin.R1.74.R2.62.R3.54.P1.54	2.06514	8.64052	TAC-1
Trial60.skin.R1.81.R2.50.R3.63.P1.56	0.325118	4.11144	Medulla
Trial60.skin.R1.61.R2.24.R3.50.P1.54	8.03804	8.27846	Medulla
Trial60.skin.R1.78.R2.21.R3.13.P1.53	0.928261	7.72352	TAC-1
Trial60.skin.R1.39.R2.79.R3.01.P1.54	1.15732	7.17502	TAC-1
Trial60.skin.R1.36.R2.68.R3.59.P1.55	1.26429	7.62728	TAC-1
Trial60.skin.R1.95.R2.16.R3.09.P1.53	2.43037	8.60017	TAC-1
Trial60.skin.R1.35.R2.51.R3.84.P1.53	0.95653	7.61557	TAC-1
Trial60.skin.R1.41.R2.66.R3.16.P1.53	3.18922	4.40655	TAC-1
Trial60.skin.R1.86.R2.53.R3.62.P1.56	5.6089	6.90916	TAC-2
Trial60.skin.R1.96.R2.09.R3.01.P1.56	9.12615	7.88712	Medulla
Trial60.skin.R1.14.R2.38.R3.18.P1.56	9.18978	7.52171	Medulla
Trial60.skin.R1.06.R2.61.R3.45.P1.55	3.84278	7.80094	TAC-1
Trial60.skin.R1.53.R2.60.R3.05.P1.53	0.10764	5.9529	IRS
Trial60.skin.R1.24.R2.50.R3.82.P1.54	8.23311	8.37207	Medulla
Trial60.skin.R1.27.R2.21.R3.31.P1.55	5.04666	9.62629	TAC-2
Trial60.skin.R1.86.R2.27.R3.08.P1.54	3.16276	7.84998	TAC-1
Trial60.skin.R1.26.R2.44.R3.47.P1.55	7.64617	4.03769	Hair Shaft-cuticle.cortex
Trial60.skin.R1.71.R2.80.R3.65.P1.55	0.0702063	6.30998	TAC-1
Trial60.skin.R1.32.R2.82.R3.54.P1.54	0.997713	7.32879	TAC-1
Trial60.skin.R1.95.R2.24.R3.25.P1.55	5.19344	7.37568	TAC-1
Trial60.skin.R1.96.R2.72.R3.10.P1.54	3.74839	4.35926	Medulla
Trial60.skin.R1.65.R2.08.R3.67.P1.53	6.47515	5.6656	Hair Shaft-cuticle.cortex
Trial60.skin.R1.70.R2.12.R3.18.P1.54	4.93433	8.38044	TAC-1
Trial60.skin.R1.01.R2.62.R3.67.P1.54	0.157415	5.92019	TAC-1
Trial60.skin.R1.04.R2.11.R3.86.P1.53	0.639877	7.81045	TAC-1
Trial60.skin.R1.51.R2.78.R3.28.P1.53	2.56723	4.53246	IRS
Trial60.skin.R1.65.R2.32.R3.61.P1.56	2.28242	8.33323	TAC-1
Trial60.skin.R1.92.R2.25.R3.35.P1.54	4.50205	4.55349	TAC-2
Trial60.skin.R1.13.R2.21.R3.66.P1.54	4.28367	8.0383	TAC-2
Trial60.skin.R1.46.R2.18.R3.67.P1.53	-0.377601	4.13606	IRS
Trial60.skin.R1.44.R2.77.R3.66.P1.56	1.9583	4.11795	TAC-2
Trial60.skin.R1.50.R2.66.R3.83.P1.54	7.49871	4.16832	Hair Shaft-cuticle.cortex
Trial60.skin.R1.29.R2.37.R3.51.P1.55	1.15676	9.07605	TAC-1
Trial60.skin.R1.93.R2.73.R3.40.P1.54	0.361905	6.7434	TAC-1
Trial60.skin.R1.63.R2.50.R3.14.P1.55	-0.156869	4.50771	IRS
Trial60.skin.R1.95.R2.24.R3.16.P1.53	9.01965	8.20342	Medulla
Trial60.skin.R1.27.R2.58.R3.25.P1.55	7.38391	7.78102	TAC-1
Trial60.skin.R1.34.R2.32.R3.82.P1.56	2.25439	4.83103	TAC-1
Trial60.skin.R1.46.R2.85.R3.72.P1.53	3.815	4.17133	Medulla
Trial60.skin.R1.64.R2.74.R3.41.P1.54	5.27868	8.99176	TAC-2
Trial60.skin.R1.20.R2.59.R3.13.P1.54	4.28049	9.23617	TAC-1
Trial60.skin.R1.26.R2.90.R3.69.P1.56	-0.720052	4.73752	IRS
Trial60.skin.R1.60.R2.07.R3.38.P1.54	3.83192	7.53127	TAC-1
Trial60.skin.R1.64.R2.49.R3.02.P1.55	1.46598	8.23305	TAC-1
Trial60.skin.R1.60.R2.13.R3.48.P1.54	4.98975	8.97565	TAC-2
Trial60.skin.R1.79.R2.37.R3.53.P1.54	5.0766	9.17743	TAC-2
Trial60.skin.R1.33.R2.03.R3.15.P1.55	6.61358	5.87973	TAC-1
Trial60.skin.R1.77.R2.47.R3.71.P1.55	0.44825	4.34557	IRS
Trial60.skin.R1.88.R2.59.R3.04.P1.54	-0.48822	4.7378	IRS
Trial60.skin.R1.03.R2.04.R3.82.P1.55	7.53874	4.64998	Hair Shaft-cuticle.cortex
Trial60.skin.R1.31.R2.39.R3.95.P1.55	-0.448678	5.23194	IRS
Trial60.skin.R1.57.R2.58.R3.20.P1.54	5.76822	5.7237	TAC-1
Trial60.skin.R1.17.R2.20.R3.23.P1.55	4.80641	9.63519	TAC-2
Trial60.skin.R1.64.R2.40.R3.91.P1.56	2.37419	8.73103	TAC-1
Trial60.skin.R1.94.R2.48.R3.06.P1.55	4.69184	8.35625	TAC-1
Trial60.skin.R1.74.R2.23.R3.45.P1.54	0.471723	7.9655	TAC-1
Trial60.skin.R1.51.R2.46.R3.48.P1.55	5.76412	5.62481	Hair Shaft-cuticle.cortex
Trial60.skin.R1.06.R2.49.R3.29.P1.55	8.3813	8.54585	Medulla
Trial60.skin.R1.85.R2.22.R3.40.P1.55	-0.0090848	4.01736	Medulla
Trial60.skin.R1.32.R2.88.R3.62.P1.53	3.44122	7.83264	TAC-1
Trial60.skin.R1.19.R2.70.R3.17.P1.54	7.29947	5.04273	Hair Shaft-cuticle.cortex
Trial60.skin.R1.58.R2.48.R3.70.P1.54	7.50933	4.15814	Hair Shaft-cuticle.cortex
Trial60.skin.R1.56.R2.74.R3.90.P1.55	5.92916	5.43971	Hair Shaft-cuticle.cortex
Trial60.skin.R1.26.R2.84.R3.96.P1.54	5.79656	4.53572	TAC-1
Trial60.skin.R1.58.R2.65.R3.84.P1.53	7.36311	8.05022	Medulla
Trial60.skin.R1.36.R2.95.R3.13.P1.54	7.62528	4.05602	Hair Shaft-cuticle.cortex
Trial60.skin.R1.05.R2.09.R3.45.P1.56	0.477809	6.11111	TAC-1
Trial60.skin.R1.39.R2.73.R3.82.P1.54	0.530088	2.77967	TAC-2
Trial60.skin.R1.60.R2.75.R3.36.P1.55	0.931649	8.04688	TAC-1
Trial60.skin.R1.95.R2.89.R3.96.P1.54	8.99238	7.86297	Medulla
Trial60.skin.R1.31.R2.60.R3.52.P1.54	0.987485	8.76571	TAC-1
Trial60.skin.R1.31.R2.80.R3.88.P1.55	-0.17923	6.58254	IRS
Trial60.skin.R1.57.R2.88.R3.67.P1.54	0.77658	8.30813	TAC-1
Trial60.skin.R1.23.R2.16.R3.44.P1.54	4.87236	9.04529	TAC-2
Trial60.skin.R1.89.R2.94.R3.88.P1.54	7.68147	4.35334	Hair Shaft-cuticle.cortex
Trial60.skin.R1.48.R2.10.R3.38.P1.53	0.602614	8.09378	TAC-1
Trial60.skin.R1.36.R2.28.R3.43.P1.54	7.21943	8.22982	Medulla
Trial60.skin.R1.96.R2.69.R3.39.P1.54	1.33289	7.65686	TAC-1
Trial60.skin.R1.57.R2.39.R3.88.P1.55	0.645933	4.97033	TAC-1
Trial60.skin.R1.61.R2.64.R3.62.P1.54	6.37117	5.34908	Hair Shaft-cuticle.cortex
Trial60.skin.R1.50.R2.56.R3.45.P1.55	-0.474461	4.79248	IRS
Trial60.skin.R1.63.R2.57.R3.92.P1.55	4.36188	7.56227	TAC-1
Trial60.skin.R1.07.R2.52.R3.80.P1.55	8.61922	8.36894	Medulla
Trial60.skin.R1.10.R2.20.R3.92.P1.54	0.333064	3.44082	Medulla
Trial60.skin.R1.60.R2.12.R3.84.P1.53	0.776178	6.52897	TAC-1
Trial60.skin.R1.93.R2.56.R3.70.P1.53	4.21114	4.57596	TAC-1
Trial60.skin.R1.58.R2.67.R3.56.P1.54	3.6475	5.73369	TAC-1
Trial60.skin.R1.07.R2.13.R3.36.P1.56	2.67524	8.55563	TAC-2
Trial60.skin.R1.37.R2.41.R3.31.P1.55	1.64851	6.51919	TAC-1
Trial60.skin.R1.60.R2.07.R3.68.P1.56	3.91077	8.99897	TAC-1
Trial60.skin.R1.01.R2.74.R3.74.P1.55	0.367269	4.80338	TAC-1
Trial60.skin.R1.96.R2.05.R3.58.P1.55	0.454515	5.11783	IRS
Trial60.skin.R1.40.R2.08.R3.72.P1.56	7.52374	4.69044	Hair Shaft-cuticle.cortex
Trial60.skin.R1.49.R2.10.R3.39.P1.54	4.78444	8.86004	TAC-1
Trial60.skin.R1.68.R2.96.R3.09.P1.54	3.5537	4.75611	Hair Shaft-cuticle.cortex
Trial60.skin.R1.47.R2.60.R3.66.P1.54	4.95678	9.37192	TAC-2
Trial60.skin.R1.54.R2.25.R3.61.P1.56	1.62876	8.48472	TAC-1
Trial60.skin.R1.56.R2.15.R3.37.P1.53	8.4372	7.54317	Medulla
Trial60.skin.R1.28.R2.73.R3.05.P1.54	-0.330925	4.94564	IRS
Trial60.skin.R1.56.R2.75.R3.83.P1.53	4.81046	9.47681	TAC-2
Trial60.skin.R1.38.R2.86.R3.04.P1.55	3.07771	4.56344	TAC-1
Trial60.skin.R1.44.R2.40.R3.21.P1.54	2.91303	7.73129	TAC-1
Trial60.skin.R1.60.R2.88.R3.37.P1.56	6.47839	6.30977	Hair Shaft-cuticle.cortex
Trial60.skin.R1.51.R2.55.R3.10.P1.53	-0.578322	4.93203	IRS
Trial60.skin.R1.12.R2.11.R3.90.P1.54	4.07948	8.52253	TAC-1
Trial60.skin.R1.14.R2.46.R3.38.P1.53	6.65594	5.80696	Hair Shaft-cuticle.cortex
Trial60.skin.R1.09.R2.12.R3.53.P1.54	0.551869	2.79538	TAC-2
Trial60.skin.R1.46.R2.56.R3.11.P1.55	0.262614	3.34334	IRS
Trial60.skin.R1.76.R2.70.R3.28.P1.54	0.973124	4.27658	TAC-1
Trial60.skin.R1.54.R2.87.R3.78.P1.54	2.58397	9.63662	TAC-1
Trial60.skin.R1.58.R2.70.R3.22.P1.56	5.33471	8.92893	TAC-1
Trial60.skin.R1.12.R2.16.R3.59.P1.55	8.91227	8.20255	Medulla
Trial60.skin.R1.13.R2.68.R3.67.P1.55	3.44538	5.24124	TAC-1
Trial60.skin.R1.22.R2.31.R3.44.P1.54	0.370504	3.68695	IRS
Trial60.skin.R1.11.R2.30.R3.49.P1.54	0.136506	4.71153	IRS
Trial60.skin.R1.66.R2.35.R3.62.P1.53	7.86654	7.21142	Medulla
Trial60.skin.R1.93.R2.12.R3.18.P1.56	4.89839	7.44548	TAC-1
Trial60.skin.R1.91.R2.80.R3.63.P1.56	2.58856	7.82598	TAC-1
Trial60.skin.R1.01.R2.39.R3.88.P1.53	7.18417	5.26923	Hair Shaft-cuticle.cortex
Trial60.skin.R1.33.R2.05.R3.85.P1.56	0.571149	2.7437	TAC-2
Trial60.skin.R1.07.R2.61.R3.39.P1.54	6.70636	5.26799	Hair Shaft-cuticle.cortex
Trial60.skin.R1.82.R2.05.R3.65.P1.55	1.93611	8.88956	TAC-1
Trial60.skin.R1.68.R2.16.R3.91.P1.55	8.05399	7.86944	Medulla
Trial60.skin.R1.16.R2.04.R3.58.P1.54	2.98967	7.61884	TAC-1
Trial60.skin.R1.54.R2.53.R3.33.P1.56	7.92539	8.1758	Medulla
Trial60.skin.R1.31.R2.65.R3.64.P1.56	5.6531	8.00256	TAC-1
Trial60.skin.R1.83.R2.56.R3.73.P1.56	3.13016	8.11184	TAC-1
Trial60.skin.R1.16.R2.19.R3.81.P1.54	6.62499	7.01288	Hair Shaft-cuticle.cortex
Trial60.skin.R1.92.R2.91.R3.67.P1.53	5.94465	6.5663	Hair Shaft-cuticle.cortex
Trial60.skin.R1.76.R2.40.R3.09.P1.54	0.907553	8.5823	TAC-1
Trial60.skin.R1.94.R2.31.R3.39.P1.55	0.309182	6.73011	TAC-1
Trial60.skin.R1.40.R2.24.R3.55.P1.54	1.336	5.49442	IRS
Trial60.skin.R1.23.R2.95.R3.47.P1.55	2.02597	5.48721	TAC-2
Trial60.skin.R1.58.R2.86.R3.01.P1.54	3.35983	5.04102	TAC-1
Trial60.skin.R1.72.R2.24.R3.86.P1.56	1.72347	9.05227	TAC-1
Trial60.skin.R1.39.R2.48.R3.32.P1.53	6.75331	8.4185	TAC-1
Trial60.skin.R1.45.R2.50.R3.36.P1.53	0.869869	5.40698	TAC-2
Trial60.skin.R1.72.R2.22.R3.39.P1.54	0.611177	3.53132	TAC-2
Trial60.skin.R1.58.R2.55.R3.05.P1.54	2.64755	7.91165	TAC-1
Trial60.skin.R1.13.R2.80.R3.83.P1.54	3.68698	4.73903	TAC-1
Trial60.skin.R1.41.R2.47.R3.91.P1.54	-0.0789012	6.98215	TAC-1
Trial60.skin.R1.58.R2.26.R3.72.P1.53	3.9558	4.1269	Hair Shaft-cuticle.cortex
Trial60.skin.R1.46.R2.66.R3.61.P1.55	0.902378	7.79753	TAC-1
Trial60.skin.R1.69.R2.89.R3.67.P1.56	1.50187	9.01488	TAC-1
Trial60.skin.R1.12.R2.05.R3.89.P1.56	0.268192	3.56501	Medulla
Trial60.skin.R1.17.R2.53.R3.61.P1.53	4.24222	8.25346	TAC-1
Trial60.skin.R1.22.R2.95.R3.46.P1.54	-0.585191	4.43933	Medulla
Trial60.skin.R1.26.R2.18.R3.14.P1.53	5.68662	7.84619	TAC-1
Trial60.skin.R1.75.R2.54.R3.02.P1.55	7.34855	5.02576	Hair Shaft-cuticle.cortex
Trial60.skin.R1.38.R2.16.R3.51.P1.55	1.08403	4.6301	TAC-2
Trial60.skin.R1.02.R2.25.R3.33.P1.56	-0.190562	4.92557	IRS
Trial60.skin.R1.48.R2.51.R3.87.P1.55	3.40794	6.97828	TAC-2
Trial60.skin.R1.58.R2.76.R3.31.P1.54	4.22337	8.35747	TAC-1
Trial60.skin.R1.95.R2.56.R3.76.P1.55	-0.0640045	7.01484	TAC-2
Trial60.skin.R1.16.R2.30.R3.59.P1.55	1.59733	8.0233	TAC-1
Trial60.skin.R1.79.R2.53.R3.67.P1.54	4.02954	8.7802	TAC-1
Trial60.skin.R1.09.R2.23.R3.86.P1.53	0.956056	7.60787	TAC-1
Trial60.skin.R1.77.R2.61.R3.79.P1.54	0.145551	4.31992	TAC-2
Trial60.skin.R1.93.R2.50.R3.31.P1.55	3.3981	4.68597	TAC-1
Trial60.skin.R1.39.R2.96.R3.26.P1.54	7.26884	4.65154	Hair Shaft-cuticle.cortex
Trial60.skin.R1.71.R2.09.R3.41.P1.55	0.209006	3.91943	IRS
Trial60.skin.R1.55.R2.15.R3.33.P1.54	0.831403	8.95031	IRS
Trial60.skin.R1.16.R2.93.R3.01.P1.55	-0.276384	4.43585	IRS
Trial60.skin.R1.31.R2.11.R3.10.P1.54	5.00449	7.63011	TAC-1
Trial60.skin.R1.15.R2.53.R3.95.P1.55	-0.192831	5.23372	IRS
Trial60.skin.R1.78.R2.14.R3.80.P1.56	3.07404	4.76533	Medulla
Trial60.skin.R1.25.R2.59.R3.89.P1.56	3.41363	8.09079	TAC-1
Trial60.skin.R1.89.R2.55.R3.36.P1.53	7.28164	5.15512	Hair Shaft-cuticle.cortex
Trial60.skin.R1.74.R2.92.R3.13.P1.54	0.471985	3.84471	TAC-2
Trial60.skin.R1.44.R2.78.R3.66.P1.53	6.46013	8.15881	Medulla
Trial60.skin.R1.26.R2.74.R3.63.P1.54	5.94732	8.21151	TAC-1
Trial60.skin.R1.50.R2.85.R3.72.P1.53	3.52673	8.67305	TAC-1
Trial60.skin.R1.95.R2.25.R3.82.P1.54	7.18884	5.10031	Hair Shaft-cuticle.cortex
Trial60.skin.R1.75.R2.26.R3.86.P1.53	2.94896	4.64218	TAC-1
Trial60.skin.R1.40.R2.01.R3.39.P1.56	0.759698	7.98889	TAC-1
Trial60.skin.R1.45.R2.48.R3.12.P1.55	1.39296	5.19805	TAC-2
Trial60.skin.R1.82.R2.47.R3.81.P1.56	1.68208	8.09012	TAC-2
Trial60.skin.R1.17.R2.83.R3.87.P1.54	-0.0461755	4.67606	TAC-1
Trial60.skin.R1.35.R2.33.R3.49.P1.54	4.89901	7.61099	TAC-1
Trial60.skin.R1.84.R2.71.R3.29.P1.56	8.05077	8.12585	Medulla
Trial60.skin.R1.68.R2.58.R3.09.P1.54	2.17782	4.58502	IRS
Trial60.skin.R1.82.R2.08.R3.21.P1.56	4.1069	8.27599	TAC-2
Trial60.skin.R1.68.R2.85.R3.28.P1.54	3.50584	4.40625	TAC-1
Trial60.skin.R1.13.R2.16.R3.11.P1.56	2.99145	4.19671	TAC-1
Trial60.skin.R1.59.R2.11.R3.31.P1.55	7.69874	8.44776	Medulla
Trial60.skin.R1.72.R2.15.R3.72.P1.56	-0.497074	4.51852	IRS
Trial60.skin.R1.79.R2.15.R3.91.P1.53	2.44871	7.70904	TAC-1
Trial60.skin.R1.85.R2.68.R3.62.P1.53	3.29857	8.20324	TAC-2
Trial60.skin.R1.82.R2.93.R3.86.P1.55	3.13217	7.36386	TAC-1
Trial60.skin.R1.33.R2.03.R3.67.P1.54	2.6762	4.10936	Medulla
Trial60.skin.R1.48.R2.96.R3.44.P1.54	0.224879	6.13964	TAC-1
Trial60.skin.R1.87.R2.63.R3.23.P1.54	7.6019	4.22047	Hair Shaft-cuticle.cortex
Trial60.skin.R1.23.R2.56.R3.39.P1.55	5.34685	8.37184	TAC-1
Trial60.skin.R1.63.R2.71.R3.53.P1.55	6.99821	8.22608	TAC-1
Trial60.skin.R1.85.R2.34.R3.44.P1.54	2.90754	4.64822	TAC-1
Trial60.skin.R1.59.R2.95.R3.84.P1.54	6.32242	7.97004	TAC-1
Trial60.skin.R1.15.R2.78.R3.73.P1.54	1.7122	7.78368	TAC-1
Trial60.skin.R1.73.R2.19.R3.74.P1.55	3.7521	7.79135	TAC-1
Trial60.skin.R1.64.R2.61.R3.96.P1.55	5.75328	6.43183	Hair Shaft-cuticle.cortex
Trial60.skin.R1.76.R2.21.R3.86.P1.53	-0.221033	4.46653	Medulla
Trial60.skin.R1.87.R2.94.R3.58.P1.55	2.97054	4.54651	TAC-1
Trial60.skin.R1.07.R2.21.R3.08.P1.54	0.247053	4.37656	IRS
Trial60.skin.R1.36.R2.56.R3.65.P1.54	4.43206	4.25419	Hair Shaft-cuticle.cortex
Trial60.skin.R1.38.R2.57.R3.68.P1.54	0.724566	6.48798	TAC-1
Trial60.skin.R1.71.R2.30.R3.23.P1.55	3.0538	7.79184	TAC-1
Trial60.skin.R1.64.R2.13.R3.08.P1.53	3.32697	5.19652	TAC-2
Trial60.skin.R1.71.R2.54.R3.62.P1.56	4.56578	8.91242	TAC-1
Trial60.skin.R1.19.R2.76.R3.12.P1.54	7.57195	7.95925	TAC-1
Trial60.skin.R1.74.R2.08.R3.65.P1.54	3.19654	7.12938	TAC-1
Trial60.skin.R1.84.R2.23.R3.47.P1.54	0.640405	3.88049	TAC-2
Trial60.skin.R1.54.R2.90.R3.14.P1.56	2.92581	8.81939	TAC-1
Trial60.skin.R1.25.R2.22.R3.90.P1.55	-0.423171	4.98638	IRS
Trial60.skin.R1.42.R2.66.R3.43.P1.55	-0.205525	4.64539	IRS
Trial60.skin.R1.52.R2.08.R3.37.P1.53	1.33648	3.38642	TAC-2
Trial60.skin.R1.40.R2.33.R3.87.P1.55	4.8973	9.08197	TAC-2
Trial60.skin.R1.32.R2.02.R3.82.P1.54	6.53064	8.09789	TAC-1
Trial60.skin.R1.83.R2.45.R3.85.P1.54	6.23347	6.28957	Hair Shaft-cuticle.cortex
Trial60.skin.R1.28.R2.86.R3.40.P1.54	5.85523	5.89238	Hair Shaft-cuticle.cortex
Trial60.skin.R1.79.R2.11.R3.32.P1.54	6.88902	5.38937	Hair Shaft-cuticle.cortex
Trial60.skin.R1.35.R2.77.R3.89.P1.53	9.09738	7.34227	Medulla
Trial60.skin.R1.28.R2.01.R3.91.P1.53	-0.414332	5.28811	IRS
Trial60.skin.R1.35.R2.34.R3.11.P1.54	3.22495	5.81438	TAC-1
Trial60.skin.R1.27.R2.44.R3.62.P1.55	4.64833	9.12995	TAC-2
Trial60.skin.R1.82.R2.12.R3.05.P1.56	4.78465	9.23989	Hair Shaft-cuticle.cortex
Trial60.skin.R1.61.R2.70.R3.01.P1.54	0.995551	8.24483	TAC-1
Trial60.skin.R1.27.R2.69.R3.58.P1.55	0.719683	5.10795	TAC-1
Trial60.skin.R1.33.R2.81.R3.60.P1.54	-0.0526525	4.77489	IRS
Trial60.skin.R1.86.R2.92.R3.60.P1.53	1.57912	8.14829	TAC-1
Trial60.skin.R1.52.R2.17.R3.42.P1.53	8.29703	7.3655	Medulla
Trial60.skin.R1.64.R2.31.R3.72.P1.55	0.921502	8.62463	TAC-1
Trial60.skin.R1.86.R2.42.R3.08.P1.56	0.0717072	4.14528	TAC-2
Trial60.skin.R1.38.R2.43.R3.09.P1.56	1.95676	8.20472	TAC-1
Trial60.skin.R1.50.R2.94.R3.85.P1.55	3.98295	8.42996	TAC-1
Trial60.skin.R1.46.R2.92.R3.96.P1.54	4.33369	9.56383	TAC-1
Trial60.skin.R1.89.R2.68.R3.22.P1.55	4.21213	8.10646	TAC-1
Trial60.skin.R1.28.R2.63.R3.06.P1.55	-0.240043	6.22123	TAC-1
Trial60.skin.R1.58.R2.60.R3.35.P1.54	3.98252	4.09871	Medulla
Trial60.skin.R1.37.R2.19.R3.69.P1.54	0.528416	5.66048	Medulla
Trial60.skin.R1.82.R2.16.R3.91.P1.54	0.891789	8.85114	TAC-1
Trial60.skin.R1.72.R2.54.R3.72.P1.53	7.19031	4.73178	Hair Shaft-cuticle.cortex
Trial60.skin.R1.81.R2.46.R3.45.P1.53	7.68512	4.33759	Hair Shaft-cuticle.cortex
Trial60.skin.R1.45.R2.14.R3.73.P1.54	3.5444	4.54623	TAC-1
Trial60.skin.R1.29.R2.68.R3.26.P1.55	3.44659	9.14156	TAC-1
Trial60.skin.R1.83.R2.08.R3.28.P1.56	6.06964	7.37025	Hair Shaft-cuticle.cortex
Trial60.skin.R1.32.R2.55.R3.88.P1.54	0.889551	7.83435	TAC-1
Trial60.skin.R1.43.R2.02.R3.37.P1.56	2.99315	8.67267	TAC-1
Trial60.skin.R1.80.R2.11.R3.64.P1.56	3.61422	7.55616	TAC-1
Trial60.skin.R1.78.R2.22.R3.02.P1.56	3.12104	8.25623	TAC-1
Trial60.skin.R1.14.R2.33.R3.31.P1.54	7.04658	4.60826	Hair Shaft-cuticle.cortex
Trial60.skin.R1.38.R2.30.R3.91.P1.54	8.90577	7.81087	Medulla
Trial60.skin.R1.51.R2.22.R3.54.P1.55	2.61744	4.21299	IRS
Trial60.skin.R1.37.R2.67.R3.68.P1.54	6.54092	4.65521	TAC-1
Trial60.skin.R1.34.R2.51.R3.53.P1.54	-0.181854	4.83635	TAC-2
Trial60.skin.R1.88.R2.38.R3.21.P1.56	1.21028	4.97659	TAC-2
Trial60.skin.R1.89.R2.72.R3.88.P1.55	0.401687	5.87433	TAC-1
Trial60.skin.R1.76.R2.11.R3.47.P1.55	1.00381	7.64589	TAC-1
Trial60.skin.R1.70.R2.46.R3.71.P1.56	-0.52478	4.79783	IRS
Trial60.skin.R1.35.R2.90.R3.92.P1.54	8.37178	7.55217	TAC-1
Trial60.skin.R1.62.R2.36.R3.59.P1.54	4.24736	7.95751	TAC-2
Trial60.skin.R1.68.R2.93.R3.44.P1.54	5.1525	9.38887	TAC-2
Trial60.skin.R1.91.R2.66.R3.03.P1.54	-0.487751	4.96626	IRS
Trial60.skin.R1.92.R2.16.R3.03.P1.53	0.199712	4.81092	TAC-1
Trial60.skin.R1.02.R2.09.R3.72.P1.55	8.28706	8.06874	Medulla
Trial60.skin.R1.72.R2.19.R3.16.P1.55	2.49029	4.24477	Medulla
Trial60.skin.R1.64.R2.28.R3.70.P1.53	8.15809	8.47852	Medulla
Trial60.skin.R1.23.R2.30.R3.28.P1.56	8.21754	8.64613	Medulla
Trial60.skin.R1.77.R2.01.R3.10.P1.54	6.27409	5.93049	Hair Shaft-cuticle.cortex
Trial60.skin.R1.95.R2.44.R3.61.P1.53	4.67801	7.64212	TAC-2
Trial60.skin.R1.19.R2.33.R3.67.P1.55	8.58502	8.47587	Medulla
Trial60.skin.R1.48.R2.10.R3.15.P1.54	-0.0769336	4.23717	Medulla
Trial60.skin.R1.67.R2.09.R3.26.P1.54	8.89201	7.95222	Medulla
Trial60.skin.R1.29.R2.80.R3.01.P1.56	4.98848	9.18282	TAC-2
Trial60.skin.R1.36.R2.01.R3.89.P1.55	-0.0895661	5.03458	IRS
Trial60.skin.R1.53.R2.19.R3.35.P1.54	7.21351	5.24208	Hair Shaft-cuticle.cortex
Trial60.skin.R1.80.R2.47.R3.21.P1.56	0.152631	3.41854	TAC-2
Trial60.skin.R1.95.R2.01.R3.73.P1.55	1.10449	7.85487	TAC-1
Trial60.skin.R1.87.R2.38.R3.29.P1.55	1.37631	9.01109	TAC-1
Trial60.skin.R1.63.R2.28.R3.45.P1.53	0.603924	3.4345	TAC-2
Trial60.skin.R1.83.R2.72.R3.05.P1.55	4.85528	7.21812	TAC-1
Trial60.skin.R1.33.R2.01.R3.85.P1.54	2.1957	9.43856	TAC-1
Trial60.skin.R1.80.R2.96.R3.86.P1.53	3.25046	7.60774	TAC-1
Trial60.skin.R1.22.R2.62.R3.91.P1.55	5.56057	8.47594	TAC-1
Trial60.skin.R1.45.R2.92.R3.69.P1.55	4.74457	8.9543	TAC-1
Trial60.skin.R1.04.R2.40.R3.12.P1.55	6.4837	7.91139	TAC-1
Trial60.skin.R1.73.R2.84.R3.56.P1.55	0.185711	3.05479	TAC-2
Trial60.skin.R1.41.R2.71.R3.14.P1.56	-0.216728	3.90235	IRS
Trial60.skin.R1.72.R2.06.R3.10.P1.54	1.92156	4.93365	TAC-1
Trial60.skin.R1.41.R2.86.R3.91.P1.56	5.48153	7.08241	TAC-1
Trial60.skin.R1.15.R2.94.R3.08.P1.53	3.12387	4.1598	IRS
Trial60.skin.R1.19.R2.15.R3.47.P1.55	0.529396	5.76391	IRS
Trial60.skin.R1.81.R2.44.R3.10.P1.55	7.38897	5.11844	Hair Shaft-cuticle.cortex
Trial60.skin.R1.04.R2.61.R3.23.P1.54	1.43744	8.8419	TAC-1
Trial60.skin.R1.31.R2.47.R3.22.P1.55	0.567306	2.74652	TAC-2
Trial60.skin.R1.43.R2.76.R3.92.P1.55	7.5574	7.95034	Medulla
Trial60.skin.R1.52.R2.44.R3.82.P1.56	1.10911	8.45142	TAC-1
Trial60.skin.R1.78.R2.44.R3.29.P1.53	5.78065	6.24229	Hair Shaft-cuticle.cortex
Trial60.skin.R1.38.R2.57.R3.35.P1.53	6.242	5.34814	Hair Shaft-cuticle.cortex
Trial60.skin.R1.24.R2.40.R3.62.P1.55	2.15687	3.92142	IRS
Trial60.skin.R1.85.R2.44.R3.91.P1.54	4.33151	9.55636	TAC-2
Trial60.skin.R1.73.R2.07.R3.89.P1.56	0.350651	6.38604	TAC-1
Trial60.skin.R1.32.R2.24.R3.36.P1.54	1.22953	4.7873	TAC-1
Trial60.skin.R1.39.R2.84.R3.08.P1.54	0.859329	3.17746	TAC-2
Trial60.skin.R1.61.R2.55.R3.44.P1.53	-0.183649	5.11355	IRS
Trial60.skin.R1.50.R2.73.R3.64.P1.56	0.586066	3.88336	Medulla
Trial60.skin.R1.72.R2.17.R3.44.P1.56	7.78111	8.46632	Medulla
Trial60.skin.R1.65.R2.96.R3.61.P1.56	7.49044	4.9333	Hair Shaft-cuticle.cortex
Trial60.skin.R1.45.R2.06.R3.18.P1.54	2.11881	7.73243	TAC-1
Trial60.skin.R1.86.R2.48.R3.62.P1.55	5.20655	7.68745	TAC-1
Trial60.skin.R1.69.R2.66.R3.37.P1.56	5.52445	6.62579	TAC-1
Trial60.skin.R1.58.R2.09.R3.15.P1.53	8.03061	8.44946	Medulla
Trial60.skin.R1.77.R2.63.R3.02.P1.55	2.30998	4.14032	Medulla
Trial60.skin.R1.19.R2.72.R3.33.P1.53	0.531269	6.20193	TAC-1
Trial60.skin.R1.93.R2.49.R3.41.P1.53	9.20831	7.62096	Medulla
Trial60.skin.R1.77.R2.43.R3.33.P1.56	1.81365	9.10061	TAC-1
Trial60.skin.R1.29.R2.83.R3.60.P1.53	3.89642	8.72508	TAC-1
Trial60.skin.R1.50.R2.75.R3.38.P1.55	-0.326566	6.72698	TAC-1
Trial60.skin.R1.42.R2.34.R3.65.P1.53	3.45183	5.11442	TAC-2
Trial60.skin.R1.51.R2.59.R3.01.P1.55	4.8636	8.89823	TAC-1
Trial60.skin.R1.81.R2.51.R3.53.P1.55	3.45716	4.87771	Hair Shaft-cuticle.cortex
Trial60.skin.R1.73.R2.66.R3.73.P1.53	7.05748	4.48616	Hair Shaft-cuticle.cortex
Trial60.skin.R1.73.R2.19.R3.69.P1.54	1.20808	7.52294	TAC-1
Trial60.skin.R1.71.R2.81.R3.82.P1.53	2.91886	8.66239	TAC-1
Trial60.skin.R1.76.R2.18.R3.35.P1.54	5.19266	7.99742	TAC-1
Trial60.skin.R1.05.R2.65.R3.67.P1.55	0.0320561	4.21731	Medulla
Trial60.skin.R1.73.R2.04.R3.36.P1.54	1.53283	6.54608	TAC-1
Trial60.skin.R1.45.R2.53.R3.35.P1.55	5.19928	8.91789	TAC-2
Trial60.skin.R1.87.R2.40.R3.17.P1.54	6.93692	5.35881	Hair Shaft-cuticle.cortex
Trial60.skin.R1.05.R2.43.R3.49.P1.55	4.99095	9.4204	TAC-2
Trial60.skin.R1.57.R2.59.R3.63.P1.56	-0.719015	4.50305	Medulla
Trial60.skin.R1.13.R2.64.R3.46.P1.54	4.27109	9.39134	TAC-2
Trial60.skin.R1.71.R2.35.R3.37.P1.56	6.57251	4.76863	Hair Shaft-cuticle.cortex
Trial60.skin.R1.96.R2.65.R3.25.P1.54	7.47785	4.87048	Hair Shaft-cuticle.cortex
Trial60.skin.R1.25.R2.03.R3.22.P1.53	0.468374	3.60008	TAC-2
Trial60.skin.R1.59.R2.47.R3.82.P1.54	6.93955	5.61111	Hair Shaft-cuticle.cortex
Trial60.skin.R1.28.R2.07.R3.62.P1.53	4.58202	9.63359	TAC-2
Trial60.skin.R1.46.R2.82.R3.02.P1.54	4.58892	8.77942	Hair Shaft-cuticle.cortex
Trial60.skin.R1.62.R2.08.R3.88.P1.55	2.94417	4.65275	TAC-1
Trial60.skin.R1.01.R2.02.R3.21.P1.56	-0.32527	5.16312	IRS
Trial60.skin.R1.96.R2.92.R3.28.P1.56	2.57963	7.75107	TAC-2
Trial60.skin.R1.29.R2.12.R3.22.P1.54	2.75876	4.61574	TAC-1
Trial60.skin.R1.49.R2.07.R3.71.P1.55	7.40082	4.82127	Hair Shaft-cuticle.cortex
Trial60.skin.R1.64.R2.46.R3.85.P1.53	8.72624	7.96871	Medulla
Trial60.skin.R1.35.R2.46.R3.74.P1.53	8.76079	8.19935	Medulla
Trial60.skin.R1.29.R2.51.R3.03.P1.56	2.7443	9.55726	TAC-2
Trial60.skin.R1.79.R2.89.R3.56.P1.54	4.32378	8.30291	TAC-2
Trial60.skin.R1.80.R2.09.R3.80.P1.53	7.48422	4.11975	Hair Shaft-cuticle.cortex
Trial60.skin.R1.56.R2.60.R3.41.P1.55	3.24718	4.79674	TAC-2
Trial60.skin.R1.66.R2.41.R3.39.P1.53	2.50329	7.1007	TAC-1
Trial60.skin.R1.84.R2.35.R3.66.P1.55	8.28309	7.68663	Medulla
Trial60.skin.R1.75.R2.83.R3.61.P1.54	5.43928	8.26776	TAC-1
Trial60.skin.R1.80.R2.86.R3.69.P1.54	0.960474	9.00107	TAC-1
Trial60.skin.R1.53.R2.08.R3.20.P1.55	7.38225	7.69549	TAC-1
Trial60.skin.R1.68.R2.60.R3.44.P1.53	7.03947	3.9992	Hair Shaft-cuticle.cortex
Trial60.skin.R1.81.R2.07.R3.66.P1.53	-0.00446047	5.88116	IRS
Trial60.skin.R1.46.R2.77.R3.33.P1.55	2.50636	4.98659	TAC-1
Trial60.skin.R1.55.R2.33.R3.09.P1.55	2.13547	9.40367	TAC-2
Trial60.skin.R1.63.R2.15.R3.15.P1.54	1.23479	3.88852	IRS
Trial60.skin.R1.49.R2.44.R3.63.P1.56	5.40726	7.40969	TAC-1
Trial60.skin.R1.04.R2.42.R3.14.P1.55	4.59397	7.98148	TAC-1
Trial60.skin.R1.38.R2.07.R3.22.P1.53	0.679412	4.4243	Medulla
Trial60.skin.R1.39.R2.04.R3.51.P1.54	5.04264	8.12437	TAC-1
Trial60.skin.R1.73.R2.82.R3.41.P1.55	2.83557	9.42509	TAC-1
Trial60.skin.R1.78.R2.16.R3.69.P1.54	3.09068	9.05228	TAC-1
Trial60.skin.R1.17.R2.96.R3.23.P1.55	0.507945	8.13425	TAC-1
Trial60.skin.R1.23.R2.53.R3.53.P1.54	0.465209	4.38157	IRS
Trial60.skin.R1.46.R2.58.R3.42.P1.54	0.406134	3.24849	TAC-2
Trial60.skin.R1.16.R2.84.R3.24.P1.54	4.25833	7.54743	TAC-1
Trial60.skin.R1.14.R2.84.R3.61.P1.56	0.801659	8.19581	TAC-1
Trial60.skin.R1.26.R2.40.R3.05.P1.56	0.732649	4.82105	TAC-1
Trial60.skin.R1.66.R2.21.R3.30.P1.53	0.811118	7.46623	TAC-1
Trial60.skin.R1.37.R2.52.R3.67.P1.56	0.351607	6.15141	TAC-1
Trial60.skin.R1.63.R2.35.R3.18.P1.54	2.98094	4.23725	IRS
Trial60.skin.R1.35.R2.43.R3.94.P1.54	3.02059	9.21147	TAC-2
Trial60.skin.R1.63.R2.26.R3.66.P1.54	1.46372	8.86246	TAC-1
Trial60.skin.R1.40.R2.13.R3.74.P1.53	9.235	7.64056	Medulla
Trial60.skin.R1.86.R2.62.R3.95.P1.54	0.467472	6.19006	TAC-1
Trial60.skin.R1.10.R2.67.R3.50.P1.54	7.17251	5.40156	Hair Shaft-cuticle.cortex
Trial60.skin.R1.95.R2.22.R3.74.P1.55	3.9772	4.46775	TAC-1
Trial60.skin.R1.37.R2.05.R3.01.P1.54	3.11966	8.47931	TAC-1
Trial60.skin.R1.65.R2.37.R3.11.P1.55	3.88455	8.49632	TAC-2
Trial60.skin.R1.95.R2.15.R3.72.P1.56	0.563435	3.01245	TAC-2
Trial60.skin.R1.79.R2.27.R3.37.P1.55	-0.0748537	5.61495	TAC-1
Trial60.skin.R1.48.R2.45.R3.42.P1.53	5.14658	7.41292	Hair Shaft-cuticle.cortex
Trial60.skin.R1.31.R2.76.R3.38.P1.55	6.99643	6.77661	Hair Shaft-cuticle.cortex
Trial60.skin.R1.20.R2.32.R3.14.P1.54	7.56362	4.3838	Hair Shaft-cuticle.cortex
Trial60.skin.R1.84.R2.65.R3.20.P1.55	0.226206	6.82637	TAC-1
Trial60.skin.R1.89.R2.91.R3.45.P1.55	9.20665	7.93579	Medulla
Trial60.skin.R1.12.R2.26.R3.08.P1.54	4.21256	8.22978	TAC-2
Trial60.skin.R1.46.R2.30.R3.52.P1.55	0.933288	8.65371	TAC-1
Trial60.skin.R1.18.R2.10.R3.38.P1.53	6.02324	5.93774	Hair Shaft-cuticle.cortex
Trial60.skin.R1.45.R2.19.R3.18.P1.55	6.2459	8.22735	TAC-1
Trial60.skin.R1.26.R2.35.R3.62.P1.54	2.32757	5.17461	TAC-1
Trial60.skin.R1.06.R2.30.R3.73.P1.55	6.27772	6.21168	Hair Shaft-cuticle.cortex
Trial60.skin.R1.37.R2.51.R3.12.P1.55	0.412162	6.18945	TAC-1
Trial60.skin.R1.71.R2.94.R3.64.P1.55	0.588447	7.16826	TAC-1
Trial60.skin.R1.96.R2.23.R3.05.P1.56	3.54666	8.63575	TAC-1
Trial60.skin.R1.56.R2.14.R3.74.P1.56	1.07177	3.38329	TAC-2
Trial60.skin.R1.79.R2.68.R3.94.P1.54	3.81481	8.80003	TAC-1
Trial60.skin.R1.81.R2.68.R3.09.P1.55	2.31202	8.99551	TAC-1
Trial60.skin.R1.70.R2.42.R3.84.P1.56	1.15014	6.89998	TAC-1
Trial60.skin.R1.12.R2.37.R3.02.P1.54	4.6688	8.3612	TAC-1
Trial60.skin.R1.80.R2.30.R3.20.P1.55	7.06472	7.61488	TAC-1
Trial60.skin.R1.09.R2.42.R3.27.P1.54	4.90832	9.72095	TAC-2
Trial60.skin.R1.69.R2.25.R3.31.P1.56	7.56822	8.45055	Medulla
Trial60.skin.R1.08.R2.69.R3.84.P1.55	-0.0801404	6.45909	TAC-1
Trial60.skin.R1.25.R2.81.R3.16.P1.55	6.38894	7.82814	TAC-1
Trial60.skin.R1.56.R2.37.R3.66.P1.53	0.493496	3.0689	TAC-2
Trial60.skin.R1.83.R2.74.R3.10.P1.53	2.2813	8.12229	TAC-1
Trial60.skin.R1.65.R2.04.R3.94.P1.54	6.06882	6.378	Hair Shaft-cuticle.cortex
Trial60.skin.R1.65.R2.13.R3.17.P1.53	0.457458	7.79984	TAC-1
Trial60.skin.R1.77.R2.19.R3.56.P1.55	3.63387	5.4058	TAC-2
Trial60.skin.R1.42.R2.59.R3.55.P1.55	-0.339607	4.3656	IRS
Trial60.skin.R1.33.R2.47.R3.30.P1.54	4.80526	9.65357	TAC-2
Trial60.skin.R1.85.R2.37.R3.29.P1.56	6.26515	7.95832	TAC-1
Trial60.skin.R1.32.R2.65.R3.91.P1.55	0.156231	5.80292	TAC-1
Trial60.skin.R1.01.R2.15.R3.09.P1.55	3.24852	4.90573	TAC-1
Trial60.skin.R1.41.R2.69.R3.40.P1.55	7.47664	4.03289	Hair Shaft-cuticle.cortex
Trial60.skin.R1.57.R2.59.R3.63.P1.53	8.37144	7.17073	Medulla
Trial60.skin.R1.32.R2.39.R3.94.P1.53	4.7985	9.20565	TAC-2
Trial60.skin.R1.71.R2.81.R3.06.P1.54	0.459069	4.11873	Medulla
Trial60.skin.R1.40.R2.77.R3.29.P1.54	7.26035	4.90168	TAC-1
Trial60.skin.R1.60.R2.32.R3.77.P1.55	0.664409	2.94485	TAC-2
Trial60.skin.R1.65.R2.84.R3.64.P1.55	7.52046	4.05471	Hair Shaft-cuticle.cortex
Trial60.skin.R1.57.R2.33.R3.62.P1.53	0.572542	2.78706	TAC-2
Trial60.skin.R1.43.R2.67.R3.85.P1.56	1.05448	5.92421	TAC-1
Trial60.skin.R1.53.R2.41.R3.80.P1.54	2.75196	4.41003	IRS
Trial60.skin.R1.35.R2.14.R3.54.P1.55	0.610118	7.61682	TAC-1
Trial60.skin.R1.23.R2.38.R3.61.P1.56	2.9301	8.48694	TAC-1
Trial60.skin.R1.34.R2.14.R3.51.P1.55	2.95587	9.37528	TAC-1
Trial60.skin.R1.91.R2.94.R3.30.P1.55	4.04522	4.21669	Hair Shaft-cuticle.cortex
Trial60.skin.R1.92.R2.24.R3.15.P1.56	7.2899	5.02081	Hair Shaft-cuticle.cortex
Trial60.skin.R1.78.R2.03.R3.27.P1.55	-0.534648	5.04613	IRS
Trial60.skin.R1.09.R2.72.R3.41.P1.55	0.295986	4.67684	TAC-2
Trial60.skin.R1.83.R2.69.R3.25.P1.55	0.842531	8.46295	TAC-1
Trial60.skin.R1.65.R2.54.R3.73.P1.56	9.08155	7.26376	Medulla
Trial60.skin.R1.80.R2.66.R3.80.P1.55	-0.739911	4.4877	Medulla
Trial60.skin.R1.08.R2.23.R3.16.P1.55	1.11039	8.55087	TAC-1
Trial60.skin.R1.70.R2.89.R3.41.P1.53	-0.253252	4.46442	IRS
Trial60.skin.R1.87.R2.71.R3.73.P1.55	2.91164	4.70353	TAC-1
Trial60.skin.R1.10.R2.11.R3.05.P1.53	3.4753	5.12285	TAC-1
Trial60.skin.R1.66.R2.13.R3.95.P1.54	7.12803	5.19277	Hair Shaft-cuticle.cortex
Trial60.skin.R1.73.R2.33.R3.41.P1.54	3.0324	4.62064	TAC-1
Trial60.skin.R1.09.R2.49.R3.71.P1.54	4.8618	8.26144	TAC-1
Trial60.skin.R1.51.R2.56.R3.35.P1.56	3.32158	7.6599	TAC-1
Trial60.skin.R1.29.R2.05.R3.54.P1.55	2.00542	3.82951	IRS
Trial60.skin.R1.92.R2.88.R3.11.P1.54	8.74776	8.21614	Medulla
Trial60.skin.R1.31.R2.01.R3.41.P1.54	0.268558	5.18379	IRS
Trial60.skin.R1.84.R2.17.R3.69.P1.55	4.10281	5.15658	TAC-1
Trial60.skin.R1.92.R2.28.R3.36.P1.53	3.75797	4.23529	Hair Shaft-cuticle.cortex
Trial60.skin.R1.81.R2.51.R3.87.P1.55	4.80015	9.60917	TAC-2
Trial60.skin.R1.83.R2.22.R3.88.P1.53	3.49198	7.85777	TAC-1
Trial60.skin.R1.68.R2.02.R3.38.P1.54	2.26428	7.982	TAC-1
Trial60.skin.R1.84.R2.88.R3.60.P1.53	1.81992	8.58808	TAC-1
Trial60.skin.R1.94.R2.40.R3.73.P1.53	1.51521	7.43131	TAC-1
Trial60.skin.R1.86.R2.11.R3.48.P1.55	2.45051	4.62752	TAC-2
Trial60.skin.R1.20.R2.73.R3.11.P1.56	2.01708	9.15517	TAC-1
Trial60.skin.R1.59.R2.45.R3.73.P1.56	0.969168	7.65926	TAC-1
Trial60.skin.R1.69.R2.17.R3.44.P1.54	2.72111	9.59862	TAC-1
Trial60.skin.R1.72.R2.49.R3.94.P1.54	-0.543711	4.50183	IRS
Trial60.skin.R1.79.R2.49.R3.39.P1.54	-0.441133	5.13461	IRS
Trial60.skin.R1.01.R2.30.R3.89.P1.53	7.63689	4.18579	Hair Shaft-cuticle.cortex
Trial60.skin.R1.07.R2.80.R3.45.P1.53	0.437155	3.11652	TAC-2
Trial60.skin.R1.93.R2.65.R3.43.P1.53	4.89486	9.77244	TAC-2
Trial60.skin.R1.16.R2.20.R3.09.P1.55	0.64412	5.79133	TAC-1
Trial60.skin.R1.39.R2.09.R3.71.P1.55	4.98741	9.76179	TAC-2
Trial60.skin.R1.50.R2.52.R3.95.P1.55	6.56726	4.85011	Hair Shaft-cuticle.cortex
Trial60.skin.R1.51.R2.23.R3.38.P1.54	6.74986	5.27298	Hair Shaft-cuticle.cortex
Trial60.skin.R1.63.R2.32.R3.72.P1.55	0.994992	8.98719	TAC-1
Trial60.skin.R1.86.R2.80.R3.22.P1.56	0.4679	5.89742	IRS
Trial60.skin.R1.27.R2.37.R3.08.P1.56	-0.409724	5.07721	IRS
Trial60.skin.R1.59.R2.21.R3.17.P1.56	6.15181	6.23006	Hair Shaft-cuticle.cortex
Trial60.skin.R1.68.R2.64.R3.74.P1.55	5.13594	8.23376	Hair Shaft-cuticle.cortex
Trial60.skin.R1.67.R2.26.R3.85.P1.56	1.07557	8.71364	IRS
Trial60.skin.R1.80.R2.91.R3.11.P1.53	9.15853	7.6364	Medulla
Trial60.skin.R1.51.R2.49.R3.09.P1.53	0.717924	3.64046	TAC-1
Trial60.skin.R1.93.R2.12.R3.37.P1.54	-0.449511	4.40503	IRS
Trial60.skin.R1.42.R2.66.R3.44.P1.53	3.89482	4.85431	TAC-1
Trial60.skin.R1.46.R2.25.R3.42.P1.56	1.9027	8.6813	TAC-1
Trial60.skin.R1.57.R2.52.R3.77.P1.56	0.62375	8.57652	TAC-1
Trial60.skin.R1.81.R2.93.R3.65.P1.55	1.36943	8.17399	TAC-1
Trial60.skin.R1.54.R2.06.R3.38.P1.56	2.98525	4.0793	IRS
Trial60.skin.R1.88.R2.51.R3.14.P1.54	2.9921	4.69285	TAC-1
Trial60.skin.R1.72.R2.11.R3.62.P1.56	3.16012	4.92153	TAC-1
Trial60.skin.R1.51.R2.53.R3.43.P1.53	3.26323	4.52179	TAC-1
Trial60.skin.R1.52.R2.86.R3.20.P1.56	1.61454	9.21975	TAC-1
Trial60.skin.R1.33.R2.49.R3.40.P1.55	6.45165	7.6091	TAC-1
Trial60.skin.R1.61.R2.42.R3.28.P1.54	3.43841	4.08652	Medulla
Trial60.skin.R1.82.R2.17.R3.80.P1.53	0.822627	5.92894	TAC-1
Trial60.skin.R1.19.R2.42.R3.03.P1.55	1.69282	9.20111	TAC-1
Trial60.skin.R1.07.R2.22.R3.82.P1.55	4.79339	9.12332	TAC-2
Trial60.skin.R1.96.R2.46.R3.85.P1.55	0.134085	3.32192	TAC-2
Trial60.skin.R1.59.R2.71.R3.60.P1.56	5.28077	4.3217	Medulla
Trial60.skin.R1.90.R2.79.R3.52.P1.55	7.18098	7.76119	TAC-1
Trial60.skin.R1.38.R2.30.R3.80.P1.56	0.096465	3.84885	TAC-2
Trial60.skin.R1.38.R2.80.R3.37.P1.53	0.392938	3.40385	IRS
Trial60.skin.R1.74.R2.11.R3.35.P1.53	5.1341	8.49029	TAC-1
Trial60.skin.R1.89.R2.29.R3.71.P1.54	3.92258	7.77241	TAC-1
Trial60.skin.R1.91.R2.42.R3.90.P1.55	7.38961	4.37197	Hair Shaft-cuticle.cortex
Trial60.skin.R1.30.R2.15.R3.79.P1.53	3.44325	4.6223	TAC-1
Trial60.skin.R1.25.R2.11.R3.74.P1.54	4.38754	8.8511	TAC-2
Trial60.skin.R1.39.R2.21.R3.20.P1.53	-0.303752	5.96042	TAC-1
Trial60.skin.R1.44.R2.67.R3.60.P1.55	0.202684	6.00338	TAC-1
Trial60.skin.R1.84.R2.48.R3.80.P1.54	-0.259207	4.56506	IRS
Trial60.skin.R1.57.R2.65.R3.15.P1.55	5.16857	8.43881	TAC-1
Trial60.skin.R1.35.R2.16.R3.11.P1.55	-0.261596	5.4882	IRS
Trial60.skin.R1.52.R2.01.R3.91.P1.54	5.28975	8.27417	TAC-1
Trial60.skin.R1.59.R2.75.R3.12.P1.55	0.740853	8.72075	TAC-1
Trial60.skin.R1.80.R2.09.R3.13.P1.55	0.62409	5.9786	IRS
Trial60.skin.R1.09.R2.13.R3.15.P1.54	6.59399	5.88396	Hair Shaft-cuticle.cortex
Trial60.skin.R1.95.R2.03.R3.74.P1.55	-0.04249	5.83002	TAC-1
Trial60.skin.R1.10.R2.71.R3.60.P1.56	-0.554992	4.65213	IRS
Trial60.skin.R1.77.R2.96.R3.90.P1.53	-0.262967	4.44993	IRS
Trial60.skin.R1.83.R2.71.R3.43.P1.54	5.76574	7.29656	Hair Shaft-cuticle.cortex
Trial60.skin.R1.62.R2.93.R3.67.P1.56	6.20365	5.57867	Hair Shaft-cuticle.cortex
Trial60.skin.R1.56.R2.81.R3.20.P1.53	3.15152	8.70547	TAC-1
Trial60.skin.R1.07.R2.37.R3.18.P1.55	0.482511	5.23169	TAC-1
Trial60.skin.R1.69.R2.27.R3.45.P1.56	1.14328	7.89663	TAC-1
Trial60.skin.R1.82.R2.02.R3.80.P1.53	6.97191	8.16504	Medulla
Trial60.skin.R1.27.R2.02.R3.40.P1.55	0.957841	9.03155	TAC-1
Trial60.skin.R1.69.R2.33.R3.33.P1.55	3.29178	9.38421	TAC-1
Trial60.skin.R1.47.R2.85.R3.69.P1.55	1.89185	8.20937	TAC-1
Trial60.skin.R1.63.R2.10.R3.45.P1.55	5.83199	6.22779	Hair Shaft-cuticle.cortex
Trial60.skin.R1.66.R2.92.R3.81.P1.55	0.708053	7.59624	TAC-1
Trial60.skin.R1.52.R2.12.R3.65.P1.53	9.10792	8.09675	Medulla
Trial60.skin.R1.05.R2.68.R3.06.P1.54	5.88846	5.69314	Hair Shaft-cuticle.cortex
Trial60.skin.R1.73.R2.65.R3.18.P1.54	5.06668	9.21228	TAC-2
Trial60.skin.R1.68.R2.06.R3.10.P1.54	1.74944	7.80061	TAC-1
Trial60.skin.R1.80.R2.89.R3.64.P1.54	1.95235	8.61592	TAC-1
Trial60.skin.R1.66.R2.84.R3.79.P1.55	5.44763	6.92175	Hair Shaft-cuticle.cortex
Trial60.skin.R1.04.R2.31.R3.20.P1.54	1.19515	8.46074	TAC-1
Trial60.skin.R1.35.R2.84.R3.57.P1.54	6.56427	5.35024	Hair Shaft-cuticle.cortex
Trial60.skin.R1.75.R2.39.R3.01.P1.54	7.38162	5.03436	Hair Shaft-cuticle.cortex
Trial60.skin.R1.70.R2.73.R3.66.P1.55	2.05236	9.10137	TAC-2
Trial60.skin.R1.71.R2.30.R3.40.P1.55	3.24615	9.46671	Hair Shaft-cuticle.cortex
Trial60.skin.R1.94.R2.29.R3.92.P1.56	2.89243	7.96635	TAC-2
Trial60.skin.R1.60.R2.54.R3.02.P1.54	7.93692	8.36428	TAC-1
Trial60.skin.R1.30.R2.67.R3.11.P1.53	6.83284	5.00968	Hair Shaft-cuticle.cortex
Trial60.skin.R1.61.R2.75.R3.30.P1.56	7.68071	8.43384	Medulla
Trial60.skin.R1.42.R2.66.R3.02.P1.55	6.9208	8.28599	TAC-1
Trial60.skin.R1.06.R2.49.R3.83.P1.54	-0.563064	4.72949	IRS
Trial60.skin.R1.82.R2.40.R3.71.P1.55	2.27305	9.49147	TAC-1
Trial60.skin.R1.68.R2.02.R3.85.P1.55	7.90907	8.12137	Medulla
Trial60.skin.R1.46.R2.91.R3.42.P1.54	3.45509	9.03845	TAC-1
Trial60.skin.R1.63.R2.55.R3.82.P1.55	0.415115	4.1372	TAC-2
Trial60.skin.R1.35.R2.53.R3.72.P1.56	4.45867	9.25712	TAC-1
Trial60.skin.R1.88.R2.11.R3.72.P1.56	4.96557	9.80556	TAC-2
Trial60.skin.R1.24.R2.01.R3.27.P1.54	6.46695	7.06038	Hair Shaft-cuticle.cortex
Trial60.skin.R1.74.R2.46.R3.86.P1.55	2.19279	7.06572	TAC-2
Trial60.skin.R1.55.R2.85.R3.69.P1.53	2.46475	8.64425	TAC-1
Trial60.skin.R1.91.R2.46.R3.56.P1.53	7.00774	5.59786	Hair Shaft-cuticle.cortex
Trial60.skin.R1.55.R2.47.R3.21.P1.56	0.483261	3.16306	TAC-2
Trial60.skin.R1.41.R2.15.R3.15.P1.54	-0.474527	4.94704	IRS
Trial60.skin.R1.92.R2.18.R3.21.P1.53	5.23991	7.63021	Hair Shaft-cuticle.cortex
Trial60.skin.R1.64.R2.77.R3.03.P1.56	7.45136	4.89551	Hair Shaft-cuticle.cortex
Trial60.skin.R1.64.R2.79.R3.27.P1.55	4.88685	9.2456	TAC-2
Trial60.skin.R1.60.R2.69.R3.14.P1.54	7.79334	8.19488	TAC-1
Trial60.skin.R1.57.R2.11.R3.01.P1.54	8.30011	8.58878	Medulla
Trial60.skin.R1.89.R2.83.R3.36.P1.55	8.08419	7.3971	Medulla
Trial60.skin.R1.52.R2.82.R3.84.P1.54	2.41728	7.72218	TAC-1
Trial60.skin.R1.67.R2.09.R3.28.P1.55	7.61534	4.54225	Hair Shaft-cuticle.cortex
Trial60.skin.R1.78.R2.57.R3.76.P1.55	1.32944	7.14892	TAC-1
Trial60.skin.R1.65.R2.89.R3.62.P1.54	0.632705	8.53287	TAC-1
Trial60.skin.R1.29.R2.39.R3.08.P1.56	3.75361	8.37039	TAC-1
Trial60.skin.R1.55.R2.50.R3.41.P1.55	3.52498	4.57316	TAC-1
Trial60.skin.R1.79.R2.95.R3.65.P1.54	6.3709	5.25977	Hair Shaft-cuticle.cortex
Trial60.skin.R1.37.R2.40.R3.96.P1.54	3.57693	7.42204	TAC-1
Trial60.skin.R1.67.R2.85.R3.52.P1.55	4.12165	9.02165	TAC-1
Trial60.skin.R1.29.R2.25.R3.60.P1.55	0.269508	6.30471	TAC-1
Trial60.skin.R1.12.R2.58.R3.13.P1.55	5.9007	5.83273	Hair Shaft-cuticle.cortex
Trial60.skin.R1.31.R2.23.R3.80.P1.55	-0.0175567	6.31021	TAC-1
Trial60.skin.R1.25.R2.18.R3.36.P1.53	8.55067	8.2486	Medulla
Trial60.skin.R1.22.R2.22.R3.35.P1.55	4.57233	9.27139	TAC-1
Trial60.skin.R1.77.R2.49.R3.41.P1.54	-0.569064	4.78984	IRS
Trial60.skin.R1.25.R2.10.R3.06.P1.56	2.89848	4.47433	IRS
Trial60.skin.R1.31.R2.84.R3.88.P1.53	0.240819	6.01331	IRS
Trial60.skin.R1.27.R2.27.R3.80.P1.54	3.8114	4.33052	Hair Shaft-cuticle.cortex
Trial60.skin.R1.56.R2.15.R3.67.P1.54	2.9538	4.1676	IRS
Trial60.skin.R1.39.R2.52.R3.77.P1.54	3.52408	8.71796	TAC-1
Trial60.skin.R1.37.R2.35.R3.02.P1.56	0.223199	4.54186	TAC-2
Trial60.skin.R1.95.R2.04.R3.30.P1.56	3.30322	9.26543	Hair Shaft-cuticle.cortex
Trial60.skin.R1.41.R2.05.R3.39.P1.54	6.77084	8.22703	TAC-1
Trial60.skin.R1.58.R2.73.R3.22.P1.53	0.251105	6.39499	TAC-1
Trial60.skin.R1.65.R2.84.R3.37.P1.55	5.94998	6.71149	TAC-1
Trial60.skin.R1.01.R2.11.R3.86.P1.56	0.4996	6.15907	TAC-1
Trial60.skin.R1.81.R2.54.R3.04.P1.55	5.04353	9.13303	TAC-2
Trial60.skin.R1.35.R2.87.R3.76.P1.55	7.36359	4.91191	Hair Shaft-cuticle.cortex
Trial60.skin.R1.87.R2.60.R3.68.P1.56	4.2798	4.11655	Hair Shaft-cuticle.cortex
Trial60.skin.R1.61.R2.34.R3.29.P1.55	7.60745	7.78497	Medulla
Trial60.skin.R1.39.R2.68.R3.68.P1.53	5.42719	7.31315	TAC-1
Trial60.skin.R1.32.R2.37.R3.76.P1.55	8.55029	8.22977	Medulla
Trial60.skin.R1.32.R2.93.R3.71.P1.53	-0.742368	4.53281	Medulla
Trial60.skin.R1.60.R2.55.R3.39.P1.56	0.410124	5.30472	IRS
Trial60.skin.R1.25.R2.31.R3.85.P1.53	7.6294	4.12336	Hair Shaft-cuticle.cortex
Trial60.skin.R1.59.R2.05.R3.51.P1.55	0.00837243	6.3773	TAC-1
Trial60.skin.R1.63.R2.34.R3.31.P1.56	-0.63331	4.30927	Medulla
Trial60.skin.R1.62.R2.18.R3.69.P1.56	2.89202	7.27629	TAC-2
Trial60.skin.R1.14.R2.87.R3.81.P1.54	2.59544	4.32037	IRS
Trial60.skin.R1.67.R2.04.R3.04.P1.55	3.83254	5.04756	TAC-1
Trial60.skin.R1.55.R2.17.R3.47.P1.55	7.8697	7.98851	Medulla
Trial60.skin.R1.27.R2.15.R3.46.P1.55	0.58519	7.64032	TAC-1
Trial60.skin.R1.64.R2.07.R3.80.P1.54	8.04624	8.48617	Medulla
Trial60.skin.R1.69.R2.26.R3.72.P1.56	0.84653	8.0422	TAC-1
Trial60.skin.R1.79.R2.60.R3.45.P1.55	3.55737	4.28065	TAC-2
Trial60.skin.R1.01.R2.60.R3.84.P1.53	5.37141	7.35502	Hair Shaft-cuticle.cortex
Trial60.skin.R1.93.R2.42.R3.35.P1.56	3.49464	4.48372	TAC-1
Trial60.skin.R1.70.R2.10.R3.91.P1.56	6.27668	6.17795	Hair Shaft-cuticle.cortex
Trial60.skin.R1.74.R2.76.R3.70.P1.56	2.35742	9.41736	TAC-1
Trial60.skin.R1.95.R2.32.R3.47.P1.56	4.99323	7.23439	TAC-1
Trial60.skin.R1.52.R2.07.R3.28.P1.55	3.15163	8.79146	TAC-1
Trial60.skin.R1.39.R2.81.R3.12.P1.55	0.0582874	5.09574	IRS
Trial60.skin.R1.40.R2.34.R3.22.P1.53	3.35195	5.0072	TAC-1
Trial60.skin.R1.77.R2.86.R3.15.P1.54	1.63298	9.3815	TAC-1
Trial60.skin.R1.76.R2.53.R3.43.P1.56	3.78809	7.66263	TAC-1
Trial60.skin.R1.90.R2.23.R3.49.P1.55	0.833465	5.81301	TAC-1
Trial60.skin.R1.69.R2.70.R3.11.P1.53	2.12756	7.55249	TAC-1
Trial60.skin.R1.21.R2.60.R3.89.P1.56	3.45777	8.9063	TAC-1
Trial60.skin.R1.88.R2.63.R3.61.P1.54	3.72581	6.03666	TAC-1
Trial60.skin.R1.93.R2.47.R3.67.P1.54	0.804231	7.06803	TAC-1
Trial60.skin.R1.37.R2.51.R3.15.P1.55	3.16174	7.78754	TAC-1
Trial60.skin.R1.01.R2.20.R3.02.P1.54	6.57414	7.85778	TAC-1
Trial60.skin.R1.58.R2.86.R3.12.P1.55	6.29215	8.11779	TAC-1
Trial60.skin.R1.42.R2.91.R3.95.P1.55	-0.673913	4.7007	Medulla
Trial60.skin.R1.91.R2.14.R3.35.P1.53	4.98828	9.79887	TAC-2
Trial60.skin.R1.09.R2.41.R3.90.P1.54	7.37333	4.15653	Hair Shaft-cuticle.cortex
Trial60.skin.R1.50.R2.47.R3.35.P1.54	0.741286	4.86496	TAC-1
Trial60.skin.R1.47.R2.66.R3.92.P1.55	4.49672	9.33315	TAC-2
Trial60.skin.R1.89.R2.09.R3.15.P1.54	3.18959	5.21153	TAC-1
Trial60.skin.R1.70.R2.51.R3.55.P1.54	6.12355	5.19472	Hair Shaft-cuticle.cortex
Trial60.skin.R1.56.R2.89.R3.57.P1.55	6.16847	5.2314	Hair Shaft-cuticle.cortex
Trial60.skin.R1.87.R2.96.R3.09.P1.56	5.36202	7.62321	TAC-1
Trial60.skin.R1.14.R2.59.R3.32.P1.56	8.70035	7.7434	Medulla
Trial60.skin.R1.18.R2.79.R3.58.P1.54	5.9274	6.99123	TAC-1
Trial60.skin.R1.61.R2.10.R3.44.P1.56	9.17511	7.77684	Medulla
Trial60.skin.R1.69.R2.46.R3.05.P1.55	0.945202	8.98834	TAC-1
Trial60.skin.R1.25.R2.14.R3.29.P1.55	2.46218	4.6335	IRS
Trial60.skin.R1.62.R2.07.R3.05.P1.53	7.47621	4.37827	Hair Shaft-cuticle.cortex
Trial60.skin.R1.70.R2.80.R3.68.P1.54	-0.39088	6.06885	IRS
Trial60.skin.R1.80.R2.23.R3.11.P1.54	9.09573	7.78948	Medulla
Trial60.skin.R1.45.R2.59.R3.33.P1.54	2.39158	8.3339	TAC-1
Trial60.skin.R1.26.R2.58.R3.17.P1.54	7.4284	4.9418	Hair Shaft-cuticle.cortex
Trial60.skin.R1.76.R2.15.R3.20.P1.53	1.70346	8.51963	TAC-1
Trial60.skin.R1.46.R2.03.R3.39.P1.53	8.68675	8.27663	Medulla
Trial60.skin.R1.12.R2.57.R3.20.P1.53	6.58505	5.44566	Hair Shaft-cuticle.cortex
Trial60.skin.R1.72.R2.05.R3.63.P1.56	3.29419	7.41999	TAC-1
Trial60.skin.R1.68.R2.01.R3.49.P1.54	6.1855	6.83637	Hair Shaft-cuticle.cortex
Trial60.skin.R1.03.R2.06.R3.37.P1.54	6.24862	5.0408	Hair Shaft-cuticle.cortex
Trial60.skin.R1.48.R2.26.R3.26.P1.55	0.996282	8.88453	TAC-1
Trial60.skin.R1.85.R2.69.R3.36.P1.55	-0.377849	5.77881	IRS
Trial60.skin.R1.72.R2.42.R3.50.P1.55	0.151711	6.3391	TAC-1
Trial60.skin.R1.18.R2.02.R3.49.P1.55	7.52751	4.1727	Hair Shaft-cuticle.cortex
Trial60.skin.R1.03.R2.23.R3.90.P1.56	5.00153	8.11274	TAC-1
Trial60.skin.R1.33.R2.19.R3.68.P1.55	1.96397	9.4558	TAC-1
Trial60.skin.R1.36.R2.27.R3.01.P1.54	4.91832	9.62063	TAC-2
Trial60.skin.R1.84.R2.67.R3.91.P1.56	6.99285	8.34132	Medulla
Trial60.skin.R1.12.R2.03.R3.18.P1.55	0.556327	7.88428	TAC-1
Trial60.skin.R1.64.R2.29.R3.02.P1.55	3.355	7.3117	TAC-1
Trial60.skin.R1.50.R2.56.R3.41.P1.56	-0.0327827	4.47908	TAC-1
Trial60.skin.R1.83.R2.47.R3.47.P1.54	4.46756	8.03293	TAC-1
Trial60.skin.R1.61.R2.58.R3.56.P1.54	7.11001	5.3324	Hair Shaft-cuticle.cortex
Trial60.skin.R1.53.R2.40.R3.35.P1.55	6.32197	6.20741	Hair Shaft-cuticle.cortex
Trial60.skin.R1.86.R2.12.R3.51.P1.55	0.729631	7.8176	TAC-1
Trial60.skin.R1.65.R2.43.R3.37.P1.55	2.16555	9.00332	TAC-1
Trial60.skin.R1.79.R2.29.R3.73.P1.55	0.266966	5.80705	TAC-1
Trial60.skin.R1.04.R2.14.R3.61.P1.53	7.22308	5.29215	Hair Shaft-cuticle.cortex
Trial60.skin.R1.74.R2.44.R3.37.P1.54	4.86744	7.44407	TAC-1
Trial60.skin.R1.39.R2.13.R3.86.P1.53	6.75194	5.5264	Hair Shaft-cuticle.cortex
Trial60.skin.R1.78.R2.73.R3.46.P1.54	1.83726	8.53737	TAC-1
Trial60.skin.R1.43.R2.14.R3.10.P1.53	0.652251	7.95701	TAC-1
Trial60.skin.R1.44.R2.08.R3.29.P1.54	0.627779	4.2687	Medulla
Trial60.skin.R1.34.R2.18.R3.96.P1.54	0.826634	8.21108	TAC-1
Trial60.skin.R1.59.R2.44.R3.27.P1.54	5.50429	8.42196	TAC-1
Trial60.skin.R1.35.R2.34.R3.12.P1.55	4.78629	9.56683	TAC-2
Trial60.skin.R1.06.R2.38.R3.39.P1.54	1.18348	4.45259	TAC-2
Trial60.skin.R1.94.R2.90.R3.83.P1.56	7.42674	8.14045	Medulla
Trial60.skin.R1.59.R2.78.R3.72.P1.54	1.89066	7.77442	TAC-1
Trial60.skin.R1.49.R2.68.R3.01.P1.54	-0.156194	4.79792	IRS
Trial60.skin.R1.44.R2.47.R3.17.P1.55	3.82103	7.77838	TAC-1
Trial60.skin.R1.31.R2.58.R3.09.P1.55	2.57347	7.35053	TAC-2
Trial60.skin.R1.94.R2.07.R3.94.P1.55	-0.12409	6.89271	TAC-1
Trial60.skin.R1.57.R2.58.R3.86.P1.55	-0.302907	5.42734	IRS
Trial60.skin.R1.42.R2.18.R3.49.P1.54	6.27097	6.72674	Hair Shaft-cuticle.cortex
Trial60.skin.R1.40.R2.60.R3.20.P1.56	0.653709	4.36029	IRS
Trial60.skin.R1.25.R2.18.R3.36.P1.54	8.74537	7.43233	Medulla
Trial60.skin.R1.85.R2.59.R3.06.P1.55	5.50023	8.15184	TAC-1
Trial60.skin.R1.81.R2.80.R3.09.P1.55	3.20639	6.4861	TAC-1
Trial60.skin.R1.89.R2.35.R3.59.P1.54	4.27179	8.43665	TAC-1
Trial60.skin.R1.36.R2.69.R3.55.P1.55	0.287886	6.31623	TAC-1
Trial60.skin.R1.44.R2.74.R3.06.P1.56	0.203641	5.9147	IRS
Trial60.skin.R1.80.R2.63.R3.46.P1.54	2.82837	5.13578	TAC-1
Trial60.skin.R1.53.R2.33.R3.79.P1.55	1.57705	9.20133	TAC-1
Trial60.skin.R1.61.R2.30.R3.37.P1.55	7.4129	4.01849	Hair Shaft-cuticle.cortex
Trial60.skin.R1.01.R2.47.R3.70.P1.55	5.42563	7.97163	TAC-1
Trial60.skin.R1.59.R2.77.R3.58.P1.54	4.91601	8.78884	TAC-1
Trial60.skin.R1.48.R2.68.R3.15.P1.56	9.27523	7.58339	Medulla
Trial60.skin.R1.15.R2.70.R3.66.P1.54	1.18073	8.51596	TAC-1
Trial60.skin.R1.83.R2.44.R3.50.P1.55	0.392663	5.25641	IRS
Trial60.skin.R1.71.R2.82.R3.18.P1.54	-0.0851339	4.12695	IRS
Trial60.skin.R1.03.R2.43.R3.72.P1.56	7.1952	4.97635	Hair Shaft-cuticle.cortex
Trial60.skin.R1.72.R2.17.R3.72.P1.54	6.63947	8.39152	TAC-1
Trial60.skin.R1.60.R2.30.R3.69.P1.54	0.824506	8.19263	TAC-1
Trial60.skin.R1.68.R2.19.R3.02.P1.55	3.82383	4.95941	Medulla
Trial60.skin.R1.90.R2.90.R3.72.P1.56	3.3602	4.364	Medulla
Trial60.skin.R1.57.R2.74.R3.17.P1.53	6.47509	6.19433	Hair Shaft-cuticle.cortex
Trial60.skin.R1.71.R2.19.R3.16.P1.53	3.10705	4.06597	TAC-2
Trial60.skin.R1.90.R2.41.R3.71.P1.56	2.2967	8.80747	TAC-1
Trial60.skin.R1.91.R2.34.R3.32.P1.55	3.50118	4.9329	TAC-2
Trial60.skin.R1.63.R2.39.R3.74.P1.56	2.82383	4.95024	TAC-1
Trial60.skin.R1.94.R2.82.R3.17.P1.54	8.37893	7.66921	Medulla
Trial60.skin.R1.69.R2.67.R3.05.P1.53	8.77008	8.40486	Medulla
Trial60.skin.R1.53.R2.20.R3.18.P1.54	0.57931	3.06311	IRS
Trial60.skin.R1.91.R2.20.R3.31.P1.55	2.11724	4.28339	Medulla
Trial60.skin.R1.15.R2.20.R3.32.P1.55	3.49979	4.45984	TAC-1
Trial60.skin.R1.60.R2.62.R3.67.P1.53	0.714838	7.59532	TAC-1
Trial60.skin.R1.37.R2.01.R3.66.P1.56	2.22097	8.76677	TAC-1
Trial60.skin.R1.50.R2.44.R3.41.P1.55	8.02733	8.20211	Medulla
Trial60.skin.R1.31.R2.28.R3.82.P1.53	6.07526	7.79229	TAC-1
Trial60.skin.R1.75.R2.23.R3.83.P1.55	0.95768	8.26819	TAC-1
Trial60.skin.R1.06.R2.63.R3.67.P1.55	1.53784	4.26737	TAC-1
Trial60.skin.R1.40.R2.23.R3.77.P1.54	1.32408	9.1667	TAC-1
Trial60.skin.R1.43.R2.86.R3.17.P1.54	5.75895	5.83957	Hair Shaft-cuticle.cortex
Trial60.skin.R1.19.R2.76.R3.58.P1.55	1.73742	8.27993	TAC-1
Trial60.skin.R1.28.R2.38.R3.03.P1.56	7.69198	4.40875	Hair Shaft-cuticle.cortex
Trial60.skin.R1.28.R2.84.R3.69.P1.54	3.7757	4.69583	TAC-1
Trial60.skin.R1.58.R2.52.R3.81.P1.53	1.44782	9.05927	TAC-1
Trial60.skin.R1.90.R2.26.R3.14.P1.56	1.2841	3.42384	TAC-2
Trial60.skin.R1.90.R2.50.R3.15.P1.53	1.05312	8.01969	TAC-1
Trial60.skin.R1.30.R2.57.R3.08.P1.56	4.72338	9.01751	Hair Shaft-cuticle.cortex
Trial60.skin.R1.44.R2.61.R3.16.P1.55	3.59055	7.66155	TAC-1
Trial60.skin.R1.87.R2.32.R3.84.P1.55	8.8732	8.06043	Medulla
Trial60.skin.R1.59.R2.69.R3.02.P1.55	0.179106	4.4565	TAC-2
Trial60.skin.R1.73.R2.06.R3.28.P1.56	3.67785	4.08001	TAC-1
Trial60.skin.R1.46.R2.73.R3.79.P1.55	9.11309	7.53175	Medulla
Trial60.skin.R1.61.R2.10.R3.55.P1.55	4.30479	4.71723	TAC-1
Trial60.skin.R1.30.R2.48.R3.56.P1.55	5.53783	7.09246	TAC-1
Trial60.skin.R1.88.R2.57.R3.01.P1.56	7.63291	8.51548	Medulla
Trial60.skin.R1.94.R2.33.R3.27.P1.55	4.73567	9.66866	TAC-2
Trial60.skin.R1.37.R2.59.R3.04.P1.55	5.98674	8.0853	TAC-1
Trial60.skin.R1.14.R2.76.R3.73.P1.54	0.306354	6.57698	TAC-1
Trial60.skin.R1.28.R2.56.R3.36.P1.55	1.63781	8.66441	TAC-1
Trial60.skin.R1.54.R2.68.R3.40.P1.55	5.9874	6.60746	Hair Shaft-cuticle.cortex
Trial60.skin.R1.10.R2.06.R3.38.P1.56	3.96563	7.49567	TAC-1
Trial60.skin.R1.89.R2.72.R3.29.P1.55	3.63445	4.54679	Hair Shaft-cuticle.cortex
Trial60.skin.R1.56.R2.92.R3.44.P1.54	1.85771	4.0917	Medulla
Trial60.skin.R1.88.R2.71.R3.51.P1.55	8.02868	8.3921	Medulla
Trial60.skin.R1.36.R2.03.R3.33.P1.55	2.96141	5.03597	TAC-1
Trial60.skin.R1.56.R2.04.R3.20.P1.54	8.53673	8.37683	Medulla
Trial60.skin.R1.91.R2.77.R3.16.P1.55	0.551264	5.99137	IRS
Trial60.skin.R1.43.R2.74.R3.21.P1.56	-0.265853	5.97293	IRS
Trial60.skin.R1.29.R2.16.R3.43.P1.55	8.68396	7.39465	Medulla
Trial60.skin.R1.91.R2.54.R3.81.P1.55	0.656526	8.27271	TAC-1
Trial60.skin.R1.62.R2.63.R3.06.P1.56	3.9148	4.21384	Hair Shaft-cuticle.cortex
Trial60.skin.R1.59.R2.69.R3.94.P1.55	0.11923	5.43281	TAC-1
Trial60.skin.R1.37.R2.15.R3.28.P1.55	0.708959	5.90116	IRS
Trial60.skin.R1.64.R2.72.R3.29.P1.54	1.28567	8.75926	TAC-1
Trial60.skin.R1.86.R2.53.R3.26.P1.54	2.61929	5.06663	TAC-1
Trial60.skin.R1.71.R2.68.R3.53.P1.54	6.49918	5.22724	Hair Shaft-cuticle.cortex
Trial60.skin.R1.67.R2.41.R3.60.P1.53	9.14215	7.37873	Medulla
Trial60.skin.R1.42.R2.13.R3.05.P1.53	2.43767	8.33249	TAC-1
Trial60.skin.R1.74.R2.14.R3.31.P1.54	3.3037	4.76926	TAC-1
Trial60.skin.R1.80.R2.02.R3.63.P1.54	0.997857	8.91928	TAC-1
Trial60.skin.R1.49.R2.68.R3.17.P1.55	6.29918	6.47209	Hair Shaft-cuticle.cortex
Trial60.skin.R1.75.R2.18.R3.47.P1.54	5.19685	4.6025	Hair Shaft-cuticle.cortex
Trial60.skin.R1.37.R2.11.R3.61.P1.54	0.507559	4.92057	TAC-1
Trial60.skin.R1.49.R2.90.R3.71.P1.55	1.2314	3.39299	TAC-2
Trial60.skin.R1.90.R2.65.R3.63.P1.53	6.26281	6.32537	Hair Shaft-cuticle.cortex
Trial60.skin.R1.82.R2.26.R3.61.P1.54	4.63438	9.11157	TAC-2
Trial60.skin.R1.67.R2.83.R3.32.P1.56	6.04656	6.96467	TAC-1
Trial60.skin.R1.37.R2.66.R3.07.P1.53	0.689046	8.58457	TAC-1
Trial60.skin.R1.69.R2.03.R3.44.P1.53	4.91137	8.34405	Hair Shaft-cuticle.cortex
Trial60.skin.R1.70.R2.24.R3.82.P1.54	2.27598	8.55765	TAC-1
Trial60.skin.R1.95.R2.88.R3.56.P1.54	-0.759138	4.60591	Medulla
Trial60.skin.R1.68.R2.24.R3.24.P1.55	3.28596	8.16742	TAC-1
Trial60.skin.R1.19.R2.94.R3.23.P1.53	0.706538	7.70207	TAC-1
Trial60.skin.R1.60.R2.84.R3.70.P1.56	8.72266	7.68892	Medulla
Trial60.skin.R1.48.R2.27.R3.15.P1.54	2.73829	8.40568	TAC-1
Trial60.skin.R1.29.R2.93.R3.51.P1.55	6.62146	5.70171	Hair Shaft-cuticle.cortex
Trial60.skin.R1.64.R2.61.R3.83.P1.53	5.02577	8.18427	TAC-1
Trial60.skin.R1.45.R2.36.R3.84.P1.56	0.583864	4.84439	IRS
Trial60.skin.R1.53.R2.48.R3.62.P1.53	0.341321	3.47199	IRS
Trial60.skin.R1.16.R2.22.R3.51.P1.54	7.17912	4.57609	Hair Shaft-cuticle.cortex
Trial60.skin.R1.78.R2.50.R3.27.P1.54	2.87445	7.34051	TAC-1
Trial60.skin.R1.89.R2.44.R3.09.P1.56	5.55112	8.10911	TAC-1
Trial60.skin.R1.93.R2.03.R3.23.P1.55	4.89973	9.79954	TAC-2
Trial60.skin.R1.26.R2.50.R3.04.P1.55	8.71086	7.45054	Medulla
Trial60.skin.R1.87.R2.66.R3.06.P1.53	2.49064	7.27585	TAC-1
Trial60.skin.R1.28.R2.90.R3.06.P1.55	2.86802	4.85782	TAC-1
Trial60.skin.R1.01.R2.73.R3.67.P1.55	-0.0418863	3.89461	IRS
Trial60.skin.R1.60.R2.20.R3.29.P1.55	2.67429	9.38895	TAC-1
Trial60.skin.R1.76.R2.01.R3.49.P1.55	7.48329	4.59452	Hair Shaft-cuticle.cortex
Trial60.skin.R1.24.R2.30.R3.44.P1.55	4.95676	9.8292	TAC-2
Trial60.skin.R1.45.R2.73.R3.24.P1.54	6.33802	7.98203	TAC-1
Trial60.skin.R1.65.R2.81.R3.44.P1.53	3.84196	4.68283	TAC-1
Trial60.skin.R1.51.R2.78.R3.88.P1.56	2.92788	7.05399	TAC-2
Trial60.skin.R1.13.R2.59.R3.13.P1.53	-0.17178	5.29677	IRS
Trial60.skin.R1.96.R2.63.R3.17.P1.56	3.77158	5.0733	TAC-1
Trial60.skin.R1.10.R2.23.R3.26.P1.55	0.938522	8.83488	TAC-1
Trial60.skin.R1.75.R2.35.R3.45.P1.55	1.73464	8.75039	TAC-1
Trial60.skin.R1.83.R2.63.R3.84.P1.56	5.48036	8.24323	Hair Shaft-cuticle.cortex
Trial60.skin.R1.20.R2.91.R3.73.P1.53	4.92439	9.72659	TAC-2
Trial60.skin.R1.70.R2.18.R3.65.P1.53	0.947075	8.14338	TAC-1
Trial60.skin.R1.49.R2.11.R3.63.P1.56	6.92618	7.7704	TAC-1
Trial60.skin.R1.72.R2.08.R3.09.P1.55	1.56937	8.18593	TAC-1
Trial60.skin.R1.48.R2.75.R3.68.P1.54	2.92547	5.16283	TAC-2
Trial60.skin.R1.50.R2.68.R3.33.P1.55	2.64887	8.72877	TAC-1
Trial60.skin.R1.87.R2.47.R3.68.P1.54	3.4779	5.17594	Hair Shaft-cuticle.cortex
Trial60.skin.R1.76.R2.64.R3.45.P1.53	9.07168	8.16588	Medulla
Trial60.skin.R1.37.R2.42.R3.80.P1.56	3.89599	7.72993	TAC-1
Trial60.skin.R1.49.R2.30.R3.84.P1.54	6.6226	5.63121	Hair Shaft-cuticle.cortex
Trial60.skin.R1.40.R2.78.R3.45.P1.55	3.35112	7.70561	TAC-2
Trial60.skin.R1.85.R2.22.R3.41.P1.53	3.10193	7.33281	TAC-1
Trial60.skin.R1.69.R2.82.R3.45.P1.55	1.18562	7.66749	TAC-1
Trial60.skin.R1.42.R2.12.R3.85.P1.55	0.763688	5.92755	IRS
Trial60.skin.R1.27.R2.23.R3.18.P1.54	7.61359	4.06405	Hair Shaft-cuticle.cortex
Trial60.skin.R1.01.R2.32.R3.95.P1.55	0.969162	7.78297	TAC-1
Trial60.skin.R1.95.R2.21.R3.45.P1.55	5.78394	7.16173	TAC-1
Trial60.skin.R1.33.R2.94.R3.16.P1.56	3.69468	8.29498	TAC-1
Trial60.skin.R1.47.R2.03.R3.13.P1.56	4.75831	9.72646	TAC-2
Trial60.skin.R1.84.R2.36.R3.36.P1.54	2.88258	5.1421	TAC-1
Trial60.skin.R1.57.R2.47.R3.46.P1.54	5.86725	6.02091	Hair Shaft-cuticle.cortex
Trial60.skin.R1.95.R2.30.R3.69.P1.53	0.886751	8.91587	TAC-1
Trial60.skin.R1.49.R2.52.R3.82.P1.53	4.55421	9.31129	TAC-2
Trial60.skin.R1.08.R2.37.R3.64.P1.54	3.35322	7.58256	TAC-1
Trial60.skin.R1.23.R2.88.R3.12.P1.54	0.934229	4.37284	TAC-1
Trial60.skin.R1.73.R2.21.R3.45.P1.54	8.00071	8.50798	Medulla
Trial60.skin.R1.71.R2.14.R3.66.P1.54	3.7358	5.2325	TAC-1
Trial60.skin.R1.67.R2.79.R3.44.P1.56	8.03272	8.22566	Medulla
Trial60.skin.R1.33.R2.58.R3.09.P1.54	5.66311	7.87398	Hair Shaft-cuticle.cortex
Trial60.skin.R1.44.R2.41.R3.22.P1.56	3.28492	8.01724	TAC-1
Trial60.skin.R1.16.R2.50.R3.24.P1.55	2.63661	8.90396	TAC-2
Trial60.skin.R1.38.R2.93.R3.42.P1.55	2.37611	8.88565	TAC-1
Trial60.skin.R1.18.R2.81.R3.68.P1.56	0.574518	2.77939	TAC-2
Trial60.skin.R1.60.R2.16.R3.87.P1.55	0.395491	3.1712	TAC-1
Trial60.skin.R1.42.R2.87.R3.17.P1.54	0.125094	5.85905	TAC-1
Trial60.skin.R1.59.R2.52.R3.29.P1.53	0.41213	3.16626	TAC-2
Trial60.skin.R1.55.R2.39.R3.04.P1.54	8.62772	8.35121	Medulla
Trial60.skin.R1.70.R2.32.R3.37.P1.53	4.79136	8.46424	TAC-2
Trial60.skin.R1.41.R2.07.R3.36.P1.54	6.74256	4.59591	Hair Shaft-cuticle.cortex
Trial60.skin.R1.72.R2.07.R3.82.P1.53	0.8048	4.35732	TAC-2
Trial60.skin.R1.90.R2.34.R3.73.P1.53	8.917	7.43112	Medulla
Trial60.skin.R1.47.R2.34.R3.41.P1.55	-0.18014	4.33929	Medulla
Trial60.skin.R1.82.R2.20.R3.18.P1.55	3.24702	9.17213	TAC-1
Trial60.skin.R1.92.R2.01.R3.35.P1.54	3.12365	9.52036	Hair Shaft-cuticle.cortex
Trial60.skin.R1.83.R2.91.R3.33.P1.53	2.44317	8.05378	TAC-1
Trial60.skin.R1.70.R2.47.R3.06.P1.53	3.30401	5.10555	TAC-1
Trial60.skin.R1.55.R2.36.R3.56.P1.54	-0.126108	4.1909	IRS
Trial60.skin.R1.48.R2.68.R3.41.P1.55	0.982096	7.00464	TAC-1
Trial60.skin.R1.30.R2.55.R3.44.P1.54	5.94675	7.73752	TAC-1
Trial60.skin.R1.12.R2.13.R3.17.P1.56	4.99714	9.22663	TAC-1
Trial60.skin.R1.03.R2.35.R3.59.P1.54	3.97629	8.53372	TAC-1
Trial60.skin.R1.56.R2.03.R3.49.P1.54	-0.0352452	4.67147	IRS
Trial60.skin.R1.55.R2.03.R3.55.P1.55	-0.501908	5.30825	IRS
Trial60.skin.R1.09.R2.50.R3.55.P1.54	-0.149438	4.30203	TAC-1
Trial60.skin.R1.42.R2.23.R3.59.P1.54	4.1007	4.5193	TAC-1
Trial60.skin.R1.54.R2.13.R3.09.P1.54	1.06761	8.94988	TAC-1
Trial60.skin.R1.31.R2.20.R3.29.P1.53	1.13494	8.93398	TAC-1
Trial60.skin.R1.49.R2.73.R3.20.P1.55	0.285388	3.72469	TAC-2
Trial60.skin.R1.43.R2.34.R3.37.P1.55	8.38062	8.28198	Medulla
Trial60.skin.R1.49.R2.75.R3.43.P1.53	0.747052	7.43088	TAC-1
Trial60.skin.R1.84.R2.58.R3.59.P1.55	-0.0250301	4.82847	TAC-1
Trial60.skin.R1.47.R2.88.R3.10.P1.54	-0.535203	4.60635	IRS
Trial60.skin.R1.14.R2.12.R3.95.P1.54	5.41435	7.33551	TAC-1
Trial60.skin.R1.26.R2.71.R3.63.P1.53	-0.117369	5.53979	IRS
Trial60.skin.R1.33.R2.34.R3.68.P1.54	-0.289732	6.31237	TAC-1
Trial60.skin.R1.07.R2.56.R3.33.P1.56	3.31789	4.60174	TAC-2
Trial60.skin.R1.92.R2.75.R3.76.P1.55	4.93016	9.6683	TAC-2
Trial60.skin.R1.91.R2.23.R3.33.P1.55	3.91323	9.0485	TAC-1
Trial60.skin.R1.19.R2.94.R3.09.P1.56	7.48632	4.61063	Hair Shaft-cuticle.cortex
Trial60.skin.R1.38.R2.79.R3.68.P1.54	4.8848	8.29927	TAC-1
Trial60.skin.R1.47.R2.07.R3.81.P1.56	7.28223	5.2254	Hair Shaft-cuticle.cortex
Trial60.skin.R1.27.R2.10.R3.82.P1.54	0.23573	4.50507	TAC-2
Trial60.skin.R1.39.R2.94.R3.02.P1.54	6.28142	6.16009	Hair Shaft-cuticle.cortex
Trial60.skin.R1.09.R2.32.R3.62.P1.56	0.728772	7.18765	TAC-1
Trial60.skin.R1.36.R2.41.R3.29.P1.53	-0.59633	5.02228	IRS
Trial60.skin.R1.29.R2.03.R3.29.P1.56	2.47692	4.98871	TAC-1
Trial60.skin.R1.93.R2.10.R3.86.P1.56	5.64327	8.47473	TAC-1
Trial60.skin.R1.65.R2.13.R3.84.P1.54	7.32608	5.11325	Hair Shaft-cuticle.cortex
Trial60.skin.R1.06.R2.24.R3.20.P1.53	5.97545	6.99876	TAC-1
Trial60.skin.R1.70.R2.50.R3.48.P1.55	6.81601	8.07104	Medulla
Trial60.skin.R1.53.R2.73.R3.37.P1.55	2.3802	9.52518	TAC-1
Trial60.skin.R1.96.R2.63.R3.31.P1.56	2.85189	6.05291	TAC-1
Trial60.skin.R1.88.R2.44.R3.89.P1.54	1.97133	8.27432	TAC-1
Trial60.skin.R1.22.R2.78.R3.49.P1.54	0.414515	5.79489	TAC-1
Trial60.skin.R1.57.R2.73.R3.02.P1.55	7.53529	4.47049	Hair Shaft-cuticle.cortex
Trial60.skin.R1.59.R2.03.R3.06.P1.56	0.625977	8.03003	TAC-1
Trial60.skin.R1.70.R2.15.R3.79.P1.54	7.82019	8.32198	TAC-1
Trial60.skin.R1.63.R2.06.R3.50.P1.55	0.0559235	5.06872	Medulla
Trial60.skin.R1.23.R2.72.R3.32.P1.54	8.39512	8.56156	Medulla
Trial60.skin.R1.44.R2.83.R3.90.P1.55	6.00991	5.81699	Hair Shaft-cuticle.cortex
Trial60.skin.R1.19.R2.12.R3.68.P1.55	0.91033	8.21496	TAC-1
Trial60.skin.R1.32.R2.80.R3.26.P1.55	6.71724	7.88839	TAC-1
Trial60.skin.R1.65.R2.12.R3.36.P1.56	8.27908	8.54433	Medulla
Trial60.skin.R1.94.R2.52.R3.14.P1.55	3.31569	4.84521	TAC-1
Trial60.skin.R1.04.R2.56.R3.54.P1.55	4.15439	4.52823	Hair Shaft-cuticle.cortex
Trial60.skin.R1.68.R2.92.R3.83.P1.56	8.14766	8.17339	Medulla
Trial60.skin.R1.50.R2.35.R3.32.P1.54	0.153296	3.35092	TAC-2
Trial60.skin.R1.88.R2.15.R3.67.P1.54	1.61019	7.7073	TAC-1
Trial60.skin.R1.39.R2.81.R3.64.P1.53	1.56006	6.87415	TAC-1
Trial60.skin.R1.94.R2.63.R3.83.P1.56	0.808837	6.30519	TAC-1
Trial60.skin.R1.86.R2.08.R3.73.P1.56	4.64028	9.29921	TAC-2
Trial60.skin.R1.45.R2.88.R3.71.P1.54	3.51987	5.78523	TAC-1
Trial60.skin.R1.70.R2.45.R3.21.P1.53	-0.617632	4.74333	IRS
Trial60.skin.R1.29.R2.45.R3.72.P1.53	3.84763	5.15527	TAC-1
Trial60.skin.R1.58.R2.49.R3.23.P1.53	-0.0974888	4.01614	IRS
Trial60.skin.R1.69.R2.59.R3.57.P1.55	2.68062	7.42224	TAC-2
Trial60.skin.R1.33.R2.24.R3.47.P1.55	6.93229	5.72516	Hair Shaft-cuticle.cortex
Trial60.skin.R1.39.R2.84.R3.89.P1.55	3.77188	7.50169	TAC-1
Trial60.skin.R1.79.R2.56.R3.20.P1.55	-0.0953451	3.7832	IRS
Trial60.skin.R1.88.R2.04.R3.55.P1.55	9.09794	7.39301	Medulla
Trial60.skin.R1.65.R2.14.R3.37.P1.53	1.04284	8.77717	TAC-1
Trial60.skin.R1.66.R2.42.R3.45.P1.55	3.1003	4.74489	TAC-1
Trial60.skin.R1.90.R2.34.R3.73.P1.56	3.57914	5.0993	TAC-1
Trial60.skin.R1.91.R2.89.R3.32.P1.56	0.545011	2.83023	TAC-2
Trial60.skin.R1.44.R2.09.R3.01.P1.55	2.05741	8.57194	TAC-1
Trial60.skin.R1.46.R2.75.R3.11.P1.56	-0.350963	4.88602	IRS
Trial60.skin.R1.27.R2.67.R3.85.P1.54	0.747803	8.0562	TAC-1
Trial60.skin.R1.41.R2.79.R3.43.P1.55	0.576254	4.02382	TAC-2
Trial60.skin.R1.62.R2.17.R3.01.P1.55	4.63734	8.71153	Hair Shaft-cuticle.cortex
Trial60.skin.R1.08.R2.04.R3.73.P1.54	8.48643	7.25286	Medulla
Trial60.skin.R1.87.R2.69.R3.20.P1.53	5.51558	6.36499	Hair Shaft-cuticle.cortex
Trial60.skin.R1.59.R2.16.R3.03.P1.54	3.49309	4.97624	Hair Shaft-cuticle.cortex
Trial60.skin.R1.28.R2.51.R3.37.P1.53	7.46452	8.10749	Medulla
Trial60.skin.R1.57.R2.33.R3.94.P1.54	0.523484	3.01509	TAC-2
Trial60.skin.R1.53.R2.46.R3.69.P1.55	1.14254	4.78793	TAC-2
Trial60.skin.R1.59.R2.27.R3.39.P1.55	3.06269	5.68566	TAC-1
Trial60.skin.R1.64.R2.70.R3.96.P1.55	1.06151	4.77449	TAC-1
Trial60.skin.R1.15.R2.15.R3.20.P1.53	-0.810244	4.68537	Medulla
Trial60.skin.R1.38.R2.74.R3.43.P1.56	2.64824	5.06091	IRS
Trial60.skin.R1.64.R2.37.R3.23.P1.55	-0.475963	4.56231	IRS
Trial60.skin.R1.74.R2.47.R3.73.P1.56	0.578181	3.22553	TAC-2
Trial60.skin.R1.62.R2.77.R3.45.P1.54	1.29886	4.17656	TAC-2
Trial60.skin.R1.93.R2.89.R3.03.P1.53	1.31035	8.7664	TAC-1
Trial60.skin.R1.75.R2.17.R3.69.P1.56	8.40726	8.37628	Medulla
Trial60.skin.R1.85.R2.02.R3.17.P1.56	0.461756	4.44176	IRS
Trial60.skin.R1.58.R2.71.R3.33.P1.53	0.147283	6.29042	TAC-1
Trial60.skin.R1.70.R2.20.R3.71.P1.55	2.86114	4.10902	Medulla
Trial60.skin.R1.72.R2.10.R3.63.P1.55	2.76916	8.15605	TAC-1
Trial60.skin.R1.07.R2.48.R3.74.P1.53	0.591034	2.77643	TAC-2
Trial60.skin.R1.76.R2.39.R3.72.P1.54	0.37601	3.33788	TAC-2
Trial60.skin.R1.43.R2.90.R3.73.P1.54	4.93179	9.14263	TAC-2
Trial60.skin.R1.87.R2.73.R3.03.P1.55	7.89832	8.55213	Medulla
Trial60.skin.R1.90.R2.93.R3.64.P1.54	4.42242	9.68159	TAC-2
Trial60.skin.R1.14.R2.82.R3.17.P1.54	0.698555	5.29483	TAC-1
Trial60.skin.R1.43.R2.47.R3.08.P1.54	0.00330625	3.56432	IRS
Trial60.skin.R1.57.R2.05.R3.42.P1.53	-0.423791	4.98576	IRS
Trial60.skin.R1.89.R2.63.R3.80.P1.54	0.222019	6.21791	TAC-1
Trial60.skin.R1.74.R2.59.R3.48.P1.55	3.48801	9.21543	TAC-1
Trial60.skin.R1.91.R2.92.R3.41.P1.54	0.530818	6.88454	TAC-1
Trial60.skin.R1.50.R2.60.R3.80.P1.53	-0.399618	5.94345	IRS
Trial60.skin.R1.26.R2.35.R3.20.P1.53	2.07295	8.62865	TAC-1
Trial60.skin.R1.89.R2.09.R3.46.P1.54	2.70405	5.26907	TAC-1
Trial60.skin.R1.75.R2.30.R3.81.P1.54	1.0487	8.06246	TAC-1
Trial60.skin.R1.44.R2.73.R3.35.P1.56	5.99455	6.38877	Hair Shaft-cuticle.cortex
Trial60.skin.R1.22.R2.83.R3.39.P1.53	8.34539	8.3195	Medulla
Trial60.skin.R1.31.R2.54.R3.38.P1.56	4.88342	8.32539	TAC-1
Trial60.skin.R1.25.R2.06.R3.33.P1.55	2.74521	5.12121	TAC-1
Trial60.skin.R1.07.R2.07.R3.40.P1.54	5.22795	6.80196	TAC-1
Trial60.skin.R1.34.R2.22.R3.45.P1.53	0.407588	6.04155	TAC-1
Trial60.skin.R1.05.R2.28.R3.77.P1.55	3.48167	5.23622	TAC-1
Trial60.skin.R1.72.R2.62.R3.94.P1.55	0.66568	7.68932	TAC-1
Trial60.skin.R1.20.R2.31.R3.55.P1.55	0.517301	3.46676	TAC-2
Trial60.skin.R1.84.R2.93.R3.12.P1.55	3.33685	4.32312	TAC-2
Trial60.skin.R1.91.R2.48.R3.21.P1.53	4.9916	8.33645	TAC-1
Trial60.skin.R1.37.R2.23.R3.85.P1.53	7.59146	4.03087	Hair Shaft-cuticle.cortex
Trial60.skin.R1.71.R2.28.R3.40.P1.56	0.570953	8.15621	TAC-1
Trial60.skin.R1.44.R2.14.R3.18.P1.56	5.17994	8.66005	TAC-1
Trial60.skin.R1.43.R2.52.R3.92.P1.54	1.43564	8.64077	TAC-1
Trial60.skin.R1.32.R2.52.R3.77.P1.55	5.54101	8.06127	TAC-1
Trial60.skin.R1.03.R2.71.R3.80.P1.54	8.66728	8.03416	Medulla
Trial60.skin.R1.17.R2.88.R3.18.P1.55	4.79426	8.66607	TAC-2
Trial60.skin.R1.60.R2.67.R3.50.P1.55	0.715034	5.97308	TAC-1
Trial60.skin.R1.76.R2.96.R3.11.P1.56	1.2671	8.76552	TAC-1
Trial60.skin.R1.20.R2.07.R3.37.P1.54	4.0824	7.86377	TAC-1
Trial60.skin.R1.92.R2.41.R3.14.P1.56	2.83187	9.13663	TAC-1
Trial60.skin.R1.63.R2.51.R3.25.P1.54	0.211392	4.1767	TAC-2
Trial60.skin.R1.28.R2.15.R3.40.P1.54	2.63138	4.85752	TAC-1
Trial60.skin.R1.90.R2.64.R3.94.P1.55	0.193043	3.38573	TAC-2
Trial60.skin.R1.47.R2.73.R3.44.P1.53	4.34706	8.91497	TAC-2
Trial60.skin.R1.73.R2.57.R3.22.P1.54	0.429399	6.36893	IRS
Trial60.skin.R1.50.R2.03.R3.83.P1.54	3.27584	4.75763	TAC-1
Trial60.skin.R1.07.R2.02.R3.06.P1.53	7.61778	4.58687	Hair Shaft-cuticle.cortex
Trial60.skin.R1.95.R2.24.R3.69.P1.55	7.12209	5.28427	Hair Shaft-cuticle.cortex
Trial60.skin.R1.02.R2.59.R3.86.P1.53	6.12998	6.66763	Hair Shaft-cuticle.cortex
Trial60.skin.R1.83.R2.84.R3.21.P1.53	3.86086	4.32932	Medulla
Trial60.skin.R1.23.R2.51.R3.04.P1.54	-0.575743	4.72626	IRS
Trial60.skin.R1.58.R2.10.R3.45.P1.54	3.72409	7.86503	TAC-1
Trial60.skin.R1.41.R2.56.R3.16.P1.53	8.10435	8.51969	Medulla
Trial60.skin.R1.43.R2.24.R3.71.P1.55	0.745441	5.96296	TAC-1
Trial60.skin.R1.76.R2.84.R3.70.P1.56	4.20126	4.16903	Hair Shaft-cuticle.cortex
Trial60.skin.R1.45.R2.61.R3.80.P1.53	6.1221	6.79449	TAC-1
Trial60.skin.R1.88.R2.03.R3.65.P1.55	2.258	5.36375	TAC-1
Trial60.skin.R1.57.R2.61.R3.36.P1.53	8.1292	8.47007	Medulla
Trial60.skin.R1.89.R2.68.R3.01.P1.56	4.2444	8.25562	TAC-1
Trial60.skin.R1.67.R2.66.R3.68.P1.55	8.34242	8.32315	Medulla
Trial60.skin.R1.54.R2.42.R3.15.P1.55	3.04155	4.56077	TAC-1
Trial60.skin.R1.53.R2.50.R3.56.P1.54	0.206628	3.90607	IRS
Trial60.skin.R1.91.R2.54.R3.14.P1.54	2.70248	4.93895	TAC-1
Trial60.skin.R1.67.R2.22.R3.65.P1.55	1.97516	9.59254	Hair Shaft-cuticle.cortex
Trial60.skin.R1.63.R2.60.R3.64.P1.55	0.262392	4.17406	TAC-2
Trial60.skin.R1.16.R2.44.R3.13.P1.55	8.14904	8.31457	Medulla
Trial60.skin.R1.59.R2.62.R3.22.P1.55	3.11868	6.87087	TAC-1
Trial60.skin.R1.27.R2.43.R3.60.P1.54	7.71298	7.80945	TAC-1
Trial60.skin.R1.30.R2.96.R3.38.P1.54	1.25722	8.91546	TAC-1
Trial60.skin.R1.53.R2.01.R3.21.P1.56	-0.344669	5.84337	IRS
Trial60.skin.R1.16.R2.42.R3.09.P1.53	7.9858	8.49292	Medulla
Trial60.skin.R1.37.R2.72.R3.37.P1.55	4.42838	4.60442	Medulla
Trial60.skin.R1.28.R2.94.R3.91.P1.55	1.39322	8.36149	TAC-1
Trial60.skin.R1.61.R2.77.R3.52.P1.55	-0.357165	5.69711	IRS
Trial60.skin.R1.40.R2.14.R3.29.P1.55	5.56787	7.4502	TAC-1
Trial60.skin.R1.59.R2.66.R3.14.P1.56	6.31457	8.03279	TAC-1
Trial60.skin.R1.80.R2.03.R3.14.P1.56	4.80829	7.90001	TAC-1
Trial60.skin.R1.04.R2.80.R3.18.P1.55	7.40845	7.70534	TAC-1
Trial60.skin.R1.62.R2.19.R3.20.P1.53	6.12752	6.09952	Hair Shaft-cuticle.cortex
Trial60.skin.R1.31.R2.71.R3.61.P1.54	1.33231	7.19325	TAC-1
Trial60.skin.R1.66.R2.23.R3.28.P1.55	2.11994	5.54708	TAC-1
Trial60.skin.R1.81.R2.57.R3.29.P1.56	2.92732	4.1508	TAC-2
Trial60.skin.R1.30.R2.79.R3.06.P1.56	8.51871	8.37094	Medulla
Trial60.skin.R1.31.R2.90.R3.32.P1.56	-0.00900288	5.27104	IRS
Trial60.skin.R1.21.R2.63.R3.72.P1.54	4.03447	8.05588	TAC-1
Trial60.skin.R1.04.R2.67.R3.27.P1.55	5.39995	8.39386	TAC-1
Trial60.skin.R1.56.R2.68.R3.02.P1.54	3.46064	7.77913	TAC-1
Trial60.skin.R1.27.R2.94.R3.66.P1.55	2.01705	7.3162	TAC-1
Trial60.skin.R1.67.R2.61.R3.27.P1.55	0.305236	6.45826	TAC-1
Trial60.skin.R1.51.R2.75.R3.11.P1.56	0.608199	3.75479	IRS
Trial60.skin.R1.66.R2.11.R3.64.P1.53	0.304757	4.78653	IRS
Trial60.skin.R1.45.R2.43.R3.20.P1.53	6.82356	4.57547	Hair Shaft-cuticle.cortex
Trial60.skin.R1.17.R2.09.R3.86.P1.53	0.798782	7.45113	TAC-1
Trial60.skin.R1.45.R2.89.R3.63.P1.55	2.9409	7.32655	TAC-2
Trial60.skin.R1.14.R2.66.R3.86.P1.54	1.18598	7.95442	TAC-1
Trial60.skin.R1.72.R2.73.R3.41.P1.54	4.1616	9.45647	TAC-2
Trial60.skin.R1.48.R2.67.R3.04.P1.55	1.52689	5.04483	TAC-1
Trial60.skin.R1.28.R2.44.R3.36.P1.53	2.38265	8.26907	TAC-1
Trial60.skin.R1.42.R2.63.R3.71.P1.55	0.784113	5.12411	TAC-1
Trial60.skin.R1.55.R2.05.R3.72.P1.53	3.43799	4.58869	Hair Shaft-cuticle.cortex
Trial60.skin.R1.70.R2.72.R3.44.P1.53	4.00972	8.05667	TAC-1
Trial60.skin.R1.53.R2.44.R3.63.P1.55	6.2373	7.86867	TAC-1
Trial60.skin.R1.37.R2.89.R3.40.P1.54	6.10466	8.24106	TAC-1
Trial60.skin.R1.54.R2.52.R3.77.P1.54	7.3125	4.34565	Hair Shaft-cuticle.cortex
Trial60.skin.R1.15.R2.23.R3.50.P1.55	0.33223	3.50998	TAC-2
Trial60.skin.R1.11.R2.89.R3.74.P1.56	0.256607	3.2343	TAC-2
Trial60.skin.R1.31.R2.16.R3.33.P1.55	7.28333	8.22076	Medulla
Trial60.skin.R1.54.R2.55.R3.76.P1.55	7.72904	7.77959	TAC-1
Trial60.skin.R1.76.R2.56.R3.08.P1.54	3.47581	4.58438	TAC-1
Trial60.skin.R1.06.R2.44.R3.69.P1.56	0.71529	7.85861	TAC-1
Trial60.skin.R1.91.R2.32.R3.68.P1.55	3.03607	4.06621	Medulla
Trial60.skin.R1.08.R2.13.R3.74.P1.53	1.13729	3.29464	Hair Shaft-cuticle.cortex
Trial60.skin.R1.64.R2.33.R3.44.P1.53	7.56569	8.40508	Medulla
Trial60.skin.R1.75.R2.75.R3.35.P1.55	3.61402	5.33573	Medulla
Trial60.skin.R1.47.R2.52.R3.64.P1.54	0.98287	8.50967	TAC-1
Trial60.skin.R1.60.R2.66.R3.66.P1.55	-0.0501121	7.05772	TAC-1
Trial60.skin.R1.59.R2.74.R3.30.P1.55	1.01733	8.56093	TAC-1
Trial60.skin.R1.74.R2.70.R3.23.P1.53	1.06961	7.62303	TAC-1
Trial60.skin.R1.95.R2.51.R3.44.P1.54	-0.48187	5.37225	IRS
Trial60.skin.R1.89.R2.25.R3.85.P1.53	-0.704665	4.73913	Medulla
Trial60.skin.R1.82.R2.15.R3.58.P1.55	8.79524	7.37823	Medulla
Trial60.skin.R1.53.R2.95.R3.03.P1.55	0.93465	8.6031	TAC-1
Trial60.skin.R1.68.R2.22.R3.29.P1.55	-0.0253307	4.01123	IRS
Trial60.skin.R1.39.R2.28.R3.16.P1.55	4.70355	9.25096	TAC-1
Trial60.skin.R1.54.R2.54.R3.01.P1.54	2.54354	5.28616	TAC-1
Trial60.skin.R1.04.R2.39.R3.39.P1.54	1.12752	6.31867	TAC-1
Trial60.skin.R1.19.R2.75.R3.33.P1.54	8.42881	8.17409	Medulla
Trial60.skin.R1.83.R2.29.R3.63.P1.54	2.25833	5.28749	IRS
Trial60.skin.R1.42.R2.56.R3.85.P1.55	0.565253	5.38772	TAC-1
Trial60.skin.R1.54.R2.35.R3.73.P1.54	7.99792	7.65259	Medulla
Trial60.skin.R1.25.R2.53.R3.30.P1.56	3.89719	4.19923	TAC-1
Trial60.skin.R1.76.R2.04.R3.67.P1.54	2.82802	7.91416	TAC-1
Trial60.skin.R1.76.R2.71.R3.40.P1.53	2.9078	4.10041	IRS
Trial60.skin.R1.68.R2.51.R3.30.P1.54	2.43126	8.72788	TAC-1
Trial60.skin.R1.36.R2.55.R3.41.P1.55	-0.302115	5.88784	IRS
Trial60.skin.R1.87.R2.57.R3.64.P1.56	3.02543	4.48341	TAC-2
Trial60.skin.R1.02.R2.17.R3.41.P1.56	3.29723	7.36993	TAC-1
Trial60.skin.R1.87.R2.05.R3.90.P1.54	5.7633	6.37861	Hair Shaft-cuticle.cortex
Trial60.skin.R1.92.R2.33.R3.33.P1.55	3.15406	7.92755	TAC-2
Trial60.skin.R1.54.R2.27.R3.36.P1.53	5.02792	9.10255	TAC-2
Trial60.skin.R1.07.R2.87.R3.20.P1.56	1.78598	7.98063	TAC-1
Trial60.skin.R1.74.R2.27.R3.10.P1.53	7.45998	4.04027	Hair Shaft-cuticle.cortex
Trial60.skin.R1.07.R2.39.R3.23.P1.54	1.19592	8.21464	TAC-1
Trial60.skin.R1.74.R2.66.R3.29.P1.54	4.00814	4.24219	Medulla
Trial60.skin.R1.65.R2.50.R3.37.P1.53	0.783403	3.04505	TAC-2
Trial60.skin.R1.54.R2.23.R3.44.P1.53	-0.243158	4.45035	IRS
Trial60.skin.R1.12.R2.01.R3.21.P1.53	0.700302	7.24743	TAC-1
Trial60.skin.R1.75.R2.60.R3.38.P1.54	6.35209	6.66754	Hair Shaft-cuticle.cortex
Trial60.skin.R1.86.R2.83.R3.84.P1.53	0.496082	5.74638	IRS
Trial60.skin.R1.54.R2.63.R3.56.P1.54	-0.361205	5.12438	IRS
Trial60.skin.R1.62.R2.53.R3.88.P1.54	7.62339	4.30414	Hair Shaft-cuticle.cortex
Trial60.skin.R1.88.R2.17.R3.60.P1.54	-0.299525	5.0993	IRS
Trial60.skin.R1.59.R2.77.R3.12.P1.55	5.6084	6.95839	Hair Shaft-cuticle.cortex
Trial60.skin.R1.36.R2.94.R3.16.P1.55	5.12852	8.35913	TAC-1
Trial60.skin.R1.90.R2.39.R3.52.P1.55	5.7388	8.0387	TAC-1
Trial60.skin.R1.94.R2.13.R3.60.P1.53	3.40341	7.8164	Hair Shaft-cuticle.cortex
Trial60.skin.R1.76.R2.89.R3.92.P1.54	0.1139	4.17364	Medulla
Trial60.skin.R1.28.R2.24.R3.89.P1.56	0.0551166	5.87901	TAC-1
Trial60.skin.R1.37.R2.06.R3.48.P1.54	9.13879	7.54759	Medulla
Trial60.skin.R1.71.R2.70.R3.42.P1.54	0.161142	4.43209	TAC-2
Trial60.skin.R1.33.R2.53.R3.63.P1.54	4.7952	4.53665	TAC-1
Trial60.skin.R1.61.R2.05.R3.96.P1.55	1.68967	8.95226	TAC-1
Trial60.skin.R1.09.R2.03.R3.10.P1.56	5.44567	8.19152	TAC-1
Trial60.skin.R1.54.R2.94.R3.49.P1.54	0.311404	6.49906	TAC-1
Trial60.skin.R1.60.R2.07.R3.14.P1.55	3.23365	5.28105	TAC-1
Trial60.skin.R1.40.R2.77.R3.52.P1.54	0.842054	8.73052	TAC-1
Trial60.skin.R1.44.R2.41.R3.89.P1.54	1.05775	8.94754	TAC-1
Trial60.skin.R1.85.R2.45.R3.56.P1.55	5.38024	8.17632	TAC-1
Trial60.skin.R1.40.R2.26.R3.58.P1.55	9.17439	7.48302	Medulla
Trial60.skin.R1.07.R2.01.R3.08.P1.56	4.53344	8.37476	TAC-1
Trial60.skin.R1.63.R2.80.R3.71.P1.54	3.81656	5.13235	TAC-1
Trial60.skin.R1.39.R2.64.R3.17.P1.55	3.11143	4.34217	TAC-1
Trial60.skin.R1.46.R2.06.R3.53.P1.54	0.640007	3.94477	TAC-2
Trial60.skin.R1.90.R2.64.R3.60.P1.53	7.56451	8.28582	Medulla
Trial60.skin.R1.77.R2.52.R3.61.P1.55	7.32339	4.95119	Hair Shaft-cuticle.cortex
Trial60.skin.R1.56.R2.03.R3.03.P1.53	9.02138	8.19528	Medulla
Trial60.skin.R1.34.R2.91.R3.37.P1.56	-0.0839951	3.80094	Medulla
Trial60.skin.R1.32.R2.73.R3.02.P1.53	7.04565	5.60236	Hair Shaft-cuticle.cortex
Trial60.skin.R1.30.R2.24.R3.86.P1.55	4.54869	9.42427	TAC-2
Trial60.skin.R1.28.R2.17.R3.08.P1.54	8.63906	8.16305	Medulla
Trial60.skin.R1.58.R2.50.R3.96.P1.54	7.00991	4.70331	Hair Shaft-cuticle.cortex
Trial60.skin.R1.31.R2.27.R3.05.P1.56	0.514422	3.46946	TAC-2
Trial60.skin.R1.27.R2.76.R3.85.P1.53	0.904515	8.91755	TAC-1
Trial60.skin.R1.54.R2.95.R3.63.P1.53	7.28885	5.02576	Hair Shaft-cuticle.cortex
Trial60.skin.R1.61.R2.51.R3.30.P1.53	8.67804	7.37534	Medulla
Trial60.skin.R1.48.R2.49.R3.04.P1.54	1.47671	6.69393	TAC-1
Trial60.skin.R1.61.R2.04.R3.70.P1.54	2.68489	7.38994	TAC-1
Trial60.skin.R1.53.R2.12.R3.11.P1.53	6.49554	8.41215	Medulla
Trial60.skin.R1.27.R2.05.R3.44.P1.56	8.3102	8.44816	Medulla
Trial60.skin.R1.61.R2.34.R3.83.P1.53	4.57717	7.57369	TAC-1
Trial60.skin.R1.30.R2.68.R3.61.P1.54	1.43949	7.68993	TAC-1
Trial60.skin.R1.74.R2.10.R3.60.P1.56	0.0272899	6.30603	TAC-1
Trial60.skin.R1.94.R2.06.R3.05.P1.56	5.13867	9.50947	TAC-2
Trial60.skin.R1.74.R2.37.R3.62.P1.56	0.940239	6.86344	TAC-1
Trial60.skin.R1.39.R2.33.R3.72.P1.55	5.11572	8.40256	TAC-1
Trial60.skin.R1.56.R2.03.R3.05.P1.54	3.24433	8.15479	TAC-1
Trial60.skin.R1.70.R2.09.R3.74.P1.56	2.22671	9.03693	TAC-1
Trial60.skin.R1.82.R2.75.R3.22.P1.56	2.36757	4.07195	Medulla
Trial60.skin.R1.09.R2.96.R3.15.P1.53	5.22314	9.1306	TAC-1
Trial60.skin.R1.66.R2.42.R3.11.P1.53	-0.126621	4.82596	IRS
Trial60.skin.R1.49.R2.65.R3.14.P1.56	5.18872	7.71428	Hair Shaft-cuticle.cortex
Trial60.skin.R1.60.R2.24.R3.95.P1.54	0.768134	7.95252	TAC-1
Trial60.skin.R1.72.R2.45.R3.88.P1.56	8.12653	8.33101	Medulla
Trial60.skin.R1.42.R2.92.R3.38.P1.55	2.469	7.70571	TAC-2
Trial60.skin.R1.32.R2.32.R3.55.P1.54	0.313826	5.17144	TAC-1
Trial60.skin.R1.58.R2.53.R3.64.P1.55	7.721	8.42537	Medulla
Trial60.skin.R1.32.R2.14.R3.36.P1.54	0.405245	3.17576	TAC-2
Trial60.skin.R1.05.R2.28.R3.14.P1.56	0.756801	7.5983	TAC-1
Trial60.skin.R1.93.R2.35.R3.01.P1.54	0.687785	8.27113	TAC-1
Trial60.skin.R1.29.R2.67.R3.22.P1.56	3.48988	5.16269	TAC-2
Trial60.skin.R1.73.R2.56.R3.71.P1.55	2.90042	4.73493	TAC-1
Trial60.skin.R1.62.R2.85.R3.68.P1.55	6.34119	7.88849	TAC-1
Trial60.skin.R1.90.R2.77.R3.66.P1.54	0.093874	5.53327	TAC-1
Trial60.skin.R1.91.R2.28.R3.83.P1.53	6.00369	6.42654	Hair Shaft-cuticle.cortex
Trial60.skin.R1.30.R2.07.R3.62.P1.55	-0.537779	4.76579	IRS
Trial60.skin.R1.49.R2.22.R3.14.P1.54	3.19655	4.79533	TAC-2
Trial60.skin.R1.85.R2.47.R3.01.P1.56	6.51789	5.50052	Hair Shaft-cuticle.cortex
Trial60.skin.R1.41.R2.42.R3.89.P1.56	5.04306	8.93669	TAC-2
Trial60.skin.R1.53.R2.56.R3.73.P1.54	2.00424	4.36642	IRS
Trial60.skin.R1.05.R2.74.R3.82.P1.55	6.64769	6.92624	Hair Shaft-cuticle.cortex
Trial60.skin.R1.17.R2.39.R3.66.P1.54	6.49682	6.22854	Hair Shaft-cuticle.cortex
Trial60.skin.R1.60.R2.14.R3.80.P1.54	1.30032	7.94562	TAC-1
Trial60.skin.R1.44.R2.79.R3.08.P1.53	4.75409	9.44469	TAC-2
Trial60.skin.R1.74.R2.28.R3.33.P1.54	1.15562	9.05274	TAC-1
Trial60.skin.R1.92.R2.17.R3.20.P1.56	4.80229	8.19357	TAC-1
Trial60.skin.R1.70.R2.28.R3.55.P1.54	2.72301	7.69813	TAC-1
Trial60.skin.R1.06.R2.18.R3.86.P1.54	4.93935	9.51988	TAC-2
Trial60.skin.R1.73.R2.18.R3.60.P1.56	7.29781	4.576	Hair Shaft-cuticle.cortex
Trial60.skin.R1.75.R2.35.R3.62.P1.55	-0.236068	6.91159	TAC-1
Trial60.skin.R1.69.R2.27.R3.09.P1.56	0.0623894	6.12991	TAC-1
Trial60.skin.R1.57.R2.32.R3.89.P1.56	7.48052	4.4366	Hair Shaft-cuticle.cortex
Trial60.skin.R1.81.R2.32.R3.80.P1.53	4.66089	9.55906	TAC-2
Trial60.skin.R1.96.R2.85.R3.55.P1.54	0.744478	7.75083	TAC-1
Trial60.skin.R1.74.R2.32.R3.08.P1.53	5.39987	6.67124	TAC-2
Trial60.skin.R1.77.R2.94.R3.65.P1.53	8.03881	8.36868	Medulla
Trial60.skin.R1.15.R2.46.R3.96.P1.54	1.12906	6.48652	TAC-1
Trial60.skin.R1.94.R2.78.R3.22.P1.54	4.79121	8.46207	TAC-2
Trial60.skin.R1.64.R2.62.R3.20.P1.56	5.96875	5.97506	Hair Shaft-cuticle.cortex
Trial60.skin.R1.71.R2.71.R3.17.P1.55	1.26519	7.25725	TAC-1
Trial60.skin.R1.35.R2.26.R3.84.P1.54	1.57919	7.85393	TAC-1
Trial60.skin.R1.19.R2.78.R3.09.P1.53	0.0672415	3.66689	IRS
Trial60.skin.R1.59.R2.87.R3.22.P1.53	6.57702	6.15846	Hair Shaft-cuticle.cortex
Trial60.skin.R1.58.R2.23.R3.29.P1.55	1.52883	8.05469	TAC-1
Trial60.skin.R1.88.R2.18.R3.44.P1.54	3.27409	7.07893	TAC-2
Trial60.skin.R1.04.R2.36.R3.08.P1.55	-0.664826	4.87902	IRS
Trial60.skin.R1.47.R2.37.R3.13.P1.53	4.38047	8.90712	TAC-2
Trial60.skin.R1.50.R2.47.R3.71.P1.53	0.306489	4.1386	IRS
Trial60.skin.R1.41.R2.25.R3.73.P1.55	5.92096	5.86436	Hair Shaft-cuticle.cortex
Trial60.skin.R1.17.R2.20.R3.88.P1.55	3.37421	5.10608	TAC-1
Trial60.skin.R1.52.R2.81.R3.03.P1.53	3.66588	8.72065	TAC-1
Trial60.skin.R1.81.R2.22.R3.42.P1.53	0.916989	8.05821	TAC-1
Trial60.skin.R1.91.R2.04.R3.22.P1.54	8.73907	7.46668	Medulla
Trial60.skin.R1.01.R2.67.R3.95.P1.54	0.63674	2.79843	TAC-2
Trial60.skin.R1.45.R2.85.R3.11.P1.53	0.372828	7.28805	TAC-1
Trial60.skin.R1.19.R2.05.R3.31.P1.54	8.90201	8.24967	Medulla
Trial60.skin.R1.16.R2.59.R3.24.P1.55	4.79224	9.73515	TAC-2
Trial60.skin.R1.25.R2.32.R3.13.P1.56	5.18688	8.27698	TAC-1
Trial60.skin.R1.64.R2.93.R3.13.P1.56	0.733757	8.08825	TAC-1
Trial60.skin.R1.68.R2.07.R3.95.P1.54	0.664602	7.4936	TAC-1
Trial60.skin.R1.38.R2.71.R3.87.P1.54	5.4294	8.01538	TAC-1
Trial60.skin.R1.41.R2.38.R3.78.P1.53	3.16646	4.9671	IRS
Trial60.skin.R1.13.R2.61.R3.60.P1.53	-0.191156	5.01585	IRS
Trial60.skin.R1.47.R2.23.R3.44.P1.56	0.879697	8.38802	TAC-1
Trial60.skin.R1.34.R2.46.R3.09.P1.56	3.70146	8.6267	TAC-1
Trial60.skin.R1.67.R2.45.R3.44.P1.56	0.281595	5.66444	TAC-2
Trial60.skin.R1.30.R2.96.R3.88.P1.53	5.69919	7.77853	TAC-1
Trial60.skin.R1.32.R2.79.R3.22.P1.55	6.62423	7.91059	Medulla
Trial60.skin.R1.60.R2.16.R3.69.P1.56	3.70238	4.13279	Hair Shaft-cuticle.cortex
Trial60.skin.R1.20.R2.80.R3.45.P1.55	-0.134501	4.96054	IRS
Trial60.skin.R1.89.R2.01.R3.01.P1.53	6.65605	7.64459	TAC-1
Trial60.skin.R1.59.R2.21.R3.81.P1.56	6.84173	4.60204	Hair Shaft-cuticle.cortex
Trial60.skin.R1.67.R2.29.R3.60.P1.53	6.2188	6.18774	Hair Shaft-cuticle.cortex
Trial60.skin.R1.81.R2.08.R3.83.P1.55	0.728384	8.81726	TAC-1
Trial60.skin.R1.71.R2.09.R3.64.P1.53	3.56138	5.2057	TAC-1
Trial60.skin.R1.41.R2.70.R3.28.P1.55	3.49756	4.79062	TAC-1
Trial60.skin.R1.29.R2.58.R3.94.P1.55	5.91162	5.79155	Hair Shaft-cuticle.cortex
Trial60.skin.R1.27.R2.26.R3.23.P1.53	-0.496332	4.47844	IRS
Trial60.skin.R1.19.R2.26.R3.02.P1.55	6.36599	6.50794	Hair Shaft-cuticle.cortex
Trial60.skin.R1.94.R2.46.R3.78.P1.55	-0.511128	4.76633	IRS
Trial60.skin.R1.38.R2.43.R3.82.P1.55	0.460039	4.68128	TAC-2
Trial60.skin.R1.88.R2.50.R3.23.P1.53	0.94476	4.29931	TAC-2
Trial60.skin.R1.88.R2.05.R3.72.P1.54	1.50063	6.55737	TAC-1
Trial60.skin.R1.58.R2.34.R3.60.P1.56	0.353796	6.13573	TAC-1
Trial60.skin.R1.35.R2.09.R3.23.P1.56	0.35414	6.25161	TAC-1
Trial60.skin.R1.24.R2.70.R3.17.P1.56	2.53052	8.99295	TAC-1
Trial60.skin.R1.08.R2.56.R3.10.P1.55	8.41334	7.39456	Medulla
Trial60.skin.R1.42.R2.63.R3.20.P1.54	4.14638	9.18057	TAC-1
Trial60.skin.R1.47.R2.23.R3.32.P1.54	7.92601	7.57243	Medulla
Trial60.skin.R1.57.R2.15.R3.33.P1.56	4.62977	9.39378	TAC-1
Trial60.skin.R1.88.R2.82.R3.38.P1.55	3.49813	4.40565	Hair Shaft-cuticle.cortex
Trial60.skin.R1.85.R2.82.R3.41.P1.53	0.646009	7.74098	TAC-1
Trial60.skin.R1.20.R2.17.R3.77.P1.55	3.7424	5.43581	TAC-1
Trial60.skin.R1.36.R2.64.R3.33.P1.56	3.31206	6.28641	TAC-1
Trial60.skin.R1.14.R2.24.R3.81.P1.56	7.77433	8.26671	Medulla
Trial60.skin.R1.82.R2.33.R3.64.P1.56	0.504853	7.5499	TAC-1
Trial60.skin.R1.57.R2.45.R3.74.P1.56	0.783422	2.96826	TAC-1
Trial60.skin.R1.29.R2.28.R3.63.P1.56	4.22177	8.03113	TAC-1
Trial60.skin.R1.96.R2.53.R3.80.P1.53	8.1721	7.93762	Medulla
Trial60.skin.R1.65.R2.63.R3.16.P1.55	4.58642	4.76002	TAC-1
Trial60.skin.R1.47.R2.72.R3.65.P1.54	5.53162	7.48711	Hair Shaft-cuticle.cortex
Trial60.skin.R1.44.R2.63.R3.51.P1.54	-0.348311	6.38087	TAC-1
Trial60.skin.R1.96.R2.13.R3.49.P1.54	2.12022	7.65833	TAC-1
Trial60.skin.R1.81.R2.19.R3.72.P1.54	2.78769	4.48617	Medulla
Trial60.skin.R1.46.R2.87.R3.70.P1.55	5.70177	8.15434	TAC-1
Trial60.skin.R1.20.R2.94.R3.20.P1.54	5.6445	8.26863	TAC-1
Trial60.skin.R1.41.R2.36.R3.03.P1.55	2.99008	7.7272	TAC-1
Trial60.skin.R1.73.R2.50.R3.67.P1.55	0.785095	7.73909	TAC-1
Trial60.skin.R1.63.R2.40.R3.31.P1.55	4.62449	8.36951	TAC-2
Trial60.skin.R1.48.R2.28.R3.41.P1.54	2.22742	5.38331	IRS
Trial60.skin.R1.45.R2.83.R3.84.P1.53	6.3984	7.05387	Hair Shaft-cuticle.cortex
Trial60.skin.R1.24.R2.69.R3.26.P1.55	1.08508	8.43352	TAC-1
Trial60.skin.R1.08.R2.23.R3.59.P1.54	-0.0501863	4.76784	TAC-2
Trial60.skin.R1.54.R2.03.R3.16.P1.55	4.84125	7.79916	Hair Shaft-cuticle.cortex
Trial60.skin.R1.38.R2.21.R3.42.P1.53	2.37126	4.57104	IRS
Trial60.skin.R1.36.R2.86.R3.35.P1.54	4.90724	9.78689	TAC-2
Trial60.skin.R1.96.R2.73.R3.90.P1.54	0.460558	7.22952	TAC-1
Trial60.skin.R1.82.R2.83.R3.76.P1.55	2.98023	7.75048	TAC-1
Trial60.skin.R1.20.R2.32.R3.24.P1.54	6.59948	6.02594	Hair Shaft-cuticle.cortex
Trial60.skin.R1.40.R2.14.R3.66.P1.54	1.99981	9.00516	TAC-1
Trial60.skin.R1.56.R2.32.R3.51.P1.54	4.60814	9.43409	TAC-2
Trial60.skin.R1.87.R2.22.R3.68.P1.54	8.97178	7.97296	Medulla
Trial60.skin.R1.68.R2.77.R3.16.P1.54	0.875884	7.90852	TAC-1
Trial60.skin.R1.74.R2.56.R3.32.P1.55	0.461711	6.50747	IRS
Trial60.skin.R1.79.R2.70.R3.59.P1.54	5.02939	8.34374	Hair Shaft-cuticle.cortex
Trial60.skin.R1.77.R2.10.R3.21.P1.54	4.33349	9.1064	TAC-2
Trial60.skin.R1.94.R2.57.R3.23.P1.55	2.20384	8.86927	TAC-1
Trial60.skin.R1.63.R2.14.R3.28.P1.55	3.03588	4.62951	TAC-1
Trial60.skin.R1.22.R2.03.R3.68.P1.53	3.65611	7.57498	TAC-1
Trial60.skin.R1.55.R2.49.R3.45.P1.56	5.06274	9.50707	TAC-2
Trial60.skin.R1.70.R2.54.R3.42.P1.55	4.03286	8.59847	TAC-1
Trial60.skin.R1.87.R2.48.R3.18.P1.56	9.02182	8.19163	Medulla
Trial60.skin.R1.57.R2.82.R3.25.P1.55	7.7085	8.39157	Medulla
Trial60.skin.R1.53.R2.25.R3.52.P1.54	1.05793	8.66548	TAC-1
Trial60.skin.R1.18.R2.29.R3.62.P1.53	0.362165	3.53173	Medulla
Trial60.skin.R1.83.R2.90.R3.82.P1.55	4.88507	9.45403	TAC-2
Trial60.skin.R1.56.R2.23.R3.39.P1.54	3.6256	8.57392	TAC-1
Trial60.skin.R1.30.R2.81.R3.62.P1.54	5.06864	7.74206	Hair Shaft-cuticle.cortex
Trial60.skin.R1.85.R2.17.R3.85.P1.53	4.78665	9.62198	TAC-2
Trial60.skin.R1.11.R2.40.R3.62.P1.56	0.172596	3.5286	Medulla
Trial60.skin.R1.75.R2.67.R3.30.P1.53	3.49095	4.86513	TAC-1
Trial60.skin.R1.14.R2.63.R3.80.P1.55	2.81914	9.1488	TAC-1
Trial60.skin.R1.55.R2.59.R3.66.P1.53	0.144726	3.92265	IRS
Trial60.skin.R1.54.R2.21.R3.25.P1.55	9.13627	8.08839	Medulla
Trial60.skin.R1.59.R2.60.R3.94.P1.54	7.05301	5.17143	Hair Shaft-cuticle.cortex
Trial60.skin.R1.31.R2.09.R3.43.P1.55	0.701584	8.36069	TAC-1
Trial60.skin.R1.65.R2.71.R3.63.P1.56	7.59605	4.07618	Hair Shaft-cuticle.cortex
Trial60.skin.R1.83.R2.89.R3.89.P1.54	-0.343018	4.28567	IRS
Trial60.skin.R1.39.R2.72.R3.02.P1.55	7.44921	4.9729	Hair Shaft-cuticle.cortex
Trial60.skin.R1.88.R2.96.R3.82.P1.55	1.48198	3.80788	TAC-2
Trial60.skin.R1.59.R2.13.R3.53.P1.56	3.16953	5.12017	TAC-1
Trial60.skin.R1.49.R2.47.R3.59.P1.55	-0.486253	4.69254	IRS
Trial60.skin.R1.56.R2.35.R3.21.P1.55	3.3761	5.27567	TAC-1
Trial60.skin.R1.25.R2.23.R3.68.P1.54	4.62976	9.48412	TAC-2
Trial60.skin.R1.86.R2.75.R3.20.P1.54	0.942915	7.59895	TAC-1
Trial60.skin.R1.05.R2.18.R3.89.P1.55	1.98745	8.33924	TAC-1
Trial60.skin.R1.85.R2.47.R3.37.P1.54	3.35464	9.22716	Hair Shaft-cuticle.cortex
Trial60.skin.R1.95.R2.28.R3.65.P1.53	-0.142382	4.34047	IRS
Trial60.skin.R1.59.R2.35.R3.51.P1.54	3.16661	5.76241	TAC-1
Trial60.skin.R1.48.R2.54.R3.01.P1.53	9.10505	7.35054	Medulla
Trial60.skin.R1.64.R2.34.R3.52.P1.54	6.17837	6.91247	Hair Shaft-cuticle.cortex
Trial60.skin.R1.14.R2.32.R3.06.P1.55	4.86409	8.77855	TAC-2
Trial60.skin.R1.13.R2.53.R3.67.P1.53	7.52312	4.28927	Hair Shaft-cuticle.cortex
Trial60.skin.R1.44.R2.62.R3.38.P1.53	8.42178	7.29865	Medulla
Trial60.skin.R1.09.R2.78.R3.89.P1.54	5.33763	7.64254	Hair Shaft-cuticle.cortex
Trial60.skin.R1.58.R2.96.R3.68.P1.55	0.710688	6.85945	TAC-1
Trial60.skin.R1.11.R2.40.R3.78.P1.54	1.65224	7.14039	TAC-1
Trial60.skin.R1.31.R2.04.R3.91.P1.55	-0.737532	4.33232	Medulla
Trial60.skin.R1.44.R2.14.R3.78.P1.54	4.3334	9.59792	TAC-2
Trial60.skin.R1.88.R2.89.R3.70.P1.56	7.40641	4.31976	Hair Shaft-cuticle.cortex
Trial60.skin.R1.62.R2.22.R3.30.P1.53	6.87369	8.25711	TAC-1
Trial60.skin.R1.66.R2.94.R3.91.P1.53	6.48769	8.01491	Medulla
Trial60.skin.R1.65.R2.43.R3.18.P1.56	0.89523	7.95002	TAC-1
Trial60.skin.R1.28.R2.39.R3.09.P1.55	0.823069	4.30067	TAC-1
Trial60.skin.R1.27.R2.42.R3.13.P1.56	0.624786	4.04561	Medulla
Trial60.skin.R1.71.R2.74.R3.79.P1.55	0.875797	8.39376	TAC-1
Trial60.skin.R1.53.R2.83.R3.35.P1.53	4.7238	8.16558	TAC-1
Trial60.skin.R1.49.R2.67.R3.64.P1.55	6.53525	5.1997	Hair Shaft-cuticle.cortex
Trial60.skin.R1.84.R2.56.R3.94.P1.54	5.3729	7.56467	TAC-1
Trial60.skin.R1.15.R2.13.R3.64.P1.54	6.36653	8.07266	TAC-1
Trial60.skin.R1.05.R2.96.R3.44.P1.55	1.06123	7.99658	TAC-1
Trial60.skin.R1.26.R2.15.R3.17.P1.55	2.92652	4.76752	TAC-1
Trial60.skin.R1.25.R2.63.R3.53.P1.54	7.60421	8.48824	Medulla
Trial60.skin.R1.46.R2.80.R3.20.P1.56	0.282205	5.52	TAC-1
Trial60.skin.R1.62.R2.08.R3.41.P1.55	5.08469	9.0716	TAC-1
Trial60.skin.R1.16.R2.13.R3.91.P1.54	3.10179	4.78075	TAC-1
Trial60.skin.R1.62.R2.10.R3.18.P1.55	3.05348	4.55248	TAC-1
Trial60.skin.R1.66.R2.26.R3.36.P1.55	2.8202	8.42605	TAC-1
Trial60.skin.R1.75.R2.67.R3.62.P1.53	1.03371	7.70094	TAC-1
Trial60.skin.R1.26.R2.12.R3.67.P1.55	9.06023	7.70122	Medulla
Trial60.skin.R1.36.R2.67.R3.83.P1.56	3.0641	4.61643	TAC-1
Trial60.skin.R1.49.R2.29.R3.79.P1.54	1.19335	7.47453	TAC-1
Trial60.skin.R1.07.R2.88.R3.86.P1.53	6.1019	8.28764	TAC-1
Trial60.skin.R1.78.R2.53.R3.84.P1.55	-0.664033	4.39961	Medulla
Trial60.skin.R1.79.R2.06.R3.51.P1.55	2.788	4.78668	TAC-1
Trial60.skin.R1.55.R2.89.R3.42.P1.54	3.04907	7.15231	TAC-1
Trial60.skin.R1.72.R2.80.R3.83.P1.53	6.41355	7.83659	Medulla
Trial60.skin.R1.79.R2.69.R3.18.P1.53	0.0126413	4.6927	IRS
Trial60.skin.R1.65.R2.20.R3.43.P1.54	1.50195	9.16423	TAC-1
Trial60.skin.R1.08.R2.28.R3.40.P1.54	5.3423	8.25715	TAC-1
Trial60.skin.R1.59.R2.06.R3.30.P1.54	2.08508	6.88441	TAC-1
Trial60.skin.R1.29.R2.21.R3.26.P1.54	8.46081	8.56359	Medulla
Trial60.skin.R1.61.R2.49.R3.14.P1.54	6.72344	4.68306	Hair Shaft-cuticle.cortex
Trial60.skin.R1.92.R2.46.R3.22.P1.53	0.181095	4.93148	IRS
Trial60.skin.R1.03.R2.50.R3.67.P1.54	2.98542	7.62229	TAC-1
Trial60.skin.R1.47.R2.57.R3.11.P1.53	5.28985	8.68229	TAC-1
Trial60.skin.R1.12.R2.93.R3.79.P1.54	0.323058	3.32789	Medulla
Trial60.skin.R1.67.R2.06.R3.90.P1.54	4.09761	4.43568	Hair Shaft-cuticle.cortex
Trial60.skin.R1.08.R2.65.R3.33.P1.54	2.71599	8.8511	TAC-1
Trial60.skin.R1.57.R2.58.R3.15.P1.53	6.13072	5.65439	Hair Shaft-cuticle.cortex
Trial60.skin.R1.19.R2.93.R3.02.P1.54	4.81693	8.3183	TAC-1
Trial60.skin.R1.96.R2.48.R3.70.P1.54	-0.429819	4.44501	IRS
Trial60.skin.R1.46.R2.79.R3.22.P1.56	4.78546	7.78277	TAC-1
Trial60.skin.R1.03.R2.61.R3.01.P1.56	5.55879	8.23097	TAC-1
Trial60.skin.R1.54.R2.70.R3.36.P1.53	4.25361	4.15968	Hair Shaft-cuticle.cortex
Trial60.skin.R1.43.R2.10.R3.74.P1.53	6.69122	8.30486	Medulla
Trial60.skin.R1.93.R2.74.R3.02.P1.56	4.93995	8.34321	TAC-1
Trial60.skin.R1.70.R2.28.R3.36.P1.54	8.7938	7.36291	Medulla
Trial60.skin.R1.01.R2.59.R3.64.P1.53	0.619572	6.3986	TAC-1
Trial60.skin.R1.14.R2.41.R3.06.P1.55	0.0122169	4.1108	IRS
Trial60.skin.R1.85.R2.75.R3.90.P1.53	0.222843	3.43376	IRS
Trial60.skin.R1.71.R2.43.R3.36.P1.54	2.35593	8.96233	TAC-1
Trial60.skin.R1.87.R2.24.R3.68.P1.53	0.899119	4.52624	TAC-2
Trial60.skin.R1.85.R2.59.R3.41.P1.54	1.08397	3.37947	IRS
Trial60.skin.R1.18.R2.80.R3.09.P1.56	0.346538	5.7196	TAC-1
Trial60.skin.R1.61.R2.62.R3.80.P1.54	3.48813	4.59782	TAC-1
Trial60.skin.R1.86.R2.06.R3.11.P1.54	0.89523	8.10524	TAC-1
Trial60.skin.R1.14.R2.66.R3.80.P1.54	6.55415	6.2709	TAC-1
Trial60.skin.R1.76.R2.70.R3.40.P1.54	8.49037	8.09542	Medulla
Trial60.skin.R1.62.R2.57.R3.16.P1.56	2.8411	3.85645	TAC-2
Trial60.skin.R1.46.R2.71.R3.60.P1.55	4.70564	7.6113	TAC-1
Trial60.skin.R1.43.R2.56.R3.20.P1.56	0.0907545	4.55697	Medulla
Trial60.skin.R1.71.R2.75.R3.63.P1.54	0.786332	8.60948	TAC-1
Trial60.skin.R1.42.R2.19.R3.17.P1.55	3.40665	5.32796	TAC-1
Trial60.skin.R1.92.R2.05.R3.74.P1.54	1.16605	8.28471	TAC-1
Trial60.skin.R1.92.R2.10.R3.08.P1.55	-0.00182113	4.87355	TAC-1
Trial60.skin.R1.80.R2.78.R3.85.P1.56	6.53912	5.5365	Hair Shaft-cuticle.cortex
Trial60.skin.R1.29.R2.01.R3.10.P1.56	-0.428337	4.54106	IRS
Trial60.skin.R1.95.R2.77.R3.46.P1.54	4.61046	9.56099	TAC-2
Trial60.skin.R1.43.R2.47.R3.05.P1.56	1.3741	9.27967	TAC-1
Trial60.skin.R1.25.R2.43.R3.81.P1.53	7.72909	8.53437	Medulla
Trial60.skin.R1.58.R2.64.R3.11.P1.56	2.14238	9.20598	TAC-1
Trial60.skin.R1.09.R2.31.R3.80.P1.56	-0.170707	4.67428	IRS
Trial60.skin.R1.33.R2.86.R3.15.P1.54	7.51008	4.49489	Hair Shaft-cuticle.cortex
Trial60.skin.R1.46.R2.14.R3.71.P1.54	1.28286	6.97385	TAC-1
Trial60.skin.R1.52.R2.30.R3.06.P1.56	5.1388	8.15817	TAC-1
Trial60.skin.R1.24.R2.30.R3.33.P1.55	-0.290342	5.83889	TAC-1
Trial60.skin.R1.53.R2.42.R3.82.P1.55	4.77628	9.63236	TAC-2
Trial60.skin.R1.76.R2.31.R3.29.P1.54	6.88497	8.33435	TAC-1
Trial60.skin.R1.25.R2.66.R3.67.P1.56	2.73686	7.74536	TAC-2
Trial60.skin.R1.79.R2.69.R3.39.P1.56	3.25925	4.6371	TAC-1
Trial60.skin.R1.91.R2.48.R3.21.P1.56	3.4026	4.8356	TAC-2
Trial60.skin.R1.68.R2.73.R3.95.P1.55	2.5793	7.3237	TAC-1
Trial60.skin.R1.34.R2.71.R3.94.P1.55	7.47379	4.94801	Hair Shaft-cuticle.cortex
Trial60.skin.R1.88.R2.65.R3.51.P1.54	4.69238	7.48611	TAC-1
Trial60.skin.R1.87.R2.60.R3.69.P1.54	0.853055	8.65006	TAC-1
Trial60.skin.R1.79.R2.58.R3.03.P1.54	5.4989	7.92714	Hair Shaft-cuticle.cortex
Trial60.skin.R1.27.R2.49.R3.26.P1.54	2.70275	4.30928	TAC-1
Trial60.skin.R1.39.R2.08.R3.37.P1.53	3.27737	4.14565	Medulla
Trial60.skin.R1.68.R2.05.R3.83.P1.56	5.06996	8.1301	TAC-1
Trial60.skin.R1.25.R2.95.R3.31.P1.54	2.28937	9.02801	TAC-1
Trial60.skin.R1.23.R2.40.R3.36.P1.55	1.05702	7.70541	TAC-1
Trial60.skin.R1.40.R2.74.R3.71.P1.53	8.12342	8.5437	Medulla
Trial60.skin.R1.27.R2.21.R3.06.P1.53	3.04887	8.95382	TAC-1
Trial60.skin.R1.79.R2.13.R3.42.P1.55	1.62385	8.2492	TAC-1
Trial60.skin.R1.09.R2.94.R3.71.P1.53	0.670426	3.67587	TAC-1
Trial60.skin.R1.55.R2.62.R3.73.P1.54	3.81886	7.57255	TAC-1
Trial60.skin.R1.74.R2.04.R3.01.P1.56	4.62968	8.24688	TAC-2
Trial60.skin.R1.46.R2.80.R3.28.P1.55	7.58909	4.42556	Hair Shaft-cuticle.cortex
Trial60.skin.R1.40.R2.74.R3.01.P1.53	4.18928	4.59265	Hair Shaft-cuticle.cortex
Trial60.skin.R1.37.R2.24.R3.29.P1.54	7.36342	4.93911	Hair Shaft-cuticle.cortex
Trial60.skin.R1.53.R2.33.R3.24.P1.55	4.88581	9.67456	TAC-2
Trial60.skin.R1.95.R2.53.R3.57.P1.54	6.87195	8.44225	TAC-1
Trial60.skin.R1.40.R2.76.R3.68.P1.54	0.605597	5.26777	TAC-1
Trial60.skin.R1.88.R2.50.R3.11.P1.53	0.955017	8.89919	TAC-1
Trial60.skin.R1.70.R2.63.R3.88.P1.54	0.39023	7.2499	IRS
Trial60.skin.R1.53.R2.67.R3.29.P1.56	0.546859	5.04148	TAC-1
Trial60.skin.R1.09.R2.26.R3.80.P1.54	6.91773	5.44994	Hair Shaft-cuticle.cortex
Trial60.skin.R1.32.R2.56.R3.95.P1.55	3.64569	7.78257	TAC-1
Trial60.skin.R1.37.R2.85.R3.72.P1.54	6.14995	6.75742	Hair Shaft-cuticle.cortex
Trial60.skin.R1.22.R2.55.R3.65.P1.56	0.921843	6.75009	TAC-1
Trial60.skin.R1.56.R2.66.R3.21.P1.54	3.052	4.67376	TAC-1
Trial60.skin.R1.62.R2.90.R3.94.P1.55	0.193829	6.20636	TAC-1
Trial60.skin.R1.23.R2.15.R3.82.P1.54	5.98707	5.79797	Hair Shaft-cuticle.cortex
Trial60.skin.R1.18.R2.55.R3.42.P1.55	1.9706	8.53383	TAC-1
Trial60.skin.R1.90.R2.06.R3.43.P1.53	3.69396	4.25094	Medulla
Trial60.skin.R1.92.R2.78.R3.64.P1.54	0.414106	3.23491	TAC-1
Trial60.skin.R1.84.R2.13.R3.39.P1.56	1.62759	8.18327	TAC-1
Trial60.skin.R1.44.R2.18.R3.89.P1.54	5.21883	9.06437	TAC-2
Trial60.skin.R1.27.R2.38.R3.26.P1.54	0.536395	3.01055	TAC-2
Trial60.skin.R1.02.R2.38.R3.44.P1.54	1.86196	8.67524	TAC-1
Trial60.skin.R1.59.R2.61.R3.20.P1.55	-0.135405	6.49659	TAC-1
Trial60.skin.R1.94.R2.26.R3.14.P1.55	0.281315	6.26742	TAC-1
Trial60.skin.R1.33.R2.48.R3.33.P1.56	1.77169	9.19771	TAC-1
Trial60.skin.R1.46.R2.64.R3.28.P1.55	5.45112	7.52891	Hair Shaft-cuticle.cortex
Trial60.skin.R1.39.R2.45.R3.64.P1.53	7.89491	8.17533	Medulla
Trial60.skin.R1.19.R2.91.R3.69.P1.55	5.91631	6.72995	Hair Shaft-cuticle.cortex
Trial60.skin.R1.29.R2.66.R3.66.P1.54	0.440325	3.53258	TAC-1
Trial60.skin.R1.28.R2.36.R3.03.P1.55	5.25891	6.934	TAC-1
Trial60.skin.R1.37.R2.13.R3.88.P1.55	5.05518	8.20132	Hair Shaft-cuticle.cortex
Trial60.skin.R1.33.R2.25.R3.10.P1.54	6.61247	8.25663	Medulla
Trial60.skin.R1.68.R2.40.R3.06.P1.53	0.121361	6.04068	IRS
Trial60.skin.R1.53.R2.69.R3.65.P1.54	0.267175	6.14836	TAC-1
Trial60.skin.R1.01.R2.18.R3.95.P1.54	1.35187	7.55024	TAC-1
Trial60.skin.R1.90.R2.36.R3.70.P1.54	0.306491	6.86366	IRS
Trial60.skin.R1.30.R2.89.R3.16.P1.53	7.53797	7.49999	Medulla
Trial60.skin.R1.86.R2.70.R3.73.P1.54	0.992864	9.05435	TAC-1
Trial60.skin.R1.47.R2.08.R3.78.P1.55	1.13619	3.38777	TAC-2
Trial60.skin.R1.45.R2.36.R3.32.P1.53	0.512741	3.3454	TAC-2
Trial60.skin.R1.91.R2.22.R3.69.P1.53	0.702844	3.1933	TAC-2
Trial60.skin.R1.39.R2.79.R3.35.P1.53	4.80839	8.93534	TAC-2
Trial60.skin.R1.22.R2.04.R3.31.P1.54	5.99341	8.30936	TAC-1
Trial60.skin.R1.12.R2.16.R3.60.P1.56	1.38754	7.60447	TAC-1
Trial60.skin.R1.05.R2.96.R3.28.P1.54	0.156021	5.87201	TAC-1
Trial60.skin.R1.31.R2.05.R3.64.P1.53	8.38668	7.79956	Medulla
Trial60.skin.R1.95.R2.28.R3.48.P1.55	7.04606	5.14907	Hair Shaft-cuticle.cortex
Trial60.skin.R1.29.R2.75.R3.14.P1.53	2.80716	8.66035	TAC-1
Trial60.skin.R1.91.R2.94.R3.29.P1.53	6.51178	6.37315	Hair Shaft-cuticle.cortex
Trial60.skin.R1.89.R2.24.R3.08.P1.56	6.10982	6.63421	Hair Shaft-cuticle.cortex
Trial60.skin.R1.85.R2.21.R3.02.P1.56	3.7281	4.7756	TAC-1
Trial60.skin.R1.07.R2.52.R3.13.P1.53	0.924509	8.03601	TAC-1
Trial60.skin.R1.79.R2.58.R3.29.P1.56	1.17184	7.82249	TAC-1
Trial60.skin.R1.72.R2.40.R3.53.P1.55	6.67128	8.35127	TAC-1
Trial60.skin.R1.36.R2.22.R3.04.P1.54	7.60813	4.02873	Hair Shaft-cuticle.cortex
Trial60.skin.R1.91.R2.31.R3.79.P1.54	1.84442	6.99103	Medulla
Trial60.skin.R1.63.R2.42.R3.29.P1.56	3.04776	9.12458	TAC-1
Trial60.skin.R1.70.R2.47.R3.26.P1.55	2.97376	4.4072	TAC-2
Trial60.skin.R1.73.R2.94.R3.73.P1.55	0.943566	4.24954	TAC-2
Trial60.skin.R1.75.R2.64.R3.51.P1.55	7.92512	7.82581	Medulla
Trial60.skin.R1.59.R2.68.R3.25.P1.54	8.018	8.34371	Medulla
Trial60.skin.R1.46.R2.48.R3.50.P1.54	3.43243	9.04163	TAC-2
Trial60.skin.R1.49.R2.39.R3.43.P1.55	3.60834	9.20332	TAC-2
Trial60.skin.R1.55.R2.62.R3.20.P1.56	1.41628	9.05466	TAC-1
Trial60.skin.R1.83.R2.04.R3.22.P1.53	6.57593	5.9461	Hair Shaft-cuticle.cortex
Trial60.skin.R1.83.R2.96.R3.11.P1.55	2.89549	8.11377	TAC-1
Trial60.skin.R1.41.R2.39.R3.23.P1.54	3.23327	5.48717	TAC-1
Trial60.skin.R1.50.R2.56.R3.03.P1.56	5.61526	7.80887	Hair Shaft-cuticle.cortex
Trial60.skin.R1.21.R2.34.R3.72.P1.56	0.844328	7.61935	TAC-1
Trial60.skin.R1.79.R2.71.R3.78.P1.55	0.965041	3.16472	TAC-2
Trial60.skin.R1.45.R2.31.R3.78.P1.54	2.71205	7.53035	TAC-2
Trial60.skin.R1.47.R2.90.R3.10.P1.54	1.02436	7.78155	TAC-1
Trial60.skin.R1.74.R2.04.R3.14.P1.54	6.19065	7.16888	TAC-1
Trial60.skin.R1.61.R2.69.R3.10.P1.54	2.045	8.39564	TAC-1
Trial60.skin.R1.36.R2.20.R3.04.P1.54	7.2399	8.03259	TAC-1
Trial60.skin.R1.91.R2.63.R3.44.P1.53	4.20691	7.33929	TAC-1
Trial60.skin.R1.27.R2.13.R3.51.P1.55	1.38958	9.03724	TAC-1
Trial60.skin.R1.24.R2.43.R3.52.P1.54	-0.302607	5.03976	TAC-1
Trial60.skin.R1.88.R2.78.R3.72.P1.53	1.14409	7.04338	TAC-1
Trial60.skin.R1.96.R2.21.R3.64.P1.54	4.78961	9.51751	TAC-1
Trial60.skin.R1.90.R2.76.R3.70.P1.56	7.1561	5.35378	Hair Shaft-cuticle.cortex
Trial60.skin.R1.74.R2.34.R3.20.P1.55	6.4812	7.93498	TAC-1
Trial60.skin.R1.73.R2.83.R3.08.P1.53	0.882657	4.46708	Medulla
Trial60.skin.R1.65.R2.93.R3.69.P1.54	7.08012	5.23166	Hair Shaft-cuticle.cortex
Trial60.skin.R1.39.R2.62.R3.09.P1.55	6.36887	8.13673	Medulla
Trial60.skin.R1.55.R2.80.R3.21.P1.54	0.32826	3.6464	TAC-2
Trial60.skin.R1.89.R2.53.R3.51.P1.54	4.82666	9.39538	TAC-2
Trial60.skin.R1.35.R2.21.R3.16.P1.54	0.548387	5.61369	TAC-1
Trial60.skin.R1.85.R2.03.R3.22.P1.56	3.05052	4.54318	TAC-1
Trial60.skin.R1.03.R2.39.R3.20.P1.54	4.84476	9.60321	TAC-2
Trial60.skin.R1.80.R2.71.R3.09.P1.53	5.24924	8.86134	TAC-2
Trial60.skin.R1.03.R2.87.R3.41.P1.53	0.395551	7.40068	TAC-1
Trial60.skin.R1.59.R2.22.R3.84.P1.55	0.125179	3.51151	Medulla
Trial60.skin.R1.31.R2.62.R3.03.P1.54	1.5807	4.81155	TAC-2
Trial60.skin.R1.95.R2.35.R3.18.P1.53	5.5641	4.43527	Hair Shaft-cuticle.cortex
Trial60.skin.R1.52.R2.58.R3.22.P1.55	1.79523	6.50392	TAC-1
Trial60.skin.R1.47.R2.31.R3.85.P1.54	0.191762	7.03566	TAC-1
Trial60.skin.R1.52.R2.42.R3.25.P1.54	1.56984	7.09557	TAC-1
Trial60.skin.R1.88.R2.51.R3.47.P1.55	0.684949	7.56882	TAC-1
Trial60.skin.R1.72.R2.05.R3.05.P1.54	6.40996	5.99613	TAC-2
Trial60.skin.R1.31.R2.52.R3.48.P1.55	6.38911	6.13681	Hair Shaft-cuticle.cortex
Trial60.skin.R1.46.R2.53.R3.83.P1.54	5.09507	8.2553	TAC-1
Trial60.skin.R1.62.R2.74.R3.60.P1.56	3.50695	4.35645	Hair Shaft-cuticle.cortex
Trial60.skin.R1.03.R2.72.R3.18.P1.54	0.716608	6.08433	IRS
Trial60.skin.R1.51.R2.14.R3.58.P1.54	1.034	8.37857	TAC-1
Trial60.skin.R1.95.R2.73.R3.08.P1.53	4.39803	8.25025	TAC-2
Trial60.skin.R1.77.R2.28.R3.28.P1.53	5.24198	9.27856	TAC-2
Trial60.skin.R1.93.R2.69.R3.86.P1.55	0.994667	7.93198	TAC-1
Trial60.skin.R1.72.R2.20.R3.42.P1.54	2.25449	9.14388	TAC-1
Trial60.skin.R1.49.R2.67.R3.29.P1.55	7.00537	5.54648	Hair Shaft-cuticle.cortex
Trial60.skin.R1.59.R2.69.R3.72.P1.56	3.89537	8.22861	TAC-2
Trial60.skin.R1.62.R2.55.R3.69.P1.53	1.02561	8.20282	TAC-1
Trial60.skin.R1.53.R2.73.R3.39.P1.56	3.17834	7.71744	TAC-1
Trial60.skin.R1.68.R2.35.R3.72.P1.54	2.96021	9.29971	TAC-1
Trial60.skin.R1.70.R2.28.R3.05.P1.53	-0.356296	6.38048	TAC-2
Trial60.skin.R1.81.R2.25.R3.78.P1.55	0.716701	7.62163	TAC-1
Trial60.skin.R1.05.R2.61.R3.20.P1.55	4.30596	7.60679	Hair Shaft-cuticle.cortex
Trial60.skin.R1.48.R2.71.R3.65.P1.56	0.133192	4.55528	IRS
Trial60.skin.R1.28.R2.89.R3.81.P1.56	0.69107	5.06285	TAC-2
Trial60.skin.R1.33.R2.12.R3.22.P1.54	7.35197	4.74167	Hair Shaft-cuticle.cortex
Trial60.skin.R1.68.R2.91.R3.95.P1.55	4.96461	8.18804	TAC-1
Trial60.skin.R1.21.R2.01.R3.37.P1.53	7.42575	4.9583	Hair Shaft-cuticle.cortex
Trial60.skin.R1.36.R2.27.R3.40.P1.53	7.80032	7.40231	Medulla
Trial60.skin.R1.25.R2.08.R3.55.P1.55	3.19907	9.56119	TAC-1
Trial60.skin.R1.91.R2.30.R3.18.P1.56	0.470386	3.14129	IRS
Trial60.skin.R1.62.R2.82.R3.67.P1.56	0.778755	4.26531	TAC-1
Trial60.skin.R1.45.R2.83.R3.29.P1.55	7.00372	7.88429	Medulla
Trial60.skin.R1.21.R2.13.R3.28.P1.53	1.90697	9.36444	TAC-1
Trial60.skin.R1.22.R2.44.R3.20.P1.56	2.21818	5.30484	TAC-1
Trial60.skin.R1.15.R2.87.R3.51.P1.54	8.9623	7.57032	Medulla
Trial60.skin.R1.28.R2.46.R3.41.P1.54	-0.287776	4.63468	IRS
Trial60.skin.R1.35.R2.68.R3.82.P1.55	0.832122	7.43838	TAC-1
Trial60.skin.R1.02.R2.76.R3.39.P1.56	9.06493	7.41619	Medulla
Trial60.skin.R1.33.R2.84.R3.80.P1.55	0.363463	6.75738	TAC-1
Trial60.skin.R1.67.R2.69.R3.72.P1.55	9.15976	8.00372	Medulla
Trial60.skin.R1.74.R2.39.R3.85.P1.53	-0.427107	5.7504	IRS
Trial60.skin.R1.69.R2.64.R3.18.P1.55	3.85901	4.78031	TAC-1
Trial60.skin.R1.83.R2.36.R3.18.P1.56	1.17431	7.59897	TAC-1
Trial60.skin.R1.64.R2.01.R3.46.P1.55	0.272058	3.16819	TAC-2
Trial60.skin.R1.56.R2.14.R3.22.P1.54	1.00557	6.42993	TAC-1
Trial60.skin.R1.28.R2.08.R3.65.P1.53	1.17606	7.90024	TAC-1
Trial60.skin.R1.70.R2.49.R3.27.P1.54	2.76728	7.65663	TAC-1
Trial60.skin.R1.72.R2.77.R3.16.P1.54	0.572639	2.78445	TAC-2
Trial60.skin.R1.91.R2.74.R3.06.P1.56	-0.693131	4.79523	IRS
Trial60.skin.R1.05.R2.80.R3.36.P1.54	6.40176	5.2883	Hair Shaft-cuticle.cortex
Trial60.skin.R1.32.R2.88.R3.01.P1.54	3.9495	8.14261	TAC-2
Trial60.skin.R1.35.R2.28.R3.87.P1.53	3.87952	4.12433	Medulla
Trial60.skin.R1.46.R2.56.R3.21.P1.55	-0.336375	6.37402	IRS
Trial60.skin.R1.95.R2.04.R3.84.P1.53	5.70621	7.08552	Hair Shaft-cuticle.cortex
Trial60.skin.R1.84.R2.67.R3.02.P1.53	3.97953	7.96937	TAC-1
Trial60.skin.R1.53.R2.53.R3.22.P1.56	1.46847	4.42159	TAC-2
Trial60.skin.R1.49.R2.72.R3.21.P1.54	2.50239	7.95232	TAC-2
Trial60.skin.R1.94.R2.42.R3.82.P1.56	2.25755	8.6618	TAC-1
Trial60.skin.R1.39.R2.56.R3.13.P1.55	1.02552	8.07233	TAC-1
Trial60.skin.R1.10.R2.25.R3.69.P1.55	4.53256	7.64867	TAC-1
Trial60.skin.R1.66.R2.58.R3.70.P1.53	6.27121	7.92393	Hair Shaft-cuticle.cortex
Trial60.skin.R1.93.R2.17.R3.84.P1.53	3.10469	4.12149	TAC-2
Trial60.skin.R1.56.R2.94.R3.05.P1.54	4.9411	9.78212	TAC-2
Trial60.skin.R1.91.R2.46.R3.92.P1.54	0.648773	7.81598	TAC-1
Trial60.skin.R1.52.R2.52.R3.35.P1.53	7.1738	8.06822	TAC-1
Trial60.skin.R1.04.R2.64.R3.14.P1.56	5.94506	6.3813	Hair Shaft-cuticle.cortex
Trial60.skin.R1.37.R2.04.R3.84.P1.53	0.646941	4.16305	TAC-2
Trial60.skin.R1.72.R2.47.R3.83.P1.55	-0.0541864	5.88058	IRS
Trial60.skin.R1.34.R2.38.R3.50.P1.54	3.86067	4.30459	Hair Shaft-cuticle.cortex
Trial60.skin.R1.48.R2.84.R3.88.P1.54	8.55565	7.62284	Medulla
Trial60.skin.R1.66.R2.83.R3.10.P1.56	1.24017	7.73483	TAC-1
Trial60.skin.R1.59.R2.44.R3.17.P1.53	8.70456	8.35537	Medulla
Trial60.skin.R1.91.R2.49.R3.26.P1.54	0.14692	6.76154	TAC-1
Trial60.skin.R1.77.R2.48.R3.29.P1.53	0.715867	7.94246	TAC-1
Trial60.skin.R1.08.R2.54.R3.68.P1.53	4.47618	9.0321	TAC-2
Trial60.skin.R1.92.R2.84.R3.84.P1.55	7.46629	4.72878	Hair Shaft-cuticle.cortex
Trial60.skin.R1.74.R2.17.R3.55.P1.54	0.145397	3.78663	Medulla
Trial60.skin.R1.86.R2.58.R3.42.P1.55	6.99023	4.46157	Hair Shaft-cuticle.cortex
Trial60.skin.R1.53.R2.83.R3.50.P1.55	3.75682	7.68234	TAC-1
Trial60.skin.R1.06.R2.84.R3.70.P1.54	1.23115	8.39008	TAC-1
Trial60.skin.R1.79.R2.55.R3.41.P1.55	5.59675	6.0195	Hair Shaft-cuticle.cortex
Trial60.skin.R1.85.R2.15.R3.33.P1.56	4.28186	7.4726	TAC-1
Trial60.skin.R1.77.R2.29.R3.05.P1.55	-0.113575	4.30475	IRS
Trial60.skin.R1.55.R2.89.R3.13.P1.53	0.082217	4.66697	TAC-1
Trial60.skin.R1.64.R2.51.R3.46.P1.54	6.553	5.32094	TAC-1
Trial60.skin.R1.86.R2.48.R3.12.P1.54	7.65845	8.4838	Medulla
Trial60.skin.R1.49.R2.22.R3.23.P1.54	4.65949	9.34819	TAC-1
Trial60.skin.R1.74.R2.90.R3.74.P1.53	7.26297	7.9143	Medulla
Trial60.skin.R1.70.R2.87.R3.51.P1.55	0.991889	8.45258	TAC-1
Trial60.skin.R1.63.R2.59.R3.14.P1.54	4.98127	9.65636	TAC-2
Trial60.skin.R1.33.R2.03.R3.41.P1.54	3.81021	9.15446	TAC-1
Trial60.skin.R1.71.R2.54.R3.52.P1.55	4.52353	8.36668	TAC-1
Trial60.skin.R1.08.R2.91.R3.26.P1.55	3.73057	5.04809	TAC-2
Trial60.skin.R1.78.R2.45.R3.26.P1.54	3.67518	7.40696	TAC-1
Trial60.skin.R1.33.R2.66.R3.60.P1.56	7.23553	5.17453	Hair Shaft-cuticle.cortex
Trial60.skin.R1.28.R2.79.R3.10.P1.54	2.15379	9.13618	TAC-1
Trial60.skin.R1.70.R2.26.R3.79.P1.55	6.1247	8.11688	TAC-1
Trial60.skin.R1.95.R2.18.R3.10.P1.53	6.36081	6.41132	Hair Shaft-cuticle.cortex
Trial60.skin.R1.87.R2.88.R3.90.P1.56	3.17765	4.55716	TAC-2
Trial60.skin.R1.87.R2.84.R3.85.P1.53	2.99248	5.63962	TAC-1
Trial60.skin.R1.47.R2.34.R3.90.P1.53	7.37404	4.18	Hair Shaft-cuticle.cortex
Trial60.skin.R1.23.R2.66.R3.51.P1.54	6.16465	6.27375	Hair Shaft-cuticle.cortex
Trial60.skin.R1.61.R2.50.R3.40.P1.53	0.527931	6.29	TAC-1
Trial60.skin.R1.90.R2.78.R3.38.P1.56	6.13102	6.23602	Hair Shaft-cuticle.cortex
Trial60.skin.R1.75.R2.43.R3.74.P1.54	0.830115	8.22128	TAC-1
Trial60.skin.R1.33.R2.39.R3.56.P1.54	6.07778	5.12775	Hair Shaft-cuticle.cortex
Trial60.skin.R1.11.R2.77.R3.15.P1.56	0.432038	3.41792	TAC-2
Trial60.skin.R1.26.R2.88.R3.01.P1.54	0.289674	6.41732	TAC-1
Trial60.skin.R1.64.R2.51.R3.96.P1.54	8.23582	8.30312	Medulla
Trial60.skin.R1.57.R2.49.R3.51.P1.54	0.142795	4.62464	TAC-2
Trial60.skin.R1.39.R2.63.R3.34.P1.53	5.38809	4.15695	TAC-2
Trial60.skin.R1.43.R2.42.R3.86.P1.56	6.76318	5.3292	Hair Shaft-cuticle.cortex
Trial60.skin.R1.87.R2.44.R3.28.P1.55	5.27754	7.75143	TAC-1
Trial60.skin.R1.27.R2.79.R3.60.P1.53	6.31381	8.26203	Hair Shaft-cuticle.cortex
Trial60.skin.R1.45.R2.15.R3.25.P1.54	8.57481	8.32146	Medulla
Trial60.skin.R1.07.R2.74.R3.22.P1.54	0.935829	7.62181	TAC-1
Trial60.skin.R1.88.R2.39.R3.28.P1.54	5.59079	6.75991	Hair Shaft-cuticle.cortex
Trial60.skin.R1.39.R2.07.R3.11.P1.54	8.67259	7.39776	TAC-1
Trial60.skin.R1.60.R2.27.R3.29.P1.56	5.02208	9.04796	TAC-2
Trial60.skin.R1.89.R2.89.R3.02.P1.54	0.769279	8.14677	TAC-1
Trial60.skin.R1.25.R2.66.R3.80.P1.55	-0.125973	4.549	TAC-1
Trial60.skin.R1.40.R2.13.R3.20.P1.56	1.68653	9.33117	TAC-1
Trial60.skin.R1.36.R2.45.R3.06.P1.53	2.75834	9.37663	TAC-1
Trial60.skin.R1.09.R2.85.R3.02.P1.53	7.61588	8.03625	Medulla
Trial60.skin.R1.59.R2.91.R3.16.P1.56	0.608131	3.98009	Medulla
Trial60.skin.R1.72.R2.83.R3.94.P1.55	1.32127	5.05966	TAC-2
Trial60.skin.R1.14.R2.60.R3.05.P1.53	8.30842	8.43981	Medulla
Trial60.skin.R1.36.R2.05.R3.86.P1.55	5.2383	9.26614	TAC-1
Trial60.skin.R1.37.R2.82.R3.95.P1.54	4.80604	9.58615	TAC-2
Trial60.skin.R1.30.R2.01.R3.90.P1.55	1.81479	4.19687	TAC-2
Trial60.skin.R1.12.R2.21.R3.13.P1.55	1.50158	8.14737	TAC-1
Trial60.skin.R1.69.R2.40.R3.69.P1.53	5.44165	8.33201	TAC-1
Trial60.skin.R1.40.R2.40.R3.77.P1.55	1.01218	7.19243	TAC-1
Trial60.skin.R1.06.R2.15.R3.18.P1.54	8.24151	8.47263	Medulla
Trial60.skin.R1.58.R2.06.R3.55.P1.54	1.02053	6.84612	TAC-1
Trial60.skin.R1.83.R2.19.R3.05.P1.54	1.76327	6.48287	TAC-1
Trial60.skin.R1.73.R2.70.R3.20.P1.54	6.06447	5.74504	Hair Shaft-cuticle.cortex
Trial60.skin.R1.51.R2.79.R3.79.P1.55	8.3941	8.46571	Medulla
Trial60.skin.R1.66.R2.17.R3.83.P1.54	3.70662	8.04327	TAC-1
Trial60.skin.R1.70.R2.26.R3.26.P1.54	0.86789	3.34509	Medulla
Trial60.skin.R1.51.R2.75.R3.20.P1.55	4.13421	7.98884	TAC-2
Trial60.skin.R1.74.R2.90.R3.69.P1.54	0.35175	6.29056	TAC-1
Trial60.skin.R1.47.R2.37.R3.25.P1.54	2.75035	4.98275	TAC-1
Trial60.skin.R1.70.R2.20.R3.72.P1.54	6.50392	8.4367	TAC-1
Trial60.skin.R1.56.R2.73.R3.44.P1.56	4.15065	8.52426	TAC-1
Trial60.skin.R1.60.R2.58.R3.44.P1.55	0.69585	2.98586	TAC-2
Trial60.skin.R1.67.R2.10.R3.68.P1.55	3.53606	4.92986	TAC-1
Trial60.skin.R1.49.R2.20.R3.83.P1.53	0.562482	4.9537	IRS
Trial60.skin.R1.40.R2.59.R3.78.P1.54	1.84248	4.13276	TAC-1
Trial60.skin.R1.31.R2.36.R3.94.P1.54	5.46536	8.33366	TAC-1
Trial60.skin.R1.15.R2.55.R3.37.P1.55	5.94818	5.98022	Hair Shaft-cuticle.cortex
Trial60.skin.R1.67.R2.86.R3.52.P1.55	-0.293978	5.89543	IRS
Trial60.skin.R1.74.R2.17.R3.76.P1.55	-0.316399	5.2518	IRS
Trial60.skin.R1.27.R2.63.R3.33.P1.54	0.297626	6.26482	TAC-1
Trial60.skin.R1.36.R2.92.R3.25.P1.55	-0.0579195	5.3548	IRS
Trial60.skin.R1.15.R2.39.R3.89.P1.54	-0.206824	5.43364	TAC-1
Trial60.skin.R1.04.R2.13.R3.35.P1.55	4.93899	8.54603	TAC-1
Trial60.skin.R1.01.R2.52.R3.08.P1.55	0.966473	8.16104	TAC-1
Trial60.skin.R1.75.R2.16.R3.42.P1.53	0.214467	6.1008	TAC-1
Trial60.skin.R1.14.R2.26.R3.68.P1.56	0.457754	6.3881	TAC-1
Trial60.skin.R1.24.R2.26.R3.71.P1.54	0.78317	3.06569	TAC-2
Trial60.skin.R1.50.R2.44.R3.65.P1.53	4.31965	8.00024	TAC-2
Trial60.skin.R1.33.R2.92.R3.36.P1.54	1.29678	7.53631	TAC-1
Trial60.skin.R1.21.R2.74.R3.49.P1.54	3.15543	7.4215	TAC-2
Trial60.skin.R1.42.R2.54.R3.11.P1.56	9.18163	7.9233	TAC-1
Trial60.skin.R1.81.R2.81.R3.43.P1.56	5.77918	6.06199	Hair Shaft-cuticle.cortex
Trial60.skin.R1.21.R2.67.R3.68.P1.56	0.62851	3.048	TAC-2
Trial60.skin.R1.78.R2.42.R3.90.P1.56	4.28197	8.48487	TAC-1
Trial60.skin.R1.72.R2.79.R3.13.P1.56	0.839635	7.99898	TAC-1
Trial60.skin.R1.17.R2.09.R3.62.P1.55	5.57265	7.00477	Hair Shaft-cuticle.cortex
Trial60.skin.R1.62.R2.80.R3.40.P1.55	1.19792	7.72637	TAC-1
Trial60.skin.R1.77.R2.30.R3.11.P1.53	8.62813	7.24547	Medulla
Trial60.skin.R1.91.R2.03.R3.64.P1.56	7.69255	4.23726	Hair Shaft-cuticle.cortex
Trial60.skin.R1.45.R2.33.R3.09.P1.54	0.326199	3.951	TAC-2
Trial60.skin.R1.26.R2.14.R3.92.P1.54	0.522302	3.72128	TAC-1
Trial60.skin.R1.69.R2.69.R3.56.P1.55	5.57004	5.53854	Hair Shaft-cuticle.cortex
Trial60.skin.R1.42.R2.83.R3.45.P1.53	3.44517	5.04822	TAC-1
[truncated: 6,397 more rows]

## Sheet: umap_all
	UMAP1	UMAP2	entity_anno
Trial60.skin.R1.02.R2.47.R3.02.P1.54	-1.18422	3.4743	TAC-2
Trial60.skin.R1.51.R2.48.R3.30.P1.54	-0.104677	0.54895	IRS
Trial60.skin.R1.64.R2.52.R3.11.P1.54	6.92547	2.20454	Medulla
Trial60.skin.R1.74.R2.04.R3.13.P1.55	-2.01343	-0.903989	TAC-1
Trial60.skin.R1.94.R2.40.R3.61.P1.55	11.2429	-2.19719	Hair Shaft-cuticle.cortex
Trial60.skin.R1.29.R2.58.R3.71.P1.54	-0.831842	-0.501428	TAC-1
Trial60.skin.R1.46.R2.41.R3.46.P1.54	-0.598549	-1.09037	TAC-1
Trial60.skin.R1.30.R2.65.R3.70.P1.53	12.0427	-0.458438	Hair Shaft-cuticle.cortex
Trial60.skin.R1.80.R2.46.R3.87.P1.54	8.84409	-2.2352	Hair Shaft-cuticle.cortex
Trial60.skin.R1.44.R2.56.R3.51.P1.54	-0.995676	-0.166853	TAC-1
Trial60.skin.R1.39.R2.06.R3.01.P1.56	1.76613	-1.24954	TAC-1
Trial60.skin.R1.88.R2.21.R3.72.P1.55	-1.63887	-0.937979	TAC-1
Trial60.skin.R1.93.R2.20.R3.44.P1.54	1.01744	2.17197	TAC-1
Trial60.skin.R1.74.R2.43.R3.44.P1.55	-0.0865169	-0.907748	TAC-1
Trial60.skin.R1.73.R2.66.R3.48.P1.55	-0.704289	-0.809368	TAC-1
Trial60.skin.R1.62.R2.57.R3.71.P1.54	-1.22511	-0.751044	TAC-1
Trial60.skin.R1.38.R2.19.R3.15.P1.53	-0.102005	0.27854	TAC-1
Trial60.skin.R1.79.R2.56.R3.62.P1.55	-1.04019	-3.45503	TAC-1
Trial60.skin.R1.57.R2.33.R3.05.P1.55	-1.18418	-0.156361	TAC-1
Trial60.skin.R1.24.R2.82.R3.41.P1.56	-2.13862	0.137585	TAC-1
Trial60.skin.R1.02.R2.63.R3.90.P1.54	9.19044	-2.30599	Hair Shaft-cuticle.cortex
Trial60.skin.R1.41.R2.45.R3.72.P1.56	-2.21785	3.15968	TAC-2
Trial60.skin.R1.58.R2.91.R3.46.P1.54	-1.67944	2.26853	TAC-2
Trial60.skin.R1.49.R2.06.R3.73.P1.56	0.115917	-2.21447	TAC-1
Trial60.skin.R1.69.R2.64.R3.77.P1.55	12.1489	-2.44926	Hair Shaft-cuticle.cortex
Trial60.skin.R1.53.R2.21.R3.42.P1.53	11.9229	-2.26561	Hair Shaft-cuticle.cortex
Trial60.skin.R1.80.R2.44.R3.71.P1.56	7.52224	3.26714	Medulla
Trial60.skin.R1.41.R2.67.R3.39.P1.55	-1.7746	-0.954951	TAC-1
Trial60.skin.R1.48.R2.58.R3.29.P1.54	-1.01374	-0.0914752	TAC-1
Trial60.skin.R1.49.R2.52.R3.84.P1.54	7.29603	3.09268	Medulla
Trial60.skin.R1.59.R2.19.R3.03.P1.53	-2.61889	1.82478	TAC-1
Trial60.skin.R1.67.R2.75.R3.74.P1.54	-1.9105	4.01511	TAC-2
Trial60.skin.R1.07.R2.38.R3.69.P1.55	-0.96472	3.541	TAC-2
Trial60.skin.R1.36.R2.82.R3.43.P1.53	11.5442	-2.17427	Hair Shaft-cuticle.cortex
Trial60.skin.R1.76.R2.68.R3.22.P1.53	1.17157	-0.620292	TAC-1
Trial60.skin.R1.90.R2.89.R3.23.P1.54	-2.11743	0.5637	IRS
Trial60.skin.R1.91.R2.52.R3.21.P1.55	-1.45474	-0.298128	TAC-1
Trial60.skin.R1.95.R2.48.R3.18.P1.55	-1.89197	2.05505	Medulla
Trial60.skin.R1.73.R2.55.R3.57.P1.55	-1.78444	2.9549	Medulla
Trial60.skin.R1.73.R2.53.R3.85.P1.53	9.22121	-2.5929	Hair Shaft-cuticle.cortex
Trial60.skin.R1.55.R2.75.R3.83.P1.55	6.25811	-2.26214	TAC-1
Trial60.skin.R1.49.R2.45.R3.73.P1.54	2.4349	-2.20158	TAC-2
Trial60.skin.R1.69.R2.27.R3.40.P1.56	2.73624	-1.67973	TAC-1
Trial60.skin.R1.89.R2.81.R3.06.P1.53	-0.698958	-1.21457	TAC-1
Trial60.skin.R1.71.R2.10.R3.33.P1.53	0.85218	-0.716484	TAC-2
Trial60.skin.R1.78.R2.09.R3.86.P1.53	10.673	-2.26252	Hair Shaft-cuticle.cortex
Trial60.skin.R1.11.R2.13.R3.12.P1.55	5.36096	-0.507447	TAC-1
Trial60.skin.R1.73.R2.75.R3.22.P1.56	6.00149	-0.920103	TAC-1
Trial60.skin.R1.45.R2.37.R3.88.P1.54	2.5139	-1.88534	TAC-1
Trial60.skin.R1.31.R2.20.R3.83.P1.54	-2.51835	1.87399	IRS
Trial60.skin.R1.23.R2.77.R3.31.P1.55	-2.09903	0.670446	TAC-1
Trial60.skin.R1.05.R2.52.R3.60.P1.53	-1.91015	3.10834	IRS
Trial60.skin.R1.96.R2.06.R3.45.P1.53	5.66144	-2.16798	Hair Shaft-cuticle.cortex
Trial60.skin.R1.82.R2.66.R3.89.P1.54	1.3217	-1.01459	TAC-1
Trial60.skin.R1.76.R2.55.R3.01.P1.56	9.10903	-2.27231	Hair Shaft-cuticle.cortex
Trial60.skin.R1.59.R2.55.R3.82.P1.54	1.99567	2.5131	TAC-1
Trial60.skin.R1.70.R2.29.R3.20.P1.54	0.232616	-2.09888	TAC-2
Trial60.skin.R1.72.R2.55.R3.87.P1.53	2.69818	-1.3001	TAC-2
Trial60.skin.R1.29.R2.86.R3.20.P1.53	11.7211	-2.29471	Hair Shaft-cuticle.cortex
Trial60.skin.R1.68.R2.67.R3.42.P1.55	0.545821	-1.78786	TAC-2
Trial60.skin.R1.89.R2.78.R3.82.P1.55	-1.89643	2.32347	Medulla
Trial60.skin.R1.42.R2.40.R3.68.P1.56	7.38176	1.63839	Medulla
Trial60.skin.R1.54.R2.88.R3.80.P1.56	-1.92553	2.23262	IRS
Trial60.skin.R1.40.R2.35.R3.14.P1.54	1.11145	-1.00818	TAC-2
Trial60.skin.R1.95.R2.79.R3.38.P1.55	0.258371	-0.83879	TAC-1
Trial60.skin.R1.05.R2.10.R3.22.P1.56	8.82357	-2.65575	Hair Shaft-cuticle.cortex
Trial60.skin.R1.23.R2.15.R3.67.P1.53	5.4555	-1.2437	TAC-1
Trial60.skin.R1.69.R2.74.R3.38.P1.55	3.34797	-1.54543	Hair Shaft-cuticle.cortex
Trial60.skin.R1.88.R2.77.R3.91.P1.56	0.603324	-0.990668	TAC-1
Trial60.skin.R1.70.R2.86.R3.47.P1.55	-2.07978	1.0164	IRS
Trial60.skin.R1.46.R2.76.R3.30.P1.56	0.48133	-2.10441	Hair Shaft-cuticle.cortex
Trial60.skin.R1.20.R2.21.R3.35.P1.53	11.2827	-2.02537	Hair Shaft-cuticle.cortex
Trial60.skin.R1.70.R2.42.R3.44.P1.55	-2.24062	3.53955	IRS
Trial60.skin.R1.74.R2.41.R3.12.P1.54	2.27542	-2.26505	TAC-2
Trial60.skin.R1.62.R2.04.R3.20.P1.53	-1.47605	-3.70011	Hair Shaft-cuticle.cortex
Trial60.skin.R1.26.R2.06.R3.48.P1.55	9.73586	-1.77652	Hair Shaft-cuticle.cortex
Trial60.skin.R1.30.R2.01.R3.45.P1.53	2.61968	-1.52963	TAC-2
Trial60.skin.R1.81.R2.34.R3.39.P1.54	5.49178	-2.12986	Hair Shaft-cuticle.cortex
Trial60.skin.R1.48.R2.86.R3.85.P1.53	-1.86961	3.21549	TAC-2
Trial60.skin.R1.95.R2.55.R3.28.P1.55	-2.23236	3.13835	IRS
Trial60.skin.R1.64.R2.83.R3.77.P1.55	1.63126	2.55661	TAC-1
Trial60.skin.R1.52.R2.65.R3.41.P1.54	-2.01027	3.30414	TAC-2
Trial60.skin.R1.44.R2.21.R3.02.P1.56	2.66889	-2.06571	TAC-1
Trial60.skin.R1.60.R2.49.R3.91.P1.55	3.66133	-1.63989	TAC-1
Trial60.skin.R1.28.R2.11.R3.48.P1.55	-3.22091	2.09884	TAC-1
Trial60.skin.R1.16.R2.29.R3.92.P1.55	3.72112	-1.69387	Hair Shaft-cuticle.cortex
Trial60.skin.R1.45.R2.28.R3.10.P1.53	7.28375	1.95933	Medulla
Trial60.skin.R1.25.R2.52.R3.39.P1.54	-0.925724	-0.915809	TAC-1
Trial60.skin.R1.22.R2.91.R3.74.P1.55	-1.95031	2.14874	IRS
Trial60.skin.R1.37.R2.39.R3.61.P1.53	-1.66554	0.0077947	TAC-1
Trial60.skin.R1.78.R2.18.R3.44.P1.53	-2.12258	3.37238	TAC-2
Trial60.skin.R1.67.R2.54.R3.10.P1.55	1.37653	2.37656	TAC-1
Trial60.skin.R1.86.R2.87.R3.39.P1.56	-1.554	2.47612	IRS
Trial60.skin.R1.70.R2.93.R3.69.P1.54	5.95501	-0.164079	TAC-1
Trial60.skin.R1.96.R2.61.R3.08.P1.53	2.4421	-2.46089	TAC-2
Trial60.skin.R1.61.R2.11.R3.08.P1.56	-0.595507	-3.13597	TAC-1
Trial60.skin.R1.85.R2.37.R3.45.P1.54	1.46986	2.32795	TAC-1
Trial60.skin.R1.34.R2.11.R3.32.P1.54	7.3695	2.19839	Medulla
Trial60.skin.R1.91.R2.15.R3.45.P1.54	-2.07407	0.666103	TAC-1
Trial60.skin.R1.96.R2.10.R3.36.P1.55	-2.47898	2.44497	IRS
Trial60.skin.R1.03.R2.26.R3.18.P1.55	3.75711	-1.62307	TAC-1
Trial60.skin.R1.33.R2.37.R3.36.P1.53	-1.41054	2.53616	Medulla
Trial60.skin.R1.61.R2.78.R3.83.P1.53	2.36658	-2.37413	TAC-2
Trial60.skin.R1.46.R2.36.R3.31.P1.56	0.399543	-1.61973	TAC-2
Trial60.skin.R1.90.R2.66.R3.61.P1.54	-1.80268	2.78229	IRS
Trial60.skin.R1.29.R2.33.R3.69.P1.56	11.2436	-2.35373	Hair Shaft-cuticle.cortex
Trial60.skin.R1.11.R2.04.R3.37.P1.54	2.44417	-2.42608	TAC-2
Trial60.skin.R1.83.R2.55.R3.39.P1.54	-2.1648	0.17075	IRS
Trial60.skin.R1.90.R2.14.R3.80.P1.53	-1.36672	0.640248	IRS
Trial60.skin.R1.69.R2.61.R3.61.P1.55	-2.5285	0.570506	TAC-1
Trial60.skin.R1.76.R2.74.R3.52.P1.54	-2.54165	2.87354	TAC-2
Trial60.skin.R1.49.R2.50.R3.78.P1.55	1.49334	-1.93016	TAC-1
Trial60.skin.R1.15.R2.16.R3.01.P1.55	-2.08339	0.637494	TAC-1
Trial60.skin.R1.40.R2.56.R3.77.P1.54	-1.5479	-1.36476	TAC-1
Trial60.skin.R1.75.R2.09.R3.42.P1.53	-2.35323	3.31776	TAC-2
Trial60.skin.R1.18.R2.87.R3.59.P1.55	1.37493	2.03319	TAC-1
Trial60.skin.R1.27.R2.31.R3.57.P1.54	-2.11231	1.42494	TAC-1
Trial60.skin.R1.44.R2.82.R3.76.P1.54	0.537289	2.06188	TAC-1
Trial60.skin.R1.52.R2.27.R3.04.P1.53	-2.00669	3.53893	IRS
Trial60.skin.R1.13.R2.10.R3.55.P1.54	10.2405	-2.29504	Hair Shaft-cuticle.cortex
Trial60.skin.R1.38.R2.78.R3.84.P1.56	-2.0635	0.888691	TAC-1
Trial60.skin.R1.87.R2.70.R3.66.P1.53	6.82825	0.911971	TAC-1
Trial60.skin.R1.83.R2.33.R3.43.P1.55	7.25612	1.72469	Medulla
Trial60.skin.R1.49.R2.05.R3.11.P1.53	-1.90087	2.10241	Medulla
Trial60.skin.R1.69.R2.72.R3.41.P1.55	1.64702	-1.75079	TAC-2
Trial60.skin.R1.72.R2.22.R3.72.P1.54	-1.5518	-0.83093	TAC-1
Trial60.skin.R1.64.R2.03.R3.63.P1.54	-2.87631	1.18019	TAC-1
Trial60.skin.R1.33.R2.67.R3.63.P1.54	-1.92465	-0.921218	TAC-1
Trial60.skin.R1.21.R2.32.R3.13.P1.55	1.82044	2.11934	TAC-2
Trial60.skin.R1.66.R2.59.R3.35.P1.54	6.31117	-0.672464	TAC-1
Trial60.skin.R1.34.R2.46.R3.89.P1.56	-0.765672	-1.0398	TAC-1
Trial60.skin.R1.38.R2.42.R3.08.P1.54	-1.15564	0.189504	IRS
Trial60.skin.R1.22.R2.13.R3.42.P1.55	2.4392	-2.35033	TAC-1
Trial60.skin.R1.34.R2.67.R3.60.P1.55	-1.6077	4.11228	TAC-2
Trial60.skin.R1.83.R2.74.R3.76.P1.55	-2.02499	3.76127	Medulla
Trial60.skin.R1.23.R2.60.R3.71.P1.56	1.37966	2.69886	TAC-1
Trial60.skin.R1.37.R2.07.R3.29.P1.54	-1.47696	-2.33823	TAC-1
Trial60.skin.R1.41.R2.74.R3.64.P1.55	-1.81657	0.594018	TAC-1
Trial60.skin.R1.41.R2.20.R3.62.P1.55	11.4028	-2.25125	Hair Shaft-cuticle.cortex
Trial60.skin.R1.38.R2.73.R3.32.P1.53	-1.69288	1.03768	IRS
Trial60.skin.R1.82.R2.87.R3.33.P1.53	-0.96859	-0.515447	TAC-1
Trial60.skin.R1.54.R2.15.R3.35.P1.54	-1.37399	-0.781658	TAC-1
Trial60.skin.R1.50.R2.83.R3.11.P1.56	6.7532	0.868707	Medulla
Trial60.skin.R1.52.R2.24.R3.41.P1.55	5.61866	-1.11435	Hair Shaft-cuticle.cortex
Trial60.skin.R1.64.R2.58.R3.15.P1.53	6.54674	-1.92528	TAC-1
Trial60.skin.R1.75.R2.25.R3.51.P1.54	-1.90161	-0.981336	TAC-1
Trial60.skin.R1.10.R2.48.R3.89.P1.54	-0.958845	-0.0947299	TAC-1
Trial60.skin.R1.32.R2.60.R3.41.P1.56	-1.74478	2.20339	TAC-2
Trial60.skin.R1.06.R2.75.R3.67.P1.54	-0.242123	-2.27161	TAC-1
Trial60.skin.R1.96.R2.36.R3.73.P1.54	-2.28679	2.47081	IRS
Trial60.skin.R1.53.R2.79.R3.15.P1.56	-1.30239	-0.866193	TAC-1
Trial60.skin.R1.17.R2.23.R3.50.P1.54	0.256596	-1.9638	IRS
Trial60.skin.R1.43.R2.67.R3.42.P1.54	12.1395	-2.45122	Hair Shaft-cuticle.cortex
Trial60.skin.R1.45.R2.77.R3.65.P1.56	2.45729	-0.345675	Hair Shaft-cuticle.cortex
Trial60.skin.R1.33.R2.54.R3.02.P1.56	6.62903	-2.87156	Hair Shaft-cuticle.cortex
Trial60.skin.R1.51.R2.66.R3.33.P1.55	-0.0890092	-0.645631	TAC-1
Trial60.skin.R1.42.R2.44.R3.37.P1.53	1.43993	2.30797	TAC-1
Trial60.skin.R1.77.R2.52.R3.30.P1.53	-1.18799	3.41697	Medulla
Trial60.skin.R1.63.R2.58.R3.17.P1.53	-1.80915	3.14537	IRS
Trial60.skin.R1.71.R2.54.R3.30.P1.55	9.16841	-2.41337	Hair Shaft-cuticle.cortex
Trial60.skin.R1.16.R2.09.R3.64.P1.53	5.01492	-1.06006	TAC-1
Trial60.skin.R1.87.R2.13.R3.08.P1.56	-2.01212	-0.989083	TAC-1
Trial60.skin.R1.81.R2.22.R3.22.P1.54	-2.75696	0.789348	TAC-1
Trial60.skin.R1.55.R2.18.R3.48.P1.54	2.48769	-2.0596	TAC-1
Trial60.skin.R1.68.R2.87.R3.61.P1.55	7.83656	2.37872	Medulla
Trial60.skin.R1.84.R2.50.R3.02.P1.53	0.58414	2.24163	TAC-1
Trial60.skin.R1.87.R2.31.R3.91.P1.56	-0.0480396	-2.05768	TAC-1
Trial60.skin.R1.93.R2.68.R3.74.P1.56	8.8589	-2.56017	Hair Shaft-cuticle.cortex
Trial60.skin.R1.61.R2.71.R3.35.P1.54	-2.47407	0.930237	TAC-1
Trial60.skin.R1.55.R2.02.R3.52.P1.55	-0.491083	-0.669308	TAC-1
Trial60.skin.R1.15.R2.20.R3.80.P1.53	-1.96679	3.60835	Medulla
Trial60.skin.R1.59.R2.32.R3.43.P1.55	3.06007	2.43966	TAC-1
Trial60.skin.R1.54.R2.32.R3.37.P1.53	-2.07204	2.30181	IRS
Trial60.skin.R1.85.R2.16.R3.78.P1.55	1.04407	2.28293	TAC-1
Trial60.skin.R1.91.R2.19.R3.12.P1.54	-1.95936	-0.816144	TAC-1
Trial60.skin.R1.86.R2.05.R3.22.P1.53	11.2367	-2.1389	Hair Shaft-cuticle.cortex
Trial60.skin.R1.67.R2.34.R3.21.P1.54	10.9712	-2.11059	Hair Shaft-cuticle.cortex
Trial60.skin.R1.30.R2.03.R3.31.P1.55	-1.67878	3.47025	TAC-2
Trial60.skin.R1.36.R2.28.R3.65.P1.54	-0.93334	3.50574	TAC-2
Trial60.skin.R1.37.R2.16.R3.13.P1.56	7.94782	-2.13837	TAC-1
Trial60.skin.R1.12.R2.53.R3.65.P1.55	-1.27505	0.498784	TAC-2
Trial60.skin.R1.48.R2.47.R3.26.P1.55	5.35751	-1.11575	TAC-1
Trial60.skin.R1.71.R2.50.R3.81.P1.56	0.427491	-1.6329	TAC-1
Trial60.skin.R1.22.R2.34.R3.80.P1.55	5.07072	-1.1078	TAC-1
Trial60.skin.R1.79.R2.22.R3.88.P1.53	5.50141	-2.28684	Hair Shaft-cuticle.cortex
Trial60.skin.R1.24.R2.81.R3.41.P1.55	-0.0503174	-1.53359	TAC-1
Trial60.skin.R1.89.R2.74.R3.32.P1.53	1.44837	-1.92265	TAC-1
Trial60.skin.R1.15.R2.37.R3.64.P1.54	12.1726	-2.52738	Hair Shaft-cuticle.cortex
Trial60.skin.R1.87.R2.41.R3.16.P1.54	11.9788	-2.26005	Hair Shaft-cuticle.cortex
Trial60.skin.R1.14.R2.22.R3.74.P1.55	-1.12889	3.47564	TAC-2
Trial60.skin.R1.65.R2.78.R3.17.P1.54	2.53187	-1.64891	TAC-1
Trial60.skin.R1.75.R2.43.R3.67.P1.55	1.08775	2.35725	TAC-1
Trial60.skin.R1.09.R2.16.R3.29.P1.53	1.12325	-2.19569	TAC-1
Trial60.skin.R1.61.R2.02.R3.37.P1.53	-1.5465	2.88358	TAC-2
Trial60.skin.R1.81.R2.08.R3.35.P1.55	-0.763359	-1.54757	TAC-1
Trial60.skin.R1.16.R2.75.R3.06.P1.56	7.36875	1.95183	Medulla
Trial60.skin.R1.68.R2.65.R3.73.P1.53	7.98527	-2.94469	Hair Shaft-cuticle.cortex
Trial60.skin.R1.53.R2.67.R3.61.P1.55	-1.53175	-1.23179	TAC-1
Trial60.skin.R1.27.R2.37.R3.28.P1.54	-1.33236	3.31067	Medulla
Trial60.skin.R1.01.R2.78.R3.79.P1.54	2.92569	-2.27597	TAC-2
Trial60.skin.R1.59.R2.43.R3.65.P1.54	-1.02159	-0.522728	TAC-1
Trial60.skin.R1.27.R2.10.R3.32.P1.56	5.0614	-1.258	TAC-1
Trial60.skin.R1.44.R2.06.R3.05.P1.56	3.16739	-1.63657	TAC-1
Trial60.skin.R1.65.R2.85.R3.21.P1.54	-2.16609	2.06534	IRS
Trial60.skin.R1.06.R2.21.R3.28.P1.54	7.46286	2.80077	Medulla
Trial60.skin.R1.28.R2.34.R3.47.P1.55	5.01498	-2.38447	Hair Shaft-cuticle.cortex
Trial60.skin.R1.78.R2.21.R3.10.P1.56	11.809	-2.23055	Hair Shaft-cuticle.cortex
Trial60.skin.R1.72.R2.62.R3.84.P1.55	5.38359	-2.13962	TAC-1
Trial60.skin.R1.15.R2.44.R3.55.P1.55	3.55765	-0.859811	TAC-1
Trial60.skin.R1.01.R2.31.R3.22.P1.53	-0.725617	-2.18538	TAC-1
Trial60.skin.R1.96.R2.42.R3.61.P1.53	10.8335	-2.23967	Hair Shaft-cuticle.cortex
Trial60.skin.R1.54.R2.38.R3.15.P1.56	1.63482	2.98693	TAC-1
Trial60.skin.R1.62.R2.78.R3.70.P1.55	11.8159	-1.11185	Hair Shaft-cuticle.cortex
Trial60.skin.R1.37.R2.56.R3.39.P1.54	-1.15102	3.39172	TAC-2
Trial60.skin.R1.20.R2.39.R3.48.P1.54	-2.43918	2.26121	IRS
Trial60.skin.R1.58.R2.01.R3.45.P1.54	-2.05703	-0.639083	TAC-1
Trial60.skin.R1.07.R2.53.R3.03.P1.54	7.20042	2.99239	Medulla
Trial60.skin.R1.16.R2.03.R3.83.P1.54	-1.80198	2.89945	IRS
Trial60.skin.R1.04.R2.88.R3.18.P1.56	-0.104086	-1.41085	TAC-1
Trial60.skin.R1.83.R2.63.R3.32.P1.53	6.95588	-1.93555	TAC-1
Trial60.skin.R1.76.R2.17.R3.09.P1.54	-2.57425	1.41144	TAC-1
Trial60.skin.R1.39.R2.41.R3.77.P1.55	0.988805	1.97696	TAC-1
Trial60.skin.R1.22.R2.12.R3.82.P1.55	-2.0507	-0.999887	TAC-1
Trial60.skin.R1.02.R2.12.R3.51.P1.55	1.20396	2.85922	IRS
Trial60.skin.R1.39.R2.39.R3.61.P1.56	5.57706	-1.29891	TAC-1
Trial60.skin.R1.90.R2.53.R3.52.P1.55	10.1915	-2.14159	Hair Shaft-cuticle.cortex
Trial60.skin.R1.08.R2.57.R3.27.P1.55	-1.358	4.26606	TAC-2
Trial60.skin.R1.72.R2.84.R3.09.P1.54	-1.58355	3.8419	Medulla
Trial60.skin.R1.39.R2.79.R3.14.P1.55	-1.42701	-1.31845	TAC-1
Trial60.skin.R1.08.R2.56.R3.28.P1.55	-2.01327	-1.02433	TAC-1
Trial60.skin.R1.29.R2.48.R3.11.P1.54	-2.05822	2.44733	Medulla
Trial60.skin.R1.35.R2.63.R3.25.P1.54	-2.1478	0.542528	TAC-1
Trial60.skin.R1.41.R2.88.R3.80.P1.53	11.4722	-2.16777	Hair Shaft-cuticle.cortex
Trial60.skin.R1.52.R2.09.R3.62.P1.53	-1.49425	3.27546	IRS
Trial60.skin.R1.59.R2.91.R3.21.P1.53	-0.086898	-1.2091	TAC-1
Trial60.skin.R1.13.R2.49.R3.23.P1.53	-1.50098	-1.33359	TAC-1
Trial60.skin.R1.43.R2.09.R3.22.P1.56	1.78242	3.05539	Medulla
Trial60.skin.R1.67.R2.62.R3.26.P1.54	6.75851	2.47979	Medulla
Trial60.skin.R1.80.R2.03.R3.23.P1.55	8.87908	-2.69131	Hair Shaft-cuticle.cortex
Trial60.skin.R1.90.R2.77.R3.81.P1.53	1.30636	2.39424	TAC-1
Trial60.skin.R1.80.R2.02.R3.56.P1.54	-1.94296	3.40785	IRS
Trial60.skin.R1.18.R2.85.R3.16.P1.56	3.50173	-2.07603	TAC-1
Trial60.skin.R1.90.R2.86.R3.82.P1.54	-1.57292	4.32809	Medulla
Trial60.skin.R1.12.R2.08.R3.85.P1.53	7.44869	2.01847	Medulla
Trial60.skin.R1.85.R2.21.R3.65.P1.56	7.26296	1.47318	Medulla
Trial60.skin.R1.74.R2.42.R3.16.P1.55	-1.46164	3.32224	TAC-2
Trial60.skin.R1.27.R2.10.R3.05.P1.56	12.0542	-2.10069	Hair Shaft-cuticle.cortex
Trial60.skin.R1.96.R2.78.R3.82.P1.55	-0.737836	-0.696846	TAC-1
Trial60.skin.R1.87.R2.10.R3.65.P1.56	12.0619	-2.48264	Hair Shaft-cuticle.cortex
Trial60.skin.R1.81.R2.45.R3.05.P1.54	-2.35125	3.82761	TAC-2
Trial60.skin.R1.80.R2.13.R3.84.P1.55	1.90414	-2.00616	TAC-2
Trial60.skin.R1.68.R2.59.R3.26.P1.55	-1.92902	-1.1453	TAC-1
Trial60.skin.R1.80.R2.18.R3.91.P1.56	5.42424	-1.6039	TAC-1
Trial60.skin.R1.87.R2.05.R3.36.P1.54	9.19914	-2.28387	Hair Shaft-cuticle.cortex
Trial60.skin.R1.37.R2.24.R3.53.P1.56	-0.29007	-0.971454	TAC-1
Trial60.skin.R1.80.R2.66.R3.71.P1.53	9.01624	-2.59386	Hair Shaft-cuticle.cortex
Trial60.skin.R1.85.R2.54.R3.21.P1.56	11.465	-2.22548	Hair Shaft-cuticle.cortex
Trial60.skin.R1.72.R2.20.R3.30.P1.54	7.95967	-3.02457	Hair Shaft-cuticle.cortex
Trial60.skin.R1.25.R2.25.R3.89.P1.53	-1.97442	-1.02704	TAC-1
Trial60.skin.R1.27.R2.66.R3.06.P1.53	-1.90297	-0.384952	TAC-1
Trial60.skin.R1.67.R2.25.R3.14.P1.54	-1.98522	1.63545	IRS
Trial60.skin.R1.84.R2.65.R3.66.P1.53	0.496452	-1.49353	TAC-1
Trial60.skin.R1.47.R2.86.R3.38.P1.55	-0.563067	-1.37945	TAC-1
Trial60.skin.R1.09.R2.64.R3.10.P1.55	-1.46683	3.21282	Medulla
Trial60.skin.R1.88.R2.54.R3.09.P1.53	-1.06744	-0.0408408	IRS
Trial60.skin.R1.90.R2.05.R3.50.P1.54	1.57641	2.82555	TAC-1
Trial60.skin.R1.48.R2.33.R3.28.P1.56	2.70785	-2.46161	TAC-2
Trial60.skin.R1.63.R2.03.R3.26.P1.55	1.86963	-1.72995	TAC-2
Trial60.skin.R1.71.R2.83.R3.39.P1.55	1.48111	2.59952	TAC-1
Trial60.skin.R1.73.R2.43.R3.36.P1.55	-1.21317	-1.06057	TAC-1
Trial60.skin.R1.26.R2.42.R3.61.P1.56	-2.88202	1.10824	IRS
Trial60.skin.R1.62.R2.02.R3.20.P1.55	11.9229	-2.45244	Hair Shaft-cuticle.cortex
Trial60.skin.R1.48.R2.50.R3.47.P1.54	-0.962869	-1.01766	TAC-1
Trial60.skin.R1.08.R2.16.R3.22.P1.53	6.79191	1.998	Medulla
Trial60.skin.R1.43.R2.59.R3.61.P1.53	-1.94106	-1.29553	TAC-1
Trial60.skin.R1.58.R2.91.R3.18.P1.54	7.15514	2.24754	Medulla
Trial60.skin.R1.95.R2.25.R3.01.P1.53	-1.91536	-1.24388	TAC-1
Trial60.skin.R1.49.R2.59.R3.49.P1.54	-0.10582	-1.33688	TAC-2
Trial60.skin.R1.44.R2.67.R3.56.P1.54	7.05512	2.25653	Medulla
Trial60.skin.R1.48.R2.81.R3.44.P1.53	-0.497787	-1.15179	TAC-1
Trial60.skin.R1.89.R2.09.R3.31.P1.55	-1.7316	-0.766318	TAC-1
Trial60.skin.R1.12.R2.11.R3.37.P1.55	1.93697	-1.81502	TAC-1
Trial60.skin.R1.92.R2.90.R3.96.P1.54	9.31691	-2.57701	Hair Shaft-cuticle.cortex
Trial60.skin.R1.12.R2.62.R3.54.P1.55	-2.75679	1.01335	TAC-1
Trial60.skin.R1.37.R2.04.R3.80.P1.56	2.50578	-2.39718	TAC-2
Trial60.skin.R1.78.R2.96.R3.49.P1.55	-1.68995	3.12052	IRS
Trial60.skin.R1.31.R2.15.R3.92.P1.55	-2.71238	1.47285	TAC-1
Trial60.skin.R1.63.R2.34.R3.47.P1.56	-1.5259	2.23801	Medulla
Trial60.skin.R1.73.R2.34.R3.58.P1.54	8.43184	-2.5389	Hair Shaft-cuticle.cortex
Trial60.skin.R1.74.R2.11.R3.78.P1.55	5.83885	-0.649318	TAC-1
Trial60.skin.R1.20.R2.67.R3.46.P1.54	2.28616	-1.55608	TAC-1
Trial60.skin.R1.21.R2.28.R3.45.P1.54	-1.82729	-0.857347	TAC-1
Trial60.skin.R1.90.R2.43.R3.69.P1.56	-2.65966	0.793674	TAC-1
Trial60.skin.R1.36.R2.93.R3.55.P1.55	-0.782086	-1.32317	TAC-1
Trial60.skin.R1.63.R2.03.R3.90.P1.54	1.64131	2.82399	TAC-1
Trial60.skin.R1.33.R2.57.R3.86.P1.54	-0.421599	-1.15257	TAC-1
Trial60.skin.R1.02.R2.03.R3.05.P1.56	-1.08114	3.45473	TAC-2
Trial60.skin.R1.90.R2.27.R3.35.P1.53	5.14073	-1.46041	TAC-1
Trial60.skin.R1.33.R2.28.R3.32.P1.54	9.22519	-2.60098	Hair Shaft-cuticle.cortex
Trial60.skin.R1.26.R2.85.R3.42.P1.56	1.38638	2.71147	TAC-1
Trial60.skin.R1.84.R2.10.R3.65.P1.53	1.26975	2.64758	Medulla
Trial60.skin.R1.02.R2.25.R3.89.P1.55	-2.00015	2.16428	Medulla
Trial60.skin.R1.45.R2.32.R3.73.P1.56	7.292	-2.22447	TAC-1
Trial60.skin.R1.29.R2.03.R3.85.P1.53	7.42533	1.78448	Medulla
Trial60.skin.R1.28.R2.23.R3.47.P1.55	1.75396	2.93465	Medulla
Trial60.skin.R1.15.R2.21.R3.02.P1.56	-1.7133	-1.0328	TAC-1
Trial60.skin.R1.58.R2.16.R3.83.P1.55	-0.884404	-0.949364	TAC-1
Trial60.skin.R1.49.R2.04.R3.90.P1.56	5.82347	-0.494888	TAC-1
Trial60.skin.R1.81.R2.80.R3.41.P1.54	7.52989	-1.82371	Hair Shaft-cuticle.cortex
Trial60.skin.R1.32.R2.19.R3.27.P1.55	8.8744	-2.67075	Hair Shaft-cuticle.cortex
Trial60.skin.R1.14.R2.19.R3.17.P1.55	6.6517	-0.866377	TAC-1
Trial60.skin.R1.84.R2.55.R3.62.P1.54	-2.07009	1.65803	IRS
Trial60.skin.R1.33.R2.85.R3.09.P1.54	-1.03423	-0.00823255	TAC-1
Trial60.skin.R1.13.R2.37.R3.33.P1.54	2.53058	-2.46221	TAC-2
Trial60.skin.R1.40.R2.18.R3.80.P1.53	2.074	-1.90643	TAC-2
Trial60.skin.R1.84.R2.83.R3.03.P1.55	-2.47412	1.84566	IRS
Trial60.skin.R1.49.R2.91.R3.87.P1.55	7.80658	1.46264	Medulla
Trial60.skin.R1.38.R2.66.R3.48.P1.55	-2.59445	1.03709	TAC-1
Trial60.skin.R1.23.R2.81.R3.45.P1.55	-0.299356	-1.46316	TAC-1
Trial60.skin.R1.71.R2.78.R3.28.P1.55	9.12842	-2.45552	Hair Shaft-cuticle.cortex
Trial60.skin.R1.88.R2.53.R3.84.P1.55	2.56586	-2.42765	TAC-2
Trial60.skin.R1.88.R2.62.R3.43.P1.53	-0.410615	-0.680821	TAC-1
Trial60.skin.R1.79.R2.41.R3.02.P1.54	2.55781	-2.52488	TAC-2
Trial60.skin.R1.30.R2.56.R3.50.P1.55	-1.91116	-0.573732	TAC-1
Trial60.skin.R1.85.R2.45.R3.13.P1.53	-2.0819	-1.06383	TAC-1
Trial60.skin.R1.74.R2.62.R3.54.P1.54	-0.7074	-1.66167	TAC-1
Trial60.skin.R1.81.R2.50.R3.63.P1.56	-1.74749	2.92075	Medulla
Trial60.skin.R1.61.R2.24.R3.50.P1.54	7.33506	1.82689	Medulla
Trial60.skin.R1.78.R2.21.R3.13.P1.53	-1.76641	-1.22239	TAC-1
Trial60.skin.R1.39.R2.79.R3.01.P1.54	-2.00709	-0.948138	TAC-1
Trial60.skin.R1.36.R2.68.R3.59.P1.55	-1.37011	-1.69356	TAC-1
Trial60.skin.R1.95.R2.16.R3.09.P1.53	-0.269879	-1.25185	TAC-1
Trial60.skin.R1.35.R2.51.R3.84.P1.53	-1.82532	-1.24329	TAC-1
Trial60.skin.R1.41.R2.66.R3.16.P1.53	1.3487	2.67386	TAC-1
Trial60.skin.R1.86.R2.53.R3.62.P1.56	4.93591	-2.34865	TAC-2
Trial60.skin.R1.96.R2.09.R3.01.P1.56	7.32644	3.11197	Medulla
Trial60.skin.R1.14.R2.38.R3.18.P1.56	6.91565	2.6406	Medulla
Trial60.skin.R1.06.R2.61.R3.45.P1.55	4.06398	-0.703924	TAC-1
Trial60.skin.R1.53.R2.60.R3.05.P1.53	-2.33393	1.09819	IRS
Trial60.skin.R1.24.R2.50.R3.82.P1.54	7.38576	2.20817	Medulla
Trial60.skin.R1.27.R2.21.R3.31.P1.55	2.54772	-2.39549	TAC-2
Trial60.skin.R1.86.R2.27.R3.08.P1.54	0.519453	-1.60008	TAC-1
Trial60.skin.R1.26.R2.44.R3.47.P1.55	12.1669	-2.51802	Hair Shaft-cuticle.cortex
Trial60.skin.R1.71.R2.80.R3.65.P1.55	-2.28679	0.837506	TAC-1
Trial60.skin.R1.32.R2.82.R3.54.P1.54	-1.99231	-1.06197	TAC-1
Trial60.skin.R1.95.R2.24.R3.25.P1.55	4.59596	-1.85652	TAC-1
Trial60.skin.R1.96.R2.72.R3.10.P1.54	1.78677	2.8458	Medulla
Trial60.skin.R1.65.R2.08.R3.67.P1.53	9.63001	-2.39501	Hair Shaft-cuticle.cortex
Trial60.skin.R1.70.R2.12.R3.18.P1.54	3.07486	-1.79688	TAC-1
Trial60.skin.R1.01.R2.62.R3.67.P1.54	-2.71091	0.998788	TAC-1
Trial60.skin.R1.04.R2.11.R3.86.P1.53	-1.72665	-0.853404	TAC-1
Trial60.skin.R1.51.R2.78.R3.28.P1.53	1.65281	2.9702	IRS
Trial60.skin.R1.65.R2.32.R3.61.P1.56	-0.421838	-1.64744	TAC-1
Trial60.skin.R1.92.R2.25.R3.35.P1.54	12.1972	-0.293732	TAC-2
Trial60.skin.R1.13.R2.21.R3.66.P1.54	2.02285	-1.06758	TAC-2
Trial60.skin.R1.46.R2.18.R3.67.P1.53	-1.80258	2.55155	IRS
Trial60.skin.R1.44.R2.77.R3.66.P1.56	-1.61711	4.19223	TAC-2
Trial60.skin.R1.50.R2.66.R3.83.P1.54	12.0133	-2.45821	Hair Shaft-cuticle.cortex
Trial60.skin.R1.29.R2.37.R3.51.P1.55	-1.09687	-0.538202	TAC-1
Trial60.skin.R1.93.R2.73.R3.40.P1.54	-1.98552	0.123777	TAC-1
Trial60.skin.R1.63.R2.50.R3.14.P1.55	-1.82835	2.20888	IRS
Trial60.skin.R1.95.R2.24.R3.16.P1.53	7.32287	3.00462	Medulla
Trial60.skin.R1.27.R2.58.R3.25.P1.55	7.66166	1.09427	TAC-1
Trial60.skin.R1.34.R2.32.R3.82.P1.56	0.754056	2.30996	TAC-1
Trial60.skin.R1.46.R2.85.R3.72.P1.53	1.75264	2.75549	Medulla
Trial60.skin.R1.64.R2.74.R3.41.P1.54	3.06013	-2.04805	TAC-2
Trial60.skin.R1.20.R2.59.R3.13.P1.54	2.05828	-1.98668	TAC-1
Trial60.skin.R1.26.R2.90.R3.69.P1.56	-2.01759	1.98583	IRS
Trial60.skin.R1.60.R2.07.R3.38.P1.54	5.00899	-2.26859	TAC-1
Trial60.skin.R1.64.R2.49.R3.02.P1.55	-0.869058	-1.38649	TAC-1
Trial60.skin.R1.60.R2.13.R3.48.P1.54	2.64589	-0.856697	TAC-2
Trial60.skin.R1.79.R2.37.R3.53.P1.54	2.96715	-2.14443	TAC-2
Trial60.skin.R1.33.R2.03.R3.15.P1.55	8.30201	-2.18246	TAC-1
Trial60.skin.R1.77.R2.47.R3.71.P1.55	-2.07588	2.8789	IRS
Trial60.skin.R1.88.R2.59.R3.04.P1.54	-2.15621	2.15775	IRS
Trial60.skin.R1.03.R2.04.R3.82.P1.55	11.7115	-2.26884	Hair Shaft-cuticle.cortex
Trial60.skin.R1.31.R2.39.R3.95.P1.55	-2.06102	1.6672	IRS
Trial60.skin.R1.57.R2.58.R3.20.P1.54	9.38972	-2.65132	TAC-1
Trial60.skin.R1.17.R2.20.R3.23.P1.55	2.35948	-2.3765	TAC-2
Trial60.skin.R1.64.R2.40.R3.91.P1.56	-0.375698	-1.41488	TAC-1
Trial60.skin.R1.94.R2.48.R3.06.P1.55	3.06145	-1.69838	TAC-1
Trial60.skin.R1.74.R2.23.R3.45.P1.54	-1.71435	-0.72282	TAC-1
Trial60.skin.R1.51.R2.46.R3.48.P1.55	9.14282	-2.72628	Hair Shaft-cuticle.cortex
Trial60.skin.R1.06.R2.49.R3.29.P1.55	7.54928	2.49319	Medulla
Trial60.skin.R1.85.R2.22.R3.40.P1.55	-1.71677	2.77253	Medulla
Trial60.skin.R1.32.R2.88.R3.62.P1.53	0.622073	-1.72118	TAC-1
Trial60.skin.R1.19.R2.70.R3.17.P1.54	11.3453	-2.24427	Hair Shaft-cuticle.cortex
Trial60.skin.R1.58.R2.48.R3.70.P1.54	12.1042	-2.53806	Hair Shaft-cuticle.cortex
Trial60.skin.R1.56.R2.74.R3.90.P1.55	9.53825	-2.61566	Hair Shaft-cuticle.cortex
Trial60.skin.R1.26.R2.84.R3.96.P1.54	3.18713	2.52419	TAC-1
Trial60.skin.R1.58.R2.65.R3.84.P1.53	6.72516	0.567602	Medulla
Trial60.skin.R1.36.R2.95.R3.13.P1.54	12.2109	-2.47973	Hair Shaft-cuticle.cortex
Trial60.skin.R1.05.R2.09.R3.45.P1.56	-2.75334	0.942798	TAC-1
Trial60.skin.R1.39.R2.73.R3.82.P1.54	-0.970419	3.54587	TAC-2
Trial60.skin.R1.60.R2.75.R3.36.P1.55	-1.63391	-1.19608	TAC-1
Trial60.skin.R1.95.R2.89.R3.96.P1.54	7.79366	3.25826	Medulla
Trial60.skin.R1.31.R2.60.R3.52.P1.54	-1.10527	-0.805509	TAC-1
Trial60.skin.R1.31.R2.80.R3.88.P1.55	-1.40631	0.587956	IRS
Trial60.skin.R1.57.R2.88.R3.67.P1.54	-1.53393	-0.756303	TAC-1
Trial60.skin.R1.23.R2.16.R3.44.P1.54	2.15016	-2.46279	TAC-2
Trial60.skin.R1.89.R2.94.R3.88.P1.54	12.0059	-2.46687	Hair Shaft-cuticle.cortex
Trial60.skin.R1.48.R2.10.R3.38.P1.53	-1.37719	-0.636707	TAC-1
Trial60.skin.R1.36.R2.28.R3.43.P1.54	6.99011	1.01469	Medulla
Trial60.skin.R1.96.R2.69.R3.39.P1.54	-1.59995	-1.30068	TAC-1
Trial60.skin.R1.57.R2.39.R3.88.P1.55	-2.44203	2.26376	TAC-1
Trial60.skin.R1.61.R2.64.R3.62.P1.54	10.1819	-2.39091	Hair Shaft-cuticle.cortex
Trial60.skin.R1.50.R2.56.R3.45.P1.55	-2.22644	2.0477	IRS
Trial60.skin.R1.63.R2.57.R3.92.P1.55	4.89914	-2.06112	TAC-1
Trial60.skin.R1.07.R2.52.R3.80.P1.55	7.27078	2.53709	Medulla
Trial60.skin.R1.10.R2.20.R3.92.P1.54	-1.3474	3.25004	Medulla
Trial60.skin.R1.60.R2.12.R3.84.P1.53	-2.59852	0.57826	TAC-1
Trial60.skin.R1.93.R2.56.R3.70.P1.53	2.25089	2.38472	TAC-1
Trial60.skin.R1.58.R2.67.R3.56.P1.54	1.74986	1.94327	TAC-1
Trial60.skin.R1.07.R2.13.R3.36.P1.56	-0.165226	-1.44932	TAC-2
Trial60.skin.R1.37.R2.41.R3.31.P1.55	0.705056	1.71845	TAC-1
Trial60.skin.R1.60.R2.07.R3.68.P1.56	1.71919	-2.02031	TAC-1
Trial60.skin.R1.01.R2.74.R3.74.P1.55	-2.17439	2.51808	TAC-1
Trial60.skin.R1.96.R2.05.R3.58.P1.55	-2.93581	1.29533	IRS
Trial60.skin.R1.40.R2.08.R3.72.P1.56	11.7305	-2.34454	Hair Shaft-cuticle.cortex
Trial60.skin.R1.49.R2.10.R3.39.P1.54	3.15126	-1.87817	TAC-1
Trial60.skin.R1.68.R2.96.R3.09.P1.54	1.62791	2.21666	Hair Shaft-cuticle.cortex
Trial60.skin.R1.47.R2.60.R3.66.P1.54	2.54822	-2.28022	TAC-2
Trial60.skin.R1.54.R2.25.R3.61.P1.56	-0.624606	-1.11439	TAC-1
Trial60.skin.R1.56.R2.15.R3.37.P1.53	7.99193	3.33114	Medulla
Trial60.skin.R1.28.R2.73.R3.05.P1.54	-2.26496	1.9983	IRS
Trial60.skin.R1.56.R2.75.R3.83.P1.53	2.31579	-2.14007	TAC-2
Trial60.skin.R1.38.R2.86.R3.04.P1.55	1.18418	2.50681	TAC-1
Trial60.skin.R1.44.R2.40.R3.21.P1.54	0.37575	-1.53958	TAC-1
Trial60.skin.R1.60.R2.88.R3.37.P1.56	8.75885	-2.0606	Hair Shaft-cuticle.cortex
Trial60.skin.R1.51.R2.55.R3.10.P1.53	-1.87564	1.74857	IRS
Trial60.skin.R1.12.R2.11.R3.90.P1.54	2.0568	-1.73493	TAC-1
Trial60.skin.R1.14.R2.46.R3.38.P1.53	9.69348	-2.10891	Hair Shaft-cuticle.cortex
Trial60.skin.R1.09.R2.12.R3.53.P1.54	-0.974121	3.53891	TAC-2
Trial60.skin.R1.46.R2.56.R3.11.P1.55	-1.28489	3.2673	IRS
Trial60.skin.R1.76.R2.70.R3.28.P1.54	-2.00358	3.41126	TAC-1
Trial60.skin.R1.54.R2.87.R3.78.P1.54	0.121597	-0.52818	TAC-1
Trial60.skin.R1.58.R2.70.R3.22.P1.56	3.97626	-1.83633	TAC-1
Trial60.skin.R1.12.R2.16.R3.59.P1.55	7.26467	2.79873	Medulla
Trial60.skin.R1.13.R2.68.R3.67.P1.55	1.52006	2.17005	TAC-1
Trial60.skin.R1.22.R2.31.R3.44.P1.54	-1.60282	3.14928	IRS
Trial60.skin.R1.11.R2.30.R3.49.P1.54	-2.39652	2.52934	IRS
Trial60.skin.R1.66.R2.35.R3.62.P1.53	8.1989	3.19576	Medulla
Trial60.skin.R1.93.R2.12.R3.18.P1.56	4.3508	-1.84982	TAC-1
Trial60.skin.R1.91.R2.80.R3.63.P1.56	-0.0514224	-1.60861	TAC-1
Trial60.skin.R1.01.R2.39.R3.88.P1.53	10.9097	-2.22725	Hair Shaft-cuticle.cortex
Trial60.skin.R1.33.R2.05.R3.85.P1.56	-0.972718	3.54774	TAC-2
Trial60.skin.R1.07.R2.61.R3.39.P1.54	10.2995	-1.98363	Hair Shaft-cuticle.cortex
Trial60.skin.R1.82.R2.05.R3.65.P1.55	-0.688382	-1.17786	TAC-1
Trial60.skin.R1.68.R2.16.R3.91.P1.55	6.93325	1.53477	Medulla
Trial60.skin.R1.16.R2.04.R3.58.P1.54	-0.262351	-0.913463	TAC-1
Trial60.skin.R1.54.R2.53.R3.33.P1.56	7.44611	1.7227	Medulla
Trial60.skin.R1.31.R2.65.R3.64.P1.56	6.8795	0.762454	TAC-1
Trial60.skin.R1.83.R2.56.R3.73.P1.56	0.41487	-1.85234	TAC-1
Trial60.skin.R1.16.R2.19.R3.81.P1.54	7.44781	-1.09053	Hair Shaft-cuticle.cortex
Trial60.skin.R1.92.R2.91.R3.67.P1.53	8.50939	-2.54958	Hair Shaft-cuticle.cortex
Trial60.skin.R1.76.R2.40.R3.09.P1.54	-1.40886	-0.95335	TAC-1
Trial60.skin.R1.94.R2.31.R3.39.P1.55	-2.02067	0.150253	TAC-1
Trial60.skin.R1.40.R2.24.R3.55.P1.54	-2.13767	1.23788	IRS
Trial60.skin.R1.23.R2.95.R3.47.P1.55	1.63966	-0.9172	TAC-2
Trial60.skin.R1.58.R2.86.R3.01.P1.54	1.51375	2.13815	TAC-1
Trial60.skin.R1.72.R2.24.R3.86.P1.56	-0.655067	-0.838511	TAC-1
Trial60.skin.R1.39.R2.48.R3.32.P1.53	5.54899	-0.743456	TAC-1
Trial60.skin.R1.45.R2.50.R3.36.P1.53	-2.7494	1.52122	TAC-2
Trial60.skin.R1.72.R2.22.R3.39.P1.54	-1.5339	3.38895	TAC-2
Trial60.skin.R1.58.R2.55.R3.05.P1.54	-0.270057	-2.02769	TAC-1
Trial60.skin.R1.13.R2.80.R3.83.P1.54	1.70064	2.33533	TAC-1
Trial60.skin.R1.41.R2.47.R3.91.P1.54	-1.429	0.0311721	TAC-1
Trial60.skin.R1.58.R2.26.R3.72.P1.53	1.79352	3.10001	Hair Shaft-cuticle.cortex
Trial60.skin.R1.46.R2.66.R3.61.P1.55	-1.88552	-1.11091	TAC-1
Trial60.skin.R1.69.R2.89.R3.67.P1.56	-0.586308	-0.744539	TAC-1
Trial60.skin.R1.12.R2.05.R3.89.P1.56	-1.40455	3.16641	Medulla
Trial60.skin.R1.17.R2.53.R3.61.P1.53	2.37021	-1.78115	TAC-1
Trial60.skin.R1.22.R2.95.R3.46.P1.54	-2.00564	2.29206	Medulla
Trial60.skin.R1.26.R2.18.R3.14.P1.53	5.12867	-2.10013	TAC-1
Trial60.skin.R1.75.R2.54.R3.02.P1.55	11.3951	-2.28966	Hair Shaft-cuticle.cortex
Trial60.skin.R1.38.R2.16.R3.51.P1.55	-2.16922	3.43177	TAC-2
Trial60.skin.R1.02.R2.25.R3.33.P1.56	-1.86787	1.81361	IRS
Trial60.skin.R1.48.R2.51.R3.87.P1.55	1.43685	-0.884925	TAC-2
Trial60.skin.R1.58.R2.76.R3.31.P1.54	2.00162	-0.609769	TAC-1
Trial60.skin.R1.95.R2.56.R3.76.P1.55	-0.990065	0.375444	TAC-2
Trial60.skin.R1.16.R2.30.R3.59.P1.55	-1.24118	-1.14948	TAC-1
Trial60.skin.R1.79.R2.53.R3.67.P1.54	1.73035	-1.87605	TAC-1
Trial60.skin.R1.09.R2.23.R3.86.P1.53	-1.80761	-1.4105	TAC-1
Trial60.skin.R1.77.R2.61.R3.79.P1.54	-1.86375	2.57582	TAC-2
Trial60.skin.R1.93.R2.50.R3.31.P1.55	1.49045	2.34518	TAC-1
Trial60.skin.R1.39.R2.96.R3.26.P1.54	11.8169	-2.09024	Hair Shaft-cuticle.cortex
Trial60.skin.R1.71.R2.09.R3.41.P1.55	-1.90811	2.91159	IRS
Trial60.skin.R1.55.R2.15.R3.33.P1.54	-1.09413	0.0279839	IRS
Trial60.skin.R1.16.R2.93.R3.01.P1.55	-1.85044	2.2761	IRS
Trial60.skin.R1.31.R2.11.R3.10.P1.54	1.67029	-1.24983	TAC-1
Trial60.skin.R1.15.R2.53.R3.95.P1.55	-2.59315	1.52647	IRS
Trial60.skin.R1.78.R2.14.R3.80.P1.56	1.14242	2.35658	Medulla
Trial60.skin.R1.25.R2.59.R3.89.P1.56	0.923203	-1.70424	TAC-1
Trial60.skin.R1.89.R2.55.R3.36.P1.53	11.1114	-2.27244	Hair Shaft-cuticle.cortex
Trial60.skin.R1.74.R2.92.R3.13.P1.54	-1.69154	3.23538	TAC-2
Trial60.skin.R1.44.R2.78.R3.66.P1.53	5.73328	-0.573528	Medulla
Trial60.skin.R1.26.R2.74.R3.63.P1.54	5.11518	-1.27986	TAC-1
Trial60.skin.R1.50.R2.85.R3.72.P1.53	0.367344	-0.716018	TAC-1
Trial60.skin.R1.95.R2.25.R3.82.P1.54	10.9946	-2.03254	Hair Shaft-cuticle.cortex
Trial60.skin.R1.75.R2.26.R3.86.P1.53	1.38359	2.77578	TAC-1
Trial60.skin.R1.40.R2.01.R3.39.P1.56	-1.65754	-1.16399	TAC-1
Trial60.skin.R1.45.R2.48.R3.12.P1.55	1.09027	-0.705333	TAC-2
Trial60.skin.R1.82.R2.47.R3.81.P1.56	-1.07879	-0.452476	TAC-2
Trial60.skin.R1.17.R2.83.R3.87.P1.54	-2.42988	2.55539	TAC-1
Trial60.skin.R1.35.R2.33.R3.49.P1.54	3.96224	-1.81851	TAC-1
Trial60.skin.R1.84.R2.71.R3.29.P1.56	7.38341	1.80335	Medulla
Trial60.skin.R1.68.R2.58.R3.09.P1.54	-3.24256	2.90849	IRS
Trial60.skin.R1.82.R2.08.R3.21.P1.56	2.42167	-1.47942	TAC-2
Trial60.skin.R1.68.R2.85.R3.28.P1.54	1.51456	2.544	TAC-1
Trial60.skin.R1.13.R2.16.R3.11.P1.56	1.12667	2.71083	TAC-1
Trial60.skin.R1.59.R2.11.R3.31.P1.55	7.49976	1.65565	Medulla
Trial60.skin.R1.72.R2.15.R3.72.P1.56	-1.81191	2.05066	IRS
Trial60.skin.R1.79.R2.15.R3.91.P1.53	-0.537211	-1.62896	TAC-1
Trial60.skin.R1.85.R2.68.R3.62.P1.53	0.873628	-1.50867	TAC-2
Trial60.skin.R1.82.R2.93.R3.86.P1.55	-0.308326	-2.14026	TAC-1
Trial60.skin.R1.33.R2.03.R3.67.P1.54	0.96755	2.87721	Medulla
Trial60.skin.R1.48.R2.96.R3.44.P1.54	-2.4044	0.728305	TAC-1
Trial60.skin.R1.87.R2.63.R3.23.P1.54	12.0326	-2.41277	Hair Shaft-cuticle.cortex
Trial60.skin.R1.23.R2.56.R3.39.P1.55	3.88229	-1.51197	TAC-1
Trial60.skin.R1.63.R2.71.R3.53.P1.55	6.4072	-0.234989	TAC-1
Trial60.skin.R1.85.R2.34.R3.44.P1.54	1.30992	2.58516	TAC-1
Trial60.skin.R1.59.R2.95.R3.84.P1.54	5.4935	-0.594459	TAC-1
Trial60.skin.R1.15.R2.78.R3.73.P1.54	-1.24129	-1.72105	TAC-1
Trial60.skin.R1.73.R2.19.R3.74.P1.55	0.932194	-2.22719	TAC-1
Trial60.skin.R1.64.R2.61.R3.96.P1.55	8.88971	-2.60991	Hair Shaft-cuticle.cortex
Trial60.skin.R1.76.R2.21.R3.86.P1.53	-1.97848	2.27724	Medulla
Trial60.skin.R1.87.R2.94.R3.58.P1.55	1.23579	2.57643	TAC-1
Trial60.skin.R1.07.R2.21.R3.08.P1.54	-2.09844	2.86318	IRS
Trial60.skin.R1.36.R2.56.R3.65.P1.54	12.3044	-0.640889	Hair Shaft-cuticle.cortex
Trial60.skin.R1.38.R2.57.R3.68.P1.54	-2.60526	0.500727	TAC-1
Trial60.skin.R1.71.R2.30.R3.23.P1.55	0.530391	-1.5497	TAC-1
Trial60.skin.R1.64.R2.13.R3.08.P1.53	1.44717	2.16296	TAC-2
Trial60.skin.R1.71.R2.54.R3.62.P1.56	2.09952	-2.19089	TAC-1
Trial60.skin.R1.19.R2.76.R3.12.P1.54	7.98117	1.7588	TAC-1
Trial60.skin.R1.74.R2.08.R3.65.P1.54	-0.956283	-2.69327	TAC-1
Trial60.skin.R1.84.R2.23.R3.47.P1.54	-1.8585	3.40201	TAC-2
Trial60.skin.R1.54.R2.90.R3.14.P1.56	0.0945863	-1.47088	TAC-1
Trial60.skin.R1.25.R2.22.R3.90.P1.55	-1.99677	1.89397	IRS
Trial60.skin.R1.42.R2.66.R3.43.P1.55	-1.71166	2.1514	IRS
Trial60.skin.R1.52.R2.08.R3.37.P1.53	-1.08743	3.75376	TAC-2
Trial60.skin.R1.40.R2.33.R3.87.P1.55	2.53451	-0.726771	TAC-2
Trial60.skin.R1.32.R2.02.R3.82.P1.54	5.83094	-0.828594	TAC-1
Trial60.skin.R1.83.R2.45.R3.85.P1.54	8.79819	-2.38611	Hair Shaft-cuticle.cortex
Trial60.skin.R1.28.R2.86.R3.40.P1.54	9.31059	-2.70164	Hair Shaft-cuticle.cortex
Trial60.skin.R1.79.R2.11.R3.32.P1.54	10.158	-1.95487	Hair Shaft-cuticle.cortex
Trial60.skin.R1.35.R2.77.R3.89.P1.53	6.80196	2.52713	Medulla
Trial60.skin.R1.28.R2.01.R3.91.P1.53	-1.9389	1.65337	IRS
Trial60.skin.R1.35.R2.34.R3.11.P1.54	-1.02452	-3.51195	TAC-1
Trial60.skin.R1.27.R2.44.R3.62.P1.55	2.57097	-1.95387	TAC-2
Trial60.skin.R1.82.R2.12.R3.05.P1.56	2.82218	-1.5103	Hair Shaft-cuticle.cortex
Trial60.skin.R1.61.R2.70.R3.01.P1.54	-1.57345	-1.19115	TAC-1
Trial60.skin.R1.27.R2.69.R3.58.P1.55	-2.34896	2.12717	TAC-1
Trial60.skin.R1.33.R2.81.R3.60.P1.54	-1.54557	1.7958	IRS
Trial60.skin.R1.86.R2.92.R3.60.P1.53	-1.15497	-1.4132	TAC-1
Trial60.skin.R1.52.R2.17.R3.42.P1.53	8.20417	3.3125	Medulla
Trial60.skin.R1.64.R2.31.R3.72.P1.55	-1.20737	-0.622395	TAC-1
Trial60.skin.R1.86.R2.42.R3.08.P1.56	-1.76788	2.82554	TAC-2
Trial60.skin.R1.38.R2.43.R3.09.P1.56	-0.716909	-1.35136	TAC-1
Trial60.skin.R1.50.R2.94.R3.85.P1.55	2.10763	-1.74856	TAC-1
Trial60.skin.R1.46.R2.92.R3.96.P1.54	1.87636	-2.15555	TAC-1
Trial60.skin.R1.89.R2.68.R3.22.P1.55	2.67625	-1.65095	TAC-1
Trial60.skin.R1.28.R2.63.R3.06.P1.55	-1.54466	0.633719	TAC-1
Trial60.skin.R1.58.R2.60.R3.35.P1.54	1.90046	2.97409	Medulla
Trial60.skin.R1.37.R2.19.R3.69.P1.54	-3.04804	1.46181	Medulla
Trial60.skin.R1.82.R2.16.R3.91.P1.54	-1.08585	-0.500194	TAC-1
Trial60.skin.R1.72.R2.54.R3.72.P1.53	11.6227	-2.17556	Hair Shaft-cuticle.cortex
Trial60.skin.R1.81.R2.46.R3.45.P1.53	11.9886	-2.2553	Hair Shaft-cuticle.cortex
Trial60.skin.R1.45.R2.14.R3.73.P1.54	1.71798	2.607	TAC-1
Trial60.skin.R1.29.R2.68.R3.26.P1.55	0.760624	-1.07439	TAC-1
Trial60.skin.R1.83.R2.08.R3.28.P1.56	6.25577	-2.27508	Hair Shaft-cuticle.cortex
Trial60.skin.R1.32.R2.55.R3.88.P1.54	-1.64994	-1.34952	TAC-1
Trial60.skin.R1.43.R2.02.R3.37.P1.56	0.408541	-0.957734	TAC-1
Trial60.skin.R1.80.R2.11.R3.64.P1.56	0.370473	-2.08246	TAC-1
Trial60.skin.R1.78.R2.22.R3.02.P1.56	-0.0374105	-1.36161	TAC-1
Trial60.skin.R1.14.R2.33.R3.31.P1.54	11.567	-2.18935	Hair Shaft-cuticle.cortex
Trial60.skin.R1.38.R2.30.R3.91.P1.54	7.63067	3.15572	Medulla
Trial60.skin.R1.51.R2.22.R3.54.P1.55	-1.42325	3.88007	IRS
Trial60.skin.R1.37.R2.67.R3.68.P1.54	11.2784	-1.90011	TAC-1
Trial60.skin.R1.34.R2.51.R3.53.P1.54	-1.17048	1.85888	TAC-2
Trial60.skin.R1.88.R2.38.R3.21.P1.56	-2.43794	3.04871	TAC-2
Trial60.skin.R1.89.R2.72.R3.88.P1.55	-2.86734	1.02438	TAC-1
Trial60.skin.R1.76.R2.11.R3.47.P1.55	-1.82811	-1.39587	TAC-1
Trial60.skin.R1.70.R2.46.R3.71.P1.56	-1.61811	1.87887	IRS
Trial60.skin.R1.35.R2.90.R3.92.P1.54	7.0734	2.20917	TAC-1
Trial60.skin.R1.62.R2.36.R3.59.P1.54	1.90111	-1.64322	TAC-2
Trial60.skin.R1.68.R2.93.R3.44.P1.54	3.03695	-2.36403	TAC-2
Trial60.skin.R1.91.R2.66.R3.03.P1.54	-2.28221	1.9355	IRS
Trial60.skin.R1.92.R2.16.R3.03.P1.53	-2.04226	1.79092	TAC-1
Trial60.skin.R1.02.R2.09.R3.72.P1.55	7.3905	1.90844	Medulla
Trial60.skin.R1.72.R2.19.R3.16.P1.55	-1.5835	4.01901	Medulla
Trial60.skin.R1.64.R2.28.R3.70.P1.53	7.47095	2.03433	Medulla
Trial60.skin.R1.23.R2.30.R3.28.P1.56	7.27217	2.08934	Medulla
Trial60.skin.R1.77.R2.01.R3.10.P1.54	9.30016	-2.35766	Hair Shaft-cuticle.cortex
Trial60.skin.R1.95.R2.44.R3.61.P1.53	2.23431	-0.933481	TAC-2
Trial60.skin.R1.19.R2.33.R3.67.P1.55	7.6641	3.08651	Medulla
Trial60.skin.R1.48.R2.10.R3.15.P1.54	-2.26751	2.65732	Medulla
Trial60.skin.R1.67.R2.09.R3.26.P1.54	7.53359	3.25881	Medulla
Trial60.skin.R1.29.R2.80.R3.01.P1.56	2.81419	-1.89667	TAC-2
Trial60.skin.R1.36.R2.01.R3.89.P1.55	-2.10033	1.58721	IRS
Trial60.skin.R1.53.R2.19.R3.35.P1.54	10.8327	-2.15317	Hair Shaft-cuticle.cortex
Trial60.skin.R1.80.R2.47.R3.21.P1.56	-1.2829	3.0405	TAC-2
Trial60.skin.R1.95.R2.01.R3.73.P1.55	-1.5291	-1.27046	TAC-1
Trial60.skin.R1.87.R2.38.R3.29.P1.55	-0.962884	-0.646732	TAC-1
Trial60.skin.R1.63.R2.28.R3.45.P1.53	-1.29321	3.35705	TAC-2
Trial60.skin.R1.83.R2.72.R3.05.P1.55	4.66685	-2.05462	TAC-1
Trial60.skin.R1.33.R2.01.R3.85.P1.54	-0.0907681	-0.625781	TAC-1
Trial60.skin.R1.80.R2.96.R3.86.P1.53	-0.170926	-2.17138	TAC-1
Trial60.skin.R1.22.R2.62.R3.91.P1.55	4.45612	-1.38753	TAC-1
Trial60.skin.R1.45.R2.92.R3.69.P1.55	2.80199	-1.93512	TAC-1
Trial60.skin.R1.04.R2.40.R3.12.P1.55	5.83694	-0.567821	TAC-1
Trial60.skin.R1.73.R2.84.R3.56.P1.55	-1.13825	3.29952	TAC-2
Trial60.skin.R1.41.R2.71.R3.14.P1.56	-1.70799	2.79539	IRS
Trial60.skin.R1.72.R2.06.R3.10.P1.54	-1.81825	-3.18716	TAC-1
Trial60.skin.R1.41.R2.86.R3.91.P1.56	5.47868	-2.0884	TAC-1
Trial60.skin.R1.15.R2.94.R3.08.P1.53	1.70054	3.08308	IRS
Trial60.skin.R1.19.R2.15.R3.47.P1.55	-1.89726	0.834807	IRS
Trial60.skin.R1.81.R2.44.R3.10.P1.55	11.271	-2.35259	Hair Shaft-cuticle.cortex
Trial60.skin.R1.04.R2.61.R3.23.P1.54	-0.872117	-0.767583	TAC-1
Trial60.skin.R1.31.R2.47.R3.22.P1.55	-0.964036	3.54895	TAC-2
Trial60.skin.R1.43.R2.76.R3.92.P1.55	7.74637	1.41401	Medulla
Trial60.skin.R1.52.R2.44.R3.82.P1.56	-1.44013	-0.966359	TAC-1
Trial60.skin.R1.78.R2.44.R3.29.P1.53	8.91109	-2.7058	Hair Shaft-cuticle.cortex
Trial60.skin.R1.38.R2.57.R3.35.P1.53	10.1048	-2.3877	Hair Shaft-cuticle.cortex
Trial60.skin.R1.24.R2.40.R3.62.P1.55	-1.53665	4.14226	IRS
Trial60.skin.R1.85.R2.44.R3.91.P1.54	2.06938	-2.22878	TAC-2
Trial60.skin.R1.73.R2.07.R3.89.P1.56	-2.43793	0.588433	TAC-1
Trial60.skin.R1.32.R2.24.R3.36.P1.54	1.65503	-0.645189	TAC-1
Trial60.skin.R1.39.R2.84.R3.08.P1.54	-1.19677	3.6256	TAC-2
Trial60.skin.R1.61.R2.55.R3.44.P1.53	-2.11692	1.53112	IRS
Trial60.skin.R1.50.R2.73.R3.64.P1.56	-1.75916	3.30455	Medulla
Trial60.skin.R1.72.R2.17.R3.44.P1.56	7.38158	1.5956	Medulla
Trial60.skin.R1.65.R2.96.R3.61.P1.56	11.4099	-2.34488	Hair Shaft-cuticle.cortex
Trial60.skin.R1.45.R2.06.R3.18.P1.54	-1.15433	-1.97515	TAC-1
Trial60.skin.R1.86.R2.48.R3.62.P1.55	4.74163	-1.64947	TAC-1
Trial60.skin.R1.69.R2.66.R3.37.P1.56	5.84259	-2.61537	TAC-1
Trial60.skin.R1.58.R2.09.R3.15.P1.53	7.30532	1.87993	Medulla
Trial60.skin.R1.77.R2.63.R3.02.P1.55	-1.27067	4.05129	Medulla
Trial60.skin.R1.19.R2.72.R3.33.P1.53	-2.75415	0.949038	TAC-1
Trial60.skin.R1.93.R2.49.R3.41.P1.53	6.92365	2.80388	Medulla
Trial60.skin.R1.77.R2.43.R3.33.P1.56	-0.458795	-0.897307	TAC-1
Trial60.skin.R1.29.R2.83.R3.60.P1.53	1.16328	-1.76461	TAC-1
Trial60.skin.R1.50.R2.75.R3.38.P1.55	-1.35873	0.255606	TAC-1
Trial60.skin.R1.42.R2.34.R3.65.P1.53	1.62605	2.17795	TAC-2
Trial60.skin.R1.51.R2.59.R3.01.P1.55	2.72628	-1.97661	TAC-1
Trial60.skin.R1.81.R2.51.R3.53.P1.55	1.56469	2.24084	Hair Shaft-cuticle.cortex
Trial60.skin.R1.73.R2.66.R3.73.P1.53	12.197	-0.522276	Hair Shaft-cuticle.cortex
Trial60.skin.R1.73.R2.19.R3.69.P1.54	-1.75062	-1.31134	TAC-1
Trial60.skin.R1.71.R2.81.R3.82.P1.53	-0.441746	-2.05049	TAC-1
Trial60.skin.R1.76.R2.18.R3.35.P1.54	2.80059	-0.538096	TAC-1
Trial60.skin.R1.05.R2.65.R3.67.P1.55	-1.69088	2.50391	Medulla
Trial60.skin.R1.73.R2.04.R3.36.P1.54	-2.04442	-0.632034	TAC-1
Trial60.skin.R1.45.R2.53.R3.35.P1.55	3.00425	-1.93592	TAC-2
Trial60.skin.R1.87.R2.40.R3.17.P1.54	11.0834	-1.7233	Hair Shaft-cuticle.cortex
Trial60.skin.R1.05.R2.43.R3.49.P1.55	2.56252	-2.28705	TAC-2
Trial60.skin.R1.57.R2.59.R3.63.P1.56	-1.76717	2.05893	Medulla
Trial60.skin.R1.13.R2.64.R3.46.P1.54	1.78715	-2.0733	TAC-2
Trial60.skin.R1.71.R2.35.R3.37.P1.56	11.2107	-2.11774	Hair Shaft-cuticle.cortex
Trial60.skin.R1.96.R2.65.R3.25.P1.54	11.6216	-2.43957	Hair Shaft-cuticle.cortex
Trial60.skin.R1.25.R2.03.R3.22.P1.53	-1.56023	3.23515	TAC-2
Trial60.skin.R1.59.R2.47.R3.82.P1.54	9.8702	-1.58022	Hair Shaft-cuticle.cortex
Trial60.skin.R1.28.R2.07.R3.62.P1.53	2.46664	-2.41127	TAC-2
Trial60.skin.R1.46.R2.82.R3.02.P1.54	2.44056	-1.7367	Hair Shaft-cuticle.cortex
Trial60.skin.R1.62.R2.08.R3.88.P1.55	1.57036	2.93965	TAC-1
Trial60.skin.R1.01.R2.02.R3.21.P1.56	-2.14062	1.80495	IRS
Trial60.skin.R1.96.R2.92.R3.28.P1.56	0.210773	-1.44275	TAC-2
Trial60.skin.R1.29.R2.12.R3.22.P1.54	1.22026	2.60795	TAC-1
Trial60.skin.R1.49.R2.07.R3.71.P1.55	11.6422	-2.2522	Hair Shaft-cuticle.cortex
Trial60.skin.R1.64.R2.46.R3.85.P1.53	7.90697	3.27873	Medulla
Trial60.skin.R1.35.R2.46.R3.74.P1.53	7.36197	2.79812	Medulla
Trial60.skin.R1.29.R2.51.R3.03.P1.56	0.644354	-0.706905	TAC-2
Trial60.skin.R1.79.R2.89.R3.56.P1.54	2.30163	-1.73237	TAC-2
Trial60.skin.R1.80.R2.09.R3.80.P1.53	12.0034	-2.44818	Hair Shaft-cuticle.cortex
Trial60.skin.R1.56.R2.60.R3.41.P1.55	1.42858	2.42552	TAC-2
Trial60.skin.R1.66.R2.41.R3.39.P1.53	-0.244092	-1.84277	TAC-1
Trial60.skin.R1.84.R2.35.R3.66.P1.55	6.91231	1.72947	Medulla
Trial60.skin.R1.75.R2.83.R3.61.P1.54	5.55189	-1.62761	TAC-1
Trial60.skin.R1.80.R2.86.R3.69.P1.54	-1.06134	-0.534875	TAC-1
Trial60.skin.R1.53.R2.08.R3.20.P1.55	8.04185	1.34893	TAC-1
Trial60.skin.R1.68.R2.60.R3.44.P1.53	12.2052	-1.05909	Hair Shaft-cuticle.cortex
Trial60.skin.R1.81.R2.07.R3.66.P1.53	-2.05249	0.806849	IRS
Trial60.skin.R1.46.R2.77.R3.33.P1.55	0.967571	2.18624	TAC-1
Trial60.skin.R1.55.R2.33.R3.09.P1.55	-0.396837	-0.776638	TAC-2
Trial60.skin.R1.63.R2.15.R3.15.P1.54	-1.84531	3.92018	IRS
Trial60.skin.R1.49.R2.44.R3.63.P1.56	5.26352	-1.98462	TAC-1
Trial60.skin.R1.04.R2.42.R3.14.P1.55	4.77564	-1.45557	TAC-1
Trial60.skin.R1.38.R2.07.R3.22.P1.53	-2.24024	3.19585	Medulla
Trial60.skin.R1.39.R2.04.R3.51.P1.54	3.17921	-1.61308	TAC-1
Trial60.skin.R1.73.R2.82.R3.41.P1.55	0.578206	-0.791922	TAC-1
Trial60.skin.R1.78.R2.16.R3.69.P1.54	0.441162	-1.29539	TAC-1
Trial60.skin.R1.17.R2.96.R3.23.P1.55	-1.57253	-0.677328	TAC-1
Trial60.skin.R1.23.R2.53.R3.53.P1.54	-2.05162	2.86676	IRS
Trial60.skin.R1.46.R2.58.R3.42.P1.54	-1.23088	3.41635	TAC-2
Trial60.skin.R1.16.R2.84.R3.24.P1.54	4.70883	-2.09662	TAC-1
Trial60.skin.R1.14.R2.84.R3.61.P1.56	-1.67313	-0.904646	TAC-1
Trial60.skin.R1.26.R2.40.R3.05.P1.56	-2.78018	2.79424	TAC-1
Trial60.skin.R1.66.R2.21.R3.30.P1.53	-1.95847	-1.27963	TAC-1
Trial60.skin.R1.37.R2.52.R3.67.P1.56	-2.66645	0.789395	TAC-1
Trial60.skin.R1.63.R2.35.R3.18.P1.54	1.23842	2.93822	IRS
Trial60.skin.R1.35.R2.43.R3.94.P1.54	0.492658	-1.18182	TAC-2
Trial60.skin.R1.63.R2.26.R3.66.P1.54	-0.887535	-0.897951	TAC-1
Trial60.skin.R1.40.R2.13.R3.74.P1.53	6.98354	2.83628	Medulla
Trial60.skin.R1.86.R2.62.R3.95.P1.54	-2.79433	0.796373	TAC-1
Trial60.skin.R1.10.R2.67.R3.50.P1.54	10.0666	-2.10672	Hair Shaft-cuticle.cortex
Trial60.skin.R1.95.R2.22.R3.74.P1.55	1.91508	2.52459	TAC-1
Trial60.skin.R1.37.R2.05.R3.01.P1.54	0.150486	-1.92954	TAC-1
Trial60.skin.R1.65.R2.37.R3.11.P1.55	1.61725	-1.87509	TAC-2
Trial60.skin.R1.95.R2.15.R3.72.P1.56	-1.12304	3.65023	TAC-2
Trial60.skin.R1.79.R2.27.R3.37.P1.55	-1.07261	0.0743766	TAC-1
Trial60.skin.R1.48.R2.45.R3.42.P1.53	4.27478	-2.01788	Hair Shaft-cuticle.cortex
Trial60.skin.R1.31.R2.76.R3.38.P1.55	8.36554	-0.903314	Hair Shaft-cuticle.cortex
Trial60.skin.R1.20.R2.32.R3.14.P1.54	11.8721	-2.41622	Hair Shaft-cuticle.cortex
Trial60.skin.R1.84.R2.65.R3.20.P1.55	-1.75253	-0.0135737	TAC-1
Trial60.skin.R1.89.R2.91.R3.45.P1.55	7.08568	2.80918	Medulla
Trial60.skin.R1.12.R2.26.R3.08.P1.54	2.21294	-1.69934	TAC-2
Trial60.skin.R1.46.R2.30.R3.52.P1.55	-1.29057	-0.814467	TAC-1
Trial60.skin.R1.18.R2.10.R3.38.P1.53	9.15354	-2.61896	Hair Shaft-cuticle.cortex
Trial60.skin.R1.45.R2.19.R3.18.P1.55	5.30669	-1.11351	TAC-1
Trial60.skin.R1.26.R2.35.R3.62.P1.54	0.829605	2.18792	TAC-1
Trial60.skin.R1.06.R2.30.R3.73.P1.55	8.70434	-2.35713	Hair Shaft-cuticle.cortex
Trial60.skin.R1.37.R2.51.R3.12.P1.55	-2.27198	0.67428	TAC-1
Trial60.skin.R1.71.R2.94.R3.64.P1.55	-1.56641	-0.490314	TAC-1
Trial60.skin.R1.96.R2.23.R3.05.P1.56	1.33799	-1.7688	TAC-1
Trial60.skin.R1.56.R2.14.R3.74.P1.56	-1.42359	3.859	TAC-2
Trial60.skin.R1.79.R2.68.R3.94.P1.54	1.7646	-1.62927	TAC-1
Trial60.skin.R1.81.R2.68.R3.09.P1.55	-0.400632	-1.06187	TAC-1
Trial60.skin.R1.70.R2.42.R3.84.P1.56	-2.93361	0.908652	TAC-1
Trial60.skin.R1.12.R2.37.R3.02.P1.54	2.1585	-2.2333	TAC-1
Trial60.skin.R1.80.R2.30.R3.20.P1.55	6.96345	-0.585817	TAC-1
Trial60.skin.R1.09.R2.42.R3.27.P1.54	2.45938	-2.47093	TAC-2
Trial60.skin.R1.69.R2.25.R3.31.P1.56	7.44581	1.49158	Medulla
Trial60.skin.R1.08.R2.69.R3.84.P1.55	-1.95405	0.587545	TAC-1
Trial60.skin.R1.25.R2.81.R3.16.P1.55	5.90613	-0.794759	TAC-1
Trial60.skin.R1.56.R2.37.R3.66.P1.53	-1.14967	3.31829	TAC-2
Trial60.skin.R1.83.R2.74.R3.10.P1.53	-0.610015	-1.79568	TAC-1
Trial60.skin.R1.65.R2.04.R3.94.P1.54	8.5962	-2.38462	Hair Shaft-cuticle.cortex
Trial60.skin.R1.65.R2.13.R3.17.P1.53	-1.67955	-0.558348	TAC-1
Trial60.skin.R1.77.R2.19.R3.56.P1.55	1.70982	2.2431	TAC-2
Trial60.skin.R1.42.R2.59.R3.55.P1.55	-1.6479	2.14745	IRS
Trial60.skin.R1.33.R2.47.R3.30.P1.54	2.40797	-2.35397	TAC-2
Trial60.skin.R1.85.R2.37.R3.29.P1.56	5.99006	-1.16387	TAC-1
Trial60.skin.R1.32.R2.65.R3.91.P1.55	-1.88058	0.741248	TAC-1
Trial60.skin.R1.01.R2.15.R3.09.P1.55	1.34024	2.50942	TAC-1
Trial60.skin.R1.41.R2.69.R3.40.P1.55	12.1765	-2.38943	Hair Shaft-cuticle.cortex
Trial60.skin.R1.57.R2.59.R3.63.P1.53	8.13389	3.31885	Medulla
Trial60.skin.R1.32.R2.39.R3.94.P1.53	2.73037	-2.04065	TAC-2
Trial60.skin.R1.71.R2.81.R3.06.P1.54	-1.99181	3.20152	Medulla
Trial60.skin.R1.40.R2.77.R3.29.P1.54	11.4259	-2.11571	TAC-1
Trial60.skin.R1.60.R2.32.R3.77.P1.55	-1.10854	3.81276	TAC-2
Trial60.skin.R1.65.R2.84.R3.64.P1.55	12.1518	-2.47969	Hair Shaft-cuticle.cortex
Trial60.skin.R1.57.R2.33.R3.62.P1.53	-0.995665	3.51364	TAC-2
Trial60.skin.R1.43.R2.67.R3.85.P1.56	-1.98333	0.625174	TAC-1
Trial60.skin.R1.53.R2.41.R3.80.P1.54	0.858003	2.58217	IRS
Trial60.skin.R1.35.R2.14.R3.54.P1.55	-1.98898	-1.10272	TAC-1
Trial60.skin.R1.23.R2.38.R3.61.P1.56	-0.41766	-1.89918	TAC-1
Trial60.skin.R1.34.R2.14.R3.51.P1.55	-0.293808	-2.82348	TAC-1
Trial60.skin.R1.91.R2.94.R3.30.P1.55	1.87524	2.88735	Hair Shaft-cuticle.cortex
Trial60.skin.R1.92.R2.24.R3.15.P1.56	11.2387	-2.24112	Hair Shaft-cuticle.cortex
Trial60.skin.R1.78.R2.03.R3.27.P1.55	-1.99415	1.81117	IRS
Trial60.skin.R1.09.R2.72.R3.41.P1.55	-2.09626	2.35497	TAC-2
Trial60.skin.R1.83.R2.69.R3.25.P1.55	-1.27078	-0.78354	TAC-1
Trial60.skin.R1.65.R2.54.R3.73.P1.56	6.76569	2.53007	Medulla
Trial60.skin.R1.80.R2.66.R3.80.P1.55	-1.75162	2.05647	Medulla
Trial60.skin.R1.08.R2.23.R3.16.P1.55	-1.07933	-0.771334	TAC-1
Trial60.skin.R1.70.R2.89.R3.41.P1.53	-1.73505	2.17487	IRS
Trial60.skin.R1.87.R2.71.R3.73.P1.55	1.32815	2.66788	TAC-1
Trial60.skin.R1.10.R2.11.R3.05.P1.53	1.71828	2.67863	TAC-1
Trial60.skin.R1.66.R2.13.R3.95.P1.54	11.2547	-2.06046	Hair Shaft-cuticle.cortex
Trial60.skin.R1.73.R2.33.R3.41.P1.54	1.28007	2.41729	TAC-1
Trial60.skin.R1.09.R2.49.R3.71.P1.54	3.103	-1.72207	TAC-1
Trial60.skin.R1.51.R2.56.R3.35.P1.56	-0.120219	-2.25564	TAC-1
Trial60.skin.R1.29.R2.05.R3.54.P1.55	-1.27007	3.97982	IRS
Trial60.skin.R1.92.R2.88.R3.11.P1.54	7.23669	2.63363	Medulla
Trial60.skin.R1.31.R2.01.R3.41.P1.54	-2.26776	1.73534	IRS
Trial60.skin.R1.84.R2.17.R3.69.P1.55	1.99597	2.20027	TAC-1
Trial60.skin.R1.92.R2.28.R3.36.P1.53	1.6698	2.84612	Hair Shaft-cuticle.cortex
Trial60.skin.R1.81.R2.51.R3.87.P1.55	2.37765	-2.32203	TAC-2
Trial60.skin.R1.83.R2.22.R3.88.P1.53	-0.105038	-2.20027	TAC-1
Trial60.skin.R1.68.R2.02.R3.38.P1.54	-0.592823	-1.64338	TAC-1
Trial60.skin.R1.84.R2.88.R3.60.P1.53	-0.94055	-1.20728	TAC-1
Trial60.skin.R1.94.R2.40.R3.73.P1.53	-2.09927	-0.0158927	TAC-1
Trial60.skin.R1.86.R2.11.R3.48.P1.55	-2.69622	3.03229	TAC-2
Trial60.skin.R1.20.R2.73.R3.11.P1.56	-0.532734	-0.972287	TAC-1
Trial60.skin.R1.59.R2.45.R3.73.P1.56	-1.74231	-1.26121	TAC-1
Trial60.skin.R1.69.R2.17.R3.44.P1.54	0.357396	-0.675523	TAC-1
Trial60.skin.R1.72.R2.49.R3.94.P1.54	-1.78483	2.1471	IRS
Trial60.skin.R1.79.R2.49.R3.39.P1.54	-1.92734	1.71311	IRS
Trial60.skin.R1.01.R2.30.R3.89.P1.53	12.009	-2.38143	Hair Shaft-cuticle.cortex
Trial60.skin.R1.07.R2.80.R3.45.P1.53	-1.20749	3.31281	TAC-2
Trial60.skin.R1.93.R2.65.R3.43.P1.53	2.44986	-2.45069	TAC-2
Trial60.skin.R1.16.R2.20.R3.09.P1.55	-1.41936	-0.400689	TAC-1
Trial60.skin.R1.39.R2.09.R3.71.P1.55	2.56755	-2.52782	TAC-2
Trial60.skin.R1.50.R2.52.R3.95.P1.55	11.1475	-1.82838	Hair Shaft-cuticle.cortex
Trial60.skin.R1.51.R2.23.R3.38.P1.54	10.7778	-1.70673	Hair Shaft-cuticle.cortex
Trial60.skin.R1.63.R2.32.R3.72.P1.55	-1.06131	-0.536667	TAC-1
Trial60.skin.R1.86.R2.80.R3.22.P1.56	-2.13707	0.790954	IRS
Trial60.skin.R1.27.R2.37.R3.08.P1.56	-2.1938	1.78283	IRS
Trial60.skin.R1.59.R2.21.R3.17.P1.56	8.86465	-2.48659	Hair Shaft-cuticle.cortex
Trial60.skin.R1.68.R2.64.R3.74.P1.55	4.0373	-1.5074	Hair Shaft-cuticle.cortex
Trial60.skin.R1.67.R2.26.R3.85.P1.56	-1.09442	-0.734369	IRS
Trial60.skin.R1.80.R2.91.R3.11.P1.53	7.01593	2.79034	Medulla
Trial60.skin.R1.51.R2.49.R3.09.P1.53	-1.9249	3.67505	TAC-1
Trial60.skin.R1.93.R2.12.R3.37.P1.54	-1.84965	2.29329	IRS
Trial60.skin.R1.42.R2.66.R3.44.P1.53	1.81161	2.38284	TAC-1
Trial60.skin.R1.46.R2.25.R3.42.P1.56	-0.955858	-1.27803	TAC-1
Trial60.skin.R1.57.R2.52.R3.77.P1.56	-1.1934	-0.525928	TAC-1
Trial60.skin.R1.81.R2.93.R3.65.P1.55	-1.3594	-0.955402	TAC-1
Trial60.skin.R1.54.R2.06.R3.38.P1.56	1.26618	2.99281	IRS
Trial60.skin.R1.88.R2.51.R3.14.P1.54	1.28975	2.44306	TAC-1
Trial60.skin.R1.72.R2.11.R3.62.P1.56	1.70619	2.93658	TAC-1
Trial60.skin.R1.51.R2.53.R3.43.P1.53	1.34945	2.54808	TAC-1
Trial60.skin.R1.52.R2.86.R3.20.P1.56	-0.643037	-0.593756	TAC-1
Trial60.skin.R1.33.R2.49.R3.40.P1.55	5.86623	-1.23028	TAC-1
Trial60.skin.R1.61.R2.42.R3.28.P1.54	1.68751	3.07333	Medulla
Trial60.skin.R1.82.R2.17.R3.80.P1.53	-2.10596	0.679462	TAC-1
Trial60.skin.R1.19.R2.42.R3.03.P1.55	-0.745986	-0.69011	TAC-1
Trial60.skin.R1.07.R2.22.R3.82.P1.55	2.61774	-2.05794	TAC-2
Trial60.skin.R1.96.R2.46.R3.85.P1.55	-1.18288	3.06477	TAC-2
Trial60.skin.R1.59.R2.71.R3.60.P1.56	3.11955	2.54567	Medulla
Trial60.skin.R1.90.R2.79.R3.52.P1.55	6.64021	-0.238859	TAC-1
Trial60.skin.R1.38.R2.30.R3.80.P1.56	-1.86523	3.06016	TAC-2
Trial60.skin.R1.38.R2.80.R3.37.P1.53	-1.32993	3.39602	IRS
Trial60.skin.R1.74.R2.11.R3.35.P1.53	3.33446	-1.77261	TAC-1
Trial60.skin.R1.89.R2.29.R3.71.P1.54	0.722587	-2.2495	TAC-1
Trial60.skin.R1.91.R2.42.R3.90.P1.55	11.8185	-2.43022	Hair Shaft-cuticle.cortex
Trial60.skin.R1.30.R2.15.R3.79.P1.53	1.56495	2.52888	TAC-1
Trial60.skin.R1.25.R2.11.R3.74.P1.54	1.99585	-1.84449	TAC-2
Trial60.skin.R1.39.R2.21.R3.20.P1.53	-1.70142	0.724598	TAC-1
Trial60.skin.R1.44.R2.67.R3.60.P1.55	-2.56491	1.06968	TAC-1
Trial60.skin.R1.84.R2.48.R3.80.P1.54	-2.03935	2.08222	IRS
Trial60.skin.R1.57.R2.65.R3.15.P1.55	3.55111	-1.69275	TAC-1
Trial60.skin.R1.35.R2.16.R3.11.P1.55	-1.75219	1.45988	IRS
Trial60.skin.R1.52.R2.01.R3.91.P1.54	4.30086	-1.50433	TAC-1
Trial60.skin.R1.59.R2.75.R3.12.P1.55	-1.06076	-0.158328	TAC-1
Trial60.skin.R1.80.R2.09.R3.13.P1.55	-2.07323	0.753382	IRS
Trial60.skin.R1.09.R2.13.R3.15.P1.54	8.96502	-2.14374	Hair Shaft-cuticle.cortex
Trial60.skin.R1.95.R2.03.R3.74.P1.55	-2.17841	1.05422	TAC-1
Trial60.skin.R1.10.R2.71.R3.60.P1.56	-2.02626	1.9897	IRS
Trial60.skin.R1.77.R2.96.R3.90.P1.53	-1.93822	2.31727	IRS
Trial60.skin.R1.83.R2.71.R3.43.P1.54	5.39954	-1.98538	Hair Shaft-cuticle.cortex
Trial60.skin.R1.62.R2.93.R3.67.P1.56	10.1118	-1.89146	Hair Shaft-cuticle.cortex
Trial60.skin.R1.56.R2.81.R3.20.P1.53	-0.217973	-1.80178	TAC-1
Trial60.skin.R1.07.R2.37.R3.18.P1.55	-2.90266	1.91583	TAC-1
Trial60.skin.R1.69.R2.27.R3.45.P1.56	-1.68358	-1.14097	TAC-1
Trial60.skin.R1.82.R2.02.R3.80.P1.53	5.99039	-0.69584	Medulla
Trial60.skin.R1.27.R2.02.R3.40.P1.55	-1.02604	-0.349537	TAC-1
Trial60.skin.R1.69.R2.33.R3.33.P1.55	0.71099	-0.863067	TAC-1
Trial60.skin.R1.47.R2.85.R3.69.P1.55	-1.01586	-1.12771	TAC-1
Trial60.skin.R1.63.R2.10.R3.45.P1.55	8.78378	-2.63921	Hair Shaft-cuticle.cortex
Trial60.skin.R1.66.R2.92.R3.81.P1.55	-1.86478	-1.12666	TAC-1
Trial60.skin.R1.52.R2.12.R3.65.P1.53	7.37866	3.12385	Medulla
Trial60.skin.R1.05.R2.68.R3.06.P1.54	9.28412	-2.63625	Hair Shaft-cuticle.cortex
Trial60.skin.R1.73.R2.65.R3.18.P1.54	2.88802	-2.15094	TAC-2
Trial60.skin.R1.68.R2.06.R3.10.P1.54	-1.30205	-1.85265	TAC-1
Trial60.skin.R1.80.R2.89.R3.64.P1.54	-0.7152	-1.32712	TAC-1
Trial60.skin.R1.66.R2.84.R3.79.P1.55	5.32807	-2.27482	Hair Shaft-cuticle.cortex
Trial60.skin.R1.04.R2.31.R3.20.P1.54	-1.30745	-0.553074	TAC-1
Trial60.skin.R1.35.R2.84.R3.57.P1.54	10.2626	-2.24861	Hair Shaft-cuticle.cortex
Trial60.skin.R1.75.R2.39.R3.01.P1.54	11.4253	-2.3725	Hair Shaft-cuticle.cortex
Trial60.skin.R1.70.R2.73.R3.66.P1.55	-0.93709	-0.152965	TAC-2
Trial60.skin.R1.71.R2.30.R3.40.P1.55	0.633519	-0.756904	Hair Shaft-cuticle.cortex
Trial60.skin.R1.94.R2.29.R3.92.P1.56	0.110356	-0.318392	TAC-2
Trial60.skin.R1.60.R2.54.R3.02.P1.54	7.68709	1.83128	TAC-1
Trial60.skin.R1.30.R2.67.R3.11.P1.53	11.2024	-2.30863	Hair Shaft-cuticle.cortex
Trial60.skin.R1.61.R2.75.R3.30.P1.56	7.26733	1.6149	Medulla
Trial60.skin.R1.42.R2.66.R3.02.P1.55	5.98325	-0.476713	TAC-1
Trial60.skin.R1.06.R2.49.R3.83.P1.54	-2.03643	2.06647	IRS
Trial60.skin.R1.82.R2.40.R3.71.P1.55	-0.199638	-0.763318	TAC-1
Trial60.skin.R1.68.R2.02.R3.85.P1.55	7.59652	1.80354	Medulla
Trial60.skin.R1.46.R2.91.R3.42.P1.54	0.819607	-1.02192	TAC-1
Trial60.skin.R1.63.R2.55.R3.82.P1.55	-2.01026	3.03369	TAC-2
Trial60.skin.R1.35.R2.53.R3.72.P1.56	2.11125	-1.74521	TAC-1
Trial60.skin.R1.88.R2.11.R3.72.P1.56	2.50373	-2.49342	TAC-2
Trial60.skin.R1.24.R2.01.R3.27.P1.54	7.107	-1.87918	Hair Shaft-cuticle.cortex
Trial60.skin.R1.74.R2.46.R3.86.P1.55	-1.12537	0.269889	TAC-2
Trial60.skin.R1.55.R2.85.R3.69.P1.53	-0.474379	-1.5513	TAC-1
Trial60.skin.R1.91.R2.46.R3.56.P1.53	10.5027	-2.24224	Hair Shaft-cuticle.cortex
Trial60.skin.R1.55.R2.47.R3.21.P1.56	-1.33965	3.30424	TAC-2
Trial60.skin.R1.41.R2.15.R3.15.P1.54	-2.33438	2.09443	IRS
Trial60.skin.R1.92.R2.18.R3.21.P1.53	4.22815	-2.00565	Hair Shaft-cuticle.cortex
Trial60.skin.R1.64.R2.77.R3.03.P1.56	11.3959	-2.33369	Hair Shaft-cuticle.cortex
Trial60.skin.R1.64.R2.79.R3.27.P1.55	2.48914	-1.16865	TAC-2
Trial60.skin.R1.60.R2.69.R3.14.P1.54	7.64258	1.61419	TAC-1
Trial60.skin.R1.57.R2.11.R3.01.P1.54	7.53836	2.35387	Medulla
Trial60.skin.R1.89.R2.83.R3.36.P1.55	8.14616	3.19105	Medulla
Trial60.skin.R1.52.R2.82.R3.84.P1.54	-0.167512	-1.75429	TAC-1
Trial60.skin.R1.67.R2.09.R3.28.P1.55	11.914	-2.3427	Hair Shaft-cuticle.cortex
Trial60.skin.R1.78.R2.57.R3.76.P1.55	-1.86924	-1.2717	TAC-1
Trial60.skin.R1.65.R2.89.R3.62.P1.54	-1.35873	-0.491036	TAC-1
Trial60.skin.R1.29.R2.39.R3.08.P1.56	1.00478	-1.87129	TAC-1
Trial60.skin.R1.55.R2.50.R3.41.P1.55	1.51948	2.54509	TAC-1
Trial60.skin.R1.79.R2.95.R3.65.P1.54	10.1761	-2.41118	Hair Shaft-cuticle.cortex
Trial60.skin.R1.37.R2.40.R3.96.P1.54	-0.0896445	-2.8766	TAC-1
Trial60.skin.R1.67.R2.85.R3.52.P1.55	1.9955	-1.78021	TAC-1
Trial60.skin.R1.29.R2.25.R3.60.P1.55	-2.39487	0.703028	TAC-1
Trial60.skin.R1.12.R2.58.R3.13.P1.55	9.1111	-2.64227	Hair Shaft-cuticle.cortex
Trial60.skin.R1.31.R2.23.R3.80.P1.55	-2.15036	0.78399	TAC-1
Trial60.skin.R1.25.R2.18.R3.36.P1.53	7.3164	2.52832	Medulla
Trial60.skin.R1.22.R2.22.R3.35.P1.55	2.31148	-2.13044	TAC-1
Trial60.skin.R1.77.R2.49.R3.41.P1.54	-1.79636	1.90307	IRS
Trial60.skin.R1.25.R2.10.R3.06.P1.56	1.14177	2.7237	IRS
Trial60.skin.R1.31.R2.84.R3.88.P1.53	-2.53679	0.868633	IRS
Trial60.skin.R1.27.R2.27.R3.80.P1.54	1.73947	2.55067	Hair Shaft-cuticle.cortex
Trial60.skin.R1.56.R2.15.R3.67.P1.54	1.16846	2.66887	IRS
Trial60.skin.R1.39.R2.52.R3.77.P1.54	1.22199	-2.02506	TAC-1
Trial60.skin.R1.37.R2.35.R3.02.P1.56	-1.87277	2.6223	TAC-2
Trial60.skin.R1.95.R2.04.R3.30.P1.56	0.705468	-0.756397	Hair Shaft-cuticle.cortex
Trial60.skin.R1.41.R2.05.R3.39.P1.54	5.8651	-0.793598	TAC-1
Trial60.skin.R1.58.R2.73.R3.22.P1.53	-1.33344	0.58117	TAC-1
Trial60.skin.R1.65.R2.84.R3.37.P1.55	5.92284	-2.32746	TAC-1
Trial60.skin.R1.01.R2.11.R3.86.P1.56	-2.80201	0.967864	TAC-1
Trial60.skin.R1.81.R2.54.R3.04.P1.55	2.68938	-1.71108	TAC-2
Trial60.skin.R1.35.R2.87.R3.76.P1.55	11.4177	-2.40076	Hair Shaft-cuticle.cortex
Trial60.skin.R1.87.R2.60.R3.68.P1.56	1.88528	2.93977	Hair Shaft-cuticle.cortex
Trial60.skin.R1.61.R2.34.R3.29.P1.55	8.25717	2.62941	Medulla
Trial60.skin.R1.39.R2.68.R3.68.P1.53	5.5949	-2.05235	TAC-1
Trial60.skin.R1.32.R2.37.R3.76.P1.55	7.38175	2.45699	Medulla
Trial60.skin.R1.32.R2.93.R3.71.P1.53	-1.96979	2.1014	Medulla
Trial60.skin.R1.60.R2.55.R3.39.P1.56	-2.9129	1.31551	IRS
Trial60.skin.R1.25.R2.31.R3.85.P1.53	12.1465	-2.37053	Hair Shaft-cuticle.cortex
Trial60.skin.R1.59.R2.05.R3.51.P1.55	-1.88393	0.604368	TAC-1
Trial60.skin.R1.63.R2.34.R3.31.P1.56	-1.50998	2.23425	Medulla
Trial60.skin.R1.62.R2.18.R3.69.P1.56	0.525931	-1.61527	TAC-2
Trial60.skin.R1.14.R2.87.R3.81.P1.54	0.971497	2.76942	IRS
Trial60.skin.R1.67.R2.04.R3.04.P1.55	1.76981	2.19313	TAC-1
Trial60.skin.R1.55.R2.17.R3.47.P1.55	8.2168	3.04353	Medulla
Trial60.skin.R1.27.R2.15.R3.46.P1.55	-2.00317	-1.1084	TAC-1
Trial60.skin.R1.64.R2.07.R3.80.P1.54	7.364	1.92812	Medulla
Trial60.skin.R1.69.R2.26.R3.72.P1.56	-1.6485	-1.07195	TAC-1
Trial60.skin.R1.79.R2.60.R3.45.P1.55	1.65369	2.93792	TAC-2
Trial60.skin.R1.01.R2.60.R3.84.P1.53	4.82476	-2.00525	Hair Shaft-cuticle.cortex
Trial60.skin.R1.93.R2.42.R3.35.P1.56	1.54275	2.36127	TAC-1
Trial60.skin.R1.70.R2.10.R3.91.P1.56	8.69793	-2.43227	Hair Shaft-cuticle.cortex
Trial60.skin.R1.74.R2.76.R3.70.P1.56	-0.104972	-0.748222	TAC-1
Trial60.skin.R1.95.R2.32.R3.47.P1.56	4.9712	-1.91437	TAC-1
Trial60.skin.R1.52.R2.07.R3.28.P1.55	-0.0241968	-1.40648	TAC-1
Trial60.skin.R1.39.R2.81.R3.12.P1.55	-2.15042	1.64265	IRS
Trial60.skin.R1.40.R2.34.R3.22.P1.53	1.6076	2.51752	TAC-1
Trial60.skin.R1.77.R2.86.R3.15.P1.54	-0.296488	-0.172936	TAC-1
Trial60.skin.R1.76.R2.53.R3.43.P1.56	0.396531	-2.25808	TAC-1
Trial60.skin.R1.90.R2.23.R3.49.P1.55	-3.31141	1.40036	TAC-1
Trial60.skin.R1.69.R2.70.R3.11.P1.53	-0.309135	-1.194	TAC-1
Trial60.skin.R1.21.R2.60.R3.89.P1.56	1.06971	-1.25409	TAC-1
Trial60.skin.R1.88.R2.63.R3.61.P1.54	1.70778	2.27576	TAC-1
Trial60.skin.R1.93.R2.47.R3.67.P1.54	-2.18591	-0.655365	TAC-1
Trial60.skin.R1.37.R2.51.R3.15.P1.55	0.573	-1.75095	TAC-1
Trial60.skin.R1.01.R2.20.R3.02.P1.54	6.26171	-1.061	TAC-1
Trial60.skin.R1.58.R2.86.R3.12.P1.55	5.52136	-0.672661	TAC-1
Trial60.skin.R1.42.R2.91.R3.95.P1.55	-1.93751	2.01479	Medulla
Trial60.skin.R1.91.R2.14.R3.35.P1.53	2.45804	-2.45465	TAC-2
Trial60.skin.R1.09.R2.41.R3.90.P1.54	11.9928	-2.3745	Hair Shaft-cuticle.cortex
Trial60.skin.R1.50.R2.47.R3.35.P1.54	-2.68276	2.69319	TAC-1
Trial60.skin.R1.47.R2.66.R3.92.P1.55	2.29011	-2.14235	TAC-2
Trial60.skin.R1.89.R2.09.R3.15.P1.54	1.38553	1.96009	TAC-1
Trial60.skin.R1.70.R2.51.R3.55.P1.54	6.66739	1.17641	Hair Shaft-cuticle.cortex
Trial60.skin.R1.56.R2.89.R3.57.P1.55	10.1083	-2.44965	Hair Shaft-cuticle.cortex
Trial60.skin.R1.87.R2.96.R3.09.P1.56	5.11784	-1.50692	TAC-1
Trial60.skin.R1.14.R2.59.R3.32.P1.56	7.64873	3.27464	Medulla
Trial60.skin.R1.18.R2.79.R3.58.P1.54	6.59077	-2.07569	TAC-1
Trial60.skin.R1.61.R2.10.R3.44.P1.56	7.09818	2.88537	Medulla
Trial60.skin.R1.69.R2.46.R3.05.P1.55	-0.994771	-0.0635769	TAC-1
Trial60.skin.R1.25.R2.14.R3.29.P1.55	0.772203	2.74239	IRS
Trial60.skin.R1.62.R2.07.R3.05.P1.53	11.9214	-2.32727	Hair Shaft-cuticle.cortex
Trial60.skin.R1.70.R2.80.R3.68.P1.54	-1.6498	0.782592	IRS
Trial60.skin.R1.80.R2.23.R3.11.P1.54	7.44091	3.10958	Medulla
Trial60.skin.R1.45.R2.59.R3.33.P1.54	-0.331731	-1.22148	TAC-1
Trial60.skin.R1.26.R2.58.R3.17.P1.54	11.3977	-2.34435	Hair Shaft-cuticle.cortex
Trial60.skin.R1.76.R2.15.R3.20.P1.53	-1.06982	-1.40505	TAC-1
Trial60.skin.R1.46.R2.03.R3.39.P1.53	7.32308	2.60479	Medulla
Trial60.skin.R1.12.R2.57.R3.20.P1.53	10.333	-2.10173	Hair Shaft-cuticle.cortex
Trial60.skin.R1.72.R2.05.R3.63.P1.56	0.0536924	-2.18885	TAC-1
Trial60.skin.R1.68.R2.01.R3.49.P1.54	6.76703	-2.21572	Hair Shaft-cuticle.cortex
Trial60.skin.R1.03.R2.06.R3.37.P1.54	10.5908	-2.43964	Hair Shaft-cuticle.cortex
Trial60.skin.R1.48.R2.26.R3.26.P1.55	-1.07643	-0.546964	TAC-1
Trial60.skin.R1.85.R2.69.R3.36.P1.55	-1.82151	1.06454	IRS
Trial60.skin.R1.72.R2.42.R3.50.P1.55	-2.11215	0.598298	TAC-1
Trial60.skin.R1.18.R2.02.R3.49.P1.55	11.7365	-2.44068	Hair Shaft-cuticle.cortex
Trial60.skin.R1.03.R2.23.R3.90.P1.56	4.70872	-1.54106	TAC-1
Trial60.skin.R1.33.R2.19.R3.68.P1.55	-0.749943	-0.144324	TAC-1
Trial60.skin.R1.36.R2.27.R3.01.P1.54	2.49523	-2.34149	TAC-2
Trial60.skin.R1.84.R2.67.R3.91.P1.56	4.25525	-0.46772	Medulla
Trial60.skin.R1.12.R2.03.R3.18.P1.55	-1.95888	-0.874927	TAC-1
Trial60.skin.R1.64.R2.29.R3.02.P1.55	0.183147	-2.16356	TAC-1
Trial60.skin.R1.50.R2.56.R3.41.P1.56	-2.21786	2.69657	TAC-1
Trial60.skin.R1.83.R2.47.R3.47.P1.54	2.41279	-1.5904	TAC-1
Trial60.skin.R1.61.R2.58.R3.56.P1.54	10.9208	-2.32511	Hair Shaft-cuticle.cortex
Trial60.skin.R1.53.R2.40.R3.35.P1.55	8.75726	-2.20007	Hair Shaft-cuticle.cortex
Trial60.skin.R1.86.R2.12.R3.51.P1.55	-1.9333	-1.32143	TAC-1
Trial60.skin.R1.65.R2.43.R3.37.P1.55	-0.550392	-1.20228	TAC-1
Trial60.skin.R1.79.R2.29.R3.73.P1.55	-2.63938	0.973336	TAC-1
Trial60.skin.R1.04.R2.14.R3.61.P1.53	11.0299	-2.00885	Hair Shaft-cuticle.cortex
Trial60.skin.R1.74.R2.44.R3.37.P1.54	4.37427	-2.00464	TAC-1
Trial60.skin.R1.39.R2.13.R3.86.P1.53	9.91641	-2.15661	Hair Shaft-cuticle.cortex
Trial60.skin.R1.78.R2.73.R3.46.P1.54	-0.762348	-1.27743	TAC-1
Trial60.skin.R1.43.R2.14.R3.10.P1.53	-1.83404	-1.01977	TAC-1
Trial60.skin.R1.44.R2.08.R3.29.P1.54	-2.28806	3.14258	Medulla
Trial60.skin.R1.34.R2.18.R3.96.P1.54	-1.51803	-1.03744	TAC-1
Trial60.skin.R1.59.R2.44.R3.27.P1.54	4.48563	-1.48659	TAC-1
Trial60.skin.R1.35.R2.34.R3.12.P1.55	2.31698	-2.49118	TAC-2
Trial60.skin.R1.06.R2.38.R3.39.P1.54	-1.84657	3.40343	TAC-2
Trial60.skin.R1.94.R2.90.R3.83.P1.56	7.27954	1.37824	Medulla
Trial60.skin.R1.59.R2.78.R3.72.P1.54	-0.0770545	0.346673	TAC-1
Trial60.skin.R1.49.R2.68.R3.01.P1.54	-2.00576	1.77991	IRS
Trial60.skin.R1.44.R2.47.R3.17.P1.55	0.697855	-2.20303	TAC-1
Trial60.skin.R1.31.R2.58.R3.09.P1.55	0.139021	-1.647	TAC-2
Trial60.skin.R1.94.R2.07.R3.94.P1.55	-1.35855	0.133659	TAC-1
Trial60.skin.R1.57.R2.58.R3.86.P1.55	-2.05171	1.5179	IRS
Trial60.skin.R1.42.R2.18.R3.49.P1.54	7.49256	-1.98794	Hair Shaft-cuticle.cortex
Trial60.skin.R1.40.R2.60.R3.20.P1.56	-2.53403	3.02601	IRS
Trial60.skin.R1.25.R2.18.R3.36.P1.54	6.83757	1.91466	Medulla
Trial60.skin.R1.85.R2.59.R3.06.P1.55	4.57029	-1.4401	TAC-1
Trial60.skin.R1.81.R2.80.R3.09.P1.55	-1.07094	-3.9039	TAC-1
Trial60.skin.R1.89.R2.35.R3.59.P1.54	2.72893	-1.66413	TAC-1
Trial60.skin.R1.36.R2.69.R3.55.P1.55	-2.47009	0.691427	TAC-1
Trial60.skin.R1.44.R2.74.R3.06.P1.56	-2.73138	0.977602	IRS
Trial60.skin.R1.80.R2.63.R3.46.P1.54	1.24902	2.21504	TAC-1
Trial60.skin.R1.53.R2.33.R3.79.P1.55	-0.738619	-0.745204	TAC-1
Trial60.skin.R1.61.R2.30.R3.37.P1.55	12.1254	-2.26929	Hair Shaft-cuticle.cortex
Trial60.skin.R1.01.R2.47.R3.70.P1.55	5.25866	-1.5266	TAC-1
Trial60.skin.R1.59.R2.77.R3.58.P1.54	2.95653	-1.92841	TAC-1
Trial60.skin.R1.48.R2.68.R3.15.P1.56	6.97037	2.82906	Medulla
Trial60.skin.R1.15.R2.70.R3.66.P1.54	-0.790068	-0.42426	TAC-1
Trial60.skin.R1.83.R2.44.R3.50.P1.55	-2.48575	1.56498	IRS
Trial60.skin.R1.71.R2.82.R3.18.P1.54	-1.72773	2.56481	IRS
Trial60.skin.R1.03.R2.43.R3.72.P1.56	11.2513	-2.10239	Hair Shaft-cuticle.cortex
Trial60.skin.R1.72.R2.17.R3.72.P1.54	5.58319	-0.746217	TAC-1
Trial60.skin.R1.60.R2.30.R3.69.P1.54	-1.70938	-0.975562	TAC-1
Trial60.skin.R1.68.R2.19.R3.02.P1.55	1.85683	2.34919	Medulla
Trial60.skin.R1.90.R2.90.R3.72.P1.56	1.52533	2.92389	Medulla
Trial60.skin.R1.57.R2.74.R3.17.P1.53	8.92324	-2.12118	Hair Shaft-cuticle.cortex
Trial60.skin.R1.71.R2.19.R3.16.P1.53	1.35083	2.83452	TAC-2
Trial60.skin.R1.90.R2.41.R3.71.P1.56	-0.35519	-1.34202	TAC-1
Trial60.skin.R1.91.R2.34.R3.32.P1.55	2.20249	-2.01778	TAC-2
Trial60.skin.R1.63.R2.39.R3.74.P1.56	1.08031	2.15181	TAC-1
Trial60.skin.R1.94.R2.82.R3.17.P1.54	7.98985	3.21412	Medulla
Trial60.skin.R1.69.R2.67.R3.05.P1.53	7.54603	3.20137	Medulla
Trial60.skin.R1.53.R2.20.R3.18.P1.54	-1.32298	3.38922	IRS
Trial60.skin.R1.91.R2.20.R3.31.P1.55	0.669679	2.61126	Medulla
Trial60.skin.R1.15.R2.20.R3.32.P1.55	1.50688	2.55548	TAC-1
Trial60.skin.R1.60.R2.62.R3.67.P1.53	-1.94178	-1.16557	TAC-1
Trial60.skin.R1.37.R2.01.R3.66.P1.56	-0.442784	-1.27927	TAC-1
Trial60.skin.R1.50.R2.44.R3.41.P1.55	7.32242	1.68984	Medulla
Trial60.skin.R1.31.R2.28.R3.82.P1.53	6.0603	-1.57263	TAC-1
Trial60.skin.R1.75.R2.23.R3.83.P1.55	-1.4595	-1.06109	TAC-1
Trial60.skin.R1.06.R2.63.R3.67.P1.55	-1.92121	4.12606	TAC-1
Trial60.skin.R1.40.R2.23.R3.77.P1.54	-0.742804	-0.420805	TAC-1
Trial60.skin.R1.43.R2.86.R3.17.P1.54	9.39072	-2.69968	Hair Shaft-cuticle.cortex
Trial60.skin.R1.19.R2.76.R3.58.P1.55	-1.11101	-1.41665	TAC-1
Trial60.skin.R1.28.R2.38.R3.03.P1.56	11.8019	-2.28102	Hair Shaft-cuticle.cortex
Trial60.skin.R1.28.R2.84.R3.69.P1.54	1.68776	2.81996	TAC-1
Trial60.skin.R1.58.R2.52.R3.81.P1.53	-0.789815	-0.841196	TAC-1
Trial60.skin.R1.90.R2.26.R3.14.P1.56	-1.1614	3.89869	TAC-2
Trial60.skin.R1.90.R2.50.R3.15.P1.53	-1.63232	-1.15777	TAC-1
Trial60.skin.R1.30.R2.57.R3.08.P1.56	2.69992	-2.03432	Hair Shaft-cuticle.cortex
Trial60.skin.R1.44.R2.61.R3.16.P1.55	-0.0169014	-2.415	TAC-1
Trial60.skin.R1.87.R2.32.R3.84.P1.55	7.13582	2.65531	Medulla
Trial60.skin.R1.59.R2.69.R3.02.P1.55	-1.30852	2.40551	TAC-2
Trial60.skin.R1.73.R2.06.R3.28.P1.56	1.70948	3.06473	TAC-1
Trial60.skin.R1.46.R2.73.R3.79.P1.55	6.98383	2.78128	Medulla
Trial60.skin.R1.61.R2.10.R3.55.P1.55	2.03278	2.24451	TAC-1
Trial60.skin.R1.30.R2.48.R3.56.P1.55	5.66209	-2.11037	TAC-1
Trial60.skin.R1.88.R2.57.R3.01.P1.56	7.36669	1.63709	Medulla
Trial60.skin.R1.94.R2.33.R3.27.P1.55	2.35279	-2.27216	TAC-2
Trial60.skin.R1.37.R2.59.R3.04.P1.55	5.10118	-1.04756	TAC-1
Trial60.skin.R1.14.R2.76.R3.73.P1.54	-2.18957	0.391864	TAC-1
Trial60.skin.R1.28.R2.56.R3.36.P1.55	-0.699587	-1.03009	TAC-1
Trial60.skin.R1.54.R2.68.R3.40.P1.55	6.42713	-1.8206	Hair Shaft-cuticle.cortex
Trial60.skin.R1.10.R2.06.R3.38.P1.56	4.43992	-2.203	TAC-1
Trial60.skin.R1.89.R2.72.R3.29.P1.55	1.51925	2.47303	Hair Shaft-cuticle.cortex
Trial60.skin.R1.56.R2.92.R3.44.P1.54	-1.71325	3.95351	Medulla
Trial60.skin.R1.88.R2.71.R3.51.P1.55	7.20565	1.78442	Medulla
Trial60.skin.R1.36.R2.03.R3.33.P1.55	1.35327	2.19143	TAC-1
Trial60.skin.R1.56.R2.04.R3.20.P1.54	7.38205	2.61609	Medulla
Trial60.skin.R1.91.R2.77.R3.16.P1.55	-2.07928	0.74122	IRS
Trial60.skin.R1.43.R2.74.R3.21.P1.56	-1.78746	0.845737	IRS
Trial60.skin.R1.29.R2.16.R3.43.P1.55	7.06671	2.00901	Medulla
Trial60.skin.R1.91.R2.54.R3.81.P1.55	-1.56767	-0.688971	TAC-1
Trial60.skin.R1.62.R2.63.R3.06.P1.56	1.80457	3.03078	Hair Shaft-cuticle.cortex
Trial60.skin.R1.59.R2.69.R3.94.P1.55	-2.38377	1.45596	TAC-1
Trial60.skin.R1.37.R2.15.R3.28.P1.55	-2.09633	0.678417	IRS
Trial60.skin.R1.64.R2.72.R3.29.P1.54	-1.00233	-0.639491	TAC-1
Trial60.skin.R1.86.R2.53.R3.26.P1.54	1.05367	2.26564	TAC-1
Trial60.skin.R1.71.R2.68.R3.53.P1.54	10.5293	-2.29428	Hair Shaft-cuticle.cortex
Trial60.skin.R1.67.R2.41.R3.60.P1.53	6.81065	2.57258	Medulla
Trial60.skin.R1.42.R2.13.R3.05.P1.53	-0.152058	-1.28264	TAC-1
Trial60.skin.R1.74.R2.14.R3.31.P1.54	1.39518	2.36379	TAC-1
Trial60.skin.R1.80.R2.02.R3.63.P1.54	-0.997291	-0.709352	TAC-1
Trial60.skin.R1.49.R2.68.R3.17.P1.55	7.82323	-2.14203	Hair Shaft-cuticle.cortex
Trial60.skin.R1.75.R2.18.R3.47.P1.54	12.1603	-0.350407	Hair Shaft-cuticle.cortex
Trial60.skin.R1.37.R2.11.R3.61.P1.54	-2.67041	2.34985	TAC-1
Trial60.skin.R1.49.R2.90.R3.71.P1.55	-1.27398	3.9761	TAC-2
Trial60.skin.R1.90.R2.65.R3.63.P1.53	7.14293	-2.16743	Hair Shaft-cuticle.cortex
Trial60.skin.R1.82.R2.26.R3.61.P1.54	2.274	-2.22335	TAC-2
Trial60.skin.R1.67.R2.83.R3.32.P1.56	7.06918	-2.13225	TAC-1
Trial60.skin.R1.37.R2.66.R3.07.P1.53	-1.33046	-0.557615	TAC-1
Trial60.skin.R1.69.R2.03.R3.44.P1.53	3.04307	-1.63568	Hair Shaft-cuticle.cortex
Trial60.skin.R1.70.R2.24.R3.82.P1.54	-0.388514	-1.41869	TAC-1
Trial60.skin.R1.95.R2.88.R3.56.P1.54	-1.80884	1.92503	Medulla
Trial60.skin.R1.68.R2.24.R3.24.P1.55	0.257613	-1.7983	TAC-1
Trial60.skin.R1.19.R2.94.R3.23.P1.53	-2.00854	-1.22497	TAC-1
Trial60.skin.R1.60.R2.84.R3.70.P1.56	8.09703	3.26162	Medulla
Trial60.skin.R1.48.R2.27.R3.15.P1.54	-0.262132	-1.34911	TAC-1
Trial60.skin.R1.29.R2.93.R3.51.P1.55	9.4903	-2.18965	Hair Shaft-cuticle.cortex
Trial60.skin.R1.64.R2.61.R3.83.P1.53	3.63058	-1.74021	TAC-1
Trial60.skin.R1.45.R2.36.R3.84.P1.56	-2.77485	2.49544	IRS
Trial60.skin.R1.53.R2.48.R3.62.P1.53	-1.3102	3.17516	IRS
Trial60.skin.R1.16.R2.22.R3.51.P1.54	11.6714	-2.09338	Hair Shaft-cuticle.cortex
Trial60.skin.R1.78.R2.50.R3.27.P1.54	-0.311048	-2.09086	TAC-1
Trial60.skin.R1.89.R2.44.R3.09.P1.56	5.06991	-1.42451	TAC-1
Trial60.skin.R1.93.R2.03.R3.23.P1.55	2.45818	-2.43084	TAC-2
Trial60.skin.R1.26.R2.50.R3.04.P1.55	6.97134	2.34156	Medulla
Trial60.skin.R1.87.R2.66.R3.06.P1.53	-0.276274	-1.81444	TAC-1
Trial60.skin.R1.28.R2.90.R3.06.P1.55	1.21969	2.28452	TAC-1
Trial60.skin.R1.01.R2.73.R3.67.P1.55	-1.59848	2.80398	IRS
Trial60.skin.R1.60.R2.20.R3.29.P1.55	0.0255737	-0.725622	TAC-1
Trial60.skin.R1.76.R2.01.R3.49.P1.55	11.8513	-2.41667	Hair Shaft-cuticle.cortex
Trial60.skin.R1.24.R2.30.R3.44.P1.55	2.48927	-2.47822	TAC-2
Trial60.skin.R1.45.R2.73.R3.24.P1.54	5.36749	-1.15668	TAC-1
Trial60.skin.R1.65.R2.81.R3.44.P1.53	1.81863	2.36727	TAC-1
Trial60.skin.R1.51.R2.78.R3.88.P1.56	0.966339	-1.35524	TAC-2
Trial60.skin.R1.13.R2.59.R3.13.P1.53	-2.82311	1.45338	IRS
Trial60.skin.R1.96.R2.63.R3.17.P1.56	1.80302	2.55342	TAC-1
Trial60.skin.R1.10.R2.23.R3.26.P1.55	-1.20447	-0.81334	TAC-1
Trial60.skin.R1.75.R2.35.R3.45.P1.55	-0.808422	-1.02252	TAC-1
Trial60.skin.R1.83.R2.63.R3.84.P1.56	3.97528	-1.36276	Hair Shaft-cuticle.cortex
Trial60.skin.R1.20.R2.91.R3.73.P1.53	2.39866	-2.50384	TAC-2
Trial60.skin.R1.70.R2.18.R3.65.P1.53	-1.34067	-0.837939	TAC-1
Trial60.skin.R1.49.R2.11.R3.63.P1.56	5.85695	-0.965368	TAC-1
Trial60.skin.R1.72.R2.08.R3.09.P1.55	-1.18885	-1.32868	TAC-1
Trial60.skin.R1.48.R2.75.R3.68.P1.54	1.35155	1.80591	TAC-2
Trial60.skin.R1.50.R2.68.R3.33.P1.55	-0.274574	-1.34745	TAC-1
Trial60.skin.R1.87.R2.47.R3.68.P1.54	1.5227	2.01977	Hair Shaft-cuticle.cortex
Trial60.skin.R1.76.R2.64.R3.45.P1.53	7.2876	3.09794	Medulla
Trial60.skin.R1.37.R2.42.R3.80.P1.56	1.89244	-1.77288	TAC-1
Trial60.skin.R1.49.R2.30.R3.84.P1.54	10.2697	-1.97755	Hair Shaft-cuticle.cortex
Trial60.skin.R1.40.R2.78.R3.45.P1.55	0.64048	-1.58452	TAC-2
Trial60.skin.R1.85.R2.22.R3.41.P1.53	-0.201401	-0.613058	TAC-1
Trial60.skin.R1.69.R2.82.R3.45.P1.55	-1.68238	-1.33869	TAC-1
Trial60.skin.R1.42.R2.12.R3.85.P1.55	-2.11693	0.677684	IRS
Trial60.skin.R1.27.R2.23.R3.18.P1.54	12.118	-2.46637	Hair Shaft-cuticle.cortex
Trial60.skin.R1.01.R2.32.R3.95.P1.55	-1.88476	-1.10702	TAC-1
Trial60.skin.R1.95.R2.21.R3.45.P1.55	6.04272	-1.84214	TAC-1
Trial60.skin.R1.33.R2.94.R3.16.P1.56	2.01323	-2.75706	TAC-1
Trial60.skin.R1.47.R2.03.R3.13.P1.56	2.40251	-2.35299	TAC-2
Trial60.skin.R1.84.R2.36.R3.36.P1.54	1.47189	2.56633	TAC-1
Trial60.skin.R1.57.R2.47.R3.46.P1.54	9.04941	-2.61947	Hair Shaft-cuticle.cortex
Trial60.skin.R1.95.R2.30.R3.69.P1.53	-1.16939	-0.629473	TAC-1
Trial60.skin.R1.49.R2.52.R3.82.P1.53	2.20278	-1.96546	TAC-2
Trial60.skin.R1.08.R2.37.R3.64.P1.54	0.373692	-2.00881	TAC-1
Trial60.skin.R1.23.R2.88.R3.12.P1.54	-3.04083	3.1879	TAC-1
Trial60.skin.R1.73.R2.21.R3.45.P1.54	7.39754	1.82584	Medulla
Trial60.skin.R1.71.R2.14.R3.66.P1.54	2.08413	1.90218	TAC-1
Trial60.skin.R1.67.R2.79.R3.44.P1.56	7.50631	1.67441	Medulla
Trial60.skin.R1.33.R2.58.R3.09.P1.54	4.18235	-1.35082	Hair Shaft-cuticle.cortex
Trial60.skin.R1.44.R2.41.R3.22.P1.56	0.191238	-2.37747	TAC-1
Trial60.skin.R1.16.R2.50.R3.24.P1.55	-0.425101	-1.25419	TAC-2
Trial60.skin.R1.38.R2.93.R3.42.P1.55	-0.314557	-1.29857	TAC-1
Trial60.skin.R1.18.R2.81.R3.68.P1.56	-0.949574	3.53492	TAC-2
Trial60.skin.R1.60.R2.16.R3.87.P1.55	-1.28951	3.21871	TAC-1
Trial60.skin.R1.42.R2.87.R3.17.P1.54	-2.45787	1.15348	TAC-1
Trial60.skin.R1.59.R2.52.R3.29.P1.53	-1.11268	3.32487	TAC-2
Trial60.skin.R1.55.R2.39.R3.04.P1.54	7.35833	2.60358	Medulla
Trial60.skin.R1.70.R2.32.R3.37.P1.53	2.9747	-1.7606	TAC-2
Trial60.skin.R1.41.R2.07.R3.36.P1.54	11.5349	-2.08152	Hair Shaft-cuticle.cortex
Trial60.skin.R1.72.R2.07.R3.82.P1.53	-2.2884	3.34931	TAC-2
Trial60.skin.R1.90.R2.34.R3.73.P1.53	6.88775	2.36156	Medulla
Trial60.skin.R1.47.R2.34.R3.41.P1.55	-1.47359	2.28309	Medulla
Trial60.skin.R1.82.R2.20.R3.18.P1.55	0.433703	-1.16777	TAC-1
Trial60.skin.R1.92.R2.01.R3.35.P1.54	0.448425	-0.746501	Hair Shaft-cuticle.cortex
Trial60.skin.R1.83.R2.91.R3.33.P1.53	-0.394022	-1.91013	TAC-1
Trial60.skin.R1.70.R2.47.R3.06.P1.53	1.52579	2.27445	TAC-1
Trial60.skin.R1.55.R2.36.R3.56.P1.54	-1.81579	2.59216	IRS
Trial60.skin.R1.48.R2.68.R3.41.P1.55	-1.96292	-0.681621	TAC-1
Trial60.skin.R1.30.R2.55.R3.44.P1.54	5.64582	-1.50568	TAC-1
Trial60.skin.R1.12.R2.13.R3.17.P1.56	3.38842	-2.09827	TAC-1
Trial60.skin.R1.03.R2.35.R3.59.P1.54	1.93439	-1.36377	TAC-1
Trial60.skin.R1.56.R2.03.R3.49.P1.54	-2.17728	2.5392	IRS
Trial60.skin.R1.55.R2.03.R3.55.P1.55	-1.95743	1.489	IRS
Trial60.skin.R1.09.R2.50.R3.55.P1.54	-1.8253	2.36974	TAC-1
Trial60.skin.R1.42.R2.23.R3.59.P1.54	1.9496	2.38053	TAC-1
Trial60.skin.R1.54.R2.13.R3.09.P1.54	-0.968221	-0.661864	TAC-1
Trial60.skin.R1.31.R2.20.R3.29.P1.53	-1.06458	-0.647888	TAC-1
Trial60.skin.R1.49.R2.73.R3.20.P1.55	-1.56512	3.11636	TAC-2
Trial60.skin.R1.43.R2.34.R3.37.P1.55	7.31242	2.12285	Medulla
Trial60.skin.R1.49.R2.75.R3.43.P1.53	-2.05207	-0.90855	TAC-1
Trial60.skin.R1.84.R2.58.R3.59.P1.55	-0.916677	1.72479	TAC-1
Trial60.skin.R1.47.R2.88.R3.10.P1.54	-1.29208	1.83399	IRS
Trial60.skin.R1.14.R2.12.R3.95.P1.54	4.7788	-1.89829	TAC-1
Trial60.skin.R1.26.R2.71.R3.63.P1.53	-1.95174	1.26657	IRS
Trial60.skin.R1.33.R2.34.R3.68.P1.54	-1.65987	0.644279	TAC-1
Trial60.skin.R1.07.R2.56.R3.33.P1.56	1.55475	2.69476	TAC-2
Trial60.skin.R1.92.R2.75.R3.76.P1.55	2.5081	-2.43552	TAC-2
Trial60.skin.R1.91.R2.23.R3.33.P1.55	6.60808	1.19516	TAC-1
Trial60.skin.R1.19.R2.94.R3.09.P1.56	11.5914	-2.24199	Hair Shaft-cuticle.cortex
Trial60.skin.R1.38.R2.79.R3.68.P1.54	3.35932	-1.6485	TAC-1
Trial60.skin.R1.47.R2.07.R3.81.P1.56	11.0494	-2.25274	Hair Shaft-cuticle.cortex
Trial60.skin.R1.27.R2.10.R3.82.P1.54	-2.02164	2.53382	TAC-2
Trial60.skin.R1.39.R2.94.R3.02.P1.54	8.91704	-2.38872	Hair Shaft-cuticle.cortex
Trial60.skin.R1.09.R2.32.R3.62.P1.56	-1.91889	-0.46485	TAC-1
Trial60.skin.R1.36.R2.41.R3.29.P1.53	-1.73232	1.67923	IRS
Trial60.skin.R1.29.R2.03.R3.29.P1.56	1.00367	2.26215	TAC-1
Trial60.skin.R1.93.R2.10.R3.86.P1.56	3.43494	-0.923274	TAC-1
Trial60.skin.R1.65.R2.13.R3.84.P1.54	11.1684	-2.32322	Hair Shaft-cuticle.cortex
Trial60.skin.R1.06.R2.24.R3.20.P1.53	6.4672	-1.93151	TAC-1
Trial60.skin.R1.70.R2.50.R3.48.P1.55	6.27171	-0.840765	Medulla
Trial60.skin.R1.53.R2.73.R3.37.P1.55	0.390006	0.334113	TAC-1
Trial60.skin.R1.96.R2.63.R3.31.P1.56	-0.611458	-2.87479	TAC-1
Trial60.skin.R1.88.R2.44.R3.89.P1.54	-0.826976	-1.43301	TAC-1
Trial60.skin.R1.22.R2.78.R3.49.P1.54	-2.83021	1.09442	TAC-1
Trial60.skin.R1.57.R2.73.R3.02.P1.55	11.8887	-2.30934	Hair Shaft-cuticle.cortex
Trial60.skin.R1.59.R2.03.R3.06.P1.56	-1.7507	-1.01483	TAC-1
Trial60.skin.R1.70.R2.15.R3.79.P1.54	7.42468	1.81882	TAC-1
Trial60.skin.R1.63.R2.06.R3.50.P1.55	-2.33874	1.90421	Medulla
Trial60.skin.R1.23.R2.72.R3.32.P1.54	7.45198	2.53424	Medulla
Trial60.skin.R1.44.R2.83.R3.90.P1.55	9.36609	-2.5869	Hair Shaft-cuticle.cortex
Trial60.skin.R1.19.R2.12.R3.68.P1.55	-1.4661	-0.901044	TAC-1
Trial60.skin.R1.32.R2.80.R3.26.P1.55	6.08126	-1.12593	TAC-1
Trial60.skin.R1.65.R2.12.R3.36.P1.56	7.34119	2.17771	Medulla
Trial60.skin.R1.94.R2.52.R3.14.P1.55	1.37369	2.28928	TAC-1
Trial60.skin.R1.04.R2.56.R3.54.P1.55	12.2198	-0.389576	Hair Shaft-cuticle.cortex
Trial60.skin.R1.68.R2.92.R3.83.P1.56	7.31543	1.83786	Medulla
Trial60.skin.R1.50.R2.35.R3.32.P1.54	-1.22753	3.10599	TAC-2
Trial60.skin.R1.88.R2.15.R3.67.P1.54	-1.35078	-2.28393	TAC-1
Trial60.skin.R1.39.R2.81.R3.64.P1.53	1.07722	1.5437	TAC-1
Trial60.skin.R1.94.R2.63.R3.83.P1.56	-2.53902	0.755234	TAC-1
Trial60.skin.R1.86.R2.08.R3.73.P1.56	2.44626	-2.1788	TAC-2
Trial60.skin.R1.45.R2.88.R3.71.P1.54	1.68774	1.74488	TAC-1
Trial60.skin.R1.70.R2.45.R3.21.P1.53	-1.9614	2.07347	IRS
Trial60.skin.R1.29.R2.45.R3.72.P1.53	1.85115	2.25397	TAC-1
Trial60.skin.R1.58.R2.49.R3.23.P1.53	-1.80379	2.70281	IRS
Trial60.skin.R1.69.R2.59.R3.57.P1.55	0.156974	-1.80331	TAC-2
Trial60.skin.R1.33.R2.24.R3.47.P1.55	9.5131	-2.13589	Hair Shaft-cuticle.cortex
Trial60.skin.R1.39.R2.84.R3.89.P1.55	0.327558	-2.36923	TAC-1
Trial60.skin.R1.79.R2.56.R3.20.P1.55	-1.60911	2.86037	IRS
Trial60.skin.R1.88.R2.04.R3.55.P1.55	6.85731	2.53703	Medulla
Trial60.skin.R1.65.R2.14.R3.37.P1.53	-1.22166	-0.849762	TAC-1
Trial60.skin.R1.66.R2.42.R3.45.P1.55	1.34324	2.51991	TAC-1
Trial60.skin.R1.90.R2.34.R3.73.P1.56	1.54887	2.04782	TAC-1
Trial60.skin.R1.91.R2.89.R3.32.P1.56	-0.999035	3.50994	TAC-2
Trial60.skin.R1.44.R2.09.R3.01.P1.55	-0.490268	-1.29051	TAC-1
Trial60.skin.R1.46.R2.75.R3.11.P1.56	-1.94311	1.96881	IRS
Trial60.skin.R1.27.R2.67.R3.85.P1.54	-1.61122	-0.810332	TAC-1
Trial60.skin.R1.41.R2.79.R3.43.P1.55	-1.99245	3.22003	TAC-2
Trial60.skin.R1.62.R2.17.R3.01.P1.55	3.08815	-1.78929	Hair Shaft-cuticle.cortex
Trial60.skin.R1.08.R2.04.R3.73.P1.54	7.9899	3.32543	Medulla
Trial60.skin.R1.87.R2.69.R3.20.P1.53	5.53498	-2.6854	Hair Shaft-cuticle.cortex
Trial60.skin.R1.59.R2.16.R3.03.P1.54	1.47567	2.24214	Hair Shaft-cuticle.cortex
Trial60.skin.R1.28.R2.51.R3.37.P1.53	6.96828	1.25134	Medulla
Trial60.skin.R1.57.R2.33.R3.94.P1.54	-1.06964	3.48291	TAC-2
Trial60.skin.R1.53.R2.46.R3.69.P1.55	-2.34097	3.19207	TAC-2
Trial60.skin.R1.59.R2.27.R3.39.P1.55	1.48565	2.75735	TAC-1
Trial60.skin.R1.64.R2.70.R3.96.P1.55	-2.43594	3.271	TAC-1
Trial60.skin.R1.15.R2.15.R3.20.P1.53	-1.93322	1.9991	Medulla
Trial60.skin.R1.38.R2.74.R3.43.P1.56	1.1314	2.28451	IRS
Trial60.skin.R1.64.R2.37.R3.23.P1.55	-2.09821	2.15624	IRS
Trial60.skin.R1.74.R2.47.R3.73.P1.56	-1.36358	3.44089	TAC-2
Trial60.skin.R1.62.R2.77.R3.45.P1.54	-2.04776	4.17661	TAC-2
Trial60.skin.R1.93.R2.89.R3.03.P1.53	-0.813459	-0.958215	TAC-1
Trial60.skin.R1.75.R2.17.R3.69.P1.56	7.25588	2.17705	Medulla
Trial60.skin.R1.85.R2.02.R3.17.P1.56	-2.13849	2.91286	IRS
Trial60.skin.R1.58.R2.71.R3.33.P1.53	-2.28051	0.744446	TAC-1
Trial60.skin.R1.70.R2.20.R3.71.P1.55	1.03396	2.89535	Medulla
Trial60.skin.R1.72.R2.10.R3.63.P1.55	-0.0244033	-1.33422	TAC-1
Trial60.skin.R1.07.R2.48.R3.74.P1.53	-0.949544	3.62839	TAC-2
Trial60.skin.R1.76.R2.39.R3.72.P1.54	-1.27214	3.36787	TAC-2
Trial60.skin.R1.43.R2.90.R3.73.P1.54	2.67598	-1.83586	TAC-2
Trial60.skin.R1.87.R2.73.R3.03.P1.55	7.32169	1.89026	Medulla
Trial60.skin.R1.90.R2.93.R3.64.P1.54	2.26681	-2.31904	TAC-2
Trial60.skin.R1.14.R2.82.R3.17.P1.54	-2.6997	1.4161	TAC-1
Trial60.skin.R1.43.R2.47.R3.08.P1.54	-1.4304	3.09279	IRS
Trial60.skin.R1.57.R2.05.R3.42.P1.53	-2.3682	1.90114	IRS
Trial60.skin.R1.89.R2.63.R3.80.P1.54	-2.37292	0.691166	TAC-1
Trial60.skin.R1.74.R2.59.R3.48.P1.55	3.96678	-0.671022	TAC-1
Trial60.skin.R1.91.R2.92.R3.41.P1.54	-2.04858	-0.170758	TAC-1
Trial60.skin.R1.50.R2.60.R3.80.P1.53	-1.55074	0.771114	IRS
Trial60.skin.R1.26.R2.35.R3.20.P1.53	-0.844842	-1.48095	TAC-1
Trial60.skin.R1.89.R2.09.R3.46.P1.54	1.11785	2.10492	TAC-1
Trial60.skin.R1.75.R2.30.R3.81.P1.54	-1.59935	-1.24686	TAC-1
Trial60.skin.R1.44.R2.73.R3.35.P1.56	6.5764	-2.50027	Hair Shaft-cuticle.cortex
Trial60.skin.R1.22.R2.83.R3.39.P1.53	7.52541	2.33009	Medulla
Trial60.skin.R1.31.R2.54.R3.38.P1.56	3.26269	-1.66794	TAC-1
Trial60.skin.R1.25.R2.06.R3.33.P1.55	1.0132	1.99262	TAC-1
Trial60.skin.R1.07.R2.07.R3.40.P1.54	6.45832	-2.14685	TAC-1
Trial60.skin.R1.34.R2.22.R3.45.P1.53	-2.75993	1.04558	TAC-1
Trial60.skin.R1.05.R2.28.R3.77.P1.55	1.57494	2.20607	TAC-1
Trial60.skin.R1.72.R2.62.R3.94.P1.55	-1.87649	-0.961335	TAC-1
Trial60.skin.R1.20.R2.31.R3.55.P1.55	-1.51592	3.3177	TAC-2
Trial60.skin.R1.84.R2.93.R3.12.P1.55	1.55647	2.62949	TAC-2
Trial60.skin.R1.91.R2.48.R3.21.P1.53	3.07663	-1.72102	TAC-1
Trial60.skin.R1.37.R2.23.R3.85.P1.53	12.1328	-2.45074	Hair Shaft-cuticle.cortex
Trial60.skin.R1.71.R2.28.R3.40.P1.56	-1.42063	-0.724032	TAC-1
Trial60.skin.R1.44.R2.14.R3.18.P1.56	3.25077	-1.79632	TAC-1
Trial60.skin.R1.43.R2.52.R3.92.P1.54	-1.30111	-0.559538	TAC-1
Trial60.skin.R1.32.R2.52.R3.77.P1.55	4.68114	-1.4338	TAC-1
Trial60.skin.R1.03.R2.71.R3.80.P1.54	7.84016	3.3331	Medulla
Trial60.skin.R1.17.R2.88.R3.18.P1.55	3.9631	-1.84044	TAC-2
Trial60.skin.R1.60.R2.67.R3.50.P1.55	-2.93164	0.928517	TAC-1
Trial60.skin.R1.76.R2.96.R3.11.P1.56	-1.23165	-0.979362	TAC-1
Trial60.skin.R1.20.R2.07.R3.37.P1.54	1.71554	1.60964	TAC-1
Trial60.skin.R1.92.R2.41.R3.14.P1.56	-0.164464	-1.29605	TAC-1
Trial60.skin.R1.63.R2.51.R3.25.P1.54	-1.80858	2.81183	TAC-2
Trial60.skin.R1.28.R2.15.R3.40.P1.54	1.02994	2.25583	TAC-1
Trial60.skin.R1.90.R2.64.R3.94.P1.55	-1.24154	3.06639	TAC-2
Trial60.skin.R1.47.R2.73.R3.44.P1.53	1.97141	-1.78459	TAC-2
Trial60.skin.R1.73.R2.57.R3.22.P1.54	-2.56273	0.733935	IRS
Trial60.skin.R1.50.R2.03.R3.83.P1.54	1.36439	2.42362	TAC-1
Trial60.skin.R1.07.R2.02.R3.06.P1.53	11.8826	-2.39409	Hair Shaft-cuticle.cortex
Trial60.skin.R1.95.R2.24.R3.69.P1.55	10.4859	-1.95667	Hair Shaft-cuticle.cortex
Trial60.skin.R1.02.R2.59.R3.86.P1.53	6.82297	-2.01921	Hair Shaft-cuticle.cortex
Trial60.skin.R1.83.R2.84.R3.21.P1.53	1.82846	2.55243	Medulla
Trial60.skin.R1.23.R2.51.R3.04.P1.54	-1.79017	1.94101	IRS
Trial60.skin.R1.58.R2.10.R3.45.P1.54	0.0972903	-2.69053	TAC-1
Trial60.skin.R1.41.R2.56.R3.16.P1.53	7.399	1.90567	Medulla
Trial60.skin.R1.43.R2.24.R3.71.P1.55	-2.12135	0.651231	TAC-1
Trial60.skin.R1.76.R2.84.R3.70.P1.56	12.2451	-0.380719	Hair Shaft-cuticle.cortex
Trial60.skin.R1.45.R2.61.R3.80.P1.53	6.95225	-1.94465	TAC-1
Trial60.skin.R1.88.R2.03.R3.65.P1.55	0.813924	2.0554	TAC-1
Trial60.skin.R1.57.R2.61.R3.36.P1.53	7.21552	1.84363	Medulla
Trial60.skin.R1.89.R2.68.R3.01.P1.56	2.44151	-1.76457	TAC-1
Trial60.skin.R1.67.R2.66.R3.68.P1.55	7.30568	2.09397	Medulla
Trial60.skin.R1.54.R2.42.R3.15.P1.55	1.09512	2.61666	TAC-1
Trial60.skin.R1.53.R2.50.R3.56.P1.54	-1.77913	2.9438	IRS
Trial60.skin.R1.91.R2.54.R3.14.P1.54	1.03603	2.15118	TAC-1
Trial60.skin.R1.67.R2.22.R3.65.P1.55	-0.495185	-0.420588	Hair Shaft-cuticle.cortex
Trial60.skin.R1.63.R2.60.R3.64.P1.55	-1.93565	2.89645	TAC-2
Trial60.skin.R1.16.R2.44.R3.13.P1.55	7.49221	1.83655	Medulla
Trial60.skin.R1.59.R2.62.R3.22.P1.55	-3.07439	2.6632	TAC-1
Trial60.skin.R1.27.R2.43.R3.60.P1.54	7.38165	1.54438	TAC-1
Trial60.skin.R1.30.R2.96.R3.38.P1.54	-0.953087	-0.771421	TAC-1
Trial60.skin.R1.53.R2.01.R3.21.P1.56	-1.81553	1.05837	IRS
Trial60.skin.R1.16.R2.42.R3.09.P1.53	7.43596	1.7346	Medulla
Trial60.skin.R1.37.R2.72.R3.37.P1.55	2.18167	2.43011	Medulla
Trial60.skin.R1.28.R2.94.R3.91.P1.55	-1.08618	-1.12313	TAC-1
Trial60.skin.R1.61.R2.77.R3.52.P1.55	-1.93682	1.29804	IRS
Trial60.skin.R1.40.R2.14.R3.29.P1.55	5.29096	-1.67866	TAC-1
Trial60.skin.R1.59.R2.66.R3.14.P1.56	5.77301	-0.882147	TAC-1
Trial60.skin.R1.80.R2.03.R3.14.P1.56	3.29168	-1.49949	TAC-1
Trial60.skin.R1.04.R2.80.R3.18.P1.55	7.70456	1.33579	TAC-1
Trial60.skin.R1.62.R2.19.R3.20.P1.53	8.94926	-2.48205	Hair Shaft-cuticle.cortex
Trial60.skin.R1.31.R2.71.R3.61.P1.54	-1.4837	-0.665888	TAC-1
Trial60.skin.R1.66.R2.23.R3.28.P1.55	0.71357	2.03059	TAC-1
Trial60.skin.R1.81.R2.57.R3.29.P1.56	1.24797	3.03318	TAC-2
Trial60.skin.R1.30.R2.79.R3.06.P1.56	7.42236	2.38268	Medulla
Trial60.skin.R1.31.R2.90.R3.32.P1.56	-2.3177	1.69145	IRS
Trial60.skin.R1.21.R2.63.R3.72.P1.54	0.926071	-1.83388	TAC-1
Trial60.skin.R1.04.R2.67.R3.27.P1.55	4.15406	-1.51115	TAC-1
Trial60.skin.R1.56.R2.68.R3.02.P1.54	0.194197	-2.07424	TAC-1
Trial60.skin.R1.27.R2.94.R3.66.P1.55	-0.778512	-0.819723	TAC-1
Trial60.skin.R1.67.R2.61.R3.27.P1.55	-2.53929	0.819138	TAC-1
Trial60.skin.R1.51.R2.75.R3.11.P1.56	-1.38331	3.32276	IRS
Trial60.skin.R1.66.R2.11.R3.64.P1.53	-2.45418	2.52349	IRS
Trial60.skin.R1.45.R2.43.R3.20.P1.53	11.4758	-2.38976	Hair Shaft-cuticle.cortex
Trial60.skin.R1.17.R2.09.R3.86.P1.53	-1.82416	-0.868882	TAC-1
Trial60.skin.R1.45.R2.89.R3.63.P1.55	0.0708001	-1.65444	TAC-2
Trial60.skin.R1.14.R2.66.R3.86.P1.54	-1.58725	-1.32598	TAC-1
Trial60.skin.R1.72.R2.73.R3.41.P1.54	1.79185	-2.208	TAC-2
Trial60.skin.R1.48.R2.67.R3.04.P1.55	1.21348	-0.469028	TAC-1
Trial60.skin.R1.28.R2.44.R3.36.P1.53	-0.732816	-1.98803	TAC-1
Trial60.skin.R1.42.R2.63.R3.71.P1.55	-2.72235	2.12881	TAC-1
Trial60.skin.R1.55.R2.05.R3.72.P1.53	1.6296	2.77264	Hair Shaft-cuticle.cortex
Trial60.skin.R1.70.R2.72.R3.44.P1.53	2.4983	-1.26553	TAC-1
Trial60.skin.R1.53.R2.44.R3.63.P1.55	5.6654	-1.1463	TAC-1
Trial60.skin.R1.37.R2.89.R3.40.P1.54	5.20881	-0.796024	TAC-1
Trial60.skin.R1.54.R2.52.R3.77.P1.54	11.9679	-2.30391	Hair Shaft-cuticle.cortex
Trial60.skin.R1.15.R2.23.R3.50.P1.55	-1.42825	3.2014	TAC-2
Trial60.skin.R1.11.R2.89.R3.74.P1.56	-1.13037	3.15297	TAC-2
Trial60.skin.R1.31.R2.16.R3.33.P1.55	6.57264	0.523764	Medulla
Trial60.skin.R1.54.R2.55.R3.76.P1.55	8.01311	2.02824	TAC-1
Trial60.skin.R1.76.R2.56.R3.08.P1.54	1.63347	2.57881	TAC-1
Trial60.skin.R1.06.R2.44.R3.69.P1.56	-1.88936	-0.949862	TAC-1
Trial60.skin.R1.91.R2.32.R3.68.P1.55	1.12968	3.08055	Medulla
Trial60.skin.R1.08.R2.13.R3.74.P1.53	-1.24831	4.49779	Hair Shaft-cuticle.cortex
Trial60.skin.R1.64.R2.33.R3.44.P1.53	7.36887	1.57729	Medulla
Trial60.skin.R1.75.R2.75.R3.35.P1.55	1.60797	2.0424	Medulla
Trial60.skin.R1.47.R2.52.R3.64.P1.54	-1.30607	-1.01436	TAC-1
Trial60.skin.R1.60.R2.66.R3.66.P1.55	-0.90269	-0.101401	TAC-1
Trial60.skin.R1.59.R2.74.R3.30.P1.55	-1.04621	-0.562481	TAC-1
Trial60.skin.R1.74.R2.70.R3.23.P1.53	-1.78029	-1.35596	TAC-1
Trial60.skin.R1.95.R2.51.R3.44.P1.54	-1.79728	1.47673	IRS
Trial60.skin.R1.89.R2.25.R3.85.P1.53	-2.03877	1.97523	Medulla
Trial60.skin.R1.82.R2.15.R3.58.P1.55	6.80273	2.04305	Medulla
Trial60.skin.R1.53.R2.95.R3.03.P1.55	-1.26081	0.0973961	TAC-1
Trial60.skin.R1.68.R2.22.R3.29.P1.55	-1.69278	2.66519	IRS
Trial60.skin.R1.39.R2.28.R3.16.P1.55	2.57908	-2.04527	TAC-1
Trial60.skin.R1.54.R2.54.R3.01.P1.54	1.01201	2.23628	TAC-1
Trial60.skin.R1.04.R2.39.R3.39.P1.54	-2.66424	0.732937	TAC-1
Trial60.skin.R1.19.R2.75.R3.33.P1.54	7.30125	2.12035	Medulla
Trial60.skin.R1.83.R2.29.R3.63.P1.54	0.770997	2.0646	IRS
Trial60.skin.R1.42.R2.56.R3.85.P1.55	-2.84284	1.38274	TAC-1
Trial60.skin.R1.54.R2.35.R3.73.P1.54	6.7856	1.60276	Medulla
Trial60.skin.R1.25.R2.53.R3.30.P1.56	1.78713	2.86353	TAC-1
Trial60.skin.R1.76.R2.04.R3.67.P1.54	-0.48118	-2.33646	TAC-1
Trial60.skin.R1.76.R2.71.R3.40.P1.53	1.24521	2.67578	IRS
Trial60.skin.R1.68.R2.51.R3.30.P1.54	-0.296866	-1.39996	TAC-1
Trial60.skin.R1.36.R2.55.R3.41.P1.55	-1.61186	0.934796	IRS
Trial60.skin.R1.87.R2.57.R3.64.P1.56	1.2962	2.63947	TAC-2
Trial60.skin.R1.02.R2.17.R3.41.P1.56	0.141833	-2.40118	TAC-1
Trial60.skin.R1.87.R2.05.R3.90.P1.54	8.96171	-2.64583	Hair Shaft-cuticle.cortex
Trial60.skin.R1.92.R2.33.R3.33.P1.55	0.676383	-1.61053	TAC-2
Trial60.skin.R1.54.R2.27.R3.36.P1.53	2.6725	-1.81924	TAC-2
Trial60.skin.R1.07.R2.87.R3.20.P1.56	-1.20683	-1.65746	TAC-1
Trial60.skin.R1.74.R2.27.R3.10.P1.53	12.0983	-2.43558	Hair Shaft-cuticle.cortex
Trial60.skin.R1.07.R2.39.R3.23.P1.54	-1.3685	-1.24463	TAC-1
Trial60.skin.R1.74.R2.66.R3.29.P1.54	7.98305	3.41409	Medulla
Trial60.skin.R1.65.R2.50.R3.37.P1.53	-1.08086	3.75818	TAC-2
Trial60.skin.R1.54.R2.23.R3.44.P1.53	-1.8437	2.33639	IRS
Trial60.skin.R1.12.R2.01.R3.21.P1.53	-1.92244	-0.628994	TAC-1
Trial60.skin.R1.75.R2.60.R3.38.P1.54	7.73294	-2.24697	Hair Shaft-cuticle.cortex
Trial60.skin.R1.86.R2.83.R3.84.P1.53	-2.66541	1.25765	IRS
Trial60.skin.R1.54.R2.63.R3.56.P1.54	-1.79991	1.76515	IRS
Trial60.skin.R1.62.R2.53.R3.88.P1.54	11.9018	-2.41868	Hair Shaft-cuticle.cortex
Trial60.skin.R1.88.R2.17.R3.60.P1.54	-2.16825	1.71355	IRS
Trial60.skin.R1.59.R2.77.R3.12.P1.55	5.02386	-2.33828	Hair Shaft-cuticle.cortex
Trial60.skin.R1.36.R2.94.R3.16.P1.55	3.55401	-1.66578	TAC-1
Trial60.skin.R1.90.R2.39.R3.52.P1.55	4.55734	-1.01795	TAC-1
Trial60.skin.R1.94.R2.13.R3.60.P1.53	0.12971	-2.17698	Hair Shaft-cuticle.cortex
Trial60.skin.R1.76.R2.89.R3.92.P1.54	-1.61657	2.71629	Medulla
Trial60.skin.R1.28.R2.24.R3.89.P1.56	-2.19734	1.01527	TAC-1
Trial60.skin.R1.37.R2.06.R3.48.P1.54	6.89217	2.59594	Medulla
Trial60.skin.R1.71.R2.70.R3.42.P1.54	-1.37434	2.43067	TAC-2
Trial60.skin.R1.33.R2.53.R3.63.P1.54	11.9704	-0.0480427	TAC-1
Trial60.skin.R1.61.R2.05.R3.96.P1.55	-0.907921	-0.841607	TAC-1
Trial60.skin.R1.09.R2.03.R3.10.P1.56	4.48371	-1.50361	TAC-1
Trial60.skin.R1.54.R2.94.R3.49.P1.54	-2.49306	0.70376	TAC-1
Trial60.skin.R1.60.R2.07.R3.14.P1.55	1.40059	2.2516	TAC-1
Trial60.skin.R1.40.R2.77.R3.52.P1.54	-1.32465	-0.716261	TAC-1
Trial60.skin.R1.44.R2.41.R3.89.P1.54	-0.93136	-0.602773	TAC-1
Trial60.skin.R1.85.R2.45.R3.56.P1.55	5.08072	-1.3227	TAC-1
Trial60.skin.R1.40.R2.26.R3.58.P1.55	6.82666	2.6098	Medulla
Trial60.skin.R1.07.R2.01.R3.08.P1.56	2.56313	-1.785	TAC-1
Trial60.skin.R1.63.R2.80.R3.71.P1.54	1.77363	2.31931	TAC-1
Trial60.skin.R1.39.R2.64.R3.17.P1.55	1.56188	2.9414	TAC-1
Trial60.skin.R1.46.R2.06.R3.53.P1.54	-1.94245	3.30553	TAC-2
Trial60.skin.R1.90.R2.64.R3.60.P1.53	7.28101	1.52068	Medulla
Trial60.skin.R1.77.R2.52.R3.61.P1.55	11.4653	-2.34739	Hair Shaft-cuticle.cortex
Trial60.skin.R1.56.R2.03.R3.03.P1.53	7.40389	3.09064	Medulla
Trial60.skin.R1.34.R2.91.R3.37.P1.56	-1.4431	2.96963	Medulla
Trial60.skin.R1.32.R2.73.R3.02.P1.53	10.427	-2.24131	Hair Shaft-cuticle.cortex
Trial60.skin.R1.30.R2.24.R3.86.P1.55	2.34931	-2.1755	TAC-2
Trial60.skin.R1.28.R2.17.R3.08.P1.54	7.43034	2.37336	Medulla
Trial60.skin.R1.58.R2.50.R3.96.P1.54	11.4833	-2.14401	Hair Shaft-cuticle.cortex
Trial60.skin.R1.31.R2.27.R3.05.P1.56	-1.53001	3.39449	TAC-2
Trial60.skin.R1.27.R2.76.R3.85.P1.53	-0.840492	0.410479	TAC-1
Trial60.skin.R1.54.R2.95.R3.63.P1.53	11.3675	-2.33571	Hair Shaft-cuticle.cortex
Trial60.skin.R1.61.R2.51.R3.30.P1.53	7.713	3.448	Medulla
Trial60.skin.R1.48.R2.49.R3.04.P1.54	-1.94013	-0.518553	TAC-1
Trial60.skin.R1.61.R2.04.R3.70.P1.54	-0.300694	-2.02388	TAC-1
Trial60.skin.R1.53.R2.12.R3.11.P1.53	5.36335	-0.844323	Medulla
Trial60.skin.R1.27.R2.05.R3.44.P1.56	7.34013	2.01076	Medulla
Trial60.skin.R1.61.R2.34.R3.83.P1.53	3.53236	-1.63589	TAC-1
Trial60.skin.R1.30.R2.68.R3.61.P1.54	-1.50409	-1.53953	TAC-1
Trial60.skin.R1.74.R2.10.R3.60.P1.56	-2.24656	0.573527	TAC-1
Trial60.skin.R1.94.R2.06.R3.05.P1.56	2.66268	-2.31376	TAC-2
Trial60.skin.R1.74.R2.37.R3.62.P1.56	-2.62056	0.516496	TAC-1
Trial60.skin.R1.39.R2.33.R3.72.P1.55	3.26212	-1.6097	TAC-1
Trial60.skin.R1.56.R2.03.R3.05.P1.54	-0.448495	-2.87932	TAC-1
Trial60.skin.R1.70.R2.09.R3.74.P1.56	-0.565074	-1.13091	TAC-1
Trial60.skin.R1.82.R2.75.R3.22.P1.56	0.84816	2.82365	Medulla
Trial60.skin.R1.09.R2.96.R3.15.P1.53	3.14876	-2.1012	TAC-1
Trial60.skin.R1.66.R2.42.R3.11.P1.53	-2.04523	2.09857	IRS
Trial60.skin.R1.49.R2.65.R3.14.P1.56	4.13107	-1.79319	Hair Shaft-cuticle.cortex
Trial60.skin.R1.60.R2.24.R3.95.P1.54	-1.79645	-1.13188	TAC-1
Trial60.skin.R1.72.R2.45.R3.88.P1.56	7.35724	1.85419	Medulla
Trial60.skin.R1.42.R2.92.R3.38.P1.55	-0.277995	-0.219654	TAC-2
Trial60.skin.R1.32.R2.32.R3.55.P1.54	-1.5952	1.47299	TAC-1
Trial60.skin.R1.58.R2.53.R3.64.P1.55	7.46712	1.65077	Medulla
Trial60.skin.R1.32.R2.14.R3.36.P1.54	-1.3035	3.37415	TAC-2
Trial60.skin.R1.05.R2.28.R3.14.P1.56	-1.93697	-1.04859	TAC-1
Trial60.skin.R1.93.R2.35.R3.01.P1.54	-1.54905	-0.783341	TAC-1
Trial60.skin.R1.29.R2.67.R3.22.P1.56	1.62216	2.26782	TAC-2
Trial60.skin.R1.73.R2.56.R3.71.P1.55	1.19631	2.46165	TAC-1
Trial60.skin.R1.62.R2.85.R3.68.P1.55	5.65619	-1.42119	TAC-1
Trial60.skin.R1.90.R2.77.R3.66.P1.54	-2.47313	1.24656	TAC-1
Trial60.skin.R1.91.R2.28.R3.83.P1.53	8.69755	-2.49121	Hair Shaft-cuticle.cortex
Trial60.skin.R1.30.R2.07.R3.62.P1.55	-2.05115	1.94156	IRS
Trial60.skin.R1.49.R2.22.R3.14.P1.54	1.77394	2.42529	TAC-2
Trial60.skin.R1.85.R2.47.R3.01.P1.56	9.97873	-2.34458	Hair Shaft-cuticle.cortex
Trial60.skin.R1.41.R2.42.R3.89.P1.56	3.94644	-1.6826	TAC-2
Trial60.skin.R1.53.R2.56.R3.73.P1.54	-1.61983	3.72728	IRS
Trial60.skin.R1.05.R2.74.R3.82.P1.55	7.90999	-1.19435	Hair Shaft-cuticle.cortex
Trial60.skin.R1.17.R2.39.R3.66.P1.54	8.66662	-1.62399	Hair Shaft-cuticle.cortex
Trial60.skin.R1.60.R2.14.R3.80.P1.54	-1.63439	-1.25658	TAC-1
Trial60.skin.R1.44.R2.79.R3.08.P1.53	2.31961	-2.08428	TAC-2
Trial60.skin.R1.74.R2.28.R3.33.P1.54	-0.931163	-0.431615	TAC-1
Trial60.skin.R1.92.R2.17.R3.20.P1.56	3.12621	-1.72574	TAC-1
Trial60.skin.R1.70.R2.28.R3.55.P1.54	0.200281	-1.62201	TAC-1
Trial60.skin.R1.06.R2.18.R3.86.P1.54	2.59908	-2.37337	TAC-2
Trial60.skin.R1.73.R2.18.R3.60.P1.56	11.7382	-1.89578	Hair Shaft-cuticle.cortex
Trial60.skin.R1.75.R2.35.R3.62.P1.55	-1.14404	0.113242	TAC-1
Trial60.skin.R1.69.R2.27.R3.09.P1.56	-2.26783	0.7579	TAC-1
Trial60.skin.R1.57.R2.32.R3.89.P1.56	11.9237	-2.4391	Hair Shaft-cuticle.cortex
Trial60.skin.R1.81.R2.32.R3.80.P1.53	2.41187	-2.33558	TAC-2
Trial60.skin.R1.96.R2.85.R3.55.P1.54	-1.82658	-0.992369	TAC-1
Trial60.skin.R1.74.R2.32.R3.08.P1.53	2.76638	-0.733299	TAC-2
Trial60.skin.R1.77.R2.94.R3.65.P1.53	7.29729	1.8023	Medulla
Trial60.skin.R1.15.R2.46.R3.96.P1.54	-2.20622	-0.148332	TAC-1
Trial60.skin.R1.94.R2.78.R3.22.P1.54	3.25068	-1.69031	TAC-2
Trial60.skin.R1.64.R2.62.R3.20.P1.56	8.43913	-2.64781	Hair Shaft-cuticle.cortex
Trial60.skin.R1.71.R2.71.R3.17.P1.55	-1.86487	-0.898835	TAC-1
Trial60.skin.R1.35.R2.26.R3.84.P1.54	-1.27711	-1.58182	TAC-1
Trial60.skin.R1.19.R2.78.R3.09.P1.53	-1.4421	3.18598	IRS
Trial60.skin.R1.59.R2.87.R3.22.P1.53	9.17249	-1.64523	Hair Shaft-cuticle.cortex
Trial60.skin.R1.58.R2.23.R3.29.P1.55	-0.974336	-0.543634	TAC-1
Trial60.skin.R1.88.R2.18.R3.44.P1.54	0.498889	-1.85559	TAC-2
Trial60.skin.R1.04.R2.36.R3.08.P1.55	-2.01196	1.98367	IRS
Trial60.skin.R1.47.R2.37.R3.13.P1.53	2.02592	-1.82815	TAC-2
Trial60.skin.R1.50.R2.47.R3.71.P1.53	-1.93325	2.95027	IRS
Trial60.skin.R1.41.R2.25.R3.73.P1.55	9.26487	-2.64769	Hair Shaft-cuticle.cortex
Trial60.skin.R1.17.R2.20.R3.88.P1.55	1.56365	2.06211	TAC-1
Trial60.skin.R1.52.R2.81.R3.03.P1.53	1.25346	-1.95727	TAC-1
Trial60.skin.R1.81.R2.22.R3.42.P1.53	-1.7128	-1.16967	TAC-1
Trial60.skin.R1.91.R2.04.R3.22.P1.54	6.94609	2.11125	Medulla
Trial60.skin.R1.01.R2.67.R3.95.P1.54	-0.960503	3.66234	TAC-2
Trial60.skin.R1.45.R2.85.R3.11.P1.53	-1.30946	-0.294648	TAC-1
Trial60.skin.R1.19.R2.05.R3.31.P1.54	7.31487	2.97609	Medulla
Trial60.skin.R1.16.R2.59.R3.24.P1.55	2.40666	-2.40974	TAC-2
Trial60.skin.R1.25.R2.32.R3.13.P1.56	4.31975	-1.59844	TAC-1
Trial60.skin.R1.64.R2.93.R3.13.P1.56	-1.48429	-0.787368	TAC-1
Trial60.skin.R1.68.R2.07.R3.95.P1.54	-2.06588	-0.82254	TAC-1
Trial60.skin.R1.38.R2.71.R3.87.P1.54	3.86519	-0.917237	TAC-1
Trial60.skin.R1.41.R2.38.R3.78.P1.53	1.615	2.5778	IRS
Trial60.skin.R1.13.R2.61.R3.60.P1.53	-1.57529	1.76477	IRS
Trial60.skin.R1.47.R2.23.R3.44.P1.56	-1.43429	-1.0436	TAC-1
Trial60.skin.R1.34.R2.46.R3.09.P1.56	1.2942	-1.9569	TAC-1
Trial60.skin.R1.67.R2.45.R3.44.P1.56	-1.46991	0.676566	TAC-2
Trial60.skin.R1.30.R2.96.R3.88.P1.53	5.10674	-1.43772	TAC-1
Trial60.skin.R1.32.R2.79.R3.22.P1.55	6.15162	-0.384088	Medulla
Trial60.skin.R1.60.R2.16.R3.69.P1.56	1.71506	2.95011	Hair Shaft-cuticle.cortex
Trial60.skin.R1.20.R2.80.R3.45.P1.55	-1.88958	1.87318	IRS
Trial60.skin.R1.89.R2.01.R3.01.P1.53	-1.06324	0.506907	TAC-1
Trial60.skin.R1.59.R2.21.R3.81.P1.56	11.8648	-1.08126	Hair Shaft-cuticle.cortex
Trial60.skin.R1.67.R2.29.R3.60.P1.53	9.01816	-2.44558	Hair Shaft-cuticle.cortex
Trial60.skin.R1.81.R2.08.R3.83.P1.55	-1.16776	-0.127768	TAC-1
Trial60.skin.R1.71.R2.09.R3.64.P1.53	1.63694	1.69386	TAC-1
Trial60.skin.R1.41.R2.70.R3.28.P1.55	1.50417	2.26634	TAC-1
Trial60.skin.R1.29.R2.58.R3.94.P1.55	9.25304	-2.65836	Hair Shaft-cuticle.cortex
Trial60.skin.R1.27.R2.26.R3.23.P1.53	-2.0222	2.16253	IRS
Trial60.skin.R1.19.R2.26.R3.02.P1.55	6.71404	-1.97896	Hair Shaft-cuticle.cortex
Trial60.skin.R1.94.R2.46.R3.78.P1.55	-1.90139	2.01101	IRS
Trial60.skin.R1.38.R2.43.R3.82.P1.55	-2.58204	2.75114	TAC-2
Trial60.skin.R1.88.R2.50.R3.23.P1.53	-2.09592	3.40225	TAC-2
Trial60.skin.R1.88.R2.05.R3.72.P1.54	-2.05197	-0.506122	TAC-1
Trial60.skin.R1.58.R2.34.R3.60.P1.56	-2.70801	0.807427	TAC-1
Trial60.skin.R1.35.R2.09.R3.23.P1.56	-2.38834	0.689439	TAC-1
Trial60.skin.R1.24.R2.70.R3.17.P1.56	-0.410034	-0.508734	TAC-1
Trial60.skin.R1.08.R2.56.R3.10.P1.55	8.12134	3.25603	Medulla
Trial60.skin.R1.42.R2.63.R3.20.P1.54	1.82606	-2.1746	TAC-1
Trial60.skin.R1.47.R2.23.R3.32.P1.54	7.97518	1.82298	Medulla
Trial60.skin.R1.57.R2.15.R3.33.P1.56	2.47174	-2.07375	TAC-1
Trial60.skin.R1.88.R2.82.R3.38.P1.55	1.59952	2.60338	Hair Shaft-cuticle.cortex
Trial60.skin.R1.85.R2.82.R3.41.P1.53	-1.78867	-1.11055	TAC-1
Trial60.skin.R1.20.R2.17.R3.77.P1.55	2.14296	-2.65649	TAC-1
Trial60.skin.R1.36.R2.64.R3.33.P1.56	0.734861	-0.481711	TAC-1
Trial60.skin.R1.14.R2.24.R3.81.P1.56	7.35843	1.5236	Medulla
Trial60.skin.R1.82.R2.33.R3.64.P1.56	-1.71328	-0.660839	TAC-1
Trial60.skin.R1.57.R2.45.R3.74.P1.56	-1.01033	3.72668	TAC-1
Trial60.skin.R1.29.R2.28.R3.63.P1.56	1.85857	-1.26746	TAC-1
Trial60.skin.R1.96.R2.53.R3.80.P1.53	7.22435	1.78733	Medulla
Trial60.skin.R1.65.R2.63.R3.16.P1.55	2.20165	2.14358	TAC-1
Trial60.skin.R1.47.R2.72.R3.65.P1.54	4.86845	-1.9877	Hair Shaft-cuticle.cortex
Trial60.skin.R1.44.R2.63.R3.51.P1.54	-1.6083	0.717454	TAC-1
Trial60.skin.R1.96.R2.13.R3.49.P1.54	-1.10767	-1.93552	TAC-1
Trial60.skin.R1.81.R2.19.R3.72.P1.54	1.55696	2.88221	Medulla
Trial60.skin.R1.46.R2.87.R3.70.P1.55	5.2731	-1.13863	TAC-1
Trial60.skin.R1.20.R2.94.R3.20.P1.54	4.47731	-1.38972	TAC-1
Trial60.skin.R1.41.R2.36.R3.03.P1.55	0.373658	-1.64342	TAC-1
Trial60.skin.R1.73.R2.50.R3.67.P1.55	-1.88474	-1.12541	TAC-1
Trial60.skin.R1.63.R2.40.R3.31.P1.55	2.80285	-1.67361	TAC-2
Trial60.skin.R1.48.R2.28.R3.41.P1.54	-2.33023	0.227327	IRS
Trial60.skin.R1.45.R2.83.R3.84.P1.53	6.07828	-1.60648	Hair Shaft-cuticle.cortex
Trial60.skin.R1.24.R2.69.R3.26.P1.55	-1.26962	-0.640766	TAC-1
Trial60.skin.R1.08.R2.23.R3.59.P1.54	-1.91677	2.13369	TAC-2
Trial60.skin.R1.54.R2.03.R3.16.P1.55	3.79941	-1.71977	Hair Shaft-cuticle.cortex
Trial60.skin.R1.38.R2.21.R3.42.P1.53	0.620764	2.43796	IRS
Trial60.skin.R1.36.R2.86.R3.35.P1.54	2.45175	-2.4476	TAC-2
Trial60.skin.R1.96.R2.73.R3.90.P1.54	-1.40359	-0.422775	TAC-1
Trial60.skin.R1.82.R2.83.R3.76.P1.55	0.490981	-1.66581	TAC-1
Trial60.skin.R1.20.R2.32.R3.24.P1.54	9.06178	-2.19287	Hair Shaft-cuticle.cortex
Trial60.skin.R1.40.R2.14.R3.66.P1.54	-0.961244	-0.0698602	TAC-1
Trial60.skin.R1.56.R2.32.R3.51.P1.54	2.36017	-2.21463	TAC-2
Trial60.skin.R1.87.R2.22.R3.68.P1.54	7.56461	3.15772	Medulla
Trial60.skin.R1.68.R2.77.R3.16.P1.54	-1.81927	-1.09862	TAC-1
Trial60.skin.R1.74.R2.56.R3.32.P1.55	-2.71232	0.864469	IRS
Trial60.skin.R1.79.R2.70.R3.59.P1.54	3.36163	-1.72927	Hair Shaft-cuticle.cortex
Trial60.skin.R1.77.R2.10.R3.21.P1.54	2.23841	-2.00867	TAC-2
Trial60.skin.R1.94.R2.57.R3.23.P1.55	-0.489891	-1.04076	TAC-1
Trial60.skin.R1.63.R2.14.R3.28.P1.55	1.62083	2.75014	TAC-1
Trial60.skin.R1.22.R2.03.R3.68.P1.53	0.377628	-2.44867	TAC-1
Trial60.skin.R1.55.R2.49.R3.45.P1.56	2.49266	-2.04618	TAC-2
Trial60.skin.R1.70.R2.54.R3.42.P1.55	1.06442	-1.58184	TAC-1
Trial60.skin.R1.87.R2.48.R3.18.P1.56	7.29939	2.97409	Medulla
Trial60.skin.R1.57.R2.82.R3.25.P1.55	7.54709	1.55318	Medulla
Trial60.skin.R1.53.R2.25.R3.52.P1.54	-1.22925	-0.76534	TAC-1
Trial60.skin.R1.18.R2.29.R3.62.P1.53	-1.45356	3.28044	Medulla
Trial60.skin.R1.83.R2.90.R3.82.P1.55	2.45268	-2.24068	TAC-2
Trial60.skin.R1.56.R2.23.R3.39.P1.54	1.26724	-1.91912	TAC-1
Trial60.skin.R1.30.R2.81.R3.62.P1.54	3.77561	-1.80766	Hair Shaft-cuticle.cortex
Trial60.skin.R1.85.R2.17.R3.85.P1.53	2.35508	-2.44935	TAC-2
Trial60.skin.R1.11.R2.40.R3.62.P1.56	-1.46442	3.15629	Medulla
Trial60.skin.R1.75.R2.67.R3.30.P1.53	1.55805	2.30075	TAC-1
Trial60.skin.R1.14.R2.63.R3.80.P1.55	-0.0271938	-1.08001	TAC-1
Trial60.skin.R1.55.R2.59.R3.66.P1.53	-1.51316	2.88439	IRS
Trial60.skin.R1.54.R2.21.R3.25.P1.55	7.19123	2.98158	Medulla
Trial60.skin.R1.59.R2.60.R3.94.P1.54	10.9601	-1.94612	Hair Shaft-cuticle.cortex
Trial60.skin.R1.31.R2.09.R3.43.P1.55	-1.38854	-0.885761	TAC-1
Trial60.skin.R1.65.R2.71.R3.63.P1.56	12.0798	-2.39028	Hair Shaft-cuticle.cortex
Trial60.skin.R1.83.R2.89.R3.89.P1.54	-1.83833	2.59792	IRS
Trial60.skin.R1.39.R2.72.R3.02.P1.55	11.3068	-2.21126	Hair Shaft-cuticle.cortex
Trial60.skin.R1.88.R2.96.R3.82.P1.55	-1.60769	4.12309	TAC-2
Trial60.skin.R1.59.R2.13.R3.53.P1.56	1.26501	2.10715	TAC-1
Trial60.skin.R1.49.R2.47.R3.59.P1.55	-1.84837	2.22288	IRS
Trial60.skin.R1.56.R2.35.R3.21.P1.55	1.45059	1.95483	TAC-1
Trial60.skin.R1.25.R2.23.R3.68.P1.54	2.41815	-2.18595	TAC-2
Trial60.skin.R1.86.R2.75.R3.20.P1.54	-1.85136	-1.12589	TAC-1
Trial60.skin.R1.05.R2.18.R3.89.P1.55	-0.809535	-1.41027	TAC-1
Trial60.skin.R1.85.R2.47.R3.37.P1.54	0.55499	-1.08521	Hair Shaft-cuticle.cortex
Trial60.skin.R1.95.R2.28.R3.65.P1.53	-1.78547	2.37125	IRS
Trial60.skin.R1.59.R2.35.R3.51.P1.54	-1.16826	-3.36384	TAC-1
Trial60.skin.R1.48.R2.54.R3.01.P1.53	6.83532	2.47499	Medulla
Trial60.skin.R1.64.R2.34.R3.52.P1.54	7.26737	-2.36066	Hair Shaft-cuticle.cortex
Trial60.skin.R1.14.R2.32.R3.06.P1.55	3.95121	-1.65186	TAC-2
Trial60.skin.R1.13.R2.53.R3.67.P1.53	12.041	-2.13742	Hair Shaft-cuticle.cortex
Trial60.skin.R1.44.R2.62.R3.38.P1.53	1.89152	2.9129	Medulla
Trial60.skin.R1.09.R2.78.R3.89.P1.54	4.85478	-1.90805	Hair Shaft-cuticle.cortex
Trial60.skin.R1.58.R2.96.R3.68.P1.55	-2.14316	-0.239211	TAC-1
Trial60.skin.R1.11.R2.40.R3.78.P1.54	-1.48112	-1.59913	TAC-1
Trial60.skin.R1.31.R2.04.R3.91.P1.55	-1.84104	2.24927	Medulla
Trial60.skin.R1.44.R2.14.R3.78.P1.54	2.23685	-2.24487	TAC-2
Trial60.skin.R1.88.R2.89.R3.70.P1.56	11.8254	-2.41693	Hair Shaft-cuticle.cortex
Trial60.skin.R1.62.R2.22.R3.30.P1.53	6.20713	0.0792254	TAC-1
Trial60.skin.R1.66.R2.94.R3.91.P1.53	5.93101	-0.918177	Medulla
Trial60.skin.R1.65.R2.43.R3.18.P1.56	-1.69055	-1.26997	TAC-1
Trial60.skin.R1.28.R2.39.R3.09.P1.55	-2.3734	3.50828	TAC-1
Trial60.skin.R1.27.R2.42.R3.13.P1.56	-2.07605	3.44343	Medulla
Trial60.skin.R1.71.R2.74.R3.79.P1.55	-1.40591	-0.920325	TAC-1
Trial60.skin.R1.53.R2.83.R3.35.P1.53	3.08621	-1.70858	TAC-1
Trial60.skin.R1.49.R2.67.R3.64.P1.55	10.6861	-1.96984	Hair Shaft-cuticle.cortex
Trial60.skin.R1.84.R2.56.R3.94.P1.54	4.82084	-1.7733	TAC-1
Trial60.skin.R1.15.R2.13.R3.64.P1.54	5.41015	-1.23467	TAC-1
Trial60.skin.R1.05.R2.96.R3.44.P1.55	-1.52037	-1.24704	TAC-1
Trial60.skin.R1.26.R2.15.R3.17.P1.55	1.21662	2.38209	TAC-1
Trial60.skin.R1.25.R2.63.R3.53.P1.54	7.34808	1.52482	Medulla
Trial60.skin.R1.46.R2.80.R3.20.P1.56	-2.7435	1.15876	TAC-1
Trial60.skin.R1.62.R2.08.R3.41.P1.55	4.71748	-1.82123	TAC-1
Trial60.skin.R1.16.R2.13.R3.91.P1.54	1.37521	2.34872	TAC-1
Trial60.skin.R1.62.R2.10.R3.18.P1.55	1.49852	2.97056	TAC-1
Trial60.skin.R1.66.R2.26.R3.36.P1.55	-0.151997	-1.52207	TAC-1
Trial60.skin.R1.75.R2.67.R3.62.P1.53	-1.78977	-1.29267	TAC-1
Trial60.skin.R1.26.R2.12.R3.67.P1.55	6.94377	2.63918	Medulla
Trial60.skin.R1.36.R2.67.R3.83.P1.56	1.35178	2.43379	TAC-1
Trial60.skin.R1.49.R2.29.R3.79.P1.54	-1.86163	-1.38006	TAC-1
Trial60.skin.R1.07.R2.88.R3.86.P1.53	5.04563	-1.24939	TAC-1
Trial60.skin.R1.78.R2.53.R3.84.P1.55	-1.92962	2.35611	Medulla
Trial60.skin.R1.79.R2.06.R3.51.P1.55	1.11604	2.34175	TAC-1
Trial60.skin.R1.55.R2.89.R3.42.P1.54	-0.213128	-1.98155	TAC-1
Trial60.skin.R1.72.R2.80.R3.83.P1.53	5.83566	-1.08493	Medulla
Trial60.skin.R1.79.R2.69.R3.18.P1.53	-1.56328	2.01099	IRS
Trial60.skin.R1.65.R2.20.R3.43.P1.54	-0.860513	-0.422613	TAC-1
Trial60.skin.R1.08.R2.28.R3.40.P1.54	4.50599	-1.51045	TAC-1
Trial60.skin.R1.59.R2.06.R3.30.P1.54	-0.951205	-3.17274	TAC-1
Trial60.skin.R1.29.R2.21.R3.26.P1.54	7.50529	2.48526	Medulla
Trial60.skin.R1.61.R2.49.R3.14.P1.54	11.4015	-2.31154	Hair Shaft-cuticle.cortex
Trial60.skin.R1.92.R2.46.R3.22.P1.53	-1.36306	0.862648	IRS
Trial60.skin.R1.03.R2.50.R3.67.P1.54	0.569828	-1.56936	TAC-1
Trial60.skin.R1.47.R2.57.R3.11.P1.53	3.31425	-2.0224	TAC-1
Trial60.skin.R1.12.R2.93.R3.79.P1.54	-1.4172	3.21438	Medulla
Trial60.skin.R1.67.R2.06.R3.90.P1.54	1.89432	2.54635	Hair Shaft-cuticle.cortex
Trial60.skin.R1.08.R2.65.R3.33.P1.54	-0.100018	-1.12802	TAC-1
Trial60.skin.R1.57.R2.58.R3.15.P1.53	9.43755	-2.5342	Hair Shaft-cuticle.cortex
Trial60.skin.R1.19.R2.93.R3.02.P1.54	3.01813	-1.74508	TAC-1
Trial60.skin.R1.96.R2.48.R3.70.P1.54	-1.85457	2.30567	IRS
Trial60.skin.R1.46.R2.79.R3.22.P1.56	3.92357	-1.75663	TAC-1
Trial60.skin.R1.03.R2.61.R3.01.P1.56	4.87981	-1.37726	TAC-1
Trial60.skin.R1.54.R2.70.R3.36.P1.53	12.2673	-0.395239	Hair Shaft-cuticle.cortex
Trial60.skin.R1.43.R2.10.R3.74.P1.53	5.76084	-0.376648	Medulla
Trial60.skin.R1.93.R2.74.R3.02.P1.56	3.22242	-1.65392	TAC-1
Trial60.skin.R1.70.R2.28.R3.36.P1.54	6.83517	2.13463	Medulla
Trial60.skin.R1.01.R2.59.R3.64.P1.53	-2.40921	0.520112	TAC-1
Trial60.skin.R1.14.R2.41.R3.06.P1.55	-2.12151	2.962	IRS
Trial60.skin.R1.85.R2.75.R3.90.P1.53	-1.45731	3.14802	IRS
Trial60.skin.R1.71.R2.43.R3.36.P1.54	-0.475118	-1.24086	TAC-1
Trial60.skin.R1.87.R2.24.R3.68.P1.53	-2.43913	3.24601	TAC-2
Trial60.skin.R1.85.R2.59.R3.41.P1.54	-1.68553	3.71523	IRS
Trial60.skin.R1.18.R2.80.R3.09.P1.56	-2.04152	0.915604	TAC-1
Trial60.skin.R1.61.R2.62.R3.80.P1.54	1.52197	2.60401	TAC-1
Trial60.skin.R1.86.R2.06.R3.11.P1.54	-1.41106	-0.988808	TAC-1
Trial60.skin.R1.14.R2.66.R3.80.P1.54	8.081	-2.17647	TAC-1
Trial60.skin.R1.76.R2.70.R3.40.P1.54	7.18253	2.25702	Medulla
Trial60.skin.R1.62.R2.57.R3.16.P1.56	1.19512	3.06369	TAC-2
Trial60.skin.R1.46.R2.71.R3.60.P1.55	4.78294	-1.80069	TAC-1
Trial60.skin.R1.43.R2.56.R3.20.P1.56	-2.46178	2.54608	Medulla
Trial60.skin.R1.71.R2.75.R3.63.P1.54	-1.15624	-0.247714	TAC-1
Trial60.skin.R1.42.R2.19.R3.17.P1.55	1.41597	1.69066	TAC-1
Trial60.skin.R1.92.R2.05.R3.74.P1.54	-1.3982	-0.981753	TAC-1
Trial60.skin.R1.92.R2.10.R3.08.P1.55	-1.35859	1.67751	TAC-1
Trial60.skin.R1.80.R2.78.R3.85.P1.56	9.98196	-2.30017	Hair Shaft-cuticle.cortex
Trial60.skin.R1.29.R2.01.R3.10.P1.56	-2.05485	2.20481	IRS
Trial60.skin.R1.95.R2.77.R3.46.P1.54	2.32255	-2.29737	TAC-2
Trial60.skin.R1.43.R2.47.R3.05.P1.56	-1.02269	0.0289034	TAC-1
Trial60.skin.R1.25.R2.43.R3.81.P1.53	7.30567	1.63358	Medulla
Trial60.skin.R1.58.R2.64.R3.11.P1.56	-0.313834	-0.893304	TAC-1
Trial60.skin.R1.09.R2.31.R3.80.P1.56	-2.28388	2.44362	IRS
Trial60.skin.R1.33.R2.86.R3.15.P1.54	11.8161	-2.28491	Hair Shaft-cuticle.cortex
Trial60.skin.R1.46.R2.14.R3.71.P1.54	-2.03538	-0.793427	TAC-1
Trial60.skin.R1.52.R2.30.R3.06.P1.56	3.20705	-1.1838	TAC-1
Trial60.skin.R1.24.R2.30.R3.33.P1.55	-1.74303	0.879539	TAC-1
Trial60.skin.R1.53.R2.42.R3.82.P1.55	2.23562	-2.03743	TAC-2
Trial60.skin.R1.76.R2.31.R3.29.P1.54	5.78104	-0.715238	TAC-1
Trial60.skin.R1.25.R2.66.R3.67.P1.56	0.27968	-1.55192	TAC-2
Trial60.skin.R1.79.R2.69.R3.39.P1.56	1.45334	2.52709	TAC-1
Trial60.skin.R1.91.R2.48.R3.21.P1.56	1.48915	2.32772	TAC-2
Trial60.skin.R1.68.R2.73.R3.95.P1.55	0.0759683	-1.72889	TAC-1
Trial60.skin.R1.34.R2.71.R3.94.P1.55	11.339	-2.35045	Hair Shaft-cuticle.cortex
Trial60.skin.R1.88.R2.65.R3.51.P1.54	5.36815	-1.91781	TAC-1
Trial60.skin.R1.87.R2.60.R3.69.P1.54	-1.29104	-0.691749	TAC-1
Trial60.skin.R1.79.R2.58.R3.03.P1.54	3.96575	-1.50248	Hair Shaft-cuticle.cortex
Trial60.skin.R1.27.R2.49.R3.26.P1.54	1.28008	2.6303	TAC-1
Trial60.skin.R1.39.R2.08.R3.37.P1.53	1.63798	2.97099	Medulla
Trial60.skin.R1.68.R2.05.R3.83.P1.56	3.89403	-1.7729	TAC-1
Trial60.skin.R1.25.R2.95.R3.31.P1.54	-0.459253	-1.13042	TAC-1
Trial60.skin.R1.23.R2.40.R3.36.P1.55	-1.74493	-1.21975	TAC-1
Trial60.skin.R1.40.R2.74.R3.71.P1.53	7.35212	1.84887	Medulla
Trial60.skin.R1.27.R2.21.R3.06.P1.53	-0.280936	-0.614507	TAC-1
Trial60.skin.R1.79.R2.13.R3.42.P1.55	-0.953165	-1.30724	TAC-1
Trial60.skin.R1.09.R2.94.R3.71.P1.53	-1.7734	3.45763	TAC-1
Trial60.skin.R1.55.R2.62.R3.73.P1.54	4.26518	-1.59413	TAC-1
Trial60.skin.R1.74.R2.04.R3.01.P1.56	2.67647	-1.62758	TAC-2
Trial60.skin.R1.46.R2.80.R3.28.P1.55	11.8371	-2.29353	Hair Shaft-cuticle.cortex
Trial60.skin.R1.40.R2.74.R3.01.P1.53	2.05232	2.43401	Hair Shaft-cuticle.cortex
Trial60.skin.R1.37.R2.24.R3.29.P1.54	11.4325	-2.21296	Hair Shaft-cuticle.cortex
Trial60.skin.R1.53.R2.33.R3.24.P1.55	2.38831	-2.22418	TAC-2
Trial60.skin.R1.95.R2.53.R3.57.P1.54	5.88127	-0.509426	TAC-1
Trial60.skin.R1.40.R2.76.R3.68.P1.54	-2.7181	2.00691	TAC-1
Trial60.skin.R1.88.R2.50.R3.11.P1.53	-1.09705	-0.479051	TAC-1
Trial60.skin.R1.70.R2.63.R3.88.P1.54	-1.70794	-0.495977	IRS
Trial60.skin.R1.53.R2.67.R3.29.P1.56	-3.03578	1.61567	TAC-1
Trial60.skin.R1.09.R2.26.R3.80.P1.54	10.4125	-2.14235	Hair Shaft-cuticle.cortex
Trial60.skin.R1.32.R2.56.R3.95.P1.55	-0.417638	-2.6446	TAC-1
Trial60.skin.R1.37.R2.85.R3.72.P1.54	6.82178	-2.08578	Hair Shaft-cuticle.cortex
Trial60.skin.R1.22.R2.55.R3.65.P1.56	-2.78165	0.864444	TAC-1
Trial60.skin.R1.56.R2.66.R3.21.P1.54	1.21457	2.48092	TAC-1
Trial60.skin.R1.62.R2.90.R3.94.P1.55	-2.6096	0.718732	TAC-1
Trial60.skin.R1.23.R2.15.R3.82.P1.54	9.32416	-2.58591	Hair Shaft-cuticle.cortex
Trial60.skin.R1.18.R2.55.R3.42.P1.55	-0.657902	-1.52032	TAC-1
Trial60.skin.R1.90.R2.06.R3.43.P1.53	1.67998	2.6247	Medulla
Trial60.skin.R1.92.R2.78.R3.64.P1.54	-1.35945	3.31908	TAC-1
Trial60.skin.R1.84.R2.13.R3.39.P1.56	-1.13124	-1.19759	TAC-1
Trial60.skin.R1.44.R2.18.R3.89.P1.54	2.7223	-0.471052	TAC-2
Trial60.skin.R1.27.R2.38.R3.26.P1.54	-1.16619	3.42457	TAC-2
Trial60.skin.R1.02.R2.38.R3.44.P1.54	-0.839302	-1.24114	TAC-1
Trial60.skin.R1.59.R2.61.R3.20.P1.55	-1.40532	0.521086	TAC-1
Trial60.skin.R1.94.R2.26.R3.14.P1.55	-2.32921	0.639352	TAC-1
Trial60.skin.R1.33.R2.48.R3.33.P1.56	-0.734287	-0.823652	TAC-1
Trial60.skin.R1.46.R2.64.R3.28.P1.55	4.78239	-1.98467	Hair Shaft-cuticle.cortex
Trial60.skin.R1.39.R2.45.R3.64.P1.53	7.3696	1.63819	Medulla
Trial60.skin.R1.19.R2.91.R3.69.P1.55	5.80724	-2.43713	Hair Shaft-cuticle.cortex
Trial60.skin.R1.29.R2.66.R3.66.P1.54	-1.44081	3.21774	TAC-1
Trial60.skin.R1.28.R2.36.R3.03.P1.55	6.44302	-2.46613	TAC-1
Trial60.skin.R1.37.R2.13.R3.88.P1.55	3.48019	-1.67512	Hair Shaft-cuticle.cortex
Trial60.skin.R1.33.R2.25.R3.10.P1.54	5.79822	-0.510971	Medulla
Trial60.skin.R1.68.R2.40.R3.06.P1.53	-2.19718	0.858669	IRS
Trial60.skin.R1.53.R2.69.R3.65.P1.54	-2.53785	0.77781	TAC-1
Trial60.skin.R1.01.R2.18.R3.95.P1.54	-1.60771	-1.48359	TAC-1
Trial60.skin.R1.90.R2.36.R3.70.P1.54	-1.96613	0.163283	IRS
Trial60.skin.R1.30.R2.89.R3.16.P1.53	8.02608	1.55648	Medulla
Trial60.skin.R1.86.R2.70.R3.73.P1.54	-0.998617	-0.310605	TAC-1
Trial60.skin.R1.47.R2.08.R3.78.P1.55	-1.23925	3.95699	TAC-2
Trial60.skin.R1.45.R2.36.R3.32.P1.53	-1.30525	3.36453	TAC-2
Trial60.skin.R1.91.R2.22.R3.69.P1.53	-1.22246	3.52537	TAC-2
Trial60.skin.R1.39.R2.79.R3.35.P1.53	2.68499	-1.83711	TAC-2
Trial60.skin.R1.22.R2.04.R3.31.P1.54	5.23923	-1.10131	TAC-1
Trial60.skin.R1.12.R2.16.R3.60.P1.56	-1.65745	-1.69506	TAC-1
Trial60.skin.R1.05.R2.96.R3.28.P1.54	-2.20381	0.869597	TAC-1
Trial60.skin.R1.31.R2.05.R3.64.P1.53	7.15488	2.13937	Medulla
Trial60.skin.R1.95.R2.28.R3.48.P1.55	11.0523	-2.30977	Hair Shaft-cuticle.cortex
Trial60.skin.R1.29.R2.75.R3.14.P1.53	-0.229773	-1.38785	TAC-1
Trial60.skin.R1.91.R2.94.R3.29.P1.53	8.05561	-2.20942	Hair Shaft-cuticle.cortex
Trial60.skin.R1.89.R2.24.R3.08.P1.56	8.37949	-2.3188	Hair Shaft-cuticle.cortex
Trial60.skin.R1.85.R2.21.R3.02.P1.56	1.80038	2.53232	TAC-1
Trial60.skin.R1.07.R2.52.R3.13.P1.53	-1.55244	-1.08896	TAC-1
Trial60.skin.R1.79.R2.58.R3.29.P1.56	-1.66038	-1.41983	TAC-1
Trial60.skin.R1.72.R2.40.R3.53.P1.55	5.57929	-0.765238	TAC-1
Trial60.skin.R1.36.R2.22.R3.04.P1.54	12.216	-2.48238	Hair Shaft-cuticle.cortex
Trial60.skin.R1.91.R2.31.R3.79.P1.54	-1.53924	-1.2323	Medulla
Trial60.skin.R1.63.R2.42.R3.29.P1.56	0.270621	-1.06492	TAC-1
Trial60.skin.R1.70.R2.47.R3.26.P1.55	1.23243	2.62298	TAC-2
Trial60.skin.R1.73.R2.94.R3.73.P1.55	-2.09617	3.43682	TAC-2
Trial60.skin.R1.75.R2.64.R3.51.P1.55	7.50125	1.46463	Medulla
Trial60.skin.R1.59.R2.68.R3.25.P1.54	7.52328	1.87315	Medulla
Trial60.skin.R1.46.R2.48.R3.50.P1.54	0.958214	-1.43746	TAC-2
Trial60.skin.R1.49.R2.39.R3.43.P1.55	0.783726	-1.67646	TAC-2
Trial60.skin.R1.55.R2.62.R3.20.P1.56	-0.747765	-0.579071	TAC-1
Trial60.skin.R1.83.R2.04.R3.22.P1.53	9.54762	-1.99185	Hair Shaft-cuticle.cortex
Trial60.skin.R1.83.R2.96.R3.11.P1.55	0.279068	-1.40305	TAC-1
Trial60.skin.R1.41.R2.39.R3.23.P1.54	1.33105	1.74337	TAC-1
Trial60.skin.R1.50.R2.56.R3.03.P1.56	4.8856	-1.75558	Hair Shaft-cuticle.cortex
Trial60.skin.R1.21.R2.34.R3.72.P1.56	-1.47255	-0.728319	TAC-1
Trial60.skin.R1.79.R2.71.R3.78.P1.55	-1.12792	3.7001	TAC-2
Trial60.skin.R1.45.R2.31.R3.78.P1.54	0.304072	-1.53576	TAC-2
Trial60.skin.R1.47.R2.90.R3.10.P1.54	-1.83986	-1.25957	TAC-1
Trial60.skin.R1.74.R2.04.R3.14.P1.54	6.05752	-1.84321	TAC-1
Trial60.skin.R1.61.R2.69.R3.10.P1.54	-0.802101	-1.44816	TAC-1
Trial60.skin.R1.36.R2.20.R3.04.P1.54	7.01738	-0.528899	TAC-1
Trial60.skin.R1.91.R2.63.R3.44.P1.53	5.42408	-2.14083	TAC-1
Trial60.skin.R1.27.R2.13.R3.51.P1.55	-0.810676	-0.7169	TAC-1
Trial60.skin.R1.24.R2.43.R3.52.P1.54	-2.05752	2.00127	TAC-1
Trial60.skin.R1.88.R2.78.R3.72.P1.53	-2.02986	-0.839546	TAC-1
Trial60.skin.R1.96.R2.21.R3.64.P1.54	2.56121	-2.30608	TAC-1
Trial60.skin.R1.90.R2.76.R3.70.P1.56	10.8507	-2.24596	Hair Shaft-cuticle.cortex
Trial60.skin.R1.74.R2.34.R3.20.P1.55	5.56587	-1.30674	TAC-1
Trial60.skin.R1.73.R2.83.R3.08.P1.53	-2.19069	3.1103	Medulla
Trial60.skin.R1.65.R2.93.R3.69.P1.54	10.6942	-1.93745	Hair Shaft-cuticle.cortex
Trial60.skin.R1.39.R2.62.R3.09.P1.55	5.69817	-0.889132	Medulla
Trial60.skin.R1.55.R2.80.R3.21.P1.54	-1.52416	3.03248	TAC-2
Trial60.skin.R1.89.R2.53.R3.51.P1.54	2.38484	-2.29042	TAC-2
Trial60.skin.R1.35.R2.21.R3.16.P1.54	-2.91692	1.44517	TAC-1
Trial60.skin.R1.85.R2.03.R3.22.P1.56	1.40033	2.57058	TAC-1
Trial60.skin.R1.03.R2.39.R3.20.P1.54	2.41944	-2.40662	TAC-2
Trial60.skin.R1.80.R2.71.R3.09.P1.53	3.19233	-1.39104	TAC-2
Trial60.skin.R1.03.R2.87.R3.41.P1.53	-1.74815	-0.347503	TAC-1
Trial60.skin.R1.59.R2.22.R3.84.P1.55	-1.44163	3.32977	Medulla
Trial60.skin.R1.31.R2.62.R3.03.P1.54	1.6009	-0.603133	TAC-2
Trial60.skin.R1.95.R2.35.R3.18.P1.53	3.20695	2.52622	Hair Shaft-cuticle.cortex
Trial60.skin.R1.52.R2.58.R3.22.P1.55	-1.71299	-1.5707	TAC-1
Trial60.skin.R1.47.R2.31.R3.85.P1.54	-1.72574	-0.206728	TAC-1
Trial60.skin.R1.52.R2.42.R3.25.P1.54	-1.92285	-1.41466	TAC-1
Trial60.skin.R1.88.R2.51.R3.47.P1.55	-1.99638	-1.04503	TAC-1
Trial60.skin.R1.72.R2.05.R3.05.P1.54	8.11009	-2.66763	TAC-2
Trial60.skin.R1.31.R2.52.R3.48.P1.55	8.9033	-2.34951	Hair Shaft-cuticle.cortex
Trial60.skin.R1.46.R2.53.R3.83.P1.54	3.4086	-1.6866	TAC-1
Trial60.skin.R1.62.R2.74.R3.60.P1.56	1.59929	2.67896	Hair Shaft-cuticle.cortex
Trial60.skin.R1.03.R2.72.R3.18.P1.54	-3.00124	1.28758	IRS
Trial60.skin.R1.51.R2.14.R3.58.P1.54	-1.44435	-1.00945	TAC-1
Trial60.skin.R1.95.R2.73.R3.08.P1.53	2.53315	-1.70693	TAC-2
Trial60.skin.R1.77.R2.28.R3.28.P1.53	2.99921	-2.13115	TAC-2
Trial60.skin.R1.93.R2.69.R3.86.P1.55	-1.44813	-0.639642	TAC-1
Trial60.skin.R1.72.R2.20.R3.42.P1.54	-0.153414	-0.848251	TAC-1
Trial60.skin.R1.49.R2.67.R3.29.P1.55	10.0576	-2.10352	Hair Shaft-cuticle.cortex
Trial60.skin.R1.59.R2.69.R3.72.P1.56	1.66193	-1.56993	TAC-2
Trial60.skin.R1.62.R2.55.R3.69.P1.53	-1.48519	-1.00583	TAC-1
Trial60.skin.R1.53.R2.73.R3.39.P1.56	-0.151606	-2.10067	TAC-1
Trial60.skin.R1.68.R2.35.R3.72.P1.54	0.569044	-0.73806	TAC-1
Trial60.skin.R1.70.R2.28.R3.05.P1.53	-1.40416	0.425315	TAC-2
Trial60.skin.R1.81.R2.25.R3.78.P1.55	-1.91441	-1.1671	TAC-1
Trial60.skin.R1.05.R2.61.R3.20.P1.55	4.19887	-1.97895	Hair Shaft-cuticle.cortex
Trial60.skin.R1.48.R2.71.R3.65.P1.56	-1.89861	2.55056	IRS
Trial60.skin.R1.28.R2.89.R3.81.P1.56	-3.09254	2.38167	TAC-2
Trial60.skin.R1.33.R2.12.R3.22.P1.54	11.7072	-2.3529	Hair Shaft-cuticle.cortex
Trial60.skin.R1.68.R2.91.R3.95.P1.55	3.54543	-1.71214	TAC-1
Trial60.skin.R1.21.R2.01.R3.37.P1.53	11.5118	-2.37041	Hair Shaft-cuticle.cortex
Trial60.skin.R1.36.R2.27.R3.40.P1.53	8.2435	3.05692	Medulla
Trial60.skin.R1.25.R2.08.R3.55.P1.55	0.488728	-0.602862	TAC-1
Trial60.skin.R1.91.R2.30.R3.18.P1.56	-1.19633	3.33009	IRS
Trial60.skin.R1.62.R2.82.R3.67.P1.56	-2.49949	3.34376	TAC-1
Trial60.skin.R1.45.R2.83.R3.29.P1.55	6.27432	-0.914956	Medulla
Trial60.skin.R1.21.R2.13.R3.28.P1.53	-0.409562	-0.509568	TAC-1
Trial60.skin.R1.22.R2.44.R3.20.P1.56	0.651515	2.06219	TAC-1
Trial60.skin.R1.15.R2.87.R3.51.P1.54	6.89714	2.52561	Medulla
Trial60.skin.R1.28.R2.46.R3.41.P1.54	-1.56168	1.95887	IRS
Trial60.skin.R1.35.R2.68.R3.82.P1.55	-2.04141	-0.875761	TAC-1
Trial60.skin.R1.02.R2.76.R3.39.P1.56	6.85384	2.4852	Medulla
Trial60.skin.R1.33.R2.84.R3.80.P1.55	-2.11248	0.238331	TAC-1
Trial60.skin.R1.67.R2.69.R3.72.P1.55	7.16832	2.92704	Medulla
Trial60.skin.R1.74.R2.39.R3.85.P1.53	-1.27086	0.628773	IRS
Trial60.skin.R1.69.R2.64.R3.18.P1.55	1.96651	2.30226	TAC-1
Trial60.skin.R1.83.R2.36.R3.18.P1.56	-1.76775	-1.07666	TAC-1
Trial60.skin.R1.64.R2.01.R3.46.P1.55	-1.05553	3.39351	TAC-2
Trial60.skin.R1.56.R2.14.R3.22.P1.54	-2.45475	0.338236	TAC-1
Trial60.skin.R1.28.R2.08.R3.65.P1.53	-1.50483	-1.30437	TAC-1
Trial60.skin.R1.70.R2.49.R3.27.P1.54	0.179204	-1.60372	TAC-1
Trial60.skin.R1.72.R2.77.R3.16.P1.54	-0.932925	3.53788	TAC-2
Trial60.skin.R1.91.R2.74.R3.06.P1.56	-2.02806	1.85657	IRS
Trial60.skin.R1.05.R2.80.R3.36.P1.54	10.2605	-2.35965	Hair Shaft-cuticle.cortex
Trial60.skin.R1.32.R2.88.R3.01.P1.54	1.50933	-1.55867	TAC-2
Trial60.skin.R1.35.R2.28.R3.87.P1.53	1.75064	2.96141	Medulla
Trial60.skin.R1.46.R2.56.R3.21.P1.55	-1.46645	0.582936	IRS
Trial60.skin.R1.95.R2.04.R3.84.P1.53	5.98242	-2.35734	Hair Shaft-cuticle.cortex
Trial60.skin.R1.84.R2.67.R3.02.P1.53	4.97488	-1.51904	TAC-1
Trial60.skin.R1.53.R2.53.R3.22.P1.56	-2.51458	3.02526	TAC-2
Trial60.skin.R1.49.R2.72.R3.21.P1.54	-0.0965823	-1.32835	TAC-2
Trial60.skin.R1.94.R2.42.R3.82.P1.56	-1.0222	-1.83288	TAC-1
Trial60.skin.R1.39.R2.56.R3.13.P1.55	-1.53853	-1.00014	TAC-1
Trial60.skin.R1.10.R2.25.R3.69.P1.55	2.20835	-2.05715	TAC-1
Trial60.skin.R1.66.R2.58.R3.70.P1.53	5.96495	-1.65086	Hair Shaft-cuticle.cortex
Trial60.skin.R1.93.R2.17.R3.84.P1.53	1.36515	2.69914	TAC-2
Trial60.skin.R1.56.R2.94.R3.05.P1.54	2.46796	-2.45393	TAC-2
Trial60.skin.R1.91.R2.46.R3.92.P1.54	-1.83841	-1.03974	TAC-1
Trial60.skin.R1.52.R2.52.R3.35.P1.53	7.1133	0.882439	TAC-1
Trial60.skin.R1.04.R2.64.R3.14.P1.56	7.50788	-2.4698	Hair Shaft-cuticle.cortex
Trial60.skin.R1.37.R2.04.R3.84.P1.53	-1.95681	3.17761	TAC-2
Trial60.skin.R1.72.R2.47.R3.83.P1.55	-2.19023	0.940304	IRS
Trial60.skin.R1.34.R2.38.R3.50.P1.54	12.274	-0.365932	Hair Shaft-cuticle.cortex
Trial60.skin.R1.48.R2.84.R3.88.P1.54	8.27016	3.15785	Medulla
Trial60.skin.R1.66.R2.83.R3.10.P1.56	-1.63279	-1.41125	TAC-1
Trial60.skin.R1.59.R2.44.R3.17.P1.53	7.47807	2.7728	Medulla
Trial60.skin.R1.91.R2.49.R3.26.P1.54	-2.15156	0.536917	TAC-1
Trial60.skin.R1.77.R2.48.R3.29.P1.53	-1.82562	-1.06871	TAC-1
Trial60.skin.R1.08.R2.54.R3.68.P1.53	2.04756	-1.28485	TAC-2
Trial60.skin.R1.92.R2.84.R3.84.P1.55	11.6787	-2.36657	Hair Shaft-cuticle.cortex
Trial60.skin.R1.74.R2.17.R3.55.P1.54	-1.33443	2.84804	Medulla
Trial60.skin.R1.86.R2.58.R3.42.P1.55	12.1531	-0.328935	Hair Shaft-cuticle.cortex
Trial60.skin.R1.53.R2.83.R3.50.P1.55	0.423545	-2.18129	TAC-1
Trial60.skin.R1.06.R2.84.R3.70.P1.54	-1.17069	-0.852109	TAC-1
Trial60.skin.R1.79.R2.55.R3.41.P1.55	8.89004	-2.79065	Hair Shaft-cuticle.cortex
Trial60.skin.R1.85.R2.15.R3.33.P1.56	3.81652	-1.72407	TAC-1
Trial60.skin.R1.77.R2.29.R3.05.P1.55	-1.72394	2.34814	IRS
Trial60.skin.R1.55.R2.89.R3.13.P1.53	-1.66115	2.41585	TAC-1
Trial60.skin.R1.64.R2.51.R3.46.P1.54	10.9428	-1.19667	TAC-1
Trial60.skin.R1.86.R2.48.R3.12.P1.54	7.246	1.66416	Medulla
Trial60.skin.R1.49.R2.22.R3.23.P1.54	1.74116	-1.92927	TAC-1
Trial60.skin.R1.74.R2.90.R3.74.P1.53	7.18293	0.121421	Medulla
Trial60.skin.R1.70.R2.87.R3.51.P1.55	-1.46093	-0.880947	TAC-1
Trial60.skin.R1.63.R2.59.R3.14.P1.54	2.492	-2.33586	TAC-2
Trial60.skin.R1.33.R2.03.R3.41.P1.54	1.38765	-1.9389	TAC-1
Trial60.skin.R1.71.R2.54.R3.52.P1.55	2.2546	-1.15665	TAC-1
Trial60.skin.R1.08.R2.91.R3.26.P1.55	1.63227	2.17185	TAC-2
Trial60.skin.R1.78.R2.45.R3.26.P1.54	0.0267008	-0.695632	TAC-1
Trial60.skin.R1.33.R2.66.R3.60.P1.56	11.0774	-2.38108	Hair Shaft-cuticle.cortex
Trial60.skin.R1.28.R2.79.R3.10.P1.54	-0.222819	-0.924138	TAC-1
Trial60.skin.R1.70.R2.26.R3.79.P1.55	5.23611	-1.08152	TAC-1
Trial60.skin.R1.95.R2.18.R3.10.P1.53	8.64039	-2.45676	Hair Shaft-cuticle.cortex
Trial60.skin.R1.87.R2.88.R3.90.P1.56	1.357	2.53092	TAC-2
Trial60.skin.R1.87.R2.84.R3.85.P1.53	1.22608	1.74916	TAC-1
Trial60.skin.R1.47.R2.34.R3.90.P1.53	12.002	-2.38299	Hair Shaft-cuticle.cortex
Trial60.skin.R1.23.R2.66.R3.51.P1.54	8.47865	-2.45659	Hair Shaft-cuticle.cortex
Trial60.skin.R1.61.R2.50.R3.40.P1.53	-2.35111	0.712055	TAC-1
Trial60.skin.R1.90.R2.78.R3.38.P1.56	8.674	-2.44564	Hair Shaft-cuticle.cortex
Trial60.skin.R1.75.R2.43.R3.74.P1.54	-1.59901	-0.950246	TAC-1
Trial60.skin.R1.33.R2.39.R3.56.P1.54	10.2318	-2.3461	Hair Shaft-cuticle.cortex
Trial60.skin.R1.11.R2.77.R3.15.P1.56	-1.38753	3.26343	TAC-2
Trial60.skin.R1.26.R2.88.R3.01.P1.54	-2.32064	0.488206	TAC-1
Trial60.skin.R1.64.R2.51.R3.96.P1.54	7.36547	1.96884	Medulla
Trial60.skin.R1.57.R2.49.R3.51.P1.54	-2.14196	2.46565	TAC-2
Trial60.skin.R1.39.R2.63.R3.34.P1.53	3.15401	2.52658	TAC-2
Trial60.skin.R1.43.R2.42.R3.86.P1.56	9.58609	-2.25068	Hair Shaft-cuticle.cortex
Trial60.skin.R1.87.R2.44.R3.28.P1.55	4.69086	-1.86314	TAC-1
Trial60.skin.R1.27.R2.79.R3.60.P1.53	5.31122	-1.00412	Hair Shaft-cuticle.cortex
Trial60.skin.R1.45.R2.15.R3.25.P1.54	7.3437	2.27173	Medulla
Trial60.skin.R1.07.R2.74.R3.22.P1.54	-1.36941	-0.695794	TAC-1
Trial60.skin.R1.88.R2.39.R3.28.P1.54	6.12044	-2.60967	Hair Shaft-cuticle.cortex
Trial60.skin.R1.39.R2.07.R3.11.P1.54	6.78398	1.77293	TAC-1
Trial60.skin.R1.60.R2.27.R3.29.P1.56	3.1109	-2.01067	TAC-2
Trial60.skin.R1.89.R2.89.R3.02.P1.54	-1.64493	-0.993189	TAC-1
Trial60.skin.R1.25.R2.66.R3.80.P1.55	-1.94656	2.22983	TAC-1
Trial60.skin.R1.40.R2.13.R3.20.P1.56	-0.573018	-0.465842	TAC-1
Trial60.skin.R1.36.R2.45.R3.06.P1.53	0.0633663	-0.990834	TAC-1
Trial60.skin.R1.09.R2.85.R3.02.P1.53	7.45199	1.56827	Medulla
Trial60.skin.R1.59.R2.91.R3.16.P1.56	-1.80006	3.29312	Medulla
Trial60.skin.R1.72.R2.83.R3.94.P1.55	0.853743	-1.01099	TAC-2
Trial60.skin.R1.14.R2.60.R3.05.P1.53	7.52624	2.30396	Medulla
Trial60.skin.R1.36.R2.05.R3.86.P1.55	3.13442	-2.15213	TAC-1
Trial60.skin.R1.37.R2.82.R3.95.P1.54	2.13622	-2.66396	TAC-2
Trial60.skin.R1.30.R2.01.R3.90.P1.55	-1.72252	4.03726	TAC-2
Trial60.skin.R1.12.R2.21.R3.13.P1.55	-1.31791	-2.35523	TAC-1
Trial60.skin.R1.69.R2.40.R3.69.P1.53	4.0561	-1.38068	TAC-1
Trial60.skin.R1.40.R2.40.R3.77.P1.55	-1.96495	-0.755786	TAC-1
Trial60.skin.R1.06.R2.15.R3.18.P1.54	7.47844	2.21317	Medulla
Trial60.skin.R1.58.R2.06.R3.55.P1.54	-2.73165	0.668437	TAC-1
Trial60.skin.R1.83.R2.19.R3.05.P1.54	0.856522	1.70608	TAC-1
Trial60.skin.R1.73.R2.70.R3.20.P1.54	9.56187	-2.49656	Hair Shaft-cuticle.cortex
Trial60.skin.R1.51.R2.79.R3.79.P1.55	7.26034	2.29309	Medulla
Trial60.skin.R1.66.R2.17.R3.83.P1.54	0.60773	-2.13011	TAC-1
Trial60.skin.R1.70.R2.26.R3.26.P1.54	-1.41809	4.20724	Medulla
Trial60.skin.R1.51.R2.75.R3.20.P1.55	1.80197	-1.18938	TAC-2
Trial60.skin.R1.74.R2.90.R3.69.P1.54	-2.55354	0.73841	TAC-1
Trial60.skin.R1.47.R2.37.R3.25.P1.54	0.317501	2.33288	TAC-1
Trial60.skin.R1.70.R2.20.R3.72.P1.54	4.52079	-0.657244	TAC-1
Trial60.skin.R1.56.R2.73.R3.44.P1.56	2.1481	-1.50352	TAC-1
Trial60.skin.R1.60.R2.58.R3.44.P1.55	-1.07705	3.61708	TAC-2
Trial60.skin.R1.67.R2.10.R3.68.P1.55	1.64263	2.38562	TAC-1
Trial60.skin.R1.49.R2.20.R3.83.P1.53	-2.97588	3.0083	IRS
Trial60.skin.R1.40.R2.59.R3.78.P1.54	-1.65995	4.03162	TAC-1
Trial60.skin.R1.31.R2.36.R3.94.P1.54	4.29596	-1.42188	TAC-1
Trial60.skin.R1.15.R2.55.R3.37.P1.55	10.004	-2.1608	Hair Shaft-cuticle.cortex
Trial60.skin.R1.67.R2.86.R3.52.P1.55	-1.70212	1.03015	IRS
Trial60.skin.R1.74.R2.17.R3.76.P1.55	-2.01021	1.67347	IRS
Trial60.skin.R1.27.R2.63.R3.33.P1.54	-2.06539	0.676081	TAC-1
Trial60.skin.R1.36.R2.92.R3.25.P1.55	-2.21933	1.35846	IRS
Trial60.skin.R1.15.R2.39.R3.89.P1.54	-2.54935	1.18734	TAC-1
Trial60.skin.R1.04.R2.13.R3.35.P1.55	3.26969	-1.81145	TAC-1
Trial60.skin.R1.01.R2.52.R3.08.P1.55	-1.43129	-1.00075	TAC-1
Trial60.skin.R1.75.R2.16.R3.42.P1.53	-2.62169	0.809996	TAC-1
Trial60.skin.R1.14.R2.26.R3.68.P1.56	-2.40451	0.648174	TAC-1
Trial60.skin.R1.24.R2.26.R3.71.P1.54	-1.17138	3.7405	TAC-2
Trial60.skin.R1.50.R2.44.R3.65.P1.53	1.90585	-1.2152	TAC-2
Trial60.skin.R1.33.R2.92.R3.36.P1.54	-1.66471	-1.51058	TAC-1
Trial60.skin.R1.21.R2.74.R3.49.P1.54	1.18344	-1.16175	TAC-2
Trial60.skin.R1.42.R2.54.R3.11.P1.56	7.06771	2.86612	TAC-1
Trial60.skin.R1.81.R2.81.R3.43.P1.56	9.06961	-2.65652	Hair Shaft-cuticle.cortex
Trial60.skin.R1.21.R2.67.R3.68.P1.56	-1.32334	3.46656	TAC-2
Trial60.skin.R1.78.R2.42.R3.90.P1.56	2.74795	-1.61602	TAC-1
Trial60.skin.R1.72.R2.79.R3.13.P1.56	-1.75197	-1.15488	TAC-1
Trial60.skin.R1.17.R2.09.R3.62.P1.55	5.31401	-2.0712	Hair Shaft-cuticle.cortex
Trial60.skin.R1.62.R2.80.R3.40.P1.55	-1.65231	-1.28533	TAC-1
Trial60.skin.R1.77.R2.30.R3.11.P1.53	7.43689	2.85418	Medulla
Trial60.skin.R1.91.R2.03.R3.64.P1.56	12.0381	-2.42569	Hair Shaft-cuticle.cortex
Trial60.skin.R1.45.R2.33.R3.09.P1.54	-1.65895	3.01444	TAC-2
Trial60.skin.R1.26.R2.14.R3.92.P1.54	-1.58467	3.21126	TAC-1
Trial60.skin.R1.69.R2.69.R3.56.P1.55	9.04988	-2.77078	Hair Shaft-cuticle.cortex
Trial60.skin.R1.42.R2.83.R3.45.P1.53	1.66092	2.44424	TAC-1
[truncated: 15,604 more rows]

## Sheet: metric_plot_genes
	max	gini
Nemf	0.953891	0.223926
4930524O07Rik	0.770682	0.147313
Zfp455	0.875628	0.166179
Casp12	0.939308	0.184197
Coro1a	0.9782	0.224001
Ddx43	1.28971	0.313064
Cited1	0.898744	0.192507
Atp6v0e2	0.832175	0.159059
Rhpn2	1.2741	0.300151
Neurl4	1.56326	0.320059
Myeov2	1.37059	0.29137
Pla2g2f	1.98976	0.402561
Eva1a	1.97831	0.441759
Stat1	1.09218	0.246591
Papd4	0.973058	0.214332
Gm13055	1.09977	0.222621
Net1	1.18872	0.258115
Fam189a2	1.90905	0.385216
Cct7	1.33616	0.322725
Ipmk	1.68363	0.346282
Tmem151a	1.00464	0.208542
Crp	1.50451	0.350399
Elf4	1.5151	0.351507
Dhodh	1.14161	0.245149
Gria3	2.49156	0.695742
Mxra8	1.02957	0.239872
Wdr90	1.38055	0.343614
Fbxw10	1.10176	0.246738
Crebzf	1.24577	0.268304
Ifnar1	1.11974	0.239077
Slc25a44	1.4949	0.327729
Atf7ip	0.960072	0.211544
Zfpl1	1.20553	0.252476
Cyb5r4	1.2624	0.276731
Adgrg2	1.63409	0.408602
Mfsd10	1.23967	0.302098
Glb1l	1.10445	0.254075
Qrsl1	1.23745	0.285949
Pigf	1.07285	0.25125
Tmem150b	1.14731	0.206757
Pcsk5	1.57426	0.341466
Snap91	0.940058	0.191876
Eif2s3x	1.46663	0.33189
Ighmbp2	1.32683	0.293786
Hist1h2an	1.90254	0.520464
Fam219b	1.06615	0.214925
Pde10a	1.15329	0.252191
Slc7a7	0.94938	0.186348
Mapkapk2	1.21378	0.26701
Arid5b	1.09324	0.265236
Tomm40	1.27994	0.271434
Rufy3	1.29044	0.27437
Cpsf7	1.42798	0.319259
Gm15831	1.21899	0.283404
Zfp606	1.14599	0.280355
Npas2	2.06816	0.467876
Sgcz	1.07495	0.235171
Asb1	0.815958	0.181764
Sfrp2	1.23856	0.285768
Gm15880	1.05238	0.264024
Gm26534	1.19786	0.265308
Trim59	1.58717	0.383012
Zfp341	1.53319	0.331584
H19	1.21999	0.269044
Gm12905	1.29883	0.289489
Ctse	0.858878	0.167045
Rgs19	1.17854	0.259639
Saysd1	1.2055	0.245927
C1ra	0.924792	0.221275
RP23-32A8.5	1.14223	0.252431
Troap	2.08657	0.525637
Kcnj10	0.950833	0.196015
A630031M04Rik	1.28441	0.259409
Bap1	1.28208	0.304795
Slc4a1ap	1.3045	0.275383
Rpl27a	1.3205	0.315399
Bzrap1	1.33576	0.269973
Gde1	1.03819	0.236583
Cox6b1	1.50526	0.329265
Fam102b	1.34543	0.337179
Cers2	1.21764	0.299072
AW549877	1.24332	0.246694
Brd8	1.25786	0.309246
Kdm6bos	1.24533	0.290586
Tnfsf9	1.0315	0.190112
Fstl3	1.02174	0.240726
Txnl1	1.03479	0.232578
Serpinb5	1.71582	0.421021
Kifc5b	1.74807	0.416126
Csf1	1.36665	0.258196
Dpysl2	1.4907	0.322026
Tigd3	1.11075	0.228505
Mettl24	1.21048	0.20619
Ppie	1.39258	0.336439
Zfp454	1.54013	0.313343
Fam150a	0.819836	0.185523
F11r	1.26591	0.270665
Zfp747	0.945623	0.239179
Lnpep	1.14919	0.272969
4930539J05Rik	0.934611	0.204358
Eif1a	1.38674	0.313421
Dennd5b	1.68682	0.35681
Gdap2	1.29711	0.263207
Ppp1r3c	1.08182	0.202903
Hdac1	1.31707	0.284936
Srgap2	1.43335	0.324551
Cisd1	1.46804	0.358803
Myh9	0.836308	0.215859
Atg2a	1.38032	0.289748
4930533K18Rik	1.26512	0.286564
Tpm4	1.30492	0.278775
Surf1	1.59575	0.345313
1700017D01Rik	0.787125	0.19151
Krt19	1.02221	0.198112
Palmd	1.33442	0.301155
Tekt1	0.997088	0.204504
Zdhhc11	0.735229	0.145821
Arl15	1.136	0.305736
Themis3	0.942536	0.201525
Thap7	1.01452	0.251608
Zscan2	1.26596	0.28508
2010109A12Rik	0.947098	0.202435
2600014E21Rik	1.22352	0.278536
Hapln3	0.804092	0.157437
Gpc1	1.70833	0.392114
Park7	1.40521	0.328537
Gm16192	0.930575	0.228296
Peak1	1.2762	0.289028
Kdm5c	0.972902	0.204332
Fbxo21	1.14667	0.270737
Ctu2	1.04808	0.227167
Galnt7	1.44228	0.308199
Vopp1	1.49469	0.314606
Spon1	1.13455	0.247477
Dnase2a	1.72415	0.379975
Ncoa5	1.21714	0.265362
Fam163a	1.0459	0.213347
Tcp1	1.17696	0.301335
Tnip3	2.18974	0.425683
Zmat4	1.10821	0.249218
Zkscan17	1.53909	0.369441
Cmc1	1.07998	0.248336
Asb6	1.38647	0.288843
Chaf1b	2.06402	0.562987
Ica1	1.49603	0.336459
Lvrn	0.81796	0.167464
Tep1	1.27308	0.29471
Cluh	1.20343	0.258171
Lamtor4	1.21708	0.273077
Gng7	1.34315	0.283284
Gas8	1.69213	0.345345
Zfp72	0.641722	0.138985
BC031181	1.45519	0.284406
Chst9	0.898942	0.209834
Ang	0.959653	0.195324
Cd74	0.956961	0.190615
Vav2	1.43383	0.30518
Procr	0.748616	0.175153
St13	1.20318	0.275495
E4f1	1.34514	0.284051
Slc25a51	0.956151	0.195424
Iscu	1.25979	0.26663
Psmc3	1.2321	0.276998
RP23-458C8.2	1.25459	0.24353
Exosc9	1.07847	0.256393
Rpl22	1.28127	0.289501
Prmt5	1.54693	0.335155
Hist1h2bg	1.82259	0.507137
Crispld2	0.760247	0.173606
Dpagt1	1.19332	0.270327
Actn2	1.01446	0.206094
Armc7	1.15806	0.237581
Eno1	1.16835	0.252195
Rnf39	2.04413	0.396597
Kcnj16	1.00103	0.213844
Gm15545	1.40122	0.289469
Bcor	1.33958	0.293094
Phldb1	1.3587	0.331178
Fam83d	1.51044	0.38804
Klhl15	1.29182	0.277123
Adamts13	1.24003	0.249507
5330417C22Rik	1.02336	0.224079
Ccdc50	1.07292	0.23806
Gnb2l1	1.23592	0.273149
Plk2	1.50989	0.337965
Nod2	1.58761	0.340788
Rsph1	1.27631	0.283319
Osmr	1.75208	0.42402
Kat6a	0.885247	0.197558
Dclk1	1.27542	0.277368
Mrpl21	1.22554	0.276223
Dnajc17	1.60599	0.35825
A230006K03Rik	2.12924	0.472709
Fam63b	1.37118	0.2753
Gpr160	1.53918	0.379452
St6galnac6	1.27385	0.29954
Vmn2r7	0.977432	0.220345
Hcn2	1.00395	0.205719
Trpc4ap	1.39562	0.299316
Smim4	0.894493	0.215221
Prob1	0.906726	0.203699
Grid2	1.39707	0.306319
Fam204a	1.26579	0.272811
Rnf114	1.2278	0.269511
Slirp	1.47982	0.308247
Xlr5a	1.18495	0.250291
Ccnd2	1.40127	0.389333
Hsd17b10	1.533	0.344446
Sap30bpos	0.782352	0.172398
Bcl2l13	0.940711	0.201282
Tcp11	1.22331	0.263163
0610039K10Rik	1.00694	0.229668
Ppfibp2	1.84096	0.418443
Slc16a11	1.09987	0.247615
Scara5	0.920448	0.190572
Gm12474	0.846423	0.185597
Pex16	1.10151	0.231502
Vmn2r24	1.04758	0.202224
1700109I08Rik	1.04883	0.207293
Rps7	1.35114	0.309585
Cetn2	1.60562	0.356495
Gm30524	1.32364	0.274094
Cdk15	2.20538	0.571062
Ntn4	1.53398	0.350228
Ispd	1.44188	0.320307
Gm9833	0.825153	0.182083
Syne2	1.03296	0.252493
Fis1	1.09086	0.229783
Gsr	1.58476	0.361733
Rnf187	1.2766	0.287805
Lilra5	0.83476	0.15295
4930595D18Rik	1.31115	0.300192
Tmem255a	1.16131	0.272134
Pmvk	1.37289	0.270846
Ptchd4	1.44687	0.299
Gpatch11	1.04315	0.230568
Arhgap32	0.836258	0.203075
Hsf2bp	0.870688	0.187581
Prss38	1.68036	0.316009
H2afz	1.39973	0.347817
Cisd2	1.09981	0.238804
Adat3	1.0756	0.220959
Adra2a	0.920275	0.181915
Diras2	1.32032	0.368848
Fbxl12os	0.943922	0.190036
Atp10a	1.0145	0.2115
Clca2	1.85576	0.393817
Calm2	1.32033	0.363015
Kars	1.4673	0.330233
E2f5	1.30963	0.268391
Gm15202	0.934151	0.196569
Gm13490	1.12846	0.268565
Ankle1	1.68694	0.462952
Plxdc2	1.39224	0.343291
Cideb	0.812574	0.167215
Spx	0.843017	0.175193
Pi4ka	0.927411	0.204095
Gm44368	1.20432	0.238082
Nr4a1	1.40759	0.329128
Rdh13	1.01156	0.211411
Adrm1	1.493	0.335637
Ngf	1.23578	0.260069
C130074G19Rik	1.0594	0.248829
Erbb2	1.55529	0.37013
Vps4a	1.17769	0.243727
Mvk	1.20896	0.26645
Gm26749	0.896204	0.20715
B430219N15Rik	0.809915	0.1657
Tmem59	1.25363	0.271949
RP23-361A18.4	1.11186	0.235216
Gdf11	0.861309	0.167755
DHRSX	1.46369	0.298065
Asah1	1.26651	0.264475
Fbxw13	1.08339	0.198628
4931423N10Rik	0.983141	0.228369
Apol7d	0.863967	0.17369
Chil5	0.963387	0.200866
Mettl15	1.04957	0.228901
C230014O12Rik	0.855923	0.171037
Nagpa	1.19447	0.247704
Zmym1	1.52336	0.352993
Fam221a	1.19809	0.255905
Ddx47	1.54447	0.316982
Gm29283	0.945285	0.175664
Dcp1b	1.25768	0.271936
Ptpra	1.23642	0.257307
Glb1l3	0.910931	0.212703
Ppp3ca	1.06948	0.249948
Kif6	1.09058	0.259653
Fam69b	0.903755	0.182946
Colgalt2	1.12963	0.23248
Relt	0.995843	0.19495
Mier2	1.2577	0.268694
Sgsm3	0.96411	0.215656
Sdr42e1	1.61086	0.371378
Gm9843	1.08876	0.241858
Rbm18	1.19783	0.240435
Ago3	0.993713	0.216458
Zfp354c	1.4268	0.30962
Slc16a7	1.52815	0.408348
Dhps	1.19786	0.235535
AU040972	1.05954	0.263167
Rtfdc1	1.08952	0.241973
Mydgf	1.18133	0.260232
Gm17435	1.14324	0.236658
Zfp280d	0.967408	0.221391
Gm28818	0.928652	0.185324
Gpr155	1.16618	0.251815
Ide	0.932239	0.21384
Rasa4	1.79189	0.353778
Supt5	1.20367	0.247767
Ccdc158	1.06169	0.263767
4933406J08Rik	0.788131	0.17147
Gnl1	1.08304	0.255304
Cipc	1.35392	0.291468
Gm26671	1.3728	0.360467
Zkscan2	1.20659	0.218854
1810019N24Rik	0.928326	0.206945
Ppp1r3a	1.00683	0.191161
Gckr	1.02822	0.24378
Colec11	1.0027	0.229512
Frmpd1	2.29568	0.487539
Il18r1	2.15206	0.406883
Irx3os	0.729164	0.162466
Ablim1	1.44114	0.305518
Il12a	0.98639	0.177213
Spam1	0.927817	0.200663
Grip2	1.49219	0.296785
Cps1	1.00023	0.220016
Tnfsf13b	1.00703	0.216457
Mterf2	0.91501	0.205367
Zfp619	1.34825	0.266889
Ccdc85a	1.21722	0.282922
Zwint	1.15072	0.263975
Gm13710	0.763139	0.157854
Xndc1	1.46814	0.362553
Chrm5	1.47255	0.357068
Nme5	1.00209	0.229496
Hs6st2	1.57457	0.394334
Ttc21b	1.40316	0.302662
Timeless	1.66645	0.471537
2310011J03Rik	0.936815	0.197829
Anapc16	1.17661	0.271259
Leng1	1.29609	0.291242
Fem1c	1.43437	0.334455
Gm28087	1.01752	0.227421
Pvr	1.27126	0.261471
Oasl2	1.21876	0.246074
9430037G07Rik	0.679923	0.140961
Rbm10	1.35123	0.297517
G3bp1	1.26995	0.318455
Lyrm7	1.05059	0.248621
Idua	0.853815	0.179523
Nomo1	1.30067	0.258593
Dysf	1.20871	0.263202
Cand2	1.07353	0.245986
Plekhs1	0.898076	0.210342
Ppp3r1	1.30329	0.296045
Ppp4r4	1.22444	0.272262
Gm26697	0.935466	0.225994
Fbxo42	1.10281	0.240787
Ttf1	1.28481	0.277289
Pdcd2l	1.07051	0.227805
Hmx2	0.910918	0.191784
A930006L05Rik	0.936607	0.215879
Gm43568	0.796402	0.15492
AI593442	1.19905	0.273219
AI481877	1.23853	0.282287
Brdt	0.829858	0.184763
Mbtps2	1.12449	0.228762
Fam212b	0.854263	0.170429
Ccnb1ip1	1.82332	0.47463
Ibtk	1.19019	0.250212
Polrmt	1.08459	0.224712
Vegfc	1.29535	0.302025
Tceb2	1.43159	0.317746
Msl3l2	0.641937	0.132989
Gm16124	0.987949	0.220427
Nckap5l	1.68372	0.38471
Xkrx	1.25012	0.277846
Rbm38	0.947867	0.228965
Col4a1	1.38821	0.300755
B4galt5	1.48253	0.341384
Lhx5	2.22523	0.4983
Myo15	1.16634	0.238234
Ccm2l	1.02579	0.230897
Hook1	1.13843	0.257433
Anks4b	1.79092	0.360193
Dbnl	1.18283	0.249715
Wbp2	1.19312	0.249597
Kif16b	1.07135	0.223476
Tyk2	0.972647	0.195797
Gm43251	0.936076	0.190499
Klhl7	1.29213	0.274369
Slc20a2	1.69581	0.349461
Stk19	1.34352	0.28288
Adamts16	0.899713	0.172526
Ppp1r9b	1.24774	0.27902
Map2k6	1.20183	0.273411
Rad23a	1.4219	0.298762
Kat8	1.11009	0.253001
Insl6	1.01652	0.220964
Actr1a	1.25457	0.2709
Vwc2l	0.947982	0.204744
Xkr5	1.11004	0.216578
Tpcn1	1.35355	0.294054
Cetn1	1.21703	0.234895
Cdkl5	1.61714	0.368539
Ddx3x	1.10301	0.27368
Heatr4	1.02232	0.220856
Fndc7	0.956472	0.228959
Gm12589	0.859443	0.172375
Rnf169	1.03167	0.244158
Rab12	1.29839	0.277678
Eif2ak1	1.30226	0.271829
Aox1	1.2251	0.249608
Ythdc2	1.2474	0.269084
Sash1	1.6343	0.402139
Zfhx2	1.38578	0.292276
Gm33370	1.24398	0.309294
Ccdc61	1.05907	0.22625
Gm15893	1.01807	0.202891
Cadm4	1.76552	0.371524
Gm28050	1.23379	0.260871
Arrdc1	1.12675	0.231788
Zbp1	1.18747	0.243839
Meaf6	1.38532	0.317954
Fmn2	1.26819	0.2499
Nfil3	1.74972	0.389508
Clasp2	1.01888	0.233799
Rpp40	1.17954	0.282109
D17Wsu92e	1.06335	0.245129
Casp2	1.27536	0.304711
Fndc3b	1.74518	0.391599
Gapvd1	0.814566	0.186158
Gm26850	1.01286	0.201546
Appbp2	1.02249	0.22932
Skint6	1.73512	0.35576
Zfp362	1.2001	0.327965
Spata1	1.38597	0.281158
Ap3s2	1.38419	0.29909
Rbm15	1.33323	0.332558
Gm10269	1.32683	0.312024
Gm12496	0.897231	0.204325
Prpsap1	1.37419	0.286285
Dennd2a	1.40792	0.288487
Gars	1.08414	0.243138
Cpa3	0.946941	0.203216
Cyp2j6	1.72174	0.364756
Cfh	1.32054	0.284673
Gtf2f1	1.31771	0.278609
Izumo4	1.38075	0.260534
Rragb	0.892843	0.20082
Cr1l	0.979387	0.220194
Fmnl1	1.00302	0.203773
Cops7b	1.03892	0.218694
Adam12	1.59057	0.308111
Cxxc1	1.19731	0.24818
Rhoc	1.2827	0.231717
2010106C02Rik	0.899747	0.188611
Mtx3	1.43484	0.309272
G6b	0.864456	0.183942
Bcs1l	1.07847	0.217678
Coa6	0.890112	0.191216
Gpalpp1	1.19121	0.241226
Ipo13	1.14708	0.244849
Ldb1	1.31806	0.262333
Abl2	1.35307	0.289817
Prim2	1.58185	0.420618
Rgs20	1.96805	0.421588
Dnm3os	1.21129	0.256046
Afg3l2	1.15835	0.239714
Rpl31	1.29222	0.270461
Pip4k2c	1.23328	0.263144
Pdgfa	1.64194	0.354877
Hebp1	1.59212	0.288579
Rab42	0.96196	0.209089
Svip	1.54134	0.395928
Lmf1	1.10757	0.245546
2010309G21Rik	1.09481	0.240993
Osbpl10	1.32088	0.331098
Gm17210	0.848003	0.174309
Gm10382	1.09086	0.223026
Clip3	1.00437	0.193909
Ckap2l	2.08068	0.581505
Gm5134	1.01784	0.205434
Fhl5	1.0291	0.211807
Gm43634	0.954528	0.189034
Syf2	1.4846	0.314145
Zbtb34	1.43466	0.310571
Ttll5	1.17936	0.284526
Hacl1	0.932541	0.198022
1190003K10Rik	0.96739	0.213073
Gm1604b	1.13053	0.277745
Itga1	1.29074	0.26955
Phf2os1	1.19086	0.270385
Exosc2	1.345	0.343482
Agbl1	1.07125	0.231618
Emg1	1.26028	0.271793
Phyhipl	0.916125	0.19344
Pkd1	1.20659	0.28575
B230354K17Rik	0.978452	0.22695
Hoxd4	1.38733	0.328684
Pkn3	1.40384	0.324726
Rplp2	1.12994	0.248112
Cpeb1	1.18916	0.2485
Cabp1	1.53135	0.30742
Tbl2	1.33177	0.282993
Tubb6	2.28479	0.5274
Dleu7	1.3092	0.265109
Ribc1	1.11231	0.29056
Cars	1.38685	0.288597
6030443J06Rik	1.37475	0.278758
Pkn2	0.951783	0.23113
Palm3	0.944379	0.197836
Tmem200a	0.908031	0.193967
Thoc2	0.785583	0.191062
Gm32391	0.995066	0.211488
Vsig4	0.976974	0.18714
Pcna-ps2	1.17302	0.247486
Safb	0.987293	0.231697
Psors1c2	1.61266	0.294509
Gm6793	0.874222	0.21322
B430319H21Rik	0.939499	0.196738
Tuft1	1.28469	0.286634
Gm28424	0.912189	0.190898
Ankib1	0.832626	0.188503
Commd1	1.09742	0.252176
Nme4	1.06938	0.22668
3010026O09Rik	1.41234	0.334617
Tpd52	1.34033	0.307073
Trim54	0.813635	0.163023
Dock1	0.990417	0.268869
Cux2	1.33742	0.290065
Ccnd1	1.57805	0.361258
Fahd1	1.21408	0.267265
Tmppe	1.14895	0.251038
1700016D06Rik	0.853436	0.211389
Rab5a	1.24034	0.263608
Pja2	1.36193	0.281342
Gm26517	0.8907	0.176419
Arl8a	1.37712	0.292825
Rnf123	1.41974	0.30093
Cyfip1	1.00703	0.205294
Snhg20	1.53372	0.351359
Glra1	1.52523	0.28513
Ppp2r4	1.32123	0.302376
Gm44020	1.00005	0.232701
Ptpn21	1.33299	0.28231
Gaa	1.26424	0.269282
Lipm	1.78683	0.41387
Prox1	1.42706	0.295141
Tfdp2	1.32561	0.317096
Mrpl51	1.11821	0.272974
Gm10073	0.956281	0.200069
Gpr141	1.30003	0.259248
Xirp2	1.3271	0.24521
Tbc1d22a	1.08816	0.255289
Prkaca	1.13372	0.252042
S100a3	2.16206	0.538375
Hp	0.999935	0.200975
Arhgef7	1.39587	0.278482
Gm13814	1.0637	0.207808
Trmt1l	1.27561	0.251491
Spef2	1.09906	0.255799
Cct4	1.17841	0.273979
Fkbp7	1.57042	0.386245
Gm6525	1.05494	0.212845
Gm43995	0.864709	0.164061
Ctps2	1.48313	0.323283
Capzb	1.06117	0.227467
Hist1h2ac	2.06778	0.568875
Clic5	1.10999	0.225605
Ttc30a1	1.07545	0.228442
Stmn1	1.78807	0.503275
Gm26590	1.14121	0.257061
Cyhr1	1.26079	0.283343
Apod	1.4009	0.327572
Lman1l	1.03498	0.219945
Cyp2j5	0.9007	0.178309
Idnk	1.21781	0.260305
Gm28035	1.13055	0.254622
Vmn2r96	0.759968	0.15307
Ak4	1.41515	0.319932
Phf1	0.966477	0.202448
Dapp1	1.23133	0.242304
Dpy30	1.33988	0.282701
A530084C06Rik	1.3955	0.273351
Tmem50a	1.1501	0.259555
Fam193b	1.18623	0.240248
Dedd	1.02779	0.206344
Fut2	1.54546	0.3934
Spink2	1.07992	0.203982
Gm29418	1.1538	0.211442
Plekha6	1.87839	0.407482
Maged2	1.02163	0.216062
Mlf1	0.992973	0.237508
Trnp1	1.70204	0.390035
Bbs12	1.33069	0.305464
Arhgap9	1.31621	0.274533
Itgb8	1.49657	0.308809
Polq	1.70853	0.517611
Dnaja3	1.37609	0.282129
9430038I01Rik	1.10097	0.241187
Bora	1.67545	0.43674
Tmem199	1.15859	0.251256
Rhobtb3	1.18798	0.288613
Yif1b	1.1468	0.255298
Dgkg	1.24749	0.239394
Abca2	1.25478	0.254303
Kcp	0.700842	0.136277
Itgb2	1.0291	0.217059
Psmd2	1.46462	0.322943
Lhcgr	0.934515	0.204133
Zfr	0.72326	0.182311
Dr1	1.40106	0.302195
Gm32592	2.16651	0.504555
Ccdc155	1.78477	0.427764
Tjp1	0.922019	0.20656
Brox	1.34282	0.275504
Cpsf2	1.32639	0.278662
Mcm3ap	1.19819	0.259895
Hpgds	1.2621	0.272397
Cotl1	1.39334	0.318726
Krt6a	1.14648	0.234615
Arhgef6	1.131	0.218252
Bbs9	1.25809	0.27003
Cnot8	1.14314	0.234978
Nkain1	1.15811	0.248777
Cbarp	1.28774	0.285013
D130040H23Rik	1.05181	0.200237
Tsacc	0.929107	0.218121
Tspyl5	0.997591	0.226781
Thbd	0.809686	0.165653
Acrbp	1.25704	0.261972
Irx2	1.63315	0.408417
Mis18bp1	1.92737	0.567845
Gm11755	1.03729	0.222257
Oaz2	1.36119	0.276575
Nfix	1.25767	0.317084
Atf4	1.51523	0.317464
Cyb561d2	1.10692	0.251442
Rrs1	1.59737	0.366399
Tmem2	1.61901	0.371566
Snx4	1.25606	0.257682
Slc50a1	1.20894	0.27431
Klf16	1.48121	0.298016
Gm43064	0.756595	0.159186
B230217O12Rik	1.05067	0.239112
Gtf3c6	1.30427	0.293288
Id2	1.86745	0.445908
Nme7	1.41346	0.319052
1700006H21Rik	0.759505	0.165586
Sctr	1.04083	0.235186
Cct6b	0.949101	0.194288
Smad5	0.953041	0.221599
Shisa2	1.46859	0.324349
Rab3d	1.04526	0.239399
Gm28198	1.08468	0.230024
Zc3h10	1.33371	0.272806
Lrrc6	1.32736	0.284053
Nr1h2	1.43866	0.305646
Cul4b	1.30008	0.277426
Gm5099	1.05077	0.194672
Tdp1	1.20138	0.267216
Trim29	1.44972	0.364767
Acoxl	1.36862	0.282603
Tmem38b	1.66526	0.387793
Fancl	1.52319	0.362065
Nme2	0.924328	0.177737
Wnt5b	1.08021	0.245162
Stat5b	1.48379	0.306758
Ech1	1.17614	0.268923
Gpr107	1.18342	0.244888
Tmem237	1.2691	0.284589
Jazf1	1.65808	0.391783
Kdm6b	1.1318	0.240404
Stap2	1.75999	0.383715
Rpl35a	1.16227	0.27095
Fsip1	0.874513	0.168753
Kbtbd11	1.7502	0.34763
Rlim	1.23626	0.280364
Actr2	0.945705	0.220074
Aar2	1.02782	0.233672
Myh11	1.21414	0.254128
Ntn1	2.63372	0.684501
Cox14	0.931814	0.211205
Pcbp4	1.36028	0.290177
Fndc3a	0.968843	0.227965
Tmem63b	1.13542	0.227805
Smarcb1	1.23317	0.260183
Pyroxd2	0.842288	0.162616
Gm43136	0.840191	0.184581
Nr1d1	1.11153	0.235271
Pag1	1.16505	0.253631
Dennd4b	1.18528	0.259452
BC029722	1.25098	0.276436
Cdadc1	1.19159	0.248551
Sf3a2	1.62868	0.361645
Pyurf	1.07808	0.253911
Zfp26	1.18388	0.252458
Slc26a5	1.08265	0.239964
Efcab2	1.25436	0.274655
Tspan3	2.57461	0.552632
Tfb1m	1.02814	0.226645
Pard6b	1.74453	0.332681
Ddit3	1.0988	0.23833
Fancg	1.15479	0.270279
Ddost	1.45932	0.32621
Txndc16	2.20647	0.511808
Gm13063	0.803292	0.18718
Ptgdr	1.20878	0.255178
Dclk3	2.6904	0.736751
Gm805	1.10251	0.219206
Jakmip1	1.34626	0.256108
Ccnd3	1.2781	0.317177
Ifi203	1.08328	0.210091
Rab43	0.782801	0.172496
Gpx3	1.21116	0.254072
Zfp583	1.0356	0.219276
Gm16185	0.976559	0.265247
Sart3	1.36705	0.31145
Plekhh3	1.35373	0.286571
Gm15624	1.16286	0.239213
H2-Q7	1.51013	0.309066
Fam160b1	1.31104	0.269062
Pced1b	1.19098	0.264338
Tbxa2r	1.03552	0.235285
Arhgap35	1.17727	0.307304
Xylt1	1.4633	0.338968
Rac1	1.22975	0.276077
Prx	1.12344	0.231917
Sms	1.35962	0.38101
Il1r1	1.51611	0.337992
Ppp2r2d	1.17981	0.267753
Rpl21	1.63566	0.321976
Cebpz	1.38725	0.299574
Riiad1	0.942976	0.20336
RP24-328C2.1	1.27409	0.230797
2810459M11Rik	0.904117	0.198737
Gm26742	0.905738	0.216122
Stk35	1.16497	0.259538
Cog6	0.964764	0.212432
Gtf2a1	1.30015	0.267509
Gss	1.48298	0.342551
Sh3gl3	1.44547	0.313832
Gm12116	0.885787	0.165242
Gm15446	0.82931	0.189956
Glrx	1.10877	0.26876
Hddc3	0.89318	0.194721
Adgrd1	1.20139	0.250347
Tshr	0.982572	0.209253
Tbx15	1.25984	0.278511
Gm12246	1.07458	0.23271
Gm16156	0.812303	0.181448
Mgat4b	0.885689	0.202212
Adgra3	0.852916	0.233347
Snhg9	1.06825	0.229873
Khdrbs2	1.30855	0.274558
Il22ra1	1.39171	0.342832
Rragd	0.895058	0.1896
Gm94	0.979015	0.21412
Fbf1	1.25487	0.256482
Arx	1.20983	0.238956
Dag1	1.23016	0.285216
Nvl	0.97093	0.215099
Dact1	0.788277	0.164699
Ptk7	1.30957	0.285444
Cd320	0.95422	0.222244
1700041M05Rik	0.806517	0.160792
Nek9	1.11856	0.228204
Arntl2	1.07645	0.254284
Polh	1.23172	0.303621
Plppr4	0.970731	0.184359
Sfswap	0.832498	0.180386
Trp53inp1	1.23581	0.297655
Naif1	1.11907	0.233565
Gm13479	0.987924	0.178934
Herpud2	1.08283	0.244058
Nsf	1.1169	0.26433
Mok	1.65568	0.354979
Vamp1	1.37248	0.276271
Cirbp	1.27411	0.239659
Tinagl1	1.34249	0.265921
Cmc4	1.38376	0.288936
A230001M10Rik	0.746819	0.154916
Klhl20	1.06973	0.224673
Klhl32	1.71055	0.373698
Rnf32	2.23225	0.48079
Fv1	1.31625	0.296445
Wdyhv1	1.29007	0.267744
Zfp109	0.996315	0.207726
E130102H24Rik	0.980357	0.23014
Tspan32	1.10746	0.204877
Shb	1.53546	0.348643
Gp6	0.862809	0.170212
Rnpepl1	0.984596	0.205918
Hmmr	2.04011	0.605538
Aff4	0.853274	0.197958
Prrx1	1.30351	0.279302
Med17	1.3596	0.293135
Grhl1	1.18323	0.307102
Slc15a4	1.38992	0.327129
Lyzl1	0.950807	0.224477
Rab3c	1.00342	0.224899
Gm9871	0.959786	0.207544
Cyp3a57	1.08052	0.236908
Zfp92	1.49157	0.305202
Magee1	0.851447	0.185397
1810062O18Rik	0.873963	0.194629
Pigb	1.34004	0.301046
Gm17529	0.910742	0.203583
Gm16876	0.961675	0.225703
Jph2	1.08578	0.200052
Gramd1b	2.23619	0.500182
Gprin1	1.19425	0.249079
Hmbox1	0.969318	0.224361
Gm29417	0.894702	0.186889
Fig4	1.11781	0.234702
Rbbp4	1.5022	0.352632
Adamts14	1.66285	0.347814
Slc5a11	1.87209	0.381919
Wdpcp	1.27563	0.294888
4930515L19Rik	0.901875	0.207171
Bmp2	2.01564	0.478634
Arpp19	1.43372	0.317857
Tmem38a	1.2192	0.261117
Tmc1	1.06479	0.201317
Mink1	1.39269	0.292794
Smg9	1.21412	0.246924
3110056K07Rik	1.14177	0.23894
Mybbp1a	1.24487	0.280202
Gm11639	0.801056	0.170368
Strn4	1.28088	0.272433
Fez2	1.3578	0.321066
Glis1	1.25994	0.258394
Gm26522	2.07239	0.538322
Btd	1.30815	0.277439
[truncated: 16,561 more rows]

## Sheet: metric_plot_motifs
	max	gini
[truncated: 884 more rows]

## Sheet: metric_plot_peaks
	max	gini
[truncated: 332,987+ more rows]

[truncated: 4 more sheets: master_regulatorss, target_genes_lef1, target_genes_hoxc13, colors]
