# Supplementary material for: SIMBA: single-cell embedding along with features
Source: Nat Methods. 2023 May 29;21(6):1003–13. doi: 10.1038/s41592-023-01899-8 (PMC11166568; doi:10.1038/s41592-023-01899-8)
Supplement: Supplementary file 8 — Source data to regenerate the plots presented (UMAP of SIMBA embeddings, annotations, colors). [file 41592_2023_1899_MOESM8_ESM.xlsx]

## Sheet: umap_cells_raw
	UMAP_1	UMAP_2	cell_type	batch
human1_lib1.final_cell_0001	6.75501	0.871077	acinar	Baron_b1
human1_lib1.final_cell_0002	6.86599	0.764047	acinar	Baron_b1
human1_lib1.final_cell_0003	6.67465	-0.693883	acinar	Baron_b1
human1_lib1.final_cell_0004	6.86063	0.155874	acinar	Baron_b1
human1_lib1.final_cell_0005	6.3813	-1.00038	acinar	Baron_b1
human1_lib1.final_cell_0006	6.73857	-0.534172	acinar	Baron_b1
human1_lib1.final_cell_0007	-5.3667	-7.84615	beta	Baron_b1
human1_lib1.final_cell_0008	6.82927	-0.159283	acinar	Baron_b1
human1_lib1.final_cell_0009	6.63156	-0.509897	acinar	Baron_b1
human1_lib1.final_cell_0010	6.52023	0.428251	acinar	Baron_b1
human1_lib1.final_cell_0011	6.79345	-0.597434	acinar	Baron_b1
human1_lib1.final_cell_0012	6.73354	0.276775	acinar	Baron_b1
human1_lib1.final_cell_0013	-3.55568	-4.77323	delta	Baron_b1
human1_lib1.final_cell_0014	-5.40595	-4.65179	delta	Baron_b1
human1_lib1.final_cell_0015	-5.98072	-7.67947	beta	Baron_b1
human1_lib1.final_cell_0016	-4.44451	7.62776	stellate	Baron_b1
human1_lib1.final_cell_0017	-5.71247	-7.56924	beta	Baron_b1
human1_lib1.final_cell_0018	6.35881	-0.504432	acinar	Baron_b1
human1_lib1.final_cell_0019	3.55796	0.645175	ductal	Baron_b1
human1_lib1.final_cell_0020	-5.59275	-6.76155	beta	Baron_b1
human1_lib1.final_cell_0021	-4.93518	-7.3249	beta	Baron_b1
human1_lib1.final_cell_0022	-2.23954	-5.41428	alpha	Baron_b1
human1_lib1.final_cell_0023	2.61263	-0.632229	ductal	Baron_b1
human1_lib1.final_cell_0024	-5.68211	-7.43242	beta	Baron_b1
human1_lib1.final_cell_0025	-5.38537	-6.13329	delta	Baron_b1
human1_lib1.final_cell_0026	-3.03176	-5.95206	alpha	Baron_b1
human1_lib1.final_cell_0027	-5.56757	-6.67168	beta	Baron_b1
human1_lib1.final_cell_0028	5.32457	-1.63442	acinar	Baron_b1
human1_lib1.final_cell_0029	4.86697	-1.83133	acinar	Baron_b1
human1_lib1.final_cell_0030	-4.97794	-6.8547	beta	Baron_b1
human1_lib1.final_cell_0031	-6.08567	-2.04167	delta	Baron_b1
human1_lib1.final_cell_0032	-5.07859	-4.87894	delta	Baron_b1
human1_lib1.final_cell_0033	-6.26347	-5.33491	delta	Baron_b1
human1_lib1.final_cell_0034	-6.28902	-4.78815	delta	Baron_b1
human1_lib1.final_cell_0035	-6.77431	-5.48696	beta	Baron_b1
human1_lib1.final_cell_0036	6.12262	-1.32426	acinar	Baron_b1
human1_lib1.final_cell_0037	-5.26564	-6.2927	beta	Baron_b1
human1_lib1.final_cell_0038	-5.85663	-5.85014	beta	Baron_b1
human1_lib1.final_cell_0039	-6.23085	-5.75373	beta	Baron_b1
human1_lib1.final_cell_0040	-5.04265	-4.63028	delta	Baron_b1
human1_lib1.final_cell_0041	-4.51188	7.77472	stellate	Baron_b1
human1_lib1.final_cell_0042	-5.67516	-6.39376	beta	Baron_b1
human1_lib1.final_cell_0043	-5.64533	-5.38391	delta	Baron_b1
human1_lib1.final_cell_0044	-4.52161	7.77719	stellate	Baron_b1
human1_lib1.final_cell_0045	-4.71437	7.54529	stellate	Baron_b1
human1_lib1.final_cell_0046	-4.56753	7.70854	stellate	Baron_b1
human1_lib1.final_cell_0047	5.68521	-1.80464	acinar	Baron_b1
human1_lib1.final_cell_0048	-4.40815	7.68358	stellate	Baron_b1
human1_lib1.final_cell_0049	-5.44485	-4.02427	delta	Baron_b1
human1_lib1.final_cell_0050	-5.93048	-7.10861	beta	Baron_b1
human1_lib1.final_cell_0051	-7.32034	-4.41631	delta	Baron_b1
human1_lib1.final_cell_0052	-6.03741	-6.62453	beta	Baron_b1
human1_lib1.final_cell_0053	5.80463	-1.69152	acinar	Baron_b1
human1_lib1.final_cell_0054	-5.42203	-6.5029	beta	Baron_b1
human1_lib1.final_cell_0055	-5.80552	-7.29184	beta	Baron_b1
human1_lib1.final_cell_0056	-4.53255	7.6558	stellate	Baron_b1
human1_lib1.final_cell_0057	-5.76243	-6.89654	beta	Baron_b1
human1_lib1.final_cell_0058	-6.40677	-7.18741	beta	Baron_b1
human1_lib1.final_cell_0059	-4.22074	-5.27973	beta	Baron_b1
human1_lib1.final_cell_0060	-7.0748	-6.18872	beta	Baron_b1
human1_lib1.final_cell_0061	2.81498	-0.371448	ductal	Baron_b1
human1_lib1.final_cell_0062	-2.30361	-5.67913	alpha	Baron_b1
human1_lib1.final_cell_0063	-6.98357	-4.92307	beta	Baron_b1
human1_lib1.final_cell_0064	3.24832	0.590085	ductal	Baron_b1
human1_lib1.final_cell_0065	-6.29735	-6.74396	ductal	Baron_b1
human1_lib1.final_cell_0066	5.04888	-1.56803	acinar	Baron_b1
human1_lib1.final_cell_0067	-2.29223	-5.60838	alpha	Baron_b1
human1_lib1.final_cell_0068	-6.14337	-7.29343	beta	Baron_b1
human1_lib1.final_cell_0069	-5.84023	-4.80296	delta	Baron_b1
human1_lib1.final_cell_0070	-2.49343	-5.11676	alpha	Baron_b1
human1_lib1.final_cell_0071	-7.0971	-6.56611	beta	Baron_b1
human1_lib1.final_cell_0072	-6.81756	-5.68519	beta	Baron_b1
human1_lib1.final_cell_0073	-6.67868	-6.31087	beta	Baron_b1
human1_lib1.final_cell_0074	-5.28785	-2.25773	delta	Baron_b1
human1_lib1.final_cell_0075	-5.91807	-6.13098	beta	Baron_b1
human1_lib1.final_cell_0076	-6.01558	-6.91181	beta	Baron_b1
human1_lib1.final_cell_0077	-4.56791	-3.54025	delta	Baron_b1
human1_lib1.final_cell_0078	-6.98466	-6.446	beta	Baron_b1
human1_lib1.final_cell_0079	-6.2662	-6.23606	beta	Baron_b1
human1_lib1.final_cell_0080	-5.28094	-4.18327	beta	Baron_b1
human1_lib1.final_cell_0081	-5.77558	-6.65203	beta	Baron_b1
human1_lib1.final_cell_0082	-6.06495	-5.89632	beta	Baron_b1
human1_lib1.final_cell_0083	-5.85001	-6.64656	beta	Baron_b1
human1_lib1.final_cell_0084	4.34474	-2.33015	acinar	Baron_b1
human1_lib1.final_cell_0085	-4.77177	7.50712	stellate	Baron_b1
human1_lib1.final_cell_0086	-4.51863	-5.18716	delta	Baron_b1
human1_lib1.final_cell_0087	-5.1334	-4.16905	delta	Baron_b1
human1_lib1.final_cell_0088	-4.95326	-5.69301	beta	Baron_b1
human1_lib1.final_cell_0089	-6.66961	-6.59534	beta	Baron_b1
human1_lib1.final_cell_0090	-5.82898	-6.64754	beta	Baron_b1
human1_lib1.final_cell_0091	-5.72609	-6.51075	beta	Baron_b1
human1_lib1.final_cell_0092	-4.76257	-6.03882	beta	Baron_b1
human1_lib1.final_cell_0093	-5.76479	-7.26319	beta	Baron_b1
human1_lib1.final_cell_0094	-5.28919	-4.97546	beta	Baron_b1
human1_lib1.final_cell_0095	-5.25871	-5.96112	beta	Baron_b1
human1_lib1.final_cell_0096	-6.54546	-5.9851	beta	Baron_b1
human1_lib1.final_cell_0097	-5.47173	-6.25144	beta	Baron_b1
human1_lib1.final_cell_0098	-5.77131	-3.78858	delta	Baron_b1
human1_lib1.final_cell_0099	-5.66145	-2.18987	delta	Baron_b1
human1_lib1.final_cell_0100	-5.75479	-6.40905	beta	Baron_b1
human1_lib1.final_cell_0101	-6.02275	-5.8424	delta	Baron_b1
human1_lib1.final_cell_0102	-2.46869	-4.77927	alpha	Baron_b1
human1_lib1.final_cell_0103	-3.76007	-5.40815	alpha	Baron_b1
human1_lib1.final_cell_0104	-5.1663	-4.1344	delta	Baron_b1
human1_lib1.final_cell_0105	-5.53139	-5.12344	beta	Baron_b1
human1_lib1.final_cell_0106	-5.76834	-6.33342	beta	Baron_b1
human1_lib1.final_cell_0107	-7.51879	-5.51846	beta	Baron_b1
human1_lib1.final_cell_0108	-5.45248	-7.20756	beta	Baron_b1
human1_lib1.final_cell_0109	4.61046	-2.33436	acinar	Baron_b1
human1_lib1.final_cell_0110	-5.7766	-5.02707	delta	Baron_b1
human1_lib1.final_cell_0111	-5.94833	-6.00108	beta	Baron_b1
human1_lib1.final_cell_0112	-5.25091	-5.67753	beta	Baron_b1
human1_lib1.final_cell_0113	-5.27102	-3.64093	delta	Baron_b1
human1_lib1.final_cell_0114	-5.8912	-5.04227	beta	Baron_b1
human1_lib1.final_cell_0115	-5.71574	-6.39572	beta	Baron_b1
human1_lib1.final_cell_0116	-6.13645	-5.70508	beta	Baron_b1
human1_lib1.final_cell_0117	-4.88344	-2.89126	delta	Baron_b1
human1_lib1.final_cell_0118	-5.79197	-7.15046	beta	Baron_b1
human1_lib1.final_cell_0119	-4.86805	-5.14342	delta	Baron_b1
human1_lib1.final_cell_0120	-5.40527	-5.7616	beta	Baron_b1
human1_lib1.final_cell_0121	-6.20818	-6.35149	beta	Baron_b1
human1_lib1.final_cell_0122	-6.25864	-6.83946	beta	Baron_b1
human1_lib1.final_cell_0123	-5.21985	-3.71148	epsilon	Baron_b1
human1_lib1.final_cell_0124	-6.27027	-6.79196	beta	Baron_b1
human1_lib1.final_cell_0125	-5.86383	-6.34902	beta	Baron_b1
human1_lib1.final_cell_0126	-4.54894	-5.74178	beta	Baron_b1
human1_lib1.final_cell_0127	-4.16201	-4.63932	delta	Baron_b1
human1_lib1.final_cell_0128	-6.54647	-7.10277	beta	Baron_b1
human1_lib1.final_cell_0129	-6.31444	-5.25568	delta	Baron_b1
human1_lib1.final_cell_0130	-5.78348	-4.61564	beta	Baron_b1
human1_lib1.final_cell_0131	-3.03424	-5.70694	alpha	Baron_b1
human1_lib1.final_cell_0132	-3.30271	-3.59084	alpha	Baron_b1
human1_lib1.final_cell_0133	-5.73484	-6.97927	beta	Baron_b1
human1_lib1.final_cell_0134	4.56762	-2.04524	acinar	Baron_b1
human1_lib1.final_cell_0135	-2.94723	-5.02854	alpha	Baron_b1
human1_lib1.final_cell_0136	-7.06684	-5.41947	beta	Baron_b1
human1_lib1.final_cell_0137	-5.64619	-6.8712	beta	Baron_b1
human1_lib1.final_cell_0138	-3.45671	-5.22136	alpha	Baron_b1
human1_lib1.final_cell_0139	-6.14423	-6.12766	beta	Baron_b1
human1_lib1.final_cell_0140	-5.77044	-4.80296	delta	Baron_b1
human1_lib1.final_cell_0141	-6.62088	-4.62023	beta	Baron_b1
human1_lib1.final_cell_0142	-7.1148	-5.68309	beta	Baron_b1
human1_lib1.final_cell_0143	-6.58223	-4.13918	beta	Baron_b1
human1_lib1.final_cell_0144	-6.33567	-5.37855	beta	Baron_b1
human1_lib1.final_cell_0145	-5.92136	-5.6626	beta	Baron_b1
human1_lib1.final_cell_0146	-5.0614	-1.00205	delta	Baron_b1
human1_lib1.final_cell_0147	-6.77606	-7.06743	beta	Baron_b1
human1_lib1.final_cell_0148	1.92029	0.366115	ductal	Baron_b1
human1_lib1.final_cell_0149	2.44673	-0.422785	ductal	Baron_b1
human1_lib1.final_cell_0150	-6.21094	-5.37235	beta	Baron_b1
human1_lib1.final_cell_0151	-6.59748	-7.25729	beta	Baron_b1
human1_lib1.final_cell_0152	-5.18462	-6.81421	beta	Baron_b1
human1_lib1.final_cell_0153	-5.20187	-4.79156	beta	Baron_b1
human1_lib1.final_cell_0154	-2.76957	2.58539	delta	Baron_b1
human1_lib1.final_cell_0155	-6.21027	-6.08708	beta	Baron_b1
human1_lib1.final_cell_0156	-4.55515	7.6443	stellate	Baron_b1
human1_lib1.final_cell_0157	-6.20299	-4.64052	beta	Baron_b1
human1_lib1.final_cell_0158	-5.40661	-5.18187	beta	Baron_b1
human1_lib1.final_cell_0159	-2.01201	-4.25117	alpha	Baron_b1
human1_lib1.final_cell_0160	-5.67224	-5.10471	beta	Baron_b1
human1_lib1.final_cell_0161	-3.36346	-4.59245	alpha	Baron_b1
human1_lib1.final_cell_0162	-6.06871	-6.60657	beta	Baron_b1
human1_lib1.final_cell_0163	-4.67985	-3.34104	gamma	Baron_b1
human1_lib1.final_cell_0164	-5.71734	-5.25955	beta	Baron_b1
human1_lib1.final_cell_0165	-6.64943	-2.41839	beta	Baron_b1
human1_lib1.final_cell_0166	-7.03036	-5.32005	beta	Baron_b1
human1_lib1.final_cell_0167	-7.02002	-5.6049	beta	Baron_b1
human1_lib1.final_cell_0168	-6.42709	-6.41883	beta	Baron_b1
human1_lib1.final_cell_0169	-5.8864	-5.03426	beta	Baron_b1
human1_lib1.final_cell_0170	-6.57928	-5.84323	beta	Baron_b1
human1_lib1.final_cell_0171	4.71406	-1.87179	acinar	Baron_b1
human1_lib1.final_cell_0172	-7.07946	-6.10155	beta	Baron_b1
human1_lib1.final_cell_0173	3.26284	-2.60199	acinar	Baron_b1
human1_lib1.final_cell_0174	-6.17185	-4.9553	beta	Baron_b1
human1_lib1.final_cell_0175	-6.05559	-4.99082	beta	Baron_b1
human1_lib1.final_cell_0176	-5.25503	-5.45509	beta	Baron_b1
human1_lib1.final_cell_0177	2.97401	-2.72404	acinar	Baron_b1
human1_lib1.final_cell_0178	-6.15674	-4.06221	delta	Baron_b1
human1_lib1.final_cell_0179	-5.90297	-6.446	beta	Baron_b1
human1_lib1.final_cell_0180	-5.14224	-4.31568	delta	Baron_b1
human1_lib1.final_cell_0181	-6.08454	-5.54415	beta	Baron_b1
human1_lib1.final_cell_0182	3.81868	-2.05569	acinar	Baron_b1
human1_lib1.final_cell_0183	-3.42342	-5.36381	alpha	Baron_b1
human1_lib1.final_cell_0184	-5.53071	-5.60679	beta	Baron_b1
human1_lib1.final_cell_0185	-3.10281	-5.24823	alpha	Baron_b1
human1_lib1.final_cell_0186	-6.31179	-3.43948	beta	Baron_b1
human1_lib1.final_cell_0187	-3.20501	-5.07089	alpha	Baron_b1
human1_lib1.final_cell_0188	-7.4172	6.17783	endothelial	Baron_b1
human1_lib1.final_cell_0189	-6.63535	-5.5238	beta	Baron_b1
human1_lib1.final_cell_0190	-5.29083	-5.15158	beta	Baron_b1
human1_lib1.final_cell_0191	-2.89841	-5.67501	alpha	Baron_b1
human1_lib1.final_cell_0192	-5.8269	-3.25364	delta	Baron_b1
human1_lib1.final_cell_0193	-6.06004	-4.0742	beta	Baron_b1
human1_lib1.final_cell_0194	-6.25218	-6.60792	beta	Baron_b1
human1_lib1.final_cell_0195	-5.76109	-3.83648	delta	Baron_b1
human1_lib1.final_cell_0196	-5.99913	-6.29114	beta	Baron_b1
human1_lib1.final_cell_0197	-3.26565	-3.27271	gamma	Baron_b1
human1_lib1.final_cell_0198	-2.22556	-5.41271	alpha	Baron_b1
human1_lib1.final_cell_0199	-6.34552	-6.17402	beta	Baron_b1
human1_lib1.final_cell_0200	-7.17919	-4.8922	beta	Baron_b1
human1_lib1.final_cell_0201	-5.48985	-4.21253	delta	Baron_b1
human1_lib1.final_cell_0202	-2.53195	-5.30443	alpha	Baron_b1
human1_lib1.final_cell_0203	1.85664	-0.413264	ductal	Baron_b1
human1_lib1.final_cell_0204	-6.08569	-6.52387	beta	Baron_b1
human1_lib1.final_cell_0205	-3.34929	-4.77922	alpha	Baron_b1
human1_lib1.final_cell_0206	-6.12574	-6.22645	beta	Baron_b1
human1_lib1.final_cell_0207	1.31278	-1.13277	ductal	Baron_b1
human1_lib1.final_cell_0208	-2.24258	-4.86942	alpha	Baron_b1
human1_lib1.final_cell_0209	2.46735	-0.715412	ductal	Baron_b1
human1_lib1.final_cell_0210	-6.42103	-5.63477	beta	Baron_b1
human1_lib1.final_cell_0211	-7.22266	-4.64672	beta	Baron_b1
human1_lib1.final_cell_0212	-3.69231	-3.50632	alpha	Baron_b1
human1_lib1.final_cell_0213	-5.84537	-6.11895	beta	Baron_b1
human1_lib1.final_cell_0214	-5.36254	-5.20147	beta	Baron_b1
human1_lib1.final_cell_0215	-5.15528	7.32758	stellate	Baron_b1
human1_lib1.final_cell_0216	2.6475	-0.515435	ductal	Baron_b1
human1_lib1.final_cell_0217	1.64745	0.86126	ductal	Baron_b1
human1_lib1.final_cell_0218	-5.62542	6.9886	endothelial	Baron_b1
human1_lib1.final_cell_0219	-4.79646	7.50144	stellate	Baron_b1
human1_lib1.final_cell_0220	-5.96672	-5.33234	beta	Baron_b1
human1_lib1.final_cell_0221	-6.33217	-2.21375	delta	Baron_b1
human1_lib1.final_cell_0222	-3.57216	-3.99427	gamma	Baron_b1
human1_lib1.final_cell_0223	-6.41794	-6.82481	beta	Baron_b1
human1_lib1.final_cell_0224	-6.8056	-5.01215	beta	Baron_b1
human1_lib1.final_cell_0225	-6.3686	-6.36279	beta	Baron_b1
human1_lib1.final_cell_0226	-3.21388	-3.75319	alpha	Baron_b1
human1_lib1.final_cell_0227	-6.18862	-6.40015	beta	Baron_b1
human1_lib1.final_cell_0228	-5.93625	-4.20076	beta	Baron_b1
human1_lib1.final_cell_0229	-5.0953	-3.80337	delta	Baron_b1
human1_lib1.final_cell_0230	2.53728	-0.267842	ductal	Baron_b1
human1_lib1.final_cell_0231	-6.21925	-5.19695	beta	Baron_b1
human1_lib1.final_cell_0232	-5.57479	-1.68624	delta	Baron_b1
human1_lib1.final_cell_0233	-6.5588	-4.12481	delta	Baron_b1
human1_lib1.final_cell_0234	-6.04598	-3.6659	beta	Baron_b1
human1_lib1.final_cell_0235	-6.40242	-3.78261	delta	Baron_b1
human1_lib1.final_cell_0236	-6.46656	-4.38884	beta	Baron_b1
human1_lib1.final_cell_0237	-4.66495	7.66975	stellate	Baron_b1
human1_lib1.final_cell_0238	-6.46484	-5.25705	beta	Baron_b1
human1_lib1.final_cell_0239	-6.05104	-6.11436	beta	Baron_b1
human1_lib1.final_cell_0240	-4.86387	-3.10929	delta	Baron_b1
human1_lib1.final_cell_0241	-5.70118	-5.75479	beta	Baron_b1
human1_lib1.final_cell_0242	-5.41278	7.0435	stellate	Baron_b1
human1_lib1.final_cell_0243	-5.95926	-5.3233	beta	Baron_b1
human1_lib1.final_cell_0244	4.29668	-2.41623	acinar	Baron_b1
human1_lib1.final_cell_0245	-4.88638	-3.52346	alpha	Baron_b1
human1_lib1.final_cell_0246	-6.31985	-1.90153	delta	Baron_b1
human1_lib1.final_cell_0247	-7.24104	-3.66126	beta	Baron_b1
human1_lib1.final_cell_0248	-2.93991	-3.94716	alpha	Baron_b1
human1_lib1.final_cell_0249	-6.45721	-3.9531	beta	Baron_b1
human1_lib1.final_cell_0250	-7.72812	6.99602	endothelial	Baron_b1
human1_lib1.final_cell_0251	-6.87508	-1.94334	delta	Baron_b1
human1_lib1.final_cell_0252	-5.40823	-1.00997	delta	Baron_b1
human1_lib1.final_cell_0253	-6.38322	-6.62783	beta	Baron_b1
human1_lib1.final_cell_0254	-6.28845	-1.4366	beta	Baron_b1
human1_lib1.final_cell_0255	-6.31232	-3.40015	delta	Baron_b1
human1_lib1.final_cell_0256	-5.19067	-1.65961	gamma	Baron_b1
human1_lib1.final_cell_0257	-4.75238	-3.15117	alpha	Baron_b1
human1_lib1.final_cell_0258	-5.96152	-5.20551	beta	Baron_b1
human1_lib1.final_cell_0259	-6.01796	-6.61146	beta	Baron_b1
human1_lib1.final_cell_0260	-6.17958	-4.90603	beta	Baron_b1
human1_lib1.final_cell_0261	2.73388	-0.50625	ductal	Baron_b1
human1_lib1.final_cell_0262	-6.53081	-1.43358	delta	Baron_b1
human1_lib1.final_cell_0263	-3.21094	-5.29778	alpha	Baron_b1
human1_lib1.final_cell_0264	-6.0238	-6.34765	beta	Baron_b1
human1_lib1.final_cell_0265	-3.99481	-3.36048	gamma	Baron_b1
human1_lib1.final_cell_0266	-5.7482	-5.05638	beta	Baron_b1
human1_lib1.final_cell_0267	-6.96504	-3.28665	beta	Baron_b1
human1_lib1.final_cell_0268	-6.93768	-5.79992	beta	Baron_b1
human1_lib1.final_cell_0269	-5.43902	6.97437	stellate	Baron_b1
human1_lib1.final_cell_0270	-4.34109	-4.83781	alpha	Baron_b1
human1_lib1.final_cell_0271	-5.15732	-2.87149	delta	Baron_b1
human1_lib1.final_cell_0272	-3.94772	-5.05519	alpha	Baron_b1
human1_lib1.final_cell_0273	-7.45919	6.209	endothelial	Baron_b1
human1_lib1.final_cell_0274	-3.46569	-4.17436	alpha	Baron_b1
human1_lib1.final_cell_0275	-5.57992	-0.461464	delta	Baron_b1
human1_lib1.final_cell_0276	-7.08617	-5.15468	beta	Baron_b1
human1_lib1.final_cell_0277	-5.44873	-4.8191	gamma	Baron_b1
human1_lib1.final_cell_0278	2.1689	-0.359321	ductal	Baron_b1
human1_lib1.final_cell_0279	-4.49027	-4.60255	alpha	Baron_b1
human1_lib1.final_cell_0280	-4.19212	-4.77488	alpha	Baron_b1
human1_lib1.final_cell_0281	-5.69311	-3.29352	delta	Baron_b1
human1_lib1.final_cell_0282	-6.01991	-4.62067	beta	Baron_b1
human1_lib1.final_cell_0283	-6.36119	-5.07019	beta	Baron_b1
human1_lib1.final_cell_0284	2.28104	-0.340612	ductal	Baron_b1
human1_lib1.final_cell_0285	-4.04924	-4.82719	alpha	Baron_b1
human1_lib1.final_cell_0286	-6.89301	-4.29992	beta	Baron_b1
human1_lib1.final_cell_0287	-5.02121	-2.58414	delta	Baron_b1
human1_lib1.final_cell_0288	-5.00939	5.79973	macrophage	Baron_b1
human1_lib1.final_cell_0289	-7.34938	6.6007	endothelial	Baron_b1
human1_lib1.final_cell_0290	-6.24715	-4.13887	beta	Baron_b1
human1_lib1.final_cell_0291	-6.4526	-4.97718	beta	Baron_b1
human1_lib1.final_cell_0292	-7.46729	-3.00683	beta	Baron_b1
human1_lib1.final_cell_0293	-6.96622	-4.53696	beta	Baron_b1
human1_lib1.final_cell_0294	-6.66862	-5.82967	beta	Baron_b1
human1_lib1.final_cell_0295	-6.46406	-5.90243	beta	Baron_b1
human1_lib1.final_cell_0296	-5.92994	-3.78534	beta	Baron_b1
human1_lib1.final_cell_0297	-6.92751	-4.79315	beta	Baron_b1
human1_lib1.final_cell_0298	-6.5346	-3.67298	beta	Baron_b1
human1_lib1.final_cell_0299	-6.62311	-5.08721	beta	Baron_b1
human1_lib1.final_cell_0300	-6.93843	-3.73895	beta	Baron_b1
human1_lib1.final_cell_0301	-5.05211	-3.02711	gamma	Baron_b1
human1_lib1.final_cell_0302	-7.74131	6.72365	endothelial	Baron_b1
human1_lib1.final_cell_0303	-5.77558	-1.21066	beta	Baron_b1
human1_lib1.final_cell_0304	-6.51384	-5.3813	beta	Baron_b1
human1_lib1.final_cell_0305	-7.53798	-4.38583	beta	Baron_b1
human1_lib1.final_cell_0306	-5.24813	-2.62386	delta	Baron_b1
human1_lib1.final_cell_0307	-6.16444	-4.59395	beta	Baron_b1
human1_lib1.final_cell_0308	-4.54028	-2.403	gamma	Baron_b1
human1_lib1.final_cell_0309	-4.80048	-4.42079	epsilon	Baron_b1
human1_lib1.final_cell_0310	-6.20518	-3.65554	delta	Baron_b1
human1_lib1.final_cell_0311	-6.3192	-3.52961	beta	Baron_b1
human1_lib1.final_cell_0312	-5.99308	-4.90268	beta	Baron_b1
human1_lib1.final_cell_0313	-5.11784	-0.0163904	gamma	Baron_b1
human1_lib1.final_cell_0314	-6.55253	-5.19981	beta	Baron_b1
human1_lib1.final_cell_0315	-4.50108	-1.87441	beta	Baron_b1
human1_lib1.final_cell_0316	-6.24986	-3.82063	beta	Baron_b1
human1_lib1.final_cell_0317	-5.59488	-4.76133	beta	Baron_b1
human1_lib1.final_cell_0318	-6.01567	-4.35465	beta	Baron_b1
human1_lib1.final_cell_0319	-7.77174	6.99926	endothelial	Baron_b1
human1_lib1.final_cell_0320	-6.19976	-4.50439	beta	Baron_b1
human1_lib1.final_cell_0321	-5.65294	-2.79902	delta	Baron_b1
human1_lib1.final_cell_0322	-4.15335	-3.73862	alpha	Baron_b1
human1_lib1.final_cell_0323	-4.09143	-3.51935	epsilon	Baron_b1
human1_lib1.final_cell_0324	-4.01773	-4.9328	alpha	Baron_b1
human1_lib1.final_cell_0325	-5.67987	6.48147	stellate	Baron_b1
human1_lib1.final_cell_0326	-4.73015	-4.04562	alpha	Baron_b1
human1_lib1.final_cell_0327	-3.37052	-3.62978	alpha	Baron_b1
human1_lib1.final_cell_0328	-5.93546	-4.4151	beta	Baron_b1
human1_lib1.final_cell_0329	-6.1384	-3.75914	beta	Baron_b1
human1_lib1.final_cell_0330	1.70303	0.300338	ductal	Baron_b1
human1_lib1.final_cell_0331	-7.52998	-5.48567	beta	Baron_b1
human1_lib1.final_cell_0332	-3.52948	-3.10391	alpha	Baron_b1
human1_lib1.final_cell_0333	-6.8049	-4.01492	beta	Baron_b1
human1_lib1.final_cell_0334	-3.2775	-3.24787	alpha	Baron_b1
human1_lib1.final_cell_0335	-6.25098	-4.56123	beta	Baron_b1
human1_lib1.final_cell_0336	-7.31968	-6.07623	beta	Baron_b1
human1_lib1.final_cell_0337	-5.16174	-3.14144	delta	Baron_b1
human1_lib1.final_cell_0338	-6.36181	-2.99192	delta	Baron_b1
human1_lib1.final_cell_0339	-6.02563	-4.47141	beta	Baron_b1
human1_lib1.final_cell_0340	-6.92264	-3.2402	beta	Baron_b1
human1_lib1.final_cell_0341	-5.6694	-0.552082	beta	Baron_b1
human1_lib1.final_cell_0342	1.37427	-0.413049	ductal	Baron_b1
human1_lib1.final_cell_0343	3.12685	-2.75207	acinar	Baron_b1
human1_lib1.final_cell_0344	-6.2503	-4.46171	beta	Baron_b1
human1_lib1.final_cell_0345	-4.89716	-5.06007	alpha	Baron_b1
human1_lib1.final_cell_0346	-7.06068	-5.38853	beta	Baron_b1
human1_lib1.final_cell_0347	-6.13955	-1.55775	beta	Baron_b1
human1_lib1.final_cell_0348	-4.93248	-4.42697	alpha	Baron_b1
human1_lib1.final_cell_0349	-4.87497	-3.57598	beta	Baron_b1
human1_lib1.final_cell_0350	-5.58659	6.522	stellate	Baron_b1
human1_lib1.final_cell_0351	-6.32628	-4.01794	beta	Baron_b1
human1_lib1.final_cell_0352	-6.0627	-2.6673	gamma	Baron_b1
human1_lib1.final_cell_0353	-6.24749	-0.888994	beta	Baron_b1
human1_lib1.final_cell_0354	-4.87964	-3.50827	gamma	Baron_b1
human1_lib1.final_cell_0355	-7.89059	6.94445	endothelial	Baron_b1
human1_lib1.final_cell_0356	-7.18063	-4.97906	beta	Baron_b1
human1_lib1.final_cell_0357	-2.93883	-3.83584	alpha	Baron_b1
human1_lib1.final_cell_0358	-5.39679	5.39345	schwann	Baron_b1
human1_lib1.final_cell_0359	-5.8677	-3.24223	beta	Baron_b1
human1_lib1.final_cell_0360	-5.31227	6.6725	stellate	Baron_b1
human1_lib1.final_cell_0361	-7.68595	6.40532	endothelial	Baron_b1
human1_lib1.final_cell_0362	-5.15385	-2.81288	gamma	Baron_b1
human1_lib1.final_cell_0363	-6.56827	-3.90217	beta	Baron_b1
human1_lib1.final_cell_0364	-5.96511	-3.29062	beta	Baron_b1
human1_lib1.final_cell_0365	-5.33853	-1.65038	alpha	Baron_b1
human1_lib1.final_cell_0366	-5.53724	-3.88142	alpha	Baron_b1
human1_lib1.final_cell_0367	-4.1687	-3.24538	gamma	Baron_b1
human1_lib1.final_cell_0368	-5.68499	-4.87052	beta	Baron_b1
human1_lib1.final_cell_0369	-7.31144	-5.96099	beta	Baron_b1
human1_lib1.final_cell_0370	-5.45896	-2.21618	delta	Baron_b1
human1_lib1.final_cell_0371	3.30866	-2.59876	acinar	Baron_b1
human1_lib1.final_cell_0372	2.65587	-2.74587	acinar	Baron_b1
human1_lib1.final_cell_0373	-4.69912	-4.0707	gamma	Baron_b1
human1_lib1.final_cell_0374	1.12059	-0.605145	ductal	Baron_b1
human1_lib1.final_cell_0375	1.40858	-0.968883	ductal	Baron_b1
human1_lib1.final_cell_0376	-6.79058	5.62776	endothelial	Baron_b1
human1_lib1.final_cell_0377	-5.11398	-0.722405	delta	Baron_b1
human1_lib1.final_cell_0378	-6.32142	-2.94482	beta	Baron_b1
human1_lib1.final_cell_0379	-5.19837	-0.41222	beta	Baron_b1
human1_lib1.final_cell_0380	-7.85289	6.89144	endothelial	Baron_b1
human1_lib1.final_cell_0381	-4.534	-3.43094	alpha	Baron_b1
human1_lib1.final_cell_0382	3.13769	-2.76293	acinar	Baron_b1
human1_lib1.final_cell_0383	-7.66933	6.63444	endothelial	Baron_b1
human1_lib1.final_cell_0384	-7.62285	6.70642	endothelial	Baron_b1
human1_lib1.final_cell_0385	-4.24761	-3.54233	alpha	Baron_b1
human1_lib1.final_cell_0386	-7.36615	-4.85397	beta	Baron_b1
human1_lib1.final_cell_0387	-6.90317	-3.03283	beta	Baron_b1
human1_lib1.final_cell_0388	-4.81872	-2.61909	gamma	Baron_b1
human1_lib1.final_cell_0389	-6.47868	-1.17404	beta	Baron_b1
human1_lib1.final_cell_0390	-4.92154	-3.21917	alpha	Baron_b1
human1_lib1.final_cell_0391	-7.84387	-3.54856	beta	Baron_b1
human1_lib1.final_cell_0392	-5.71719	-3.36395	beta	Baron_b1
human1_lib1.final_cell_0393	-6.50132	-4.31859	beta	Baron_b1
human1_lib1.final_cell_0394	-7.91661	-3.79869	beta	Baron_b1
human1_lib1.final_cell_0395	-6.76615	-5.07791	beta	Baron_b1
human1_lib1.final_cell_0396	-5.53849	-2.17566	delta	Baron_b1
human1_lib1.final_cell_0397	-7.71904	-3.58804	beta	Baron_b1
human1_lib1.final_cell_0398	-5.69605	6.24701	stellate	Baron_b1
human1_lib1.final_cell_0399	-5.6837	6.52303	stellate	Baron_b1
human1_lib1.final_cell_0400	-6.54778	-3.69277	beta	Baron_b1
human1_lib1.final_cell_0401	-7.22045	-2.68365	alpha	Baron_b1
human1_lib1.final_cell_0402	-7.05831	-2.62945	beta	Baron_b1
human1_lib1.final_cell_0403	-5.78208	-1.43425	gamma	Baron_b1
human1_lib1.final_cell_0404	-5.40577	6.43439	stellate	Baron_b1
human1_lib1.final_cell_0405	-6.09491	-2.52248	beta	Baron_b1
human1_lib1.final_cell_0406	-4.39161	-3.13347	alpha	Baron_b1
human1_lib1.final_cell_0407	-5.68614	6.5077	stellate	Baron_b1
human1_lib1.final_cell_0408	-7.73134	6.61047	endothelial	Baron_b1
human1_lib1.final_cell_0409	-7.61019	-5.22401	beta	Baron_b1
human1_lib1.final_cell_0410	0.945438	-0.617605	ductal	Baron_b1
human1_lib1.final_cell_0411	-7.58018	6.36731	endothelial	Baron_b1
human1_lib1.final_cell_0412	4.3883	-1.06207	ductal	Baron_b1
human1_lib1.final_cell_0413	2.0185	-2.56656	acinar	Baron_b1
human1_lib1.final_cell_0414	-4.45479	-2.67543	alpha	Baron_b1
human1_lib1.final_cell_0415	-5.53003	-0.416035	delta	Baron_b1
human1_lib1.final_cell_0416	-6.48274	-0.752736	beta	Baron_b1
human1_lib1.final_cell_0417	-2.33058	3.12564	macrophage	Baron_b1
human1_lib1.final_cell_0418	-4.56656	0.916793	ductal	Baron_b1
human1_lib1.final_cell_0419	-7.54966	6.20049	endothelial	Baron_b1
human1_lib1.final_cell_0420	-7.66811	6.38436	endothelial	Baron_b1
human1_lib1.final_cell_0421	-5.14492	-3.02462	gamma	Baron_b1
human1_lib1.final_cell_0422	-7.79519	6.85219	endothelial	Baron_b1
human1_lib1.final_cell_0423	-7.48385	6.18489	endothelial	Baron_b1
human1_lib1.final_cell_0424	-7.04788	-2.10971	beta	Baron_b1
human1_lib1.final_cell_0425	-5.94068	-1.61418	beta	Baron_b1
human1_lib1.final_cell_0426	-5.56396	-2.57554	gamma	Baron_b1
human1_lib1.final_cell_0427	-5.87501	-3.42171	beta	Baron_b1
human1_lib1.final_cell_0428	-5.74234	5.35884	mast	Baron_b1
human1_lib1.final_cell_0429	-6.85814	-3.4689	beta	Baron_b1
human1_lib1.final_cell_0430	-7.57529	6.36131	endothelial	Baron_b1
human1_lib1.final_cell_0431	-4.95732	-2.64929	gamma	Baron_b1
human1_lib1.final_cell_0432	-5.54641	6.3733	stellate	Baron_b1
human1_lib1.final_cell_0433	-4.86037	-2.98798	alpha	Baron_b1
human1_lib1.final_cell_0434	-5.98372	-3.76475	beta	Baron_b1
human1_lib1.final_cell_0435	-6.17905	-3.23786	alpha	Baron_b1
human1_lib1.final_cell_0436	2.09702	-2.59357	acinar	Baron_b1
human1_lib1.final_cell_0437	0.495792	-0.875904	ductal	Baron_b1
human1_lib1.final_cell_0438	-6.51057	-5.56468	beta	Baron_b1
human1_lib1.final_cell_0439	-7.5354	-3.2328	beta	Baron_b1
human1_lib1.final_cell_0440	1.48295	-0.0811602	ductal	Baron_b1
human1_lib1.final_cell_0441	-7.56972	-3.31762	beta	Baron_b1
human1_lib1.final_cell_0442	-7.55908	-4.88932	beta	Baron_b1
human1_lib1.final_cell_0443	0.432227	-0.793197	ductal	Baron_b1
human1_lib1.final_cell_0444	1.94348	-2.49712	acinar	Baron_b1
human1_lib1.final_cell_0445	-7.63606	6.37351	endothelial	Baron_b1
human1_lib1.final_cell_0446	-7.4503	-5.46405	beta	Baron_b1
human1_lib1.final_cell_0447	-7.66471	-2.39572	beta	Baron_b1
human1_lib1.final_cell_0448	-6.99764	-2.73061	beta	Baron_b1
human1_lib1.final_cell_0449	0.926261	-0.795634	ductal	Baron_b1
human1_lib1.final_cell_0450	-5.53323	6.38613	stellate	Baron_b1
human1_lib1.final_cell_0451	-7.28545	-4.84701	beta	Baron_b1
human1_lib1.final_cell_0452	-5.76901	6.17511	stellate	Baron_b1
human1_lib1.final_cell_0453	2.17844	-2.65115	acinar	Baron_b1
human1_lib1.final_cell_0454	-6.55776	-1.88039	gamma	Baron_b1
human1_lib1.final_cell_0455	-6.03098	6.04589	stellate	Baron_b1
human1_lib1.final_cell_0456	-7.81749	6.82251	endothelial	Baron_b1
human1_lib1.final_cell_0457	-7.54676	6.36398	endothelial	Baron_b1
human1_lib1.final_cell_0458	-5.01403	-3.07326	alpha	Baron_b1
human1_lib1.final_cell_0459	-5.23761	6.0983	stellate	Baron_b1
human1_lib1.final_cell_0460	-6.7152	-1.88975	beta	Baron_b1
human1_lib1.final_cell_0461	1.37928	-2.06688	acinar	Baron_b1
human1_lib1.final_cell_0462	-6.19171	-2.66143	beta	Baron_b1
human1_lib1.final_cell_0463	-7.63613	6.4849	endothelial	Baron_b1
human1_lib1.final_cell_0464	-7.45568	6.14504	endothelial	Baron_b1
human1_lib1.final_cell_0465	-6.07904	-1.22812	beta	Baron_b1
human1_lib1.final_cell_0466	-1.9894	3.14574	acinar	Baron_b1
human1_lib1.final_cell_0467	-6.675	-1.15968	delta	Baron_b1
human1_lib1.final_cell_0468	-6.86648	-2.73703	beta	Baron_b1
human1_lib1.final_cell_0469	-5.54879	-3.02153	beta	Baron_b1
human1_lib1.final_cell_0470	-6.69372	-1.31544	beta	Baron_b1
human1_lib1.final_cell_0471	-6.30633	-1.38891	beta	Baron_b1
human1_lib1.final_cell_0472	-7.89231	-3.97623	beta	Baron_b1
human1_lib1.final_cell_0473	-6.19314	-3.0505	beta	Baron_b1
human1_lib1.final_cell_0474	-6.82359	-1.49288	beta	Baron_b1
human1_lib1.final_cell_0475	-7.4746	-2.00426	beta	Baron_b1
human1_lib1.final_cell_0476	-6.28295	-1.90834	gamma	Baron_b1
human1_lib1.final_cell_0477	0.657768	-0.81354	ductal	Baron_b1
human1_lib1.final_cell_0478	-6.59692	-2.00059	beta	Baron_b1
human1_lib1.final_cell_0479	-5.26537	-2.52985	gamma	Baron_b1
human1_lib1.final_cell_0480	-7.28685	-4.70723	beta	Baron_b1
human1_lib1.final_cell_0481	-7.22057	-1.7226	delta	Baron_b1
human1_lib1.final_cell_0482	-7.92652	-3.29672	beta	Baron_b1
human1_lib1.final_cell_0483	-7.06745	-1.68827	beta	Baron_b1
human1_lib1.final_cell_0484	-7.27647	-3.23822	gamma	Baron_b1
human1_lib1.final_cell_0485	-5.86278	5.99134	stellate	Baron_b1
human1_lib1.final_cell_0486	-6.70158	-1.47436	delta	Baron_b1
human1_lib1.final_cell_0487	-6.21586	-1.30911	beta	Baron_b1
human1_lib1.final_cell_0488	-6.56133	-1.70472	delta	Baron_b1
human1_lib1.final_cell_0489	-5.90983	5.90232	stellate	Baron_b1
human1_lib1.final_cell_0490	-6.66012	-1.22848	delta	Baron_b1
human1_lib1.final_cell_0491	-7.12326	-1.52685	beta	Baron_b1
human1_lib1.final_cell_0492	-4.93734	-0.8712	alpha	Baron_b1
human1_lib1.final_cell_0493	-6.71821	-1.17506	delta	Baron_b1
human1_lib1.final_cell_0494	-4.94035	-1.74777	alpha	Baron_b1
human1_lib1.final_cell_0495	-5.74655	6.05732	stellate	Baron_b1
human1_lib1.final_cell_0496	-5.917	5.96461	stellate	Baron_b1
human1_lib1.final_cell_0497	-7.87979	-3.51917	beta	Baron_b1
human1_lib1.final_cell_0498	-7.41683	6.11524	endothelial	Baron_b1
human1_lib1.final_cell_0499	-7.37407	6.1084	endothelial	Baron_b1
human1_lib1.final_cell_0500	-5.67901	6.22793	stellate	Baron_b1
human1_lib1.final_cell_0501	-6.89755	-1.45538	beta	Baron_b1
human1_lib1.final_cell_0502	-5.07252	-0.699909	alpha	Baron_b1
human1_lib1.final_cell_0503	-5.48945	-0.386345	delta	Baron_b1
human1_lib1.final_cell_0504	-6.81146	-1.48827	beta	Baron_b1
human1_lib1.final_cell_0505	-7.35534	6.07018	endothelial	Baron_b1
human1_lib1.final_cell_0506	-6.60307	-2.34897	alpha	Baron_b1
human1_lib1.final_cell_0507	-5.96308	5.72571	stellate	Baron_b1
human1_lib1.final_cell_0508	-6.38117	-1.02316	beta	Baron_b1
human1_lib1.final_cell_0509	-7.70177	6.72511	endothelial	Baron_b1
human1_lib1.final_cell_0510	-5.68989	6.14904	stellate	Baron_b1
human1_lib1.final_cell_0511	-5.45808	-1.66297	gamma	Baron_b1
human1_lib1.final_cell_0512	-7.21863	-2.01726	beta	Baron_b1
human1_lib1.final_cell_0513	-5.81658	5.8957	stellate	Baron_b1
human1_lib1.final_cell_0514	-7.05334	-1.93258	beta	Baron_b1
human1_lib1.final_cell_0515	-7.56943	6.24967	endothelial	Baron_b1
human1_lib1.final_cell_0516	-5.67257	-0.345111	gamma	Baron_b1
human1_lib1.final_cell_0517	-7.71623	-4.88645	beta	Baron_b1
human1_lib1.final_cell_0518	-7.65175	-2.56117	beta	Baron_b1
human1_lib1.final_cell_0519	-5.85699	-0.500051	alpha	Baron_b1
human1_lib1.final_cell_0520	-7.50166	6.04925	endothelial	Baron_b1
human1_lib1.final_cell_0521	-6.62902	-1.22955	gamma	Baron_b1
human1_lib1.final_cell_0522	-7.19841	-1.79802	beta	Baron_b1
human1_lib1.final_cell_0523	-7.01114	-1.77642	beta	Baron_b1
human1_lib1.final_cell_0524	-7.4092	-2.21037	beta	Baron_b1
human1_lib1.final_cell_0525	-6.10518	-2.20477	beta	Baron_b1
human1_lib1.final_cell_0526	-7.50231	6.21249	endothelial	Baron_b1
human1_lib1.final_cell_0527	-5.92831	5.30989	mast	Baron_b1
human1_lib1.final_cell_0528	-7.30965	-1.93541	beta	Baron_b1
human1_lib1.final_cell_0529	-6.5784	-1.81214	beta	Baron_b1
human1_lib1.final_cell_0530	-7.41944	6.0434	endothelial	Baron_b1
human1_lib1.final_cell_0531	-6.86859	-1.57635	beta	Baron_b1
human1_lib1.final_cell_0532	-7.27267	5.94338	endothelial	Baron_b1
human1_lib1.final_cell_0533	-6.99262	-1.50953	beta	Baron_b1
human1_lib1.final_cell_0534	-7.21163	5.9187	endothelial	Baron_b1
human1_lib1.final_cell_0535	-6.16043	-1.29639	beta	Baron_b1
human1_lib1.final_cell_0536	-6.10664	5.74572	stellate	Baron_b1
human1_lib1.final_cell_0537	-7.59625	6.30421	endothelial	Baron_b1
human1_lib1.final_cell_0538	-7.38916	6.2178	endothelial	Baron_b1
human1_lib1.final_cell_0539	-7.47588	-2.0331	beta	Baron_b1
human1_lib1.final_cell_0540	-7.25869	5.95063	endothelial	Baron_b1
human1_lib1.final_cell_0541	-6.07682	5.6693	stellate	Baron_b1
human1_lib1.final_cell_0542	-6.46914	-2.46823	beta	Baron_b1
human1_lib1.final_cell_0543	-6.128	-1.14423	alpha	Baron_b1
human1_lib1.final_cell_0544	0.221457	-1.16069	ductal	Baron_b1
human1_lib1.final_cell_0545	-2.27858	2.89321	endothelial	Baron_b1
human1_lib1.final_cell_0546	-6.42517	-0.880922	beta	Baron_b1
human1_lib1.final_cell_0547	-5.53986	-0.263658	beta	Baron_b1
human1_lib1.final_cell_0548	-7.06064	5.85682	endothelial	Baron_b1
human1_lib1.final_cell_0549	-6.45058	-0.96085	beta	Baron_b1
human1_lib1.final_cell_0550	-7.05055	-1.62927	beta	Baron_b1
human1_lib1.final_cell_0551	-7.01403	-1.45372	beta	Baron_b1
human1_lib1.final_cell_0552	-7.09163	5.85713	endothelial	Baron_b1
human1_lib1.final_cell_0553	-5.75092	5.30895	macrophage	Baron_b1
human1_lib1.final_cell_0554	-7.12433	5.85996	endothelial	Baron_b1
human1_lib1.final_cell_0555	0.147226	-1.19434	ductal	Baron_b1
human1_lib1.final_cell_0556	-6.85395	-1.09944	beta	Baron_b1
human1_lib1.final_cell_0557	0.326614	-1.15949	ductal	Baron_b1
human1_lib1.final_cell_0558	-6.74978	5.70875	endothelial	Baron_b1
human1_lib1.final_cell_0559	-6.06033	5.57537	stellate	Baron_b1
human1_lib1.final_cell_0560	-6.63666	-1.17882	beta	Baron_b1
human1_lib1.final_cell_0561	-7.19063	5.8861	endothelial	Baron_b1
human1_lib1.final_cell_0562	-6.88927	5.76821	endothelial	Baron_b1
human1_lib1.final_cell_0563	-6.96241	-1.48857	beta	Baron_b1
human1_lib1.final_cell_0564	-7.24673	5.95257	endothelial	Baron_b1
human1_lib1.final_cell_0565	-7.1671	5.87545	endothelial	Baron_b1
human1_lib1.final_cell_0566	-4.03588	-3.9476	alpha	Baron_b1
human1_lib1.final_cell_0567	0.283925	-1.27261	ductal	Baron_b1
human1_lib1.final_cell_0568	-6.6443	-2.47793	beta	Baron_b1
human1_lib2.final_cell_0001	6.70627	-0.432888	delta	Baron_b1
human1_lib2.final_cell_0002	-6.45493	-5.60669	delta	Baron_b1
human1_lib2.final_cell_0003	-6.25575	-5.92862	delta	Baron_b1
human1_lib2.final_cell_0004	6.52356	-0.585051	acinar	Baron_b1
human1_lib2.final_cell_0005	6.37735	0.524525	acinar	Baron_b1
human1_lib2.final_cell_0006	6.54267	1.07224	acinar	Baron_b1
human1_lib2.final_cell_0007	6.32386	0.243487	acinar	Baron_b1
human1_lib2.final_cell_0008	-5.32105	-4.22965	delta	Baron_b1
human1_lib2.final_cell_0009	6.41816	-0.42761	acinar	Baron_b1
human1_lib2.final_cell_0010	5.78685	-0.677096	ductal	Baron_b1
human1_lib2.final_cell_0011	-3.43641	-5.46546	alpha	Baron_b1
human1_lib2.final_cell_0012	-5.28707	-4.36825	delta	Baron_b1
human1_lib2.final_cell_0013	-6.81471	-3.93656	delta	Baron_b1
human1_lib2.final_cell_0014	-6.33006	-5.7831	delta	Baron_b1
human1_lib2.final_cell_0015	-6.04747	-4.46442	delta	Baron_b1
human1_lib2.final_cell_0016	6.34031	-0.668036	acinar	Baron_b1
human1_lib2.final_cell_0017	-5.98961	-7.52294	beta	Baron_b1
human1_lib2.final_cell_0018	6.45491	-0.981496	acinar	Baron_b1
human1_lib2.final_cell_0019	-2.28848	2.85783	endothelial	Baron_b1
human1_lib2.final_cell_0020	-5.45634	-1.17409	delta	Baron_b1
human1_lib2.final_cell_0021	-4.67406	-5.91023	beta	Baron_b1
human1_lib2.final_cell_0022	-6.13472	-5.80934	delta	Baron_b1
human1_lib2.final_cell_0023	-3.54642	-6.11111	alpha	Baron_b1
human1_lib2.final_cell_0024	3.33121	0.122376	ductal	Baron_b1
human1_lib2.final_cell_0025	-6.01286	-3.87276	delta	Baron_b1
human1_lib2.final_cell_0026	-5.53019	-4.41299	delta	Baron_b1
human1_lib2.final_cell_0027	-5.67784	-7.78876	beta	Baron_b1
human1_lib2.final_cell_0028	-6.21971	-5.22152	delta	Baron_b1
human1_lib2.final_cell_0029	-6.56504	-6.14694	beta	Baron_b1
human1_lib2.final_cell_0030	-6.39686	-7.50088	beta	Baron_b1
human1_lib2.final_cell_0031	-4.83885	-2.25721	delta	Baron_b1
human1_lib2.final_cell_0032	-3.67901	-5.3581	gamma	Baron_b1
human1_lib2.final_cell_0033	-5.86162	-6.09024	beta	Baron_b1
human1_lib2.final_cell_0034	-7.54601	-4.66079	delta	Baron_b1
human1_lib2.final_cell_0035	-5.29464	-7.46841	beta	Baron_b1
human1_lib2.final_cell_0036	-5.98954	-4.51238	delta	Baron_b1
human1_lib2.final_cell_0037	-6.34427	-7.0781	beta	Baron_b1
human1_lib2.final_cell_0038	-3.16977	-5.99951	alpha	Baron_b1
human1_lib2.final_cell_0039	-4.55413	-6.46608	beta	Baron_b1
human1_lib2.final_cell_0040	-5.9591	-4.16069	delta	Baron_b1
human1_lib2.final_cell_0041	-5.68094	-4.1956	delta	Baron_b1
human1_lib2.final_cell_0042	-5.39572	-5.60527	beta	Baron_b1
human1_lib2.final_cell_0043	-2.01297	3.1263	delta	Baron_b1
human1_lib2.final_cell_0044	-5.82072	-5.54454	delta	Baron_b1
human1_lib2.final_cell_0045	3.43241	0.149007	ductal	Baron_b1
human1_lib2.final_cell_0046	-5.35162	-0.69733	beta	Baron_b1
human1_lib2.final_cell_0047	-6.22691	-5.13865	delta	Baron_b1
human1_lib2.final_cell_0048	-6.15522	-5.39302	delta	Baron_b1
human1_lib2.final_cell_0049	-4.27657	-4.72829	alpha	Baron_b1
human1_lib2.final_cell_0050	-5.75153	-7.13198	beta	Baron_b1
human1_lib2.final_cell_0051	-3.6114	-4.45687	alpha	Baron_b1
human1_lib2.final_cell_0052	-4.66727	-4.75407	alpha	Baron_b1
human1_lib2.final_cell_0053	-6.51646	-6.42518	beta	Baron_b1
human1_lib2.final_cell_0054	4.67796	-2.09869	acinar	Baron_b1
human1_lib2.final_cell_0055	-6.69941	-6.83272	beta	Baron_b1
human1_lib2.final_cell_0056	-6.23061	-7.14555	beta	Baron_b1
human1_lib2.final_cell_0057	-6.50446	-6.20442	beta	Baron_b1
human1_lib2.final_cell_0058	-5.59781	5.4438	delta	Baron_b1
human1_lib2.final_cell_0059	-5.13628	7.32548	stellate	Baron_b1
human1_lib2.final_cell_0060	-6.06566	-7.08873	beta	Baron_b1
human1_lib2.final_cell_0061	-6.63263	-7.06952	beta	Baron_b1
human1_lib2.final_cell_0062	-5.18706	-5.41476	beta	Baron_b1
human1_lib2.final_cell_0063	-5.91042	-3.72819	delta	Baron_b1
human1_lib2.final_cell_0064	-3.72298	1.85319	beta	Baron_b1
human1_lib2.final_cell_0065	-3.17866	-5.84268	alpha	Baron_b1
human1_lib2.final_cell_0066	1.73916	-1.46629	ductal	Baron_b1
human1_lib2.final_cell_0067	5.12728	-1.94671	acinar	Baron_b1
human1_lib2.final_cell_0068	-5.376	-1.553	delta	Baron_b1
human1_lib2.final_cell_0069	-6.17816	-5.46407	beta	Baron_b1
human1_lib2.final_cell_0070	-6.22746	-6.5836	beta	Baron_b1
human1_lib2.final_cell_0071	-5.79199	-6.44402	beta	Baron_b1
human1_lib2.final_cell_0072	4.92792	-1.70493	acinar	Baron_b1
human1_lib2.final_cell_0073	-6.15948	-6.09775	beta	Baron_b1
human1_lib2.final_cell_0074	-5.90093	-3.71336	delta	Baron_b1
human1_lib2.final_cell_0075	-5.88965	-6.97104	beta	Baron_b1
human1_lib2.final_cell_0076	-5.36415	-5.04457	beta	Baron_b1
human1_lib2.final_cell_0077	-6.41789	-5.4597	beta	Baron_b1
human1_lib2.final_cell_0078	-5.89765	-2.86138	delta	Baron_b1
human1_lib2.final_cell_0079	-5.71544	-4.04768	delta	Baron_b1
human1_lib2.final_cell_0080	-5.91211	-5.71514	beta	Baron_b1
human1_lib2.final_cell_0081	-5.4895	-0.441726	delta	Baron_b1
human1_lib2.final_cell_0082	-6.61666	-3.80736	beta	Baron_b1
human1_lib2.final_cell_0083	-6.53945	-5.92343	beta	Baron_b1
human1_lib2.final_cell_0084	-6.378	-6.34501	beta	Baron_b1
human1_lib2.final_cell_0085	-6.10844	-7.22467	beta	Baron_b1
human1_lib2.final_cell_0086	-6.76309	-7.12539	beta	Baron_b1
human1_lib2.final_cell_0087	-5.81688	-4.46719	beta	Baron_b1
human1_lib2.final_cell_0088	5.73817	-1.71813	acinar	Baron_b1
human1_lib2.final_cell_0089	-6.81852	-6.27723	beta	Baron_b1
human1_lib2.final_cell_0090	-6.95626	-5.34635	beta	Baron_b1
human1_lib2.final_cell_0091	-1.99634	3.21754	beta	Baron_b1
human1_lib2.final_cell_0092	-4.84112	-4.76074	alpha	Baron_b1
human1_lib2.final_cell_0093	-7.13119	5.89665	endothelial	Baron_b1
human1_lib2.final_cell_0094	-6.09646	-5.89229	beta	Baron_b1
human1_lib2.final_cell_0095	-4.35254	-3.83698	delta	Baron_b1
human1_lib2.final_cell_0096	-5.98593	-6.673	beta	Baron_b1
human1_lib2.final_cell_0097	-6.5172	-5.21081	delta	Baron_b1
human1_lib2.final_cell_0098	-6.05794	-4.21368	beta	Baron_b1
human1_lib2.final_cell_0099	-5.84454	-2.96035	delta	Baron_b1
human1_lib2.final_cell_0100	-6.1686	-3.65227	beta	Baron_b1
human1_lib2.final_cell_0101	-6.96711	-6.75218	beta	Baron_b1
human1_lib2.final_cell_0102	-6.78646	-5.60629	delta	Baron_b1
human1_lib2.final_cell_0103	2.78964	0.286812	ductal	Baron_b1
human1_lib2.final_cell_0104	-6.28571	-6.83231	beta	Baron_b1
human1_lib2.final_cell_0105	-6.64028	-5.66625	beta	Baron_b1
human1_lib2.final_cell_0106	2.47353	-0.896003	ductal	Baron_b1
human1_lib2.final_cell_0107	-5.95177	-7.1892	beta	Baron_b1
human1_lib2.final_cell_0108	-7.18958	-4.26082	beta	Baron_b1
human1_lib2.final_cell_0109	-6.32251	-4.24746	beta	Baron_b1
human1_lib2.final_cell_0110	-6.6217	-5.66076	beta	Baron_b1
human1_lib2.final_cell_0111	4.00772	-1.84434	acinar	Baron_b1
human1_lib2.final_cell_0112	4.67123	-2.09968	acinar	Baron_b1
human1_lib2.final_cell_0113	-6.53431	-6.97905	beta	Baron_b1
human1_lib2.final_cell_0114	-3.8129	-5.05345	alpha	Baron_b1
human1_lib2.final_cell_0115	-6.84833	-5.94935	beta	Baron_b1
human1_lib2.final_cell_0116	-6.05074	-3.58746	delta	Baron_b1
human1_lib2.final_cell_0117	-7.32149	-5.71919	beta	Baron_b1
human1_lib2.final_cell_0118	-5.80548	-6.22354	beta	Baron_b1
human1_lib2.final_cell_0119	-6.31219	-6.5943	beta	Baron_b1
human1_lib2.final_cell_0120	-6.34613	-6.01799	beta	Baron_b1
human1_lib2.final_cell_0121	-7.6965	-3.62992	beta	Baron_b1
human1_lib2.final_cell_0122	2.52958	-0.283212	ductal	Baron_b1
human1_lib2.final_cell_0123	-5.1957	-0.100382	beta	Baron_b1
human1_lib2.final_cell_0124	5.44635	-1.64662	acinar	Baron_b1
human1_lib2.final_cell_0125	-5.73783	-6.19013	beta	Baron_b1
human1_lib2.final_cell_0126	4.76577	-1.72806	acinar	Baron_b1
human1_lib2.final_cell_0127	-5.37388	-5.95897	beta	Baron_b1
human1_lib2.final_cell_0128	2.26214	-0.379667	ductal	Baron_b1
human1_lib2.final_cell_0129	-6.71737	-5.91305	beta	Baron_b1
human1_lib2.final_cell_0130	-4.80863	7.55292	stellate	Baron_b1
human1_lib2.final_cell_0131	-4.2156	-4.51301	alpha	Baron_b1
human1_lib2.final_cell_0132	-5.67619	-6.34306	beta	Baron_b1
human1_lib2.final_cell_0133	-6.45445	-4.52368	delta	Baron_b1
human1_lib2.final_cell_0134	-5.9001	-3.34612	delta	Baron_b1
human1_lib2.final_cell_0135	-5.46109	-6.46095	beta	Baron_b1
human1_lib2.final_cell_0136	-6.4501	-5.38456	beta	Baron_b1
human1_lib2.final_cell_0137	-6.94115	-5.21828	beta	Baron_b1
human1_lib2.final_cell_0138	-7.52339	-4.96941	beta	Baron_b1
human1_lib2.final_cell_0139	3.0443	-2.66992	acinar	Baron_b1
human1_lib2.final_cell_0140	-7.6459	-4.31144	beta	Baron_b1
human1_lib2.final_cell_0141	-6.88805	-5.7531	beta	Baron_b1
human1_lib2.final_cell_0142	-5.65763	-6.29383	beta	Baron_b1
human1_lib2.final_cell_0143	-4.91991	-4.63691	delta	Baron_b1
human1_lib2.final_cell_0144	-7.87027	-4.42797	beta	Baron_b1
human1_lib2.final_cell_0145	2.64394	-0.522603	ductal	Baron_b1
human1_lib2.final_cell_0146	-6.91933	-4.38477	beta	Baron_b1
human1_lib2.final_cell_0147	-6.2104	-5.89925	beta	Baron_b1
human1_lib2.final_cell_0148	2.30611	-0.171085	ductal	Baron_b1
human1_lib2.final_cell_0149	-4.81975	5.75873	macrophage	Baron_b1
human1_lib2.final_cell_0150	-4.6206	-2.65693	beta	Baron_b1
human1_lib2.final_cell_0151	-6.38161	-3.11877	delta	Baron_b1
human1_lib2.final_cell_0152	-6.05849	-4.76875	beta	Baron_b1
human1_lib2.final_cell_0153	-6.58359	-6.05512	beta	Baron_b1
human1_lib2.final_cell_0154	-5.81964	-4.6906	beta	Baron_b1
human1_lib2.final_cell_0155	-5.91896	-6.28435	beta	Baron_b1
human1_lib2.final_cell_0156	-7.24506	-5.55224	beta	Baron_b1
human1_lib2.final_cell_0157	-5.21945	7.28081	stellate	Baron_b1
human1_lib2.final_cell_0158	-5.31642	-4.66294	beta	Baron_b1
human1_lib2.final_cell_0159	-6.20382	-5.52329	beta	Baron_b1
human1_lib2.final_cell_0160	2.1933	-0.443285	ductal	Baron_b1
human1_lib2.final_cell_0161	-5.97387	-4.86675	beta	Baron_b1
human1_lib2.final_cell_0162	-6.93482	-4.3405	beta	Baron_b1
human1_lib2.final_cell_0163	-7.10698	-5.44479	beta	Baron_b1
human1_lib2.final_cell_0164	-6.49366	-7.03211	beta	Baron_b1
human1_lib2.final_cell_0165	-6.12423	-4.22299	beta	Baron_b1
human1_lib2.final_cell_0166	-6.00792	-2.39616	delta	Baron_b1
human1_lib2.final_cell_0167	-6.96065	-4.71443	beta	Baron_b1
human1_lib2.final_cell_0168	-5.46882	-5.93518	beta	Baron_b1
human1_lib2.final_cell_0169	-5.8408	-4.00665	delta	Baron_b1
human1_lib2.final_cell_0170	-7.12528	-6.72945	beta	Baron_b1
human1_lib2.final_cell_0171	-7.20042	-5.92336	beta	Baron_b1
human1_lib2.final_cell_0172	-5.61229	-6.32938	beta	Baron_b1
human1_lib2.final_cell_0173	-7.19085	-3.92629	beta	Baron_b1
human1_lib2.final_cell_0174	-5.40515	-1.69876	alpha	Baron_b1
human1_lib2.final_cell_0175	-6.74773	-6.32445	beta	Baron_b1
human1_lib2.final_cell_0176	-7.30284	-6.00927	beta	Baron_b1
human1_lib2.final_cell_0177	4.77917	-2.22819	acinar	Baron_b1
human1_lib2.final_cell_0178	-7.00915	-5.24892	beta	Baron_b1
human1_lib2.final_cell_0179	-7.37499	-4.90194	beta	Baron_b1
human1_lib2.final_cell_0180	-6.97707	-5.29385	beta	Baron_b1
human1_lib2.final_cell_0181	-6.04766	-5.86262	beta	Baron_b1
human1_lib2.final_cell_0182	-1.28407	3.38196	ductal	Baron_b1
human1_lib2.final_cell_0183	-6.25726	-4.58092	beta	Baron_b1
human1_lib2.final_cell_0184	-7.45795	-3.55908	delta	Baron_b1
human1_lib2.final_cell_0185	-6.7896	-6.10491	beta	Baron_b1
human1_lib2.final_cell_0186	-3.67407	-5.34944	alpha	Baron_b1
human1_lib2.final_cell_0187	-6.52914	-6.10962	beta	Baron_b1
human1_lib2.final_cell_0188	-7.30809	-5.52715	beta	Baron_b1
human1_lib2.final_cell_0189	-6.86884	-5.93503	beta	Baron_b1
human1_lib2.final_cell_0190	-6.61716	-4.48605	beta	Baron_b1
human1_lib2.final_cell_0191	-6.2803	-3.6348	delta	Baron_b1
human1_lib2.final_cell_0192	-5.71282	-6.19156	beta	Baron_b1
human1_lib2.final_cell_0193	-6.59621	-6.80016	beta	Baron_b1
human1_lib2.final_cell_0194	-6.77278	-3.3954	delta	Baron_b1
human1_lib2.final_cell_0195	-6.82736	-5.54731	beta	Baron_b1
human1_lib2.final_cell_0196	-7.22448	-5.06312	beta	Baron_b1
human1_lib2.final_cell_0197	-6.99993	-5.51286	beta	Baron_b1
human1_lib2.final_cell_0198	-6.83852	-6.53001	beta	Baron_b1
human1_lib2.final_cell_0199	-7.01665	-7.03936	beta	Baron_b1
human1_lib2.final_cell_0200	-6.47031	-5.62106	beta	Baron_b1
human1_lib2.final_cell_0201	-6.10503	-3.23068	beta	Baron_b1
human1_lib2.final_cell_0202	-4.35814	-3.44554	gamma	Baron_b1
human1_lib2.final_cell_0203	-6.7726	-6.21882	beta	Baron_b1
human1_lib2.final_cell_0204	-6.53848	-5.72871	beta	Baron_b1
human1_lib2.final_cell_0205	-5.19434	-4.204	delta	Baron_b1
human1_lib2.final_cell_0206	0.543409	-0.867625	ductal	Baron_b1
human1_lib2.final_cell_0207	-7.14782	-5.74695	beta	Baron_b1
human1_lib2.final_cell_0208	-5.94126	-4.72078	beta	Baron_b1
human1_lib2.final_cell_0209	-7.46573	-5.74709	beta	Baron_b1
human1_lib2.final_cell_0210	-6.44724	-1.84456	delta	Baron_b1
human1_lib2.final_cell_0211	-6.15127	-4.61581	beta	Baron_b1
human1_lib2.final_cell_0212	2.51684	-1.11197	ductal	Baron_b1
human1_lib2.final_cell_0213	-7.17709	-4.87066	beta	Baron_b1
human1_lib2.final_cell_0214	-7.38928	-5.4429	beta	Baron_b1
human1_lib2.final_cell_0215	-6.62199	-5.64159	beta	Baron_b1
human1_lib2.final_cell_0216	-7.09465	-6.07497	beta	Baron_b1
human1_lib2.final_cell_0217	1.17903	-0.334464	ductal	Baron_b1
human1_lib2.final_cell_0218	-4.91889	7.33079	stellate	Baron_b1
human1_lib2.final_cell_0219	-7.4572	-5.69194	beta	Baron_b1
human1_lib2.final_cell_0220	-4.24285	-4.33024	alpha	Baron_b1
human1_lib2.final_cell_0221	-6.26364	-4.00209	beta	Baron_b1
human1_lib2.final_cell_0222	-6.64773	-5.72045	beta	Baron_b1
human1_lib2.final_cell_0223	-4.89962	7.39803	stellate	Baron_b1
human1_lib2.final_cell_0224	-5.23201	-3.68242	alpha	Baron_b1
human1_lib2.final_cell_0225	3.60927	-2.45187	acinar	Baron_b1
human1_lib2.final_cell_0226	-5.83155	-5.87783	gamma	Baron_b1
human1_lib2.final_cell_0227	-7.17247	-5.77856	beta	Baron_b1
human1_lib2.final_cell_0228	-6.65677	-6.01728	beta	Baron_b1
human1_lib2.final_cell_0229	-6.36513	-4.78942	beta	Baron_b1
human1_lib2.final_cell_0230	-6.24905	-1.08217	delta	Baron_b1
human1_lib2.final_cell_0231	-4.25013	-3.89456	alpha	Baron_b1
human1_lib2.final_cell_0232	-7.68661	7.10813	endothelial	Baron_b1
human1_lib2.final_cell_0233	-4.666	-3.13424	gamma	Baron_b1
human1_lib2.final_cell_0234	-7.3191	-5.43511	beta	Baron_b1
human1_lib2.final_cell_0235	4.44934	-2.20153	alpha	Baron_b1
human1_lib2.final_cell_0236	-6.76877	-5.92639	beta	Baron_b1
human1_lib2.final_cell_0237	-6.64971	-6.93827	beta	Baron_b1
human1_lib2.final_cell_0238	-7.21776	-5.7283	beta	Baron_b1
human1_lib2.final_cell_0239	-6.73214	-1.69448	beta	Baron_b1
human1_lib2.final_cell_0240	-7.10085	-5.72084	beta	Baron_b1
human1_lib2.final_cell_0241	-7.06577	-5.75176	endothelial	Baron_b1
human1_lib2.final_cell_0242	-6.11256	-4.43118	beta	Baron_b1
human1_lib2.final_cell_0243	-5.84957	-2.67105	delta	Baron_b1
human1_lib2.final_cell_0244	-6.601	-6.67223	beta	Baron_b1
human1_lib2.final_cell_0245	-4.98025	-4.37968	alpha	Baron_b1
human1_lib2.final_cell_0246	-6.53943	-5.60963	beta	Baron_b1
human1_lib2.final_cell_0247	-3.75082	-2.89055	alpha	Baron_b1
human1_lib2.final_cell_0248	-4.68213	-4.10929	alpha	Baron_b1
human1_lib2.final_cell_0249	-7.10117	-4.21853	delta	Baron_b1
human1_lib2.final_cell_0250	-3.53483	-2.99987	alpha	Baron_b1
human1_lib2.final_cell_0251	2.17255	-0.911364	ductal	Baron_b1
human1_lib2.final_cell_0252	-5.79612	-4.76709	beta	Baron_b1
human1_lib2.final_cell_0253	-4.70458	-4.51385	alpha	Baron_b1
human1_lib2.final_cell_0254	-7.79435	7.01316	endothelial	Baron_b1
human1_lib2.final_cell_0255	-6.75668	-4.2664	beta	Baron_b1
human1_lib2.final_cell_0256	-6.66052	-4.80791	beta	Baron_b1
human1_lib2.final_cell_0257	1.96957	-0.100223	ductal	Baron_b1
human1_lib2.final_cell_0258	-7.38078	-2.71894	delta	Baron_b1
human1_lib2.final_cell_0259	-7.38937	-5.56241	beta	Baron_b1
human1_lib2.final_cell_0260	-6.85893	-6.01056	beta	Baron_b1
human1_lib2.final_cell_0261	-5.18179	-4.05831	alpha	Baron_b1
human1_lib2.final_cell_0262	-4.33268	-3.72178	alpha	Baron_b1
human1_lib2.final_cell_0263	-6.41586	-3.36248	delta	Baron_b1
human1_lib2.final_cell_0264	-3.90003	-3.21161	gamma	Baron_b1
human1_lib2.final_cell_0265	-5.13995	-4.92272	alpha	Baron_b1
human1_lib2.final_cell_0266	-5.91323	-5.19703	beta	Baron_b1
human1_lib2.final_cell_0267	-4.71294	-3.98891	alpha	Baron_b1
human1_lib2.final_cell_0268	1.85161	-1.23642	ductal	Baron_b1
human1_lib2.final_cell_0269	-5.97138	-4.06612	beta	Baron_b1
human1_lib2.final_cell_0270	-4.87438	-3.46844	gamma	Baron_b1
human1_lib2.final_cell_0271	-6.15029	-4.07378	beta	Baron_b1
human1_lib2.final_cell_0272	-5.54469	5.47104	schwann	Baron_b1
human1_lib2.final_cell_0273	-5.7212	-4.07681	delta	Baron_b1
human1_lib2.final_cell_0274	-6.49128	-4.19619	beta	Baron_b1
human1_lib2.final_cell_0275	-3.20608	-5.31046	alpha	Baron_b1
human1_lib2.final_cell_0276	-5.95161	-3.49156	delta	Baron_b1
human1_lib2.final_cell_0277	-7.35096	-5.28031	beta	Baron_b1
human1_lib2.final_cell_0278	4.23846	-2.27542	acinar	Baron_b1
human1_lib2.final_cell_0279	-7.02201	-6.01419	beta	Baron_b1
human1_lib2.final_cell_0280	-6.18716	-5.75229	beta	Baron_b1
human1_lib2.final_cell_0281	-7.21044	-3.83475	beta	Baron_b1
human1_lib2.final_cell_0282	-6.13537	-3.98191	beta	Baron_b1
human1_lib2.final_cell_0283	-6.85522	-2.2923	beta	Baron_b1
human1_lib2.final_cell_0284	-3.05116	-5.28456	alpha	Baron_b1
human1_lib2.final_cell_0285	-6.75869	-5.82274	beta	Baron_b1
human1_lib2.final_cell_0286	-6.84838	-2.55546	beta	Baron_b1
human1_lib2.final_cell_0287	-5.05595	5.77602	macrophage	Baron_b1
human1_lib2.final_cell_0288	-4.80447	-2.24918	gamma	Baron_b1
human1_lib2.final_cell_0289	-6.95874	-5.00164	beta	Baron_b1
human1_lib2.final_cell_0290	-7.49091	-5.57126	beta	Baron_b1
human1_lib2.final_cell_0291	-4.22434	-3.04577	alpha	Baron_b1
human1_lib2.final_cell_0292	3.76632	-2.39624	acinar	Baron_b1
human1_lib2.final_cell_0293	-7.46752	6.20649	endothelial	Baron_b1
human1_lib2.final_cell_0294	-2.53993	-3.98039	alpha	Baron_b1
human1_lib2.final_cell_0295	-5.54713	-4.01269	beta	Baron_b1
human1_lib2.final_cell_0296	-4.30566	-4.59402	alpha	Baron_b1
human1_lib2.final_cell_0297	-4.69796	-3.06548	alpha	Baron_b1
human1_lib2.final_cell_0298	-5.06384	-4.08479	alpha	Baron_b1
human1_lib2.final_cell_0299	-7.61909	-3.71809	beta	Baron_b1
human1_lib2.final_cell_0300	-6.65797	-5.11636	beta	Baron_b1
human1_lib2.final_cell_0301	-3.91362	-4.57228	alpha	Baron_b1
human1_lib2.final_cell_0302	-4.45939	-4.57655	alpha	Baron_b1
human1_lib2.final_cell_0303	-4.97709	5.71125	macrophage	Baron_b1
human1_lib2.final_cell_0304	-5.77066	-3.03206	alpha	Baron_b1
human1_lib2.final_cell_0305	-7.48722	-4.56167	beta	Baron_b1
human1_lib2.final_cell_0306	-6.05713	-4.26026	beta	Baron_b1
human1_lib2.final_cell_0307	-7.28712	-1.9206	beta	Baron_b1
human1_lib2.final_cell_0308	-4.76599	-3.31314	alpha	Baron_b1
human1_lib2.final_cell_0309	-5.49173	6.75892	stellate	Baron_b1
human1_lib2.final_cell_0310	-5.4669	-4.62586	delta	Baron_b1
human1_lib2.final_cell_0311	-5.36103	-4.60975	alpha	Baron_b1
human1_lib2.final_cell_0312	-4.68603	-4.43765	alpha	Baron_b1
human1_lib2.final_cell_0313	-6.73725	-6.75688	endothelial	Baron_b1
human1_lib2.final_cell_0314	-6.67083	-5.74821	beta	Baron_b1
human1_lib2.final_cell_0315	-7.73064	-3.43512	delta	Baron_b1
human1_lib2.final_cell_0316	-6.94518	-3.94992	beta	Baron_b1
human1_lib2.final_cell_0317	-6.97037	-7.02475	beta	Baron_b1
human1_lib2.final_cell_0318	-7.75961	-3.33685	beta	Baron_b1
human1_lib2.final_cell_0319	2.01231	-0.427965	ductal	Baron_b1
human1_lib2.final_cell_0320	-7.51663	-4.77381	beta	Baron_b1
human1_lib2.final_cell_0321	1.59128	-0.919813	ductal	Baron_b1
human1_lib2.final_cell_0322	-5.12282	-0.325412	beta	Baron_b1
human1_lib2.final_cell_0323	-7.10932	-4.64607	beta	Baron_b1
human1_lib2.final_cell_0324	-5.73725	6.37967	stellate	Baron_b1
human1_lib2.final_cell_0325	-3.37844	1.97265	beta	Baron_b1
human1_lib2.final_cell_0326	2.08121	-0.579583	ductal	Baron_b1
human1_lib2.final_cell_0327	-6.49765	-4.88255	beta	Baron_b1
human1_lib2.final_cell_0328	-7.03319	-3.78115	beta	Baron_b1
human1_lib2.final_cell_0329	-6.66041	-1.21123	delta	Baron_b1
human1_lib2.final_cell_0330	1.23864	-0.965852	ductal	Baron_b1
human1_lib2.final_cell_0331	-3.90533	-2.66974	alpha	Baron_b1
human1_lib2.final_cell_0332	2.06833	-0.770663	ductal	Baron_b1
human1_lib2.final_cell_0333	-7.33243	-2.80249	beta	Baron_b1
human1_lib2.final_cell_0334	-5.56552	-3.4969	gamma	Baron_b1
human1_lib2.final_cell_0335	2.06416	-0.778369	ductal	Baron_b1
human1_lib2.final_cell_0336	-6.59748	-3.56605	beta	Baron_b1
human1_lib2.final_cell_0337	-4.62695	-3.07727	gamma	Baron_b1
human1_lib2.final_cell_0338	-6.5362	-3.04124	delta	Baron_b1
human1_lib2.final_cell_0339	-4.51864	-3.10916	alpha	Baron_b1
human1_lib2.final_cell_0340	-4.63445	-2.73163	gamma	Baron_b1
human1_lib2.final_cell_0341	-5.27262	-4.58348	alpha	Baron_b1
human1_lib2.final_cell_0342	-6.71857	-3.36783	beta	Baron_b1
human1_lib2.final_cell_0343	-4.99894	5.71774	macrophage	Baron_b1
human1_lib2.final_cell_0344	-5.81941	-4.00194	beta	Baron_b1
human1_lib2.final_cell_0345	-6.42781	-3.72654	beta	Baron_b1
human1_lib2.final_cell_0346	-5.51716	6.89172	stellate	Baron_b1
human1_lib2.final_cell_0347	-6.68912	-3.02812	delta	Baron_b1
human1_lib2.final_cell_0348	-6.11047	-3.48091	beta	Baron_b1
human1_lib2.final_cell_0349	-4.72895	-4.50271	alpha	Baron_b1
human1_lib2.final_cell_0350	-5.55684	-0.390413	beta	Baron_b1
human1_lib2.final_cell_0351	-4.61103	-4.53383	alpha	Baron_b1
human1_lib2.final_cell_0352	-7.4023	-5.67728	beta	Baron_b1
human1_lib2.final_cell_0353	-7.41172	-4.57115	beta	Baron_b1
human1_lib2.final_cell_0354	-3.46961	-3.9203	gamma	Baron_b1
human1_lib2.final_cell_0355	-4.84586	-3.46855	alpha	Baron_b1
human1_lib2.final_cell_0356	-7.62851	-4.33099	beta	Baron_b1
human1_lib2.final_cell_0357	-6.4261	-1.88673	beta	Baron_b1
human1_lib2.final_cell_0358	-6.77611	-3.35426	beta	Baron_b1
human1_lib2.final_cell_0359	-7.43041	-4.89262	beta	Baron_b1
human1_lib2.final_cell_0360	-4.98087	5.78509	macrophage	Baron_b1
human1_lib2.final_cell_0361	-6.79039	-4.07665	beta	Baron_b1
human1_lib2.final_cell_0362	-5.89669	-0.542771	delta	Baron_b1
human1_lib2.final_cell_0363	-6.63561	-3.54959	beta	Baron_b1
human1_lib2.final_cell_0364	-6.96237	-2.98192	gamma	Baron_b1
human1_lib2.final_cell_0365	-4.74376	-0.094444	epsilon	Baron_b1
human1_lib2.final_cell_0366	-5.17189	-2.48406	delta	Baron_b1
human1_lib2.final_cell_0367	-5.50366	-3.55312	alpha	Baron_b1
human1_lib2.final_cell_0368	-7.72089	-4.20957	beta	Baron_b1
human1_lib2.final_cell_0369	-7.19318	-4.74517	beta	Baron_b1
human1_lib2.final_cell_0370	-7.11067	-1.52483	delta	Baron_b1
human1_lib2.final_cell_0371	-3.3212	-3.68923	alpha	Baron_b1
human1_lib2.final_cell_0372	-7.68257	6.63257	endothelial	Baron_b1
human1_lib2.final_cell_0373	-7.71853	-5.12795	beta	Baron_b1
human1_lib2.final_cell_0374	-4.77141	6.80906	stellate	Baron_b1
human1_lib2.final_cell_0375	2.9486	-2.65677	acinar	Baron_b1
human1_lib2.final_cell_0376	-5.93328	-2.19257	beta	Baron_b1
human1_lib2.final_cell_0377	3.0281	-2.58704	acinar	Baron_b1
human1_lib2.final_cell_0378	-4.30867	-4.52159	alpha	Baron_b1
human1_lib2.final_cell_0379	-6.0909	-3.97481	gamma	Baron_b1
human1_lib2.final_cell_0380	-5.00912	5.61332	macrophage	Baron_b1
human1_lib2.final_cell_0381	-7.26253	-5.04151	beta	Baron_b1
human1_lib2.final_cell_0382	-6.66134	-5.54601	beta	Baron_b1
human1_lib2.final_cell_0383	2.35181	-2.65129	acinar	Baron_b1
human1_lib2.final_cell_0384	-7.67633	-3.9999	beta	Baron_b1
human1_lib2.final_cell_0385	-6.84611	-4.26615	beta	Baron_b1
human1_lib2.final_cell_0386	-4.72705	-3.76313	alpha	Baron_b1
human1_lib2.final_cell_0387	-6.6269	-2.7687	delta	Baron_b1
human1_lib2.final_cell_0388	-7.29454	-5.30211	beta	Baron_b1
human1_lib2.final_cell_0389	1.72754	0.000280697	ductal	Baron_b1
human1_lib2.final_cell_0390	-5.03024	-1.98295	alpha	Baron_b1
human1_lib2.final_cell_0391	-7.47756	-5.27096	beta	Baron_b1
human1_lib2.final_cell_0392	-5.90822	-0.487343	delta	Baron_b1
human1_lib2.final_cell_0393	-7.4268	-2.4684	beta	Baron_b1
human1_lib2.final_cell_0394	-7.52107	-3.26486	beta	Baron_b1
human1_lib2.final_cell_0395	3.14509	-2.70478	acinar	Baron_b1
human1_lib2.final_cell_0396	-7.54086	-2.78266	beta	Baron_b1
human1_lib2.final_cell_0397	-6.57053	-4.3981	beta	Baron_b1
human1_lib2.final_cell_0398	-7.27792	-5.73782	beta	Baron_b1
human1_lib2.final_cell_0399	-6.29748	-3.62364	alpha	Baron_b1
human1_lib2.final_cell_0400	-4.67185	-3.76849	alpha	Baron_b1
human1_lib2.final_cell_0401	-3.4178	-4.35499	alpha	Baron_b1
human1_lib2.final_cell_0402	1.0982	-0.973947	ductal	Baron_b1
human1_lib2.final_cell_0403	-5.65545	-2.09141	alpha	Baron_b1
human1_lib2.final_cell_0404	3.53823	-2.59818	acinar	Baron_b1
human1_lib2.final_cell_0405	3.15532	-2.67408	acinar	Baron_b1
human1_lib2.final_cell_0406	-7.33386	-5.28275	beta	Baron_b1
human1_lib2.final_cell_0407	-7.55101	-3.27083	delta	Baron_b1
human1_lib2.final_cell_0408	-5.248	6.72656	stellate	Baron_b1
human1_lib2.final_cell_0409	-5.00179	-2.2438	alpha	Baron_b1
human1_lib2.final_cell_0410	-6.5813	-3.26347	delta	Baron_b1
human1_lib2.final_cell_0411	-7.51547	-3.45577	beta	Baron_b1
human1_lib2.final_cell_0412	1.93116	-0.837415	ductal	Baron_b1
human1_lib2.final_cell_0413	-7.40343	-2.04133	beta	Baron_b1
human1_lib2.final_cell_0414	-5.66785	-4.77045	beta	Baron_b1
human1_lib2.final_cell_0415	-7.46392	-4.33681	beta	Baron_b1
human1_lib2.final_cell_0416	-6.91194	-4.89507	beta	Baron_b1
human1_lib2.final_cell_0417	-5.6342	6.63611	stellate	Baron_b1
human1_lib2.final_cell_0418	-7.75084	6.84801	endothelial	Baron_b1
human1_lib2.final_cell_0419	3.00448	-2.7577	acinar	Baron_b1
human1_lib2.final_cell_0420	-5.33957	6.82312	stellate	Baron_b1
human1_lib2.final_cell_0421	-6.09516	-1.76834	delta	Baron_b1
human1_lib2.final_cell_0422	-7.94029	-3.50446	beta	Baron_b1
human1_lib2.final_cell_0423	-6.12948	-1.82352	alpha	Baron_b1
human1_lib2.final_cell_0424	-7.74948	6.67418	endothelial	Baron_b1
human1_lib2.final_cell_0425	-7.66627	6.67092	endothelial	Baron_b1
human1_lib2.final_cell_0426	-5.83916	-1.7671	alpha	Baron_b1
human1_lib2.final_cell_0427	-6.894	-1.83276	beta	Baron_b1
human1_lib2.final_cell_0428	-6.12283	-3.73109	gamma	Baron_b1
human1_lib2.final_cell_0429	-6.4166	-3.16594	beta	Baron_b1
human1_lib2.final_cell_0430	1.27127	0.468009	ductal	Baron_b1
human1_lib2.final_cell_0431	-5.08587	6.17633	stellate	Baron_b1
human1_lib2.final_cell_0432	-5.39962	-2.54301	alpha	Baron_b1
human1_lib2.final_cell_0433	-7.30938	-5.60852	beta	Baron_b1
human1_lib2.final_cell_0434	-7.448	-4.70898	beta	Baron_b1
human1_lib2.final_cell_0435	-5.43636	-1.97517	alpha	Baron_b1
human1_lib2.final_cell_0436	2.0774	-2.59468	acinar	Baron_b1
human1_lib2.final_cell_0437	-3.6594	1.98408	stellate	Baron_b1
human1_lib2.final_cell_0438	-6.42009	-1.64368	beta	Baron_b1
human1_lib2.final_cell_0439	-5.28543	-3.22015	alpha	Baron_b1
human1_lib2.final_cell_0440	-6.73958	-4.06325	beta	Baron_b1
human1_lib2.final_cell_0441	1.65634	-0.378041	ductal	Baron_b1
human1_lib2.final_cell_0442	-7.60309	-4.0791	beta	Baron_b1
human1_lib2.final_cell_0443	-7.35552	-2.43827	delta	Baron_b1
human1_lib2.final_cell_0444	-7.44682	-5.47197	beta	Baron_b1
human1_lib2.final_cell_0445	-7.48747	-5.58861	beta	Baron_b1
human1_lib2.final_cell_0446	-6.85502	-3.45151	beta	Baron_b1
human1_lib2.final_cell_0447	-7.12229	-3.29199	beta	Baron_b1
human1_lib2.final_cell_0448	-5.63835	6.40273	stellate	Baron_b1
human1_lib2.final_cell_0449	-6.64806	-4.6014	beta	Baron_b1
human1_lib2.final_cell_0450	-7.38081	-4.44772	beta	Baron_b1
human1_lib2.final_cell_0451	-5.76599	5.61903	schwann	Baron_b1
human1_lib2.final_cell_0452	-7.7001	6.59133	endothelial	Baron_b1
human1_lib2.final_cell_0453	-6.98266	-3.21882	beta	Baron_b1
human1_lib2.final_cell_0454	-7.81754	-3.59517	beta	Baron_b1
human1_lib2.final_cell_0455	0.876078	-0.749136	ductal	Baron_b1
human1_lib2.final_cell_0456	-4.9655	0.133648	gamma	Baron_b1
human1_lib2.final_cell_0457	-4.20939	-3.31222	alpha	Baron_b1
human1_lib2.final_cell_0458	-5.31611	-0.443656	gamma	Baron_b1
human1_lib2.final_cell_0459	-5.81179	-2.48742	alpha	Baron_b1
human1_lib2.final_cell_0460	-5.59762	6.73117	stellate	Baron_b1
human1_lib2.final_cell_0461	-7.40557	6.0511	endothelial	Baron_b1
human1_lib2.final_cell_0462	-5.92692	6.028	stellate	Baron_b1
human1_lib2.final_cell_0463	-6.8302	-2.27271	delta	Baron_b1
human1_lib2.final_cell_0464	-7.79168	-3.95536	beta	Baron_b1
human1_lib2.final_cell_0465	1.09868	-0.973506	ductal	Baron_b1
human1_lib2.final_cell_0466	-7.60402	6.813	endothelial	Baron_b1
human1_lib2.final_cell_0467	-7.50695	-5.51754	beta	Baron_b1
human1_lib2.final_cell_0468	-5.59014	-0.470979	delta	Baron_b1
human1_lib2.final_cell_0469	-5.91485	5.86524	stellate	Baron_b1
human1_lib2.final_cell_0470	-7.68079	6.57074	endothelial	Baron_b1
human1_lib2.final_cell_0471	2.26575	-2.6948	acinar	Baron_b1
human1_lib2.final_cell_0472	-7.56024	6.33327	endothelial	Baron_b1
human1_lib2.final_cell_0473	-5.98552	-0.498492	delta	Baron_b1
human1_lib2.final_cell_0474	-6.70865	-2.1428	gamma	Baron_b1
human1_lib2.final_cell_0475	-5.44421	6.98002	stellate	Baron_b1
human1_lib2.final_cell_0476	-7.65232	6.61749	endothelial	Baron_b1
human1_lib2.final_cell_0477	-7.64036	-5.27269	beta	Baron_b1
human1_lib2.final_cell_0478	1.79336	2.04701	ductal	Baron_b1
human1_lib2.final_cell_0479	-6.49639	-1.31907	beta	Baron_b1
human1_lib2.final_cell_0480	-6.41539	-4.10477	beta	Baron_b1
human1_lib2.final_cell_0481	-7.6279	-2.65412	alpha	Baron_b1
human1_lib2.final_cell_0482	-6.66003	-2.37237	alpha	Baron_b1
human1_lib2.final_cell_0483	-7.74462	-2.90903	beta	Baron_b1
human1_lib2.final_cell_0484	1.29835	-0.572135	ductal	Baron_b1
human1_lib2.final_cell_0485	-7.13068	-1.63432	beta	Baron_b1
human1_lib2.final_cell_0486	-6.31781	-2.74861	alpha	Baron_b1
human1_lib2.final_cell_0487	-7.66923	6.4815	endothelial	Baron_b1
human1_lib2.final_cell_0488	-7.42126	6.11839	endothelial	Baron_b1
human1_lib2.final_cell_0489	-7.64135	-3.66072	beta	Baron_b1
human1_lib2.final_cell_0490	-5.12914	6.75644	endothelial	Baron_b1
human1_lib2.final_cell_0491	-7.32407	6.01871	endothelial	Baron_b1
human1_lib2.final_cell_0492	-5.10179	-3.09356	alpha	Baron_b1
human1_lib2.final_cell_0493	-5.72298	6.04752	stellate	Baron_b1
human1_lib2.final_cell_0494	1.54139	-1.40686	ductal	Baron_b1
human1_lib2.final_cell_0495	-7.05894	-2.1057	beta	Baron_b1
human1_lib2.final_cell_0496	-5.77102	6.21534	stellate	Baron_b1
human1_lib2.final_cell_0497	-5.31253	-2.93788	epsilon	Baron_b1
human1_lib2.final_cell_0498	-6.9421	-2.16364	delta	Baron_b1
human1_lib2.final_cell_0499	-5.19194	5.71736	macrophage	Baron_b1
human1_lib2.final_cell_0500	-5.65258	-0.258617	gamma	Baron_b1
human1_lib2.final_cell_0501	0.0971285	-1.12267	ductal	Baron_b1
human1_lib2.final_cell_0502	-6.35448	-1.42132	alpha	Baron_b1
human1_lib2.final_cell_0503	-6.30552	-3.0111	beta	Baron_b1
human1_lib2.final_cell_0504	-5.47022	-3.5407	alpha	Baron_b1
human1_lib2.final_cell_0505	-7.27986	5.94837	endothelial	Baron_b1
human1_lib2.final_cell_0506	-6.92045	-1.73623	beta	Baron_b1
human1_lib2.final_cell_0507	-6.38295	-1.28358	gamma	Baron_b1
human1_lib2.final_cell_0508	-6.40717	-2.33971	beta	Baron_b1
human1_lib2.final_cell_0509	-6.68419	-2.81704	beta	Baron_b1
human1_lib2.final_cell_0510	-5.82471	6.48469	stellate	Baron_b1
human1_lib2.final_cell_0511	-6.03257	-2.50564	alpha	Baron_b1
human1_lib2.final_cell_0512	-7.79388	-4.00551	beta	Baron_b1
human1_lib2.final_cell_0513	-6.54795	-5.00719	gamma	Baron_b1
human1_lib2.final_cell_0514	-7.06267	-1.6953	alpha	Baron_b1
human1_lib2.final_cell_0515	-7.57328	-2.93488	alpha	Baron_b1
human1_lib2.final_cell_0516	-7.93929	-3.70713	beta	Baron_b1
human1_lib2.final_cell_0517	-7.47845	6.21099	endothelial	Baron_b1
human1_lib2.final_cell_0518	-5.68251	-0.525898	beta	Baron_b1
human1_lib2.final_cell_0519	-6.00539	6.21092	stellate	Baron_b1
human1_lib2.final_cell_0520	-7.28038	5.96209	endothelial	Baron_b1
human1_lib2.final_cell_0521	-7.94613	-4.00792	beta	Baron_b1
human1_lib2.final_cell_0522	-6.89479	-1.80022	beta	Baron_b1
human1_lib2.final_cell_0523	-7.86986	-3.67548	beta	Baron_b1
human1_lib2.final_cell_0524	-7.60249	-4.88086	beta	Baron_b1
human1_lib2.final_cell_0525	0.49288	-0.808858	ductal	Baron_b1
human1_lib2.final_cell_0526	-7.42896	-4.53491	beta	Baron_b1
human1_lib2.final_cell_0527	-6.94723	-2.59945	alpha	Baron_b1
human1_lib2.final_cell_0528	-5.83953	6.02448	stellate	Baron_b1
human1_lib2.final_cell_0529	-7.43115	-4.30229	beta	Baron_b1
human1_lib2.final_cell_0530	-7.26724	5.97038	endothelial	Baron_b1
human1_lib2.final_cell_0531	-6.41928	-1.49619	beta	Baron_b1
human1_lib2.final_cell_0532	0.777634	-0.74259	ductal	Baron_b1
human1_lib2.final_cell_0533	0.761045	-0.809569	ductal	Baron_b1
human1_lib2.final_cell_0534	-7.5757	-2.59132	beta	Baron_b1
human1_lib2.final_cell_0535	-5.51665	6.08316	stellate	Baron_b1
human1_lib2.final_cell_0536	-5.85826	-1.46574	beta	Baron_b1
human1_lib2.final_cell_0537	0.676695	-1.24292	ductal	Baron_b1
human1_lib2.final_cell_0538	-6.79633	-2.91646	beta	Baron_b1
human1_lib2.final_cell_0539	-7.27958	6.01553	endothelial	Baron_b1
human1_lib2.final_cell_0540	-7.61351	-4.37692	beta	Baron_b1
human1_lib2.final_cell_0541	-7.78238	-4.06893	beta	Baron_b1
human1_lib2.final_cell_0542	2.24973	-2.65396	acinar	Baron_b1
human1_lib2.final_cell_0543	-6.53996	-1.27166	alpha	Baron_b1
human1_lib2.final_cell_0544	0.832955	-1.33905	schwann	Baron_b1
human1_lib2.final_cell_0545	-7.78419	-4.59228	beta	Baron_b1
human1_lib2.final_cell_0546	-7.89454	-3.32981	beta	Baron_b1
human1_lib2.final_cell_0547	-5.8495	5.95892	stellate	Baron_b1
human1_lib2.final_cell_0548	-7.82177	-3.8603	beta	Baron_b1
human1_lib2.final_cell_0549	-6.29152	-1.52814	gamma	Baron_b1
human1_lib2.final_cell_0550	-7.59271	6.37675	endothelial	Baron_b1
human1_lib2.final_cell_0551	-6.69423	-3.28199	beta	Baron_b1
human1_lib2.final_cell_0552	-6.00733	5.32941	mast	Baron_b1
human1_lib2.final_cell_0553	-6.82348	-1.29502	beta	Baron_b1
human1_lib2.final_cell_0554	-6.2646	-1.49354	gamma	Baron_b1
human1_lib2.final_cell_0555	-6.02294	5.68133	stellate	Baron_b1
human1_lib2.final_cell_0556	-7.22709	-2.3404	beta	Baron_b1
human1_lib2.final_cell_0557	-7.61892	-2.47508	beta	Baron_b1
human1_lib2.final_cell_0558	-7.44984	-2.17751	beta	Baron_b1
human1_lib2.final_cell_0559	-7.21518	6.00632	endothelial	Baron_b1
human1_lib2.final_cell_0560	-7.23055	-3.76519	beta	Baron_b1
human1_lib2.final_cell_0561	-6.50043	-2.48318	alpha	Baron_b1
human1_lib2.final_cell_0562	-5.68885	6.26106	stellate	Baron_b1
human1_lib2.final_cell_0563	-5.73038	6.24977	stellate	Baron_b1
human1_lib2.final_cell_0564	-7.03164	-1.51533	beta	Baron_b1
human1_lib2.final_cell_0565	-5.67291	-1.99826	alpha	Baron_b1
human1_lib2.final_cell_0566	-7.39555	6.06335	endothelial	Baron_b1
human1_lib2.final_cell_0567	-5.95841	5.8799	stellate	Baron_b1
human1_lib2.final_cell_0568	-7.12867	5.86855	endothelial	Baron_b1
human1_lib2.final_cell_0569	-7.33334	5.96737	endothelial	Baron_b1
human1_lib2.final_cell_0570	-7.48528	6.17154	endothelial	Baron_b1
human1_lib2.final_cell_0571	-7.49369	6.22037	endothelial	Baron_b1
human1_lib2.final_cell_0572	0.90317	-0.840712	ductal	Baron_b1
human1_lib2.final_cell_0573	-6.31208	-1.38517	beta	Baron_b1
human1_lib2.final_cell_0574	0.554638	-1.24481	ductal	Baron_b1
human1_lib2.final_cell_0575	-5.89925	5.87306	stellate	Baron_b1
human1_lib2.final_cell_0576	-7.72433	-2.59605	beta	Baron_b1
human1_lib2.final_cell_0577	-7.18591	5.89529	endothelial	Baron_b1
human1_lib2.final_cell_0578	-7.36595	6.09909	endothelial	Baron_b1
human1_lib2.final_cell_0579	-6.60275	-1.20875	alpha	Baron_b1
human1_lib2.final_cell_0580	-6.03533	5.67011	stellate	Baron_b1
human1_lib2.final_cell_0581	-6.4414	-1.04516	alpha	Baron_b1
human1_lib2.final_cell_0582	2.10301	-2.63402	acinar	Baron_b1
human1_lib2.final_cell_0583	-6.35536	-1.15143	gamma	Baron_b1
human1_lib2.final_cell_0584	-7.55252	5.98918	endothelial	Baron_b1
human1_lib2.final_cell_0585	-6.85902	-1.75037	beta	Baron_b1
human1_lib2.final_cell_0586	-5.97398	5.94616	stellate	Baron_b1
human1_lib2.final_cell_0587	-5.77722	6.19833	stellate	Baron_b1
human1_lib2.final_cell_0588	-7.7349	-4.73827	beta	Baron_b1
human1_lib2.final_cell_0589	-7.37605	-2.01757	beta	Baron_b1
human1_lib2.final_cell_0590	-7.45825	6.16219	endothelial	Baron_b1
human1_lib2.final_cell_0591	-5.80858	-1.29907	alpha	Baron_b1
human1_lib2.final_cell_0592	-6.02576	5.77704	stellate	Baron_b1
human1_lib2.final_cell_0593	-5.99402	5.69241	stellate	Baron_b1
human1_lib2.final_cell_0594	-5.79387	5.74108	stellate	Baron_b1
human1_lib2.final_cell_0595	-5.84217	6.02511	stellate	Baron_b1
human1_lib2.final_cell_0596	-6.6915	5.71517	endothelial	Baron_b1
human1_lib2.final_cell_0597	-6.61804	-0.939661	beta	Baron_b1
human1_lib2.final_cell_0598	-5.96181	5.85867	stellate	Baron_b1
human1_lib2.final_cell_0599	-6.99233	-1.53906	beta	Baron_b1
human1_lib2.final_cell_0600	-6.06556	5.68552	stellate	Baron_b1
human1_lib2.final_cell_0601	-6.35236	5.75013	stellate	Baron_b1
human1_lib2.final_cell_0602	-7.83107	-3.62438	beta	Baron_b1
human1_lib2.final_cell_0603	-7.90858	-3.07579	beta	Baron_b1
human1_lib2.final_cell_0604	-6.80077	-1.09514	beta	Baron_b1
human1_lib2.final_cell_0605	-6.90328	-1.39561	beta	Baron_b1
human1_lib2.final_cell_0606	-5.49033	-0.298386	beta	Baron_b1
human1_lib2.final_cell_0607	-7.24644	5.92437	endothelial	Baron_b1
human1_lib2.final_cell_0608	-5.86131	-0.996083	alpha	Baron_b1
human1_lib2.final_cell_0609	-7.01709	-1.36968	beta	Baron_b1
human1_lib2.final_cell_0610	-7.13549	5.85911	endothelial	Baron_b1
human1_lib2.final_cell_0611	-7.10652	5.83283	endothelial	Baron_b1
human1_lib2.final_cell_0612	-5.97568	5.72674	stellate	Baron_b1
human1_lib2.final_cell_0613	-6.13233	-1.03776	alpha	Baron_b1
human1_lib2.final_cell_0614	-6.15565	-0.79387	beta	Baron_b1
human1_lib2.final_cell_0615	-6.75651	-1.99028	beta	Baron_b1
human1_lib2.final_cell_0616	1.82931	-2.65881	acinar	Baron_b1
human1_lib2.final_cell_0617	-7.57359	-2.15431	stellate	Baron_b1
human1_lib2.final_cell_0618	-7.10219	5.83949	endothelial	Baron_b1
human1_lib2.final_cell_0619	-7.19713	5.88605	endothelial	Baron_b1
human1_lib2.final_cell_0620	-7.19347	5.81115	endothelial	Baron_b1
human1_lib2.final_cell_0621	-7.01242	-3.82799	delta	Baron_b1
human1_lib2.final_cell_0622	-7.14118	5.86537	endothelial	Baron_b1
human1_lib2.final_cell_0623	-6.41385	-1.22255	alpha	Baron_b1
human1_lib2.final_cell_0624	-7.26393	-1.61063	beta	Baron_b1
human1_lib2.final_cell_0625	-5.97701	5.49983	stellate	Baron_b1
human1_lib2.final_cell_0626	-6.32805	5.53285	endothelial	Baron_b1
human1_lib2.final_cell_0627	-5.96698	5.52083	stellate	Baron_b1
human1_lib2.final_cell_0628	-6.45715	-1.05411	alpha	Baron_b1
human1_lib2.final_cell_0629	-6.07982	5.64829	stellate	Baron_b1
human1_lib3.final_cell_0001	6.55649	0.967298	acinar	Baron_b1
human1_lib3.final_cell_0002	6.93204	0.733183	acinar	Baron_b1
human1_lib3.final_cell_0003	-4.29057	-5.10481	delta	Baron_b1
human1_lib3.final_cell_0004	6.91103	0.37987	acinar	Baron_b1
human1_lib3.final_cell_0005	-3.34432	7.82377	stellate	Baron_b1
human1_lib3.final_cell_0006	6.6437	0.72516	acinar	Baron_b1
human1_lib3.final_cell_0007	6.86607	0.734349	acinar	Baron_b1
human1_lib3.final_cell_0008	-4.51913	-6.86756	delta	Baron_b1
human1_lib3.final_cell_0009	-5.62839	-5.47052	delta	Baron_b1
human1_lib3.final_cell_0010	-2.53693	-5.67222	delta	Baron_b1
human1_lib3.final_cell_0011	6.70071	0.757834	acinar	Baron_b1
human1_lib3.final_cell_0012	-4.95091	-7.45316	beta	Baron_b1
human1_lib3.final_cell_0013	-3.81646	7.72581	stellate	Baron_b1
human1_lib3.final_cell_0014	-3.96047	-5.15491	delta	Baron_b1
human1_lib3.final_cell_0015	-7.02213	-5.32156	delta	Baron_b1
human1_lib3.final_cell_0016	-3.4744	-4.70977	delta	Baron_b1
human1_lib3.final_cell_0017	-6.40367	-6.77974	delta	Baron_b1
human1_lib3.final_cell_0018	-5.6015	-7.91225	beta	Baron_b1
human1_lib3.final_cell_0019	-5.01596	-0.564702	delta	Baron_b1
human1_lib3.final_cell_0020	6.52055	0.766518	acinar	Baron_b1
human1_lib3.final_cell_0021	-4.16921	7.80657	stellate	Baron_b1
human1_lib3.final_cell_0022	-4.15104	7.638	stellate	Baron_b1
human1_lib3.final_cell_0023	-5.49784	-4.76533	delta	Baron_b1
human1_lib3.final_cell_0024	-5.20879	-7.83134	beta	Baron_b1
human1_lib3.final_cell_0025	6.53282	-0.81545	acinar	Baron_b1
human1_lib3.final_cell_0026	-5.58587	-6.98791	delta	Baron_b1
human1_lib3.final_cell_0027	-5.24518	-7.65352	beta	Baron_b1
human1_lib3.final_cell_0028	-2.84776	-6.11191	delta	Baron_b1
human1_lib3.final_cell_0029	6.39238	-0.537653	ductal	Baron_b1
human1_lib3.final_cell_0030	6.83867	-0.230321	acinar	Baron_b1
human1_lib3.final_cell_0031	5.78334	0.316255	acinar	Baron_b1
human1_lib3.final_cell_0032	-5.20825	-6.43472	delta	Baron_b1
human1_lib3.final_cell_0033	-5.93392	-7.23065	beta	Baron_b1
human1_lib3.final_cell_0034	-6.14137	-7.33118	beta	Baron_b1
human1_lib3.final_cell_0035	-5.67133	-7.80425	beta	Baron_b1
human1_lib3.final_cell_0036	-5.26469	-3.73242	delta	Baron_b1
human1_lib3.final_cell_0037	-5.39424	-7.57912	beta	Baron_b1
human1_lib3.final_cell_0038	-5.45641	-6.80454	beta	Baron_b1
human1_lib3.final_cell_0039	-5.33252	-6.74462	beta	Baron_b1
human1_lib3.final_cell_0040	-5.66394	-5.83406	delta	Baron_b1
human1_lib3.final_cell_0041	-5.20554	-4.62369	delta	Baron_b1
human1_lib3.final_cell_0042	-3.75545	-5.21483	delta	Baron_b1
human1_lib3.final_cell_0043	6.21847	-0.498435	acinar	Baron_b1
human1_lib3.final_cell_0044	3.58754	0.594858	ductal	Baron_b1
human1_lib3.final_cell_0045	-2.72594	2.69688	delta	Baron_b1
human1_lib3.final_cell_0046	-3.69836	7.74489	stellate	Baron_b1
human1_lib3.final_cell_0047	-5.53914	-7.19306	beta	Baron_b1
human1_lib3.final_cell_0048	-5.82117	6.21493	stellate	Baron_b1
human1_lib3.final_cell_0049	-2.56089	-5.96291	alpha	Baron_b1
human1_lib3.final_cell_0050	-5.53484	-5.46404	delta	Baron_b1
human1_lib3.final_cell_0051	-5.73022	-7.81992	beta	Baron_b1
human1_lib3.final_cell_0052	-5.18219	-7.36152	beta	Baron_b1
human1_lib3.final_cell_0053	-5.78774	-7.26437	beta	Baron_b1
human1_lib3.final_cell_0054	5.58357	-1.57399	acinar	Baron_b1
human1_lib3.final_cell_0055	-5.39937	-5.04861	delta	Baron_b1
human1_lib3.final_cell_0056	3.68718	0.475477	ductal	Baron_b1
human1_lib3.final_cell_0057	-4.97891	5.6543	macrophage	Baron_b1
human1_lib3.final_cell_0058	-7.10798	-6.76674	delta	Baron_b1
human1_lib3.final_cell_0059	-6.63302	-7.19189	beta	Baron_b1
human1_lib3.final_cell_0060	-5.66123	-7.84788	beta	Baron_b1
human1_lib3.final_cell_0061	-5.72128	-6.2754	delta	Baron_b1
human1_lib3.final_cell_0062	-5.95759	-5.90857	delta	Baron_b1
human1_lib3.final_cell_0063	-5.86535	-7.86835	beta	Baron_b1
human1_lib3.final_cell_0064	-3.48026	-4.18677	delta	Baron_b1
human1_lib3.final_cell_0065	-5.72789	-7.45302	beta	Baron_b1
human1_lib3.final_cell_0066	-6.31549	-5.5025	delta	Baron_b1
human1_lib3.final_cell_0067	6.10966	-0.8527	acinar	Baron_b1
human1_lib3.final_cell_0068	-5.70479	-5.8177	delta	Baron_b1
human1_lib3.final_cell_0069	-5.05761	-7.07725	beta	Baron_b1
human1_lib3.final_cell_0070	5.24044	-1.4017	acinar	Baron_b1
human1_lib3.final_cell_0071	-5.75159	-7.34436	beta	Baron_b1
human1_lib3.final_cell_0072	-5.79286	-7.50056	beta	Baron_b1
human1_lib3.final_cell_0073	3.38598	0.807244	ductal	Baron_b1
human1_lib3.final_cell_0074	-5.53939	-1.55317	delta	Baron_b1
human1_lib3.final_cell_0075	-5.45091	-3.83326	delta	Baron_b1
human1_lib3.final_cell_0076	-5.40443	-6.69324	beta	Baron_b1
human1_lib3.final_cell_0077	-5.73186	-3.97252	delta	Baron_b1
human1_lib3.final_cell_0078	-6.27042	-3.41765	delta	Baron_b1
human1_lib3.final_cell_0079	-5.48026	-7.9187	beta	Baron_b1
human1_lib3.final_cell_0080	-2.37518	-5.89908	alpha	Baron_b1
human1_lib3.final_cell_0081	-5.47343	-7.32589	beta	Baron_b1
human1_lib3.final_cell_0082	6.45719	-0.612806	acinar	Baron_b1
human1_lib3.final_cell_0083	-6.40569	-6.7354	alpha	Baron_b1
human1_lib3.final_cell_0084	-2.31916	-5.65259	alpha	Baron_b1
human1_lib3.final_cell_0085	-6.2115	-6.96278	beta	Baron_b1
human1_lib3.final_cell_0086	-5.36668	-7.82951	beta	Baron_b1
human1_lib3.final_cell_0087	-5.82296	-7.61986	beta	Baron_b1
human1_lib3.final_cell_0088	-5.17411	-7.40607	beta	Baron_b1
human1_lib3.final_cell_0089	-5.35908	-6.87136	beta	Baron_b1
human1_lib3.final_cell_0090	-5.81814	-7.45828	beta	Baron_b1
human1_lib3.final_cell_0091	-6.35777	-7.29651	beta	Baron_b1
human1_lib3.final_cell_0092	-5.36588	-6.43289	beta	Baron_b1
human1_lib3.final_cell_0093	-6.83539	-3.75726	delta	Baron_b1
human1_lib3.final_cell_0094	-5.84027	-7.48652	beta	Baron_b1
human1_lib3.final_cell_0095	-5.73539	-7.04879	beta	Baron_b1
human1_lib3.final_cell_0096	-5.82009	-5.64233	delta	Baron_b1
human1_lib3.final_cell_0097	-5.38489	-7.55224	beta	Baron_b1
human1_lib3.final_cell_0098	-6.54949	-6.72808	beta	Baron_b1
human1_lib3.final_cell_0099	-6.07357	-7.60196	beta	Baron_b1
human1_lib3.final_cell_0100	-3.58997	-4.37797	alpha	Baron_b1
human1_lib3.final_cell_0101	-5.57026	-2.82716	delta	Baron_b1
human1_lib3.final_cell_0102	-2.98415	-4.96855	alpha	Baron_b1
human1_lib3.final_cell_0103	-4.94539	-7.12632	beta	Baron_b1
human1_lib3.final_cell_0104	-5.01605	-6.18858	delta	Baron_b1
human1_lib3.final_cell_0105	-5.4369	-7.42391	beta	Baron_b1
human1_lib3.final_cell_0106	-4.57791	7.66733	stellate	Baron_b1
human1_lib3.final_cell_0107	-5.69533	-7.02996	beta	Baron_b1
human1_lib3.final_cell_0108	-6.64031	-7.19192	beta	Baron_b1
human1_lib3.final_cell_0109	-4.24531	-4.21808	delta	Baron_b1
human1_lib3.final_cell_0110	-3.9268	-5.38206	delta	Baron_b1
human1_lib3.final_cell_0111	3.16155	2.68997	ductal	Baron_b1
human1_lib3.final_cell_0112	5.91549	-1.62153	acinar	Baron_b1
human1_lib3.final_cell_0113	5.03591	-1.28808	acinar	Baron_b1
human1_lib3.final_cell_0114	-4.00572	-5.40666	delta	Baron_b1
human1_lib3.final_cell_0115	3.46695	0.643917	ductal	Baron_b1
human1_lib3.final_cell_0116	-3.35591	-4.24796	delta	Baron_b1
human1_lib3.final_cell_0117	-4.96117	-7.02002	beta	Baron_b1
human1_lib3.final_cell_0118	3.45195	0.291115	ductal	Baron_b1
human1_lib3.final_cell_0119	-6.18513	-6.91618	beta	Baron_b1
human1_lib3.final_cell_0120	-5.95197	-7.30335	beta	Baron_b1
human1_lib3.final_cell_0121	-5.28707	-6.92164	beta	Baron_b1
human1_lib3.final_cell_0122	-5.35751	-6.00132	beta	Baron_b1
human1_lib3.final_cell_0123	-2.14206	-5.71287	alpha	Baron_b1
human1_lib3.final_cell_0124	-5.87015	-7.40659	beta	Baron_b1
human1_lib3.final_cell_0125	-6.63333	-6.87114	beta	Baron_b1
human1_lib3.final_cell_0126	-6.18455	-7.56498	beta	Baron_b1
human1_lib3.final_cell_0127	-5.52641	-7.5785	beta	Baron_b1
human1_lib3.final_cell_0128	-5.66446	-7.76362	beta	Baron_b1
human1_lib3.final_cell_0129	-3.28112	-5.8278	alpha	Baron_b1
human1_lib3.final_cell_0130	5.59842	-1.51911	acinar	Baron_b1
human1_lib3.final_cell_0131	-6.08268	-6.73091	beta	Baron_b1
human1_lib3.final_cell_0132	-5.56691	-7.21886	beta	Baron_b1
human1_lib3.final_cell_0133	-5.69785	-7.52496	beta	Baron_b1
human1_lib3.final_cell_0134	-6.26034	-6.00077	beta	Baron_b1
human1_lib3.final_cell_0135	-4.8888	-4.94448	delta	Baron_b1
human1_lib3.final_cell_0136	-5.78879	-6.58271	beta	Baron_b1
human1_lib3.final_cell_0137	-6.08427	-5.48002	beta	Baron_b1
human1_lib3.final_cell_0138	-6.7074	-6.36412	beta	Baron_b1
human1_lib3.final_cell_0139	-4.92405	7.45919	stellate	Baron_b1
human1_lib3.final_cell_0140	-5.07973	-6.47826	beta	Baron_b1
human1_lib3.final_cell_0141	-5.2135	-3.2482	delta	Baron_b1
human1_lib3.final_cell_0142	-5.00333	-6.88869	beta	Baron_b1
human1_lib3.final_cell_0143	5.76451	-1.61983	acinar	Baron_b1
human1_lib3.final_cell_0144	-6.44689	-4.52616	beta	Baron_b1
human1_lib3.final_cell_0145	-5.77283	-7.47041	beta	Baron_b1
human1_lib3.final_cell_0146	-4.46973	7.71807	stellate	Baron_b1
human1_lib3.final_cell_0147	-4.77947	-2.8807	alpha	Baron_b1
human1_lib3.final_cell_0148	-6.53122	-6.64125	beta	Baron_b1
human1_lib3.final_cell_0149	-5.81665	-7.58224	beta	Baron_b1
human1_lib3.final_cell_0150	3.20523	-0.197584	stellate	Baron_b1
human1_lib3.final_cell_0151	-4.6209	7.81208	stellate	Baron_b1
human1_lib3.final_cell_0152	5.33986	-1.48906	acinar	Baron_b1
human1_lib3.final_cell_0153	-6.43599	-6.48159	beta	Baron_b1
human1_lib3.final_cell_0154	-2.8481	-5.69337	alpha	Baron_b1
human1_lib3.final_cell_0155	-3.9784	-3.84477	delta	Baron_b1
human1_lib3.final_cell_0156	4.07794	-2.37153	acinar	Baron_b1
human1_lib3.final_cell_0157	-6.00237	-2.55863	beta	Baron_b1
human1_lib3.final_cell_0158	-5.37687	-5.09804	beta	Baron_b1
human1_lib3.final_cell_0159	-5.96541	-7.51523	beta	Baron_b1
human1_lib3.final_cell_0160	-5.83658	-5.6722	beta	Baron_b1
human1_lib3.final_cell_0161	3.2349	0.134904	ductal	Baron_b1
human1_lib3.final_cell_0162	-5.11163	-6.85713	beta	Baron_b1
human1_lib3.final_cell_0163	5.55466	-1.76146	acinar	Baron_b1
human1_lib3.final_cell_0164	-6.10263	-5.79225	beta	Baron_b1
human1_lib3.final_cell_0165	-6.58786	-6.50408	beta	Baron_b1
human1_lib3.final_cell_0166	-6.82092	-7.22193	beta	Baron_b1
human1_lib3.final_cell_0167	-5.59457	-6.1691	beta	Baron_b1
human1_lib3.final_cell_0168	-4.96335	-0.853349	beta	Baron_b1
human1_lib3.final_cell_0169	-5.9678	-7.15377	beta	Baron_b1
human1_lib3.final_cell_0170	-3.15226	-4.76762	alpha	Baron_b1
human1_lib3.final_cell_0171	5.44943	-1.82048	acinar	Baron_b1
human1_lib3.final_cell_0172	-6.06694	-6.86743	beta	Baron_b1
human1_lib3.final_cell_0173	-6.92946	-6.95821	beta	Baron_b1
human1_lib3.final_cell_0174	-2.13185	-5.3373	alpha	Baron_b1
human1_lib3.final_cell_0175	-4.82792	-5.55194	beta	Baron_b1
human1_lib3.final_cell_0176	-6.0381	-6.95293	beta	Baron_b1
human1_lib3.final_cell_0177	-3.12429	-5.51235	gamma	Baron_b1
human1_lib3.final_cell_0178	-6.40425	-6.5452	delta	Baron_b1
human1_lib3.final_cell_0179	-4.40472	5.69815	macrophage	Baron_b1
human1_lib3.final_cell_0180	-2.49555	-5.79441	alpha	Baron_b1
human1_lib3.final_cell_0181	-6.02679	-2.05771	delta	Baron_b1
human1_lib3.final_cell_0182	-5.88583	-7.72274	beta	Baron_b1
human1_lib3.final_cell_0183	2.72934	0.190186	ductal	Baron_b1
human1_lib3.final_cell_0184	3.15394	0.200576	ductal	Baron_b1
human1_lib3.final_cell_0185	-2.87726	-5.85775	alpha	Baron_b1
human1_lib3.final_cell_0186	-6.02492	-6.5448	beta	Baron_b1
human1_lib3.final_cell_0187	-6.36691	-7.49112	beta	Baron_b1
human1_lib3.final_cell_0188	3.77493	-2.16352	acinar	Baron_b1
human1_lib3.final_cell_0189	-7.53028	6.39859	endothelial	Baron_b1
human1_lib3.final_cell_0190	-2.53454	-5.57991	alpha	Baron_b1
human1_lib3.final_cell_0191	-5.19361	-4.75498	gamma	Baron_b1
human1_lib3.final_cell_0192	-5.45328	-7.18944	beta	Baron_b1
human1_lib3.final_cell_0193	-5.97118	6.22719	stellate	Baron_b1
human1_lib3.final_cell_0194	-6.156	-5.4873	beta	Baron_b1
human1_lib3.final_cell_0195	-5.85714	-1.60804	delta	Baron_b1
human1_lib3.final_cell_0196	-6.04408	-6.12369	beta	Baron_b1
human1_lib3.final_cell_0197	2.54379	0.0964262	ductal	Baron_b1
human1_lib3.final_cell_0198	-5.6469	-6.86127	beta	Baron_b1
human1_lib3.final_cell_0199	-2.59807	-4.97843	alpha	Baron_b1
human1_lib3.final_cell_0200	-5.98556	-7.29869	beta	Baron_b1
human1_lib3.final_cell_0201	-3.99781	-2.57271	delta	Baron_b1
human1_lib3.final_cell_0202	-6.47522	-6.95847	beta	Baron_b1
human1_lib3.final_cell_0203	-3.55213	-4.74687	alpha	Baron_b1
human1_lib3.final_cell_0204	-5.87129	6.35659	stellate	Baron_b1
human1_lib3.final_cell_0205	3.35055	0.484994	ductal	Baron_b1
human1_lib3.final_cell_0206	-4.61346	-2.93501	delta	Baron_b1
human1_lib3.final_cell_0207	-6.50576	-6.2256	beta	Baron_b1
human1_lib3.final_cell_0208	-5.35801	-7.40293	beta	Baron_b1
human1_lib3.final_cell_0209	-3.33679	-4.92641	delta	Baron_b1
human1_lib3.final_cell_0210	-3.06164	-5.29362	alpha	Baron_b1
human1_lib3.final_cell_0211	-5.75592	-6.67825	beta	Baron_b1
human1_lib3.final_cell_0212	-6.22602	-7.20293	beta	Baron_b1
human1_lib3.final_cell_0213	-5.3043	-5.90283	delta	Baron_b1
human1_lib3.final_cell_0214	-4.93098	-7.02309	beta	Baron_b1
human1_lib3.final_cell_0215	-5.2562	-6.64911	beta	Baron_b1
human1_lib3.final_cell_0216	-6.49271	-3.47062	delta	Baron_b1
human1_lib3.final_cell_0217	2.14338	-0.281872	ductal	Baron_b1
human1_lib3.final_cell_0218	3.05978	0.00372212	ductal	Baron_b1
human1_lib3.final_cell_0219	-5.73919	-6.75047	beta	Baron_b1
human1_lib3.final_cell_0220	-6.4964	-7.34319	beta	Baron_b1
human1_lib3.final_cell_0221	-5.70072	-6.96571	beta	Baron_b1
human1_lib3.final_cell_0222	-6.73803	-6.99692	beta	Baron_b1
human1_lib3.final_cell_0223	-7.45222	6.18073	endothelial	Baron_b1
human1_lib3.final_cell_0224	-4.84465	-6.56899	beta	Baron_b1
human1_lib3.final_cell_0225	-5.72297	-6.26757	beta	Baron_b1
human1_lib3.final_cell_0226	-2.35236	-5.2692	alpha	Baron_b1
human1_lib3.final_cell_0227	-5.58411	-6.75954	beta	Baron_b1
human1_lib3.final_cell_0228	-5.3494	-6.97785	beta	Baron_b1
human1_lib3.final_cell_0229	-2.24097	-5.61335	alpha	Baron_b1
human1_lib3.final_cell_0230	-6.35224	-6.70123	beta	Baron_b1
human1_lib3.final_cell_0231	4.90521	-1.59303	acinar	Baron_b1
human1_lib3.final_cell_0232	-4.72082	-5.15882	delta	Baron_b1
human1_lib3.final_cell_0233	-5.36932	-7.01744	beta	Baron_b1
human1_lib3.final_cell_0234	-5.24386	-4.5873	beta	Baron_b1
human1_lib3.final_cell_0235	3.02259	0.392531	ductal	Baron_b1
human1_lib3.final_cell_0236	1.70209	-0.465237	ductal	Baron_b1
human1_lib3.final_cell_0237	-6.0904	-6.41153	beta	Baron_b1
human1_lib3.final_cell_0238	-1.97666	-4.94711	alpha	Baron_b1
human1_lib3.final_cell_0239	-5.76563	-4.89578	beta	Baron_b1
human1_lib3.final_cell_0240	-6.39145	-7.05165	beta	Baron_b1
human1_lib3.final_cell_0241	2.8005	0.434727	ductal	Baron_b1
human1_lib3.final_cell_0242	-2.39381	-5.54289	alpha	Baron_b1
human1_lib3.final_cell_0243	-4.67908	7.63623	stellate	Baron_b1
human1_lib3.final_cell_0244	-5.85846	-6.7073	beta	Baron_b1
human1_lib3.final_cell_0245	-3.09771	-4.88113	alpha	Baron_b1
human1_lib3.final_cell_0246	2.92559	-0.165309	ductal	Baron_b1
human1_lib3.final_cell_0247	-5.72794	-2.91897	delta	Baron_b1
human1_lib3.final_cell_0248	-3.36363	-5.42364	alpha	Baron_b1
human1_lib3.final_cell_0249	-3.63183	-3.81341	gamma	Baron_b1
human1_lib3.final_cell_0250	-6.18546	-6.33406	beta	Baron_b1
human1_lib3.final_cell_0251	-4.87752	7.41974	stellate	Baron_b1
human1_lib3.final_cell_0252	1.98821	2.1687	ductal	Baron_b1
human1_lib3.final_cell_0253	-3.58228	-3.94973	beta	Baron_b1
human1_lib3.final_cell_0254	-5.64177	-5.23827	beta	Baron_b1
human1_lib3.final_cell_0255	-4.79415	7.82654	stellate	Baron_b1
human1_lib3.final_cell_0256	-5.77052	-5.62282	beta	Baron_b1
human1_lib3.final_cell_0257	-5.7861	-3.88589	delta	Baron_b1
human1_lib3.final_cell_0258	-5.38908	7.05439	stellate	Baron_b1
human1_lib3.final_cell_0259	-5.99211	-6.73485	beta	Baron_b1
human1_lib3.final_cell_0260	-4.3227	-4.35521	gamma	Baron_b1
human1_lib3.final_cell_0261	-6.4824	-5.70296	beta	Baron_b1
human1_lib3.final_cell_0262	-6.05041	-6.67792	beta	Baron_b1
human1_lib3.final_cell_0263	-5.73289	-7.34436	beta	Baron_b1
human1_lib3.final_cell_0264	-5.67573	-5.63067	delta	Baron_b1
human1_lib3.final_cell_0265	-6.0971	-7.34047	beta	Baron_b1
human1_lib3.final_cell_0266	-5.25937	-5.41109	beta	Baron_b1
human1_lib3.final_cell_0267	-4.06051	-4.93389	alpha	Baron_b1
human1_lib3.final_cell_0268	-6.47191	-6.22646	beta	Baron_b1
human1_lib3.final_cell_0269	-2.40917	-5.92982	alpha	Baron_b1
human1_lib3.final_cell_0270	-5.90175	-3.03069	epsilon	Baron_b1
human1_lib3.final_cell_0271	-4.83812	6.85324	stellate	Baron_b1
human1_lib3.final_cell_0272	-5.19792	-0.749575	beta	Baron_b1
human1_lib3.final_cell_0273	-2.27343	-5.50166	alpha	Baron_b1
human1_lib3.final_cell_0274	2.92297	-0.186071	ductal	Baron_b1
human1_lib3.final_cell_0275	-3.08777	-5.49441	alpha	Baron_b1
human1_lib3.final_cell_0276	-6.04615	-7.28206	beta	Baron_b1
human1_lib3.final_cell_0277	-5.69817	-5.07178	beta	Baron_b1
human1_lib3.final_cell_0278	-5.83736	-2.38048	delta	Baron_b1
human1_lib3.final_cell_0279	3.04214	0.101932	ductal	Baron_b1
human1_lib3.final_cell_0280	-6.66023	-5.70028	beta	Baron_b1
human1_lib3.final_cell_0281	-2.2219	-5.72077	alpha	Baron_b1
human1_lib3.final_cell_0282	-5.92469	-5.53256	delta	Baron_b1
human1_lib3.final_cell_0283	-6.14011	-6.37819	beta	Baron_b1
human1_lib3.final_cell_0284	-6.75064	-7.05611	beta	Baron_b1
human1_lib3.final_cell_0285	-6.99602	-7.0437	beta	Baron_b1
human1_lib3.final_cell_0286	-5.71147	-6.93371	beta	Baron_b1
human1_lib3.final_cell_0287	-5.6205	-3.78435	beta	Baron_b1
human1_lib3.final_cell_0288	-4.53001	7.67786	stellate	Baron_b1
human1_lib3.final_cell_0289	-2.35398	-5.41737	alpha	Baron_b1
human1_lib3.final_cell_0290	-2.07867	3.13108	beta	Baron_b1
human1_lib3.final_cell_0291	2.9797	0.367682	ductal	Baron_b1
human1_lib3.final_cell_0292	-5.5154	-4.47198	delta	Baron_b1
human1_lib3.final_cell_0293	-3.31226	-5.06254	alpha	Baron_b1
human1_lib3.final_cell_0294	-3.32838	-5.11434	alpha	Baron_b1
human1_lib3.final_cell_0295	-6.06733	-5.54343	beta	Baron_b1
human1_lib3.final_cell_0296	-5.81644	-7.36379	beta	Baron_b1
human1_lib3.final_cell_0297	-4.27698	-5.74726	beta	Baron_b1
human1_lib3.final_cell_0298	-5.14999	-3.83711	delta	Baron_b1
human1_lib3.final_cell_0299	-3.1621	-5.45881	alpha	Baron_b1
human1_lib3.final_cell_0300	-6.96899	-6.9903	beta	Baron_b1
human1_lib3.final_cell_0301	-7.0874	-5.60398	beta	Baron_b1
human1_lib3.final_cell_0302	-5.51009	-6.11395	beta	Baron_b1
human1_lib3.final_cell_0303	-5.22801	-6.71016	beta	Baron_b1
human1_lib3.final_cell_0304	-4.97202	-4.59015	beta	Baron_b1
human1_lib3.final_cell_0305	-5.05447	-1.29878	delta	Baron_b1
human1_lib3.final_cell_0306	-5.97121	-5.5412	beta	Baron_b1
human1_lib3.final_cell_0307	-5.82883	-6.37955	beta	Baron_b1
human1_lib3.final_cell_0308	-5.88545	-4.23694	beta	Baron_b1
human1_lib3.final_cell_0309	-3.26655	-5.74597	alpha	Baron_b1
human1_lib3.final_cell_0310	-6.1928	-6.39429	beta	Baron_b1
human1_lib3.final_cell_0311	-4.10408	-4.7867	gamma	Baron_b1
human1_lib3.final_cell_0312	-5.74485	-7.22175	beta	Baron_b1
human1_lib3.final_cell_0313	-4.72859	7.34446	stellate	Baron_b1
human1_lib3.final_cell_0314	-5.93127	-6.17794	beta	Baron_b1
human1_lib3.final_cell_0315	-3.71085	-2.09846	alpha	Baron_b1
human1_lib3.final_cell_0316	-2.72593	-4.57295	alpha	Baron_b1
human1_lib3.final_cell_0317	-6.51748	-6.78486	beta	Baron_b1
human1_lib3.final_cell_0318	-5.52468	-0.494782	beta	Baron_b1
human1_lib3.final_cell_0319	-5.86206	-1.54545	delta	Baron_b1
human1_lib3.final_cell_0320	-4.98856	-6.69781	beta	Baron_b1
human1_lib3.final_cell_0321	-5.79656	-5.14084	beta	Baron_b1
human1_lib3.final_cell_0322	-6.71879	-6.64044	beta	Baron_b1
human1_lib3.final_cell_0323	-6.26615	-7.06132	beta	Baron_b1
human1_lib3.final_cell_0324	-5.37308	-0.606374	beta	Baron_b1
human1_lib3.final_cell_0325	-6.0517	-6.46365	beta	Baron_b1
human1_lib3.final_cell_0326	-5.43298	7.15576	stellate	Baron_b1
human1_lib3.final_cell_0327	2.43717	0.306276	ductal	Baron_b1
human1_lib3.final_cell_0328	3.15384	0.0749112	ductal	Baron_b1
human1_lib3.final_cell_0329	-5.70928	-3.05454	delta	Baron_b1
human1_lib3.final_cell_0330	-3.94144	-5.09214	alpha	Baron_b1
human1_lib3.final_cell_0331	-4.49286	-4.11967	beta	Baron_b1
human1_lib3.final_cell_0332	-6.39325	-4.65467	beta	Baron_b1
human1_lib3.final_cell_0333	-5.36111	-6.19819	beta	Baron_b1
human1_lib3.final_cell_0334	-5.73611	-6.25807	beta	Baron_b1
human1_lib3.final_cell_0335	-5.73651	-5.0416	beta	Baron_b1
human1_lib3.final_cell_0336	-6.38887	-5.81822	beta	Baron_b1
human1_lib3.final_cell_0337	-3.67725	-2.31624	gamma	Baron_b1
human1_lib3.final_cell_0338	-6.22248	-7.09996	beta	Baron_b1
human1_lib3.final_cell_0339	-7.10689	-6.5114	beta	Baron_b1
human1_lib3.final_cell_0340	-5.0466	-4.49046	gamma	Baron_b1
human1_lib3.final_cell_0341	-2.27922	-3.94243	alpha	Baron_b1
human1_lib3.final_cell_0342	-6.34339	-6.46736	beta	Baron_b1
human1_lib3.final_cell_0343	-5.01046	-4.28194	alpha	Baron_b1
human1_lib3.final_cell_0344	-5.13899	-1.86174	alpha	Baron_b1
human1_lib3.final_cell_0345	-5.19923	-5.45968	beta	Baron_b1
human1_lib3.final_cell_0346	-5.95792	-4.06808	delta	Baron_b1
human1_lib3.final_cell_0347	-6.60044	-4.21547	beta	Baron_b1
human1_lib3.final_cell_0348	-6.85199	-5.75618	beta	Baron_b1
human1_lib3.final_cell_0349	-7.57399	-4.99077	beta	Baron_b1
human1_lib3.final_cell_0350	-5.88289	-6.29819	beta	Baron_b1
human1_lib3.final_cell_0351	-7.76186	7.11663	endothelial	Baron_b1
human1_lib3.final_cell_0352	-5.71499	-6.82595	beta	Baron_b1
human1_lib3.final_cell_0353	-5.28614	7.22221	stellate	Baron_b1
human1_lib3.final_cell_0354	-5.98084	-6.0505	beta	Baron_b1
human1_lib3.final_cell_0355	-5.85293	-5.52245	beta	Baron_b1
human1_lib3.final_cell_0356	-2.25345	-5.15302	alpha	Baron_b1
human1_lib3.final_cell_0357	2.21469	-0.835847	ductal	Baron_b1
human1_lib3.final_cell_0358	-5.17111	-0.477404	beta	Baron_b1
human1_lib3.final_cell_0359	-5.64979	-6.09635	beta	Baron_b1
human1_lib3.final_cell_0360	-4.92734	-3.79539	gamma	Baron_b1
human1_lib3.final_cell_0361	-3.96915	-5.08913	alpha	Baron_b1
human1_lib3.final_cell_0362	-3.89936	-3.36609	gamma	Baron_b1
human1_lib3.final_cell_0363	-5.38844	-4.77241	beta	Baron_b1
human1_lib3.final_cell_0364	-6.52087	-5.00832	beta	Baron_b1
human1_lib3.final_cell_0365	-4.63419	-4.58301	alpha	Baron_b1
human1_lib3.final_cell_0366	-3.69631	-4.11623	alpha	Baron_b1
human1_lib3.final_cell_0367	-4.70485	-3.06874	ductal	Baron_b1
human1_lib3.final_cell_0368	-6.45996	-5.38991	beta	Baron_b1
human1_lib3.final_cell_0369	-3.5896	-4.98212	alpha	Baron_b1
human1_lib3.final_cell_0370	-5.61102	-4.67625	beta	Baron_b1
human1_lib3.final_cell_0371	-6.39511	-5.64912	delta	Baron_b1
human1_lib3.final_cell_0372	2.79759	0.20905	ductal	Baron_b1
human1_lib3.final_cell_0373	-6.09077	-3.68948	beta	Baron_b1
human1_lib3.final_cell_0374	-6.29067	-4.90342	beta	Baron_b1
human1_lib3.final_cell_0375	-5.66997	-4.83145	beta	Baron_b1
human1_lib3.final_cell_0376	-5.67947	-4.14631	beta	Baron_b1
human1_lib3.final_cell_0377	-5.12537	-1.67719	beta	Baron_b1
human1_lib3.final_cell_0378	-6.33486	-5.40746	beta	Baron_b1
human1_lib3.final_cell_0379	2.48265	-0.863788	ductal	Baron_b1
human1_lib3.final_cell_0380	-6.564	-5.9901	beta	Baron_b1
human1_lib3.final_cell_0381	-2.98618	-4.65033	alpha	Baron_b1
human1_lib3.final_cell_0382	-4.04372	-4.13452	beta	Baron_b1
human1_lib3.final_cell_0383	-6.47552	-6.60272	beta	Baron_b1
human1_lib3.final_cell_0384	-2.518	-5.07715	alpha	Baron_b1
human1_lib3.final_cell_0385	4.62455	-2.28253	acinar	Baron_b1
human1_lib3.final_cell_0386	3.16324	-2.48959	acinar	Baron_b1
human1_lib3.final_cell_0387	-5.60047	-5.08003	beta	Baron_b1
human1_lib3.final_cell_0388	-5.99632	-6.27579	beta	Baron_b1
human1_lib3.final_cell_0389	-6.61551	-5.84635	beta	Baron_b1
human1_lib3.final_cell_0390	-3.64371	-4.08161	alpha	Baron_b1
human1_lib3.final_cell_0391	-3.12962	-3.32742	alpha	Baron_b1
human1_lib3.final_cell_0392	-3.39927	-5.31938	alpha	Baron_b1
human1_lib3.final_cell_0393	-3.53647	-3.50327	alpha	Baron_b1
human1_lib3.final_cell_0394	-6.30385	-6.24823	beta	Baron_b1
human1_lib3.final_cell_0395	-2.41444	-4.95226	alpha	Baron_b1
human1_lib3.final_cell_0396	-6.56208	-3.52296	beta	Baron_b1
human1_lib3.final_cell_0397	-2.97423	-4.27979	alpha	Baron_b1
human1_lib3.final_cell_0398	-5.9849	-6.74583	beta	Baron_b1
human1_lib3.final_cell_0399	-4.27266	-4.17153	beta	Baron_b1
human1_lib3.final_cell_0400	-6.14635	-4.20218	beta	Baron_b1
human1_lib3.final_cell_0401	-3.35961	-5.73328	alpha	Baron_b1
human1_lib3.final_cell_0402	-6.71752	-3.32512	delta	Baron_b1
human1_lib3.final_cell_0403	-3.27146	-5.31701	alpha	Baron_b1
human1_lib3.final_cell_0404	-5.74099	-5.0126	beta	Baron_b1
human1_lib3.final_cell_0405	-5.80392	-7.1309	beta	Baron_b1
human1_lib3.final_cell_0406	-5.43481	-4.62075	beta	Baron_b1
human1_lib3.final_cell_0407	-3.21129	-4.13328	alpha	Baron_b1
human1_lib3.final_cell_0408	-4.93085	-4.31273	gamma	Baron_b1
human1_lib3.final_cell_0409	3.47118	-2.47831	acinar	Baron_b1
human1_lib3.final_cell_0410	-5.47928	-5.63567	beta	Baron_b1
human1_lib3.final_cell_0411	2.58075	0.291824	ductal	Baron_b1
human1_lib3.final_cell_0412	-6.21007	-2.99823	delta	Baron_b1
human1_lib3.final_cell_0413	-4.90318	-4.77605	beta	Baron_b1
human1_lib3.final_cell_0414	1.80533	-0.453218	ductal	Baron_b1
human1_lib3.final_cell_0415	-4.53758	-1.73449	gamma	Baron_b1
human1_lib3.final_cell_0416	-5.10852	-1.09152	beta	Baron_b1
human1_lib3.final_cell_0417	-5.28859	6.99459	stellate	Baron_b1
human1_lib3.final_cell_0418	0.092095	-1.08585	ductal	Baron_b1
human1_lib3.final_cell_0419	-5.70148	-0.902102	delta	Baron_b1
human1_lib3.final_cell_0420	-4.96656	-3.59132	gamma	Baron_b1
human1_lib3.final_cell_0421	-5.67769	-7.19764	beta	Baron_b1
human1_lib3.final_cell_0422	-6.73699	-6.83694	beta	Baron_b1
human1_lib3.final_cell_0423	-5.1272	-5.42799	beta	Baron_b1
human1_lib3.final_cell_0424	-3.28976	-4.61074	gamma	Baron_b1
human1_lib3.final_cell_0425	1.84071	0.0241636	ductal	Baron_b1
human1_lib3.final_cell_0426	-3.22696	-5.89877	alpha	Baron_b1
human1_lib3.final_cell_0427	1.64012	-2.54467	acinar	Baron_b1
human1_lib3.final_cell_0428	2.43801	-0.176223	ductal	Baron_b1
human1_lib3.final_cell_0429	-7.77094	6.81336	endothelial	Baron_b1
human1_lib3.final_cell_0430	-3.57582	-4.13008	alpha	Baron_b1
human1_lib3.final_cell_0431	-7.74941	6.72298	endothelial	Baron_b1
human1_lib3.final_cell_0432	-6.09904	-4.49957	beta	Baron_b1
human1_lib3.final_cell_0433	-6.52154	-6.97368	beta	Baron_b1
human1_lib3.final_cell_0434	-7.11788	-5.96192	beta	Baron_b1
human1_lib3.final_cell_0435	-7.28745	-5.37106	beta	Baron_b1
human1_lib3.final_cell_0436	-3.32232	-3.25278	alpha	Baron_b1
human1_lib3.final_cell_0437	-7.51018	-5.30933	beta	Baron_b1
human1_lib3.final_cell_0438	2.51434	-0.816123	ductal	Baron_b1
human1_lib3.final_cell_0439	1.94789	-0.381842	ductal	Baron_b1
human1_lib3.final_cell_0440	-6.25744	-5.47756	beta	Baron_b1
human1_lib3.final_cell_0441	-6.69279	-3.95415	beta	Baron_b1
human1_lib3.final_cell_0442	-3.32581	-4.72833	gamma	Baron_b1
human1_lib3.final_cell_0443	-6.18249	-3.1115	beta	Baron_b1
human1_lib3.final_cell_0444	-5.79963	6.43657	stellate	Baron_b1
human1_lib3.final_cell_0445	1.73251	-0.857213	ductal	Baron_b1
human1_lib3.final_cell_0446	-6.02715	-4.16206	beta	Baron_b1
human1_lib3.final_cell_0447	2.9928	-2.67916	acinar	Baron_b1
human1_lib3.final_cell_0448	1.66146	0.482091	ductal	Baron_b1
human1_lib3.final_cell_0449	-7.7473	6.90474	endothelial	Baron_b1
human1_lib3.final_cell_0450	4.49769	-2.26998	acinar	Baron_b1
human1_lib3.final_cell_0451	-4.94631	-1.34956	gamma	Baron_b1
human1_lib3.final_cell_0452	-7.08908	-4.66935	beta	Baron_b1
human1_lib3.final_cell_0453	-5.89158	-0.45336	beta	Baron_b1
human1_lib3.final_cell_0454	-5.66005	6.71197	stellate	Baron_b1
human1_lib3.final_cell_0455	-5.94226	-3.14319	beta	Baron_b1
human1_lib3.final_cell_0456	-5.87156	-5.10464	beta	Baron_b1
human1_lib3.final_cell_0457	-3.50374	-2.90367	epsilon	Baron_b1
human1_lib3.final_cell_0458	-5.97597	-6.09023	beta	Baron_b1
human1_lib3.final_cell_0459	-4.31612	-4.61827	alpha	Baron_b1
human1_lib3.final_cell_0460	-4.07115	-4.62765	alpha	Baron_b1
human1_lib3.final_cell_0461	-5.47355	-0.421826	delta	Baron_b1
human1_lib3.final_cell_0462	-6.34291	-5.47409	beta	Baron_b1
human1_lib3.final_cell_0463	-2.8373	2.48984	epsilon	Baron_b1
human1_lib3.final_cell_0464	-6.45836	-3.65144	beta	Baron_b1
human1_lib3.final_cell_0465	-2.86684	-4.63827	alpha	Baron_b1
human1_lib3.final_cell_0466	-6.20808	-4.22855	beta	Baron_b1
human1_lib3.final_cell_0467	-7.5148	-4.83838	beta	Baron_b1
human1_lib3.final_cell_0468	-5.07028	-2.25795	gamma	Baron_b1
human1_lib3.final_cell_0469	3.45398	-0.517672	acinar	Baron_b1
human1_lib3.final_cell_0470	-7.05156	-4.88744	beta	Baron_b1
human1_lib3.final_cell_0471	-4.43031	-3.64283	alpha	Baron_b1
human1_lib3.final_cell_0472	-6.02995	-1.51819	beta	Baron_b1
human1_lib3.final_cell_0473	-3.7486	-4.12383	alpha	Baron_b1
human1_lib3.final_cell_0474	2.4988	-0.461375	ductal	Baron_b1
human1_lib3.final_cell_0475	-3.95384	-4.89686	alpha	Baron_b1
human1_lib3.final_cell_0476	-7.20853	-5.59693	beta	Baron_b1
human1_lib3.final_cell_0477	-6.94613	-7.15222	beta	Baron_b1
human1_lib3.final_cell_0478	-3.74229	-3.73993	gamma	Baron_b1
human1_lib3.final_cell_0479	-5.75999	-4.69044	beta	Baron_b1
human1_lib3.final_cell_0480	-5.7299	-4.5573	beta	Baron_b1
human1_lib3.final_cell_0481	-5.83754	-2.91618	delta	Baron_b1
human1_lib3.final_cell_0482	-6.45593	-2.081	delta	Baron_b1
human1_lib3.final_cell_0483	-5.51917	-0.480909	delta	Baron_b1
human1_lib3.final_cell_0484	-5.47492	6.62224	stellate	Baron_b1
human1_lib3.final_cell_0485	-6.56021	-5.20915	beta	Baron_b1
human1_lib3.final_cell_0486	-6.56727	-5.60403	beta	Baron_b1
human1_lib3.final_cell_0487	-3.01108	-3.56799	alpha	Baron_b1
human1_lib3.final_cell_0488	-6.55186	-0.912443	beta	Baron_b1
human1_lib3.final_cell_0489	-2.77689	-5.39531	alpha	Baron_b1
human1_lib3.final_cell_0490	-5.21494	-2.58608	alpha	Baron_b1
human1_lib3.final_cell_0491	-5.70617	-4.82433	beta	Baron_b1
human1_lib3.final_cell_0492	-5.79784	-5.62381	beta	Baron_b1
human1_lib3.final_cell_0493	-7.29298	-5.70537	beta	Baron_b1
human1_lib3.final_cell_0494	-5.72051	-2.98754	alpha	Baron_b1
human1_lib3.final_cell_0495	-7.12717	-4.64774	beta	Baron_b1
human1_lib3.final_cell_0496	-7.69099	-3.77319	beta	Baron_b1
human1_lib3.final_cell_0497	-5.53339	6.13252	stellate	Baron_b1
human1_lib3.final_cell_0498	-4.53727	-2.10025	alpha	Baron_b1
human1_lib3.final_cell_0499	-7.75115	7.00436	endothelial	Baron_b1
human1_lib3.final_cell_0500	-4.98145	-3.26407	gamma	Baron_b1
human1_lib3.final_cell_0501	-7.02361	-4.48436	beta	Baron_b1
human1_lib3.final_cell_0502	-6.07553	-3.03892	beta	Baron_b1
human1_lib3.final_cell_0503	-5.63061	6.46771	stellate	Baron_b1
human1_lib3.final_cell_0504	-6.59907	-5.72063	beta	Baron_b1
human1_lib3.final_cell_0505	-4.57876	-3.7616	alpha	Baron_b1
human1_lib3.final_cell_0506	-5.65929	-2.81332	delta	Baron_b1
human1_lib3.final_cell_0507	-5.28063	-0.492054	beta	Baron_b1
human1_lib3.final_cell_0508	3.71285	-2.16931	acinar	Baron_b1
human1_lib3.final_cell_0509	-6.24905	-4.28857	beta	Baron_b1
human1_lib3.final_cell_0510	-7.76777	7.12142	endothelial	Baron_b1
human1_lib3.final_cell_0511	-7.79303	7.00564	endothelial	Baron_b1
human1_lib3.final_cell_0512	-7.05529	-4.09899	beta	Baron_b1
human1_lib3.final_cell_0513	-7.72925	-4.05754	beta	Baron_b1
human1_lib3.final_cell_0514	-5.14031	-2.27899	alpha	Baron_b1
human1_lib3.final_cell_0515	-6.76026	-1.75102	beta	Baron_b1
human1_lib3.final_cell_0516	-5.90109	5.40791	mast	Baron_b1
human1_lib3.final_cell_0517	-5.67918	-4.50136	beta	Baron_b1
human1_lib3.final_cell_0518	-3.56449	-3.24842	alpha	Baron_b1
human1_lib3.final_cell_0519	-7.08957	5.84993	endothelial	Baron_b1
human1_lib3.final_cell_0520	-5.94739	-1.91343	beta	Baron_b1
human1_lib3.final_cell_0521	-6.13091	-6.20547	beta	Baron_b1
human1_lib3.final_cell_0522	-5.742	-4.09899	beta	Baron_b1
human1_lib3.final_cell_0523	-7.82832	6.87544	endothelial	Baron_b1
human1_lib3.final_cell_0524	-6.04035	-1.54402	alpha	Baron_b1
human1_lib3.final_cell_0525	-5.56966	-4.92159	beta	Baron_b1
human1_lib3.final_cell_0526	-7.21752	-5.65469	beta	Baron_b1
human1_lib3.final_cell_0527	-5.61848	-0.3836	beta	Baron_b1
human1_lib3.final_cell_0528	-7.4762	-3.8982	beta	Baron_b1
human1_lib3.final_cell_0529	-4.79733	-1.01007	alpha	Baron_b1
human1_lib3.final_cell_0530	-5.95074	5.33524	mast	Baron_b1
human1_lib3.final_cell_0531	-5.2728	-5.30098	beta	Baron_b1
human1_lib3.final_cell_0532	-3.95769	-2.79434	epsilon	Baron_b1
human1_lib3.final_cell_0533	-7.76393	6.97102	endothelial	Baron_b1
human1_lib3.final_cell_0534	-5.35787	6.62186	stellate	Baron_b1
human1_lib3.final_cell_0535	-5.54978	-0.499469	alpha	Baron_b1
human1_lib3.final_cell_0536	-5.44521	-1.1512	alpha	Baron_b1
human1_lib3.final_cell_0537	-6.4841	-1.54746	beta	Baron_b1
human1_lib3.final_cell_0538	-7.10813	-4.24567	beta	Baron_b1
human1_lib3.final_cell_0539	2.17881	-2.48545	acinar	Baron_b1
human1_lib3.final_cell_0540	-5.60912	-0.810938	delta	Baron_b1
human1_lib3.final_cell_0541	1.97036	-2.09223	acinar	Baron_b1
human1_lib3.final_cell_0542	-7.16409	-6.28504	beta	Baron_b1
human1_lib3.final_cell_0543	-6.26541	-4.68058	beta	Baron_b1
human1_lib3.final_cell_0544	-7.25293	5.95871	endothelial	Baron_b1
human1_lib3.final_cell_0545	-7.26911	-5.69971	beta	Baron_b1
human1_lib3.final_cell_0546	-5.27103	5.74437	macrophage	Baron_b1
human1_lib3.final_cell_0547	2.37253	-2.77978	acinar	Baron_b1
human1_lib3.final_cell_0548	-5.43357	6.75273	stellate	Baron_b1
human1_lib3.final_cell_0549	-6.2894	-1.17856	beta	Baron_b1
human1_lib3.final_cell_0550	-7.12557	-5.4501	beta	Baron_b1
human1_lib3.final_cell_0551	-7.01816	-2.5499	beta	Baron_b1
human1_lib3.final_cell_0552	-7.51281	6.26086	endothelial	Baron_b1
human1_lib3.final_cell_0553	-7.006	-2.45297	beta	Baron_b1
human1_lib3.final_cell_0554	-6.23969	-3.44715	beta	Baron_b1
human1_lib3.final_cell_0555	1.3784	-0.351002	ductal	Baron_b1
human1_lib3.final_cell_0556	-7.5978	-4.5518	beta	Baron_b1
human1_lib3.final_cell_0557	-6.93774	-4.08777	beta	Baron_b1
human1_lib3.final_cell_0558	-5.61928	6.41985	stellate	Baron_b1
human1_lib3.final_cell_0559	-6.11175	-4.0208	beta	Baron_b1
human1_lib3.final_cell_0560	2.83351	-2.35171	acinar	Baron_b1
human1_lib3.final_cell_0561	-7.68704	-2.90021	beta	Baron_b1
human1_lib3.final_cell_0562	-6.93455	-1.63634	delta	Baron_b1
human1_lib3.final_cell_0563	-6.9785	-4.0744	beta	Baron_b1
human1_lib3.final_cell_0564	-7.58129	-3.98634	beta	Baron_b1
human1_lib3.final_cell_0565	-5.99226	-3.63337	beta	Baron_b1
human1_lib3.final_cell_0566	-7.02722	-5.1769	beta	Baron_b1
human1_lib3.final_cell_0567	-5.49068	6.31142	stellate	Baron_b1
human1_lib3.final_cell_0568	-7.37405	-4.7754	alpha	Baron_b1
human1_lib3.final_cell_0569	-7.5559	6.36401	endothelial	Baron_b1
human1_lib3.final_cell_0570	-5.93488	-4.80686	beta	Baron_b1
human1_lib3.final_cell_0571	-6.56438	-0.952084	delta	Baron_b1
human1_lib3.final_cell_0572	-5.22245	-0.596451	gamma	Baron_b1
human1_lib3.final_cell_0573	-7.34855	-2.52759	beta	Baron_b1
human1_lib3.final_cell_0574	-5.63225	6.48851	stellate	Baron_b1
human1_lib3.final_cell_0575	-7.71128	6.63981	endothelial	Baron_b1
human1_lib3.final_cell_0576	-5.58121	-2.52505	alpha	Baron_b1
human1_lib3.final_cell_0577	-7.19737	-2.23293	beta	Baron_b1
human1_lib3.final_cell_0578	-2.29712	2.72108	ductal	Baron_b1
human1_lib3.final_cell_0579	-6.66297	-3.22287	beta	Baron_b1
human1_lib3.final_cell_0580	-6.50067	-3.64181	beta	Baron_b1
human1_lib3.final_cell_0581	-6.83138	-4.8786	beta	Baron_b1
human1_lib3.final_cell_0582	-5.23189	5.87998	stellate	Baron_b1
human1_lib3.final_cell_0583	-6.33374	-3.37781	beta	Baron_b1
human1_lib3.final_cell_0584	-4.25992	-2.65101	epsilon	Baron_b1
human1_lib3.final_cell_0585	-7.3303	-4.99194	beta	Baron_b1
human1_lib3.final_cell_0586	-7.7715	-4.01998	beta	Baron_b1
human1_lib3.final_cell_0587	-5.16171	-2.309	alpha	Baron_b1
human1_lib3.final_cell_0588	-6.78318	-1.31029	beta	Baron_b1
human1_lib3.final_cell_0589	-7.20794	5.97848	endothelial	Baron_b1
human1_lib3.final_cell_0590	-7.76452	7.09361	endothelial	Baron_b1
human1_lib3.final_cell_0591	-5.40638	6.53784	stellate	Baron_b1
human1_lib3.final_cell_0592	-7.46112	-2.14812	beta	Baron_b1
human1_lib3.final_cell_0593	-5.93502	-3.76641	beta	Baron_b1
human1_lib3.final_cell_0594	-4.55392	-1.9692	epsilon	Baron_b1
human1_lib3.final_cell_0595	-5.68921	6.26249	stellate	Baron_b1
human1_lib3.final_cell_0596	-6.62589	-2.44635	beta	Baron_b1
human1_lib3.final_cell_0597	-5.85908	5.24742	mast	Baron_b1
human1_lib3.final_cell_0598	1.69289	0.162628	ductal	Baron_b1
human1_lib3.final_cell_0599	-6.10361	-2.62477	alpha	Baron_b1
human1_lib3.final_cell_0600	2.59328	-2.28985	acinar	Baron_b1
human1_lib3.final_cell_0601	2.71985	-2.34846	acinar	Baron_b1
human1_lib3.final_cell_0602	-7.68673	6.68884	endothelial	Baron_b1
human1_lib3.final_cell_0603	0.699159	-0.903403	ductal	Baron_b1
human1_lib3.final_cell_0604	-5.58859	6.20598	endothelial	Baron_b1
human1_lib3.final_cell_0605	-4.83244	-3.22758	alpha	Baron_b1
human1_lib3.final_cell_0606	-6.1988	-0.892754	delta	Baron_b1
human1_lib3.final_cell_0607	-5.60233	-0.963861	beta	Baron_b1
human1_lib3.final_cell_0608	-5.74762	-1.07902	beta	Baron_b1
human1_lib3.final_cell_0609	-6.64592	-3.09968	beta	Baron_b1
human1_lib3.final_cell_0610	0.878569	-0.551812	ductal	Baron_b1
human1_lib3.final_cell_0611	-5.60253	6.30641	stellate	Baron_b1
human1_lib3.final_cell_0612	-5.76252	-3.11027	beta	Baron_b1
human1_lib3.final_cell_0613	-5.02687	5.71073	macrophage	Baron_b1
human1_lib3.final_cell_0614	-6.18313	-0.714737	delta	Baron_b1
human1_lib3.final_cell_0615	-7.62215	6.84956	endothelial	Baron_b1
human1_lib3.final_cell_0616	-4.89077	-3.46948	alpha	Baron_b1
human1_lib3.final_cell_0617	-5.87665	-2.97688	beta	Baron_b1
human1_lib3.final_cell_0618	-7.73625	6.71798	endothelial	Baron_b1
human1_lib3.final_cell_0619	-7.47983	-4.5923	beta	Baron_b1
human1_lib3.final_cell_0620	-6.92945	-2.72158	beta	Baron_b1
human1_lib3.final_cell_0621	-7.48002	6.19301	endothelial	Baron_b1
human1_lib3.final_cell_0622	-6.57127	-0.877103	delta	Baron_b1
human1_lib3.final_cell_0623	1.80963	-1.33148	acinar	Baron_b1
human1_lib3.final_cell_0624	1.88108	-2.66643	acinar	Baron_b1
human1_lib3.final_cell_0625	-7.28315	5.94599	endothelial	Baron_b1
human1_lib3.final_cell_0626	-6.8708	-2.98983	beta	Baron_b1
human1_lib3.final_cell_0627	-7.59043	6.35948	endothelial	Baron_b1
human1_lib3.final_cell_0628	2.25405	-2.64042	acinar	Baron_b1
human1_lib3.final_cell_0629	-6.45235	-1.03384	beta	Baron_b1
human1_lib3.final_cell_0630	-6.24755	-1.08091	delta	Baron_b1
human1_lib3.final_cell_0631	-5.77746	6.17552	stellate	Baron_b1
human1_lib3.final_cell_0632	-5.71311	6.24838	stellate	Baron_b1
human1_lib3.final_cell_0633	-7.87262	-3.78756	beta	Baron_b1
human1_lib3.final_cell_0634	-7.42619	-5.23291	beta	Baron_b1
human1_lib3.final_cell_0635	-5.84858	6.05922	stellate	Baron_b1
human1_lib3.final_cell_0636	-5.82378	-1.88866	alpha	Baron_b1
human1_lib3.final_cell_0637	-5.48998	6.27716	stellate	Baron_b1
human1_lib3.final_cell_0638	-6.07445	5.80296	stellate	Baron_b1
human1_lib3.final_cell_0639	-7.26076	-2.54324	beta	Baron_b1
human1_lib3.final_cell_0640	-5.71436	6.34708	stellate	Baron_b1
human1_lib3.final_cell_0641	-5.68217	5.59794	schwann	Baron_b1
human1_lib3.final_cell_0642	-6.5939	-1.55821	beta	Baron_b1
human1_lib3.final_cell_0643	-6.28985	-1.14088	beta	Baron_b1
human1_lib3.final_cell_0644	-7.04825	-2.73371	beta	Baron_b1
human1_lib3.final_cell_0645	-6.32054	-2.37991	beta	Baron_b1
human1_lib3.final_cell_0646	-6.84275	-1.95784	beta	Baron_b1
human1_lib3.final_cell_0647	-6.91248	-2.04323	beta	Baron_b1
human1_lib3.final_cell_0648	-6.95101	-1.2583	beta	Baron_b1
human1_lib3.final_cell_0649	-7.48975	6.17281	endothelial	Baron_b1
human1_lib3.final_cell_0650	0.950232	-0.573082	ductal	Baron_b1
human1_lib3.final_cell_0651	-6.53184	-3.74119	beta	Baron_b1
human1_lib3.final_cell_0652	-5.23832	-0.407457	beta	Baron_b1
human1_lib3.final_cell_0653	-6.934	-1.58853	beta	Baron_b1
human1_lib3.final_cell_0654	-6.32296	-3.79503	beta	Baron_b1
human1_lib3.final_cell_0655	-6.01248	-3.04206	alpha	Baron_b1
human1_lib3.final_cell_0656	-5.83879	6.02831	stellate	Baron_b1
human1_lib3.final_cell_0657	-5.76786	6.04272	stellate	Baron_b1
human1_lib3.final_cell_0658	-6.98178	-1.72092	beta	Baron_b1
human1_lib3.final_cell_0659	-7.05769	-2.65633	beta	Baron_b1
human1_lib3.final_cell_0660	-4.87421	-1.97841	alpha	Baron_b1
human1_lib3.final_cell_0661	0.621204	-0.879287	ductal	Baron_b1
human1_lib3.final_cell_0662	-5.71516	6.19021	stellate	Baron_b1
human1_lib3.final_cell_0663	-7.59611	-4.70774	beta	Baron_b1
human1_lib3.final_cell_0664	-7.62083	6.37682	endothelial	Baron_b1
human1_lib3.final_cell_0665	-6.84563	-2.00811	delta	Baron_b1
human1_lib3.final_cell_0666	-7.11645	-4.25319	beta	Baron_b1
human1_lib3.final_cell_0667	-7.75975	-3.26215	beta	Baron_b1
human1_lib3.final_cell_0668	-6.15923	-1.47277	alpha	Baron_b1
human1_lib3.final_cell_0669	-7.11582	-1.76488	beta	Baron_b1
human1_lib3.final_cell_0670	-7.37908	-3.11977	beta	Baron_b1
human1_lib3.final_cell_0671	-7.40997	6.20432	endothelial	Baron_b1
human1_lib3.final_cell_0672	-6.40655	-1.3828	beta	Baron_b1
human1_lib3.final_cell_0673	-7.43401	6.13278	endothelial	Baron_b1
human1_lib3.final_cell_0674	-5.25077	0.257018	alpha	Baron_b1
human1_lib3.final_cell_0675	-5.96448	5.59011	stellate	Baron_b1
human1_lib3.final_cell_0676	-7.45915	6.14081	endothelial	Baron_b1
human1_lib3.final_cell_0677	-5.23883	-1.95688	alpha	Baron_b1
human1_lib3.final_cell_0678	-5.40127	-1.63428	alpha	Baron_b1
human1_lib3.final_cell_0679	0.391957	-1.29144	ductal	Baron_b1
human1_lib3.final_cell_0680	-6.02613	5.64626	stellate	Baron_b1
human1_lib3.final_cell_0681	-7.66369	6.52009	endothelial	Baron_b1
human1_lib3.final_cell_0682	-6.49894	-2.18985	beta	Baron_b1
human1_lib3.final_cell_0683	-6.58189	-1.3095	gamma	Baron_b1
human1_lib3.final_cell_0684	-5.72098	-1.86213	epsilon	Baron_b1
human1_lib3.final_cell_0685	-5.78163	6.1232	stellate	Baron_b1
human1_lib3.final_cell_0686	-5.98547	-1.17828	alpha	Baron_b1
human1_lib3.final_cell_0687	-5.84241	5.89659	stellate	Baron_b1
human1_lib3.final_cell_0688	-6.38879	-1.56878	beta	Baron_b1
human1_lib3.final_cell_0689	-7.56583	-2.3951	beta	Baron_b1
human1_lib3.final_cell_0690	-5.97478	5.40925	mast	Baron_b1
human1_lib3.final_cell_0691	-5.79394	6.00015	stellate	Baron_b1
human1_lib3.final_cell_0692	-6.08422	-1.76063	epsilon	Baron_b1
human1_lib3.final_cell_0693	-5.49382	6.43092	stellate	Baron_b1
human1_lib3.final_cell_0694	-6.93754	5.79627	endothelial	Baron_b1
human1_lib3.final_cell_0695	-6.53595	-1.43608	gamma	Baron_b1
human1_lib3.final_cell_0696	-7.93104	-3.34614	beta	Baron_b1
human1_lib3.final_cell_0697	-5.87183	5.60684	stellate	Baron_b1
human1_lib3.final_cell_0698	-5.979	5.70234	stellate	Baron_b1
human1_lib3.final_cell_0699	-5.8872	-0.942227	alpha	Baron_b1
human1_lib3.final_cell_0700	-5.46959	-0.27203	beta	Baron_b1
human1_lib3.final_cell_0701	-7.6377	-2.46285	beta	Baron_b1
human1_lib3.final_cell_0702	-7.78336	-2.91778	beta	Baron_b1
human1_lib3.final_cell_0703	-6.91546	-1.38587	beta	Baron_b1
human1_lib3.final_cell_0704	-1.76189	3.36614	t_cell	Baron_b1
human1_lib3.final_cell_0705	-7.13262	-2.10592	beta	Baron_b1
human1_lib3.final_cell_0706	-6.91497	-1.62938	beta	Baron_b1
human1_lib3.final_cell_0707	-6.62003	-1.01079	beta	Baron_b1
human1_lib3.final_cell_0708	-6.52757	-1.17467	alpha	Baron_b1
human1_lib3.final_cell_0709	-6.83096	-1.52151	beta	Baron_b1
human1_lib3.final_cell_0710	-7.42155	6.09396	endothelial	Baron_b1
human1_lib3.final_cell_0711	-7.54935	6.31405	endothelial	Baron_b1
human1_lib3.final_cell_0712	-5.94386	5.28041	mast	Baron_b1
human1_lib3.final_cell_0713	-7.72423	-2.78274	beta	Baron_b1
human1_lib3.final_cell_0714	-6.24068	5.37513	stellate	Baron_b1
human1_lib3.final_cell_0715	-7.21127	-1.92035	beta	Baron_b1
human1_lib3.final_cell_0716	-7.89046	-3.61761	beta	Baron_b1
human1_lib3.final_cell_0717	-6.90512	-1.09166	beta	Baron_b1
human1_lib3.final_cell_0718	-7.96777	-3.5265	beta	Baron_b1
human1_lib3.final_cell_0719	-7.71983	-2.69071	beta	Baron_b1
human1_lib3.final_cell_0720	-7.05523	5.93732	endothelial	Baron_b1
human1_lib3.final_cell_0721	-5.92702	5.07904	t_cell	Baron_b1
human1_lib3.final_cell_0722	0.318711	-1.20988	ductal	Baron_b1
human1_lib3.final_cell_0723	-5.97127	5.78926	stellate	Baron_b1
human1_lib3.final_cell_0724	-6.718	-1.29902	beta	Baron_b1
human1_lib3.final_cell_0725	-6.71363	-1.12661	beta	Baron_b1
human1_lib3.final_cell_0726	-5.7326	6.10839	stellate	Baron_b1
human1_lib3.final_cell_0727	-5.90271	5.6683	stellate	Baron_b1
human1_lib3.final_cell_0728	-5.82328	5.90978	stellate	Baron_b1
human1_lib3.final_cell_0729	-7.18953	-1.93585	beta	Baron_b1
human1_lib3.final_cell_0730	-7.99465	-3.34678	beta	Baron_b1
human1_lib3.final_cell_0731	-6.04769	-0.759027	alpha	Baron_b1
human1_lib3.final_cell_0732	-6.87994	-1.16016	beta	Baron_b1
human1_lib3.final_cell_0733	-6.90673	-1.28996	beta	Baron_b1
human1_lib3.final_cell_0734	-7.02377	-1.33978	beta	Baron_b1
human1_lib3.final_cell_0735	-6.14726	-1.03514	alpha	Baron_b1
human1_lib3.final_cell_0736	-7.09767	5.86599	endothelial	Baron_b1
human1_lib3.final_cell_0737	-7.46685	-2.80931	beta	Baron_b1
human1_lib3.final_cell_0738	-7.37734	6.07323	endothelial	Baron_b1
human1_lib3.final_cell_0739	-6.88856	-1.42175	beta	Baron_b1
human1_lib3.final_cell_0740	-5.97245	5.44533	stellate	Baron_b1
human2_lib1.final_cell_0001	-5.34854	-6.34779	delta	Baron_b1
human2_lib1.final_cell_0002	-4.95974	-3.7105	delta	Baron_b1
human2_lib1.final_cell_0003	-2.32888	-5.8343	alpha	Baron_b1
human2_lib1.final_cell_0004	-3.02144	-5.43591	delta	Baron_b1
human2_lib1.final_cell_0005	-3.91597	-5.12509	delta	Baron_b1
human2_lib1.final_cell_0006	-3.15475	-3.90486	delta	Baron_b1
human2_lib1.final_cell_0007	-4.48477	-3.9082	delta	Baron_b1
human2_lib1.final_cell_0008	-5.26275	-2.75843	delta	Baron_b1
human2_lib1.final_cell_0009	-4.364	7.72845	stellate	Baron_b1
human2_lib1.final_cell_0010	4.84307	-0.2778	ductal	Baron_b1
human2_lib1.final_cell_0011	-7.06522	-3.52935	delta	Baron_b1
human2_lib1.final_cell_0012	-3.73155	-4.9667	delta	Baron_b1
human2_lib1.final_cell_0013	-2.09863	-5.23415	alpha	Baron_b1
human2_lib1.final_cell_0014	-4.73277	-4.14758	delta	Baron_b1
human2_lib1.final_cell_0015	-2.22761	-5.75557	alpha	Baron_b1
human2_lib1.final_cell_0016	-2.49873	-5.81338	alpha	Baron_b1
human2_lib1.final_cell_0017	-4.83032	-6.52341	beta	Baron_b1
human2_lib1.final_cell_0018	3.53837	0.872426	ductal	Baron_b1
human2_lib1.final_cell_0019	-2.1579	-5.39983	alpha	Baron_b1
human2_lib1.final_cell_0020	-2.35085	-5.64311	alpha	Baron_b1
human2_lib1.final_cell_0021	3.51293	0.689548	ductal	Baron_b1
human2_lib1.final_cell_0022	-2.13484	-5.20093	alpha	Baron_b1
human2_lib1.final_cell_0023	-2.56794	-5.70421	alpha	Baron_b1
human2_lib1.final_cell_0024	-3.54111	-3.36041	delta	Baron_b1
human2_lib1.final_cell_0025	4.10424	0.718739	ductal	Baron_b1
human2_lib1.final_cell_0026	-2.3013	-3.93314	alpha	Baron_b1
human2_lib1.final_cell_0027	-2.6358	-4.82535	delta	Baron_b1
human2_lib1.final_cell_0028	3.25492	0.537208	ductal	Baron_b1
human2_lib1.final_cell_0029	3.72238	0.693942	ductal	Baron_b1
human2_lib1.final_cell_0030	4.34721	0.334901	ductal	Baron_b1
human2_lib1.final_cell_0031	-4.34971	7.72763	stellate	Baron_b1
human2_lib1.final_cell_0032	3.21017	0.766425	ductal	Baron_b1
human2_lib1.final_cell_0033	-3.25887	-3.71094	alpha	Baron_b1
human2_lib1.final_cell_0034	-2.3958	-4.50852	delta	Baron_b1
human2_lib1.final_cell_0035	-4.29652	-2.34574	delta	Baron_b1
human2_lib1.final_cell_0036	-5.3863	-5.23063	delta	Baron_b1
human2_lib1.final_cell_0037	-3.02703	2.24139	alpha	Baron_b1
human2_lib1.final_cell_0038	4.51498	-1.03193	ductal	Baron_b1
human2_lib1.final_cell_0039	-2.09167	-4.06246	alpha	Baron_b1
human2_lib1.final_cell_0040	-4.53282	5.6815	macrophage	Baron_b1
human2_lib1.final_cell_0041	-1.97312	-5.093	alpha	Baron_b1
human2_lib1.final_cell_0042	-4.44778	-3.06052	delta	Baron_b1
human2_lib1.final_cell_0043	6.09843	-0.381967	ductal	Baron_b1
human2_lib1.final_cell_0044	-4.44171	-5.23982	delta	Baron_b1
human2_lib1.final_cell_0045	-2.05233	-4.47376	alpha	Baron_b1
human2_lib1.final_cell_0046	-2.87391	-5.39773	alpha	Baron_b1
human2_lib1.final_cell_0047	-3.73134	-5.17242	alpha	Baron_b1
human2_lib1.final_cell_0048	-2.70559	-4.46075	alpha	Baron_b1
human2_lib1.final_cell_0049	2.33919	1.26691	ductal	Baron_b1
human2_lib1.final_cell_0050	-4.52608	7.70415	stellate	Baron_b1
human2_lib1.final_cell_0051	4.21815	-0.405078	ductal	Baron_b1
human2_lib1.final_cell_0052	-3.38731	-5.23833	alpha	Baron_b1
human2_lib1.final_cell_0053	-5.44843	6.76812	stellate	Baron_b1
human2_lib1.final_cell_0054	-4.6873	-4.44583	beta	Baron_b1
human2_lib1.final_cell_0055	-2.44644	-4.95631	alpha	Baron_b1
human2_lib1.final_cell_0056	-5.60331	-6.57904	beta	Baron_b1
human2_lib1.final_cell_0057	-4.97953	-7.09696	beta	Baron_b1
human2_lib1.final_cell_0058	-4.56506	-6.49322	beta	Baron_b1
human2_lib1.final_cell_0059	-2.59815	-4.54812	alpha	Baron_b1
human2_lib1.final_cell_0060	-4.19444	-5.4964	delta	Baron_b1
human2_lib1.final_cell_0061	-4.41624	-3.53947	delta	Baron_b1
human2_lib1.final_cell_0062	-3.07479	-5.19992	alpha	Baron_b1
[truncated: 12,768 more rows]

## Sheet: umap_cells_simba
	UMAP1	UMAP2	celltype	entity_group
human3_lib1.final_cell_0442	11.4964	7.89558	alpha	Batch_Baron
human4_lib3.final_cell_0006	1.11622	16.3038	ductal	Batch_Baron
human3_lib1.final_cell_0749	0.648745	2.46406	stellate	Batch_Baron
human3_lib2.final_cell_0485	10.2744	9.08797	alpha	Batch_Baron
human1_lib2.final_cell_0243	14.2324	-0.475069	delta	Batch_Baron
human2_lib3.final_cell_0260	15.8054	-0.753643	delta	Batch_Baron
human3_lib3.final_cell_0915	-0.757731	3.05311	stellate	Batch_Baron
human3_lib3.final_cell_0774	-5.22842	1.05491	endothelial	Batch_Baron
human2_lib1.final_cell_0306	12.3668	13.6849	alpha	Batch_Baron
human3_lib4.final_cell_0597	1.22314	9.01868	ductal	Batch_Baron
human3_lib2.final_cell_0480	9.67845	10.3495	alpha	Batch_Baron
human1_lib3.final_cell_0160	6.98543	-2.65221	beta	Batch_Baron
human2_lib2.final_cell_0171	4.69492	-2.20801	alpha	Batch_Baron
human4_lib1.final_cell_0417	3.52442	-2.34443	beta	Batch_Baron
human2_lib3.final_cell_0427	1.30647	15.2646	ductal	Batch_Baron
human3_lib2.final_cell_0833	0.662618	2.4272	stellate	Batch_Baron
human3_lib4.final_cell_0798	7.48371	-0.927551	beta	Batch_Baron
human1_lib1.final_cell_0554	-5.50508	0.841905	endothelial	Batch_Baron
human1_lib3.final_cell_0678	13.2236	9.98494	alpha	Batch_Baron
human3_lib3.final_cell_0868	10.1194	8.46615	alpha	Batch_Baron
human2_lib1.final_cell_0324	4.63739	-3.62214	beta	Batch_Baron
human4_lib3.final_cell_0692	5.23878	-3.99601	beta	Batch_Baron
human2_lib1.final_cell_0017	4.81005	-3.63667	beta	Batch_Baron
human1_lib3.final_cell_0597	7.20571	16.3733	mast	Batch_Baron
human3_lib1.final_cell_0858	0.678182	7.98786	ductal	Batch_Baron
human4_lib3.final_cell_0591	18.9827	3.62308	gamma	Batch_Baron
human2_lib3.final_cell_0153	11.1728	9.94857	alpha	Batch_Baron
human3_lib1.final_cell_0666	9.46151	7.91539	alpha	Batch_Baron
human1_lib1.final_cell_0224	7.93609	-1.65026	beta	Batch_Baron
human4_lib1.final_cell_0574	13.1881	10.2261	alpha	Batch_Baron
human2_lib1.final_cell_0206	5.28113	-1.57107	beta	Batch_Baron
human3_lib1.final_cell_0720	-4.68024	1.40679	endothelial	Batch_Baron
human1_lib3.final_cell_0214	6.59357	-2.78053	beta	Batch_Baron
human3_lib2.final_cell_0167	17.3746	3.93208	gamma	Batch_Baron
human4_lib3.final_cell_0370	3.07517	-3.50383	beta	Batch_Baron
human2_lib2.final_cell_0435	4.45576	-3.17186	beta	Batch_Baron
human3_lib3.final_cell_0899	5.61377	-0.236983	beta	Batch_Baron
human2_lib1.final_cell_0178	12.6381	12.2092	alpha	Batch_Baron
human3_lib3.final_cell_0910	5.69847	-0.899957	beta	Batch_Baron
human1_lib1.final_cell_0122	6.66384	-1.53847	beta	Batch_Baron
human3_lib4.final_cell_0585	5.53439	-0.914192	beta	Batch_Baron
human1_lib2.final_cell_0154	6.60208	-2.22385	beta	Batch_Baron
human2_lib2.final_cell_0085	-1.28074	1.39934	stellate	Batch_Baron
human2_lib2.final_cell_0266	12.2158	13.1947	alpha	Batch_Baron
human2_lib3.final_cell_0399	19.1897	3.99028	gamma	Batch_Baron
human2_lib2.final_cell_0261	11.4276	14.6199	alpha	Batch_Baron
human3_lib3.final_cell_0432	5.67729	-0.10949	beta	Batch_Baron
human4_lib3.final_cell_0488	8.81463	12.008	alpha	Batch_Baron
human1_lib3.final_cell_0365	11.786	12.3107	alpha	Batch_Baron
human2_lib2.final_cell_0524	11.9731	14.1513	alpha	Batch_Baron
human3_lib2.final_cell_0173	10.2179	8.957	alpha	Batch_Baron
human3_lib4.final_cell_0894	-0.925968	9.24007	ductal	Batch_Baron
human4_lib3.final_cell_0581	14.6545	0.134495	delta	Batch_Baron
human4_lib1.final_cell_0296	9.86957	12.3521	alpha	Batch_Baron
human4_lib1.final_cell_0218	3.06979	-2.79418	beta	Batch_Baron
human1_lib2.final_cell_0565	11.0432	11.0256	alpha	Batch_Baron
human4_lib3.final_cell_0432	-2.53974	9.35087	ductal	Batch_Baron
human3_lib4.final_cell_0819	0.663171	2.43579	stellate	Batch_Baron
human3_lib4.final_cell_0663	5.79937	-0.497508	beta	Batch_Baron
human2_lib1.final_cell_0261	-0.254766	7.30558	ductal	Batch_Baron
human3_lib4.final_cell_0104	14.6719	0.032822	delta	Batch_Baron
human2_lib1.final_cell_0131	12.0472	15.5756	alpha	Batch_Baron
human3_lib4.final_cell_0791	7.88977	-2.44671	beta	Batch_Baron
human1_lib2.final_cell_0113	6.47051	-1.81809	beta	Batch_Baron
human2_lib3.final_cell_0250	15.9115	-0.798948	delta	Batch_Baron
human2_lib1.final_cell_0313	1.13455	16.3641	ductal	Batch_Baron
human2_lib1.final_cell_0290	4.25477	-3.81956	beta	Batch_Baron
human3_lib4.final_cell_0537	-1.86386	15.6426	acinar	Batch_Baron
human3_lib4.final_cell_0083	-1.30458	14.6335	acinar	Batch_Baron
human2_lib1.final_cell_0066	11.3117	14.1125	alpha	Batch_Baron
human2_lib3.final_cell_0463	4.52431	-3.95441	beta	Batch_Baron
human1_lib3.final_cell_0100	13.7521	10.4358	alpha	Batch_Baron
human4_lib3.final_cell_0310	2.97558	-2.86366	beta	Batch_Baron
human4_lib3.final_cell_0397	-1.75076	9.43868	ductal	Batch_Baron
human1_lib3.final_cell_0588	6.83034	-1.92136	beta	Batch_Baron
human3_lib2.final_cell_0366	4.87269	-2.60359	beta	Batch_Baron
human2_lib1.final_cell_0273	3.59732	-3.6557	beta	Batch_Baron
human2_lib1.final_cell_0025	0.911067	14.4408	ductal	Batch_Baron
human3_lib2.final_cell_0552	9.90829	9.27578	alpha	Batch_Baron
human3_lib3.final_cell_0137	6.75588	-0.688708	beta	Batch_Baron
human4_lib3.final_cell_0251	2.44382	-2.90788	beta	Batch_Baron
human1_lib2.final_cell_0026	14.1948	-1.52774	delta	Batch_Baron
human3_lib3.final_cell_0067	0.164032	14.3085	acinar	Batch_Baron
human1_lib3.final_cell_0330	11.246	9.11824	alpha	Batch_Baron
human4_lib1.final_cell_0500	3.58385	-2.53497	beta	Batch_Baron
human1_lib3.final_cell_0346	14.7883	-0.385632	delta	Batch_Baron
human1_lib2.final_cell_0415	5.65413	-2.28254	beta	Batch_Baron
human3_lib2.final_cell_0675	-0.943404	14.3085	acinar	Batch_Baron
human1_lib2.final_cell_0078	14.3035	-2.04882	delta	Batch_Baron
human2_lib1.final_cell_0320	13.7263	14.1479	alpha	Batch_Baron
human3_lib2.final_cell_0808	6.06942	-0.525111	beta	Batch_Baron
human3_lib1.final_cell_0506	8.68915	9.1288	alpha	Batch_Baron
human1_lib1.final_cell_0493	14.9379	-1.68908	delta	Batch_Baron
human1_lib1.final_cell_0028	0.305469	14.4186	acinar	Batch_Baron
human3_lib3.final_cell_0388	-1.58889	8.37481	ductal	Batch_Baron
human3_lib4.final_cell_0291	5.53447	-0.675631	beta	Batch_Baron
human1_lib2.final_cell_0493	0.647955	1.94312	stellate	Batch_Baron
human2_lib3.final_cell_0097	-0.868728	1.41991	stellate	Batch_Baron
human3_lib1.final_cell_0240	8.55495	9.56654	alpha	Batch_Baron
human3_lib1.final_cell_0778	-1.22611	14.3221	acinar	Batch_Baron
human3_lib2.final_cell_0155	14.9616	-0.0833694	delta	Batch_Baron
human2_lib3.final_cell_0033	13.8759	-0.565031	delta	Batch_Baron
human3_lib1.final_cell_0544	9.45121	7.63334	alpha	Batch_Baron
human1_lib3.final_cell_0688	6.57995	-2.81066	beta	Batch_Baron
human2_lib3.final_cell_0295	12.7822	13.7131	alpha	Batch_Baron
human3_lib2.final_cell_0872	5.7778	0.128789	beta	Batch_Baron
human1_lib2.final_cell_0191	14.742	-1.70819	delta	Batch_Baron
human3_lib4.final_cell_0885	5.70395	-0.819759	beta	Batch_Baron
human1_lib2.final_cell_0181	6.47711	-3.41629	beta	Batch_Baron
human1_lib1.final_cell_0505	-5.41615	0.884771	endothelial	Batch_Baron
human4_lib1.final_cell_0153	2.73755	-3.82253	beta	Batch_Baron
human3_lib2.final_cell_0365	9.33561	8.90847	alpha	Batch_Baron
human4_lib3.final_cell_0341	2.71333	-3.96515	beta	Batch_Baron
human3_lib2.final_cell_0673	7.20742	16.3725	mast	Batch_Baron
human2_lib1.final_cell_0345	12.1794	15.2967	alpha	Batch_Baron
human3_lib2.final_cell_0689	-1.41298	14.7868	acinar	Batch_Baron
human2_lib1.final_cell_0057	3.16616	-3.75183	beta	Batch_Baron
human1_lib2.final_cell_0099	14.1943	-0.228906	delta	Batch_Baron
human2_lib2.final_cell_0551	-0.467832	7.79348	ductal	Batch_Baron
human2_lib3.final_cell_0405	5.2067	-4.08774	beta	Batch_Baron
human3_lib3.final_cell_0281	9.73574	8.7348	alpha	Batch_Baron
human3_lib3.final_cell_0102	14.8333	0.125879	delta	Batch_Baron
human3_lib1.final_cell_0185	-0.867815	14.5591	acinar	Batch_Baron
human1_lib2.final_cell_0614	6.34779	-2.31785	beta	Batch_Baron
human3_lib3.final_cell_0082	-0.665732	15.2551	acinar	Batch_Baron
human3_lib1.final_cell_0300	-1.58427	15.7946	acinar	Batch_Baron
human2_lib2.final_cell_0446	12.388	14.9029	alpha	Batch_Baron
human3_lib4.final_cell_0727	10.1312	9.02542	alpha	Batch_Baron
human3_lib2.final_cell_0742	5.58689	-0.194803	beta	Batch_Baron
human2_lib1.final_cell_0526	13.3961	13.3925	alpha	Batch_Baron
human3_lib1.final_cell_0837	5.70437	-0.704826	beta	Batch_Baron
human2_lib1.final_cell_0326	4.37171	-4.00532	beta	Batch_Baron
human2_lib3.final_cell_0556	12.0586	15.0692	alpha	Batch_Baron
human3_lib2.final_cell_0497	-1.35061	14.4348	acinar	Batch_Baron
human1_lib3.final_cell_0646	6.65304	-2.34683	beta	Batch_Baron
human4_lib3.final_cell_0474	10.2957	12.0392	alpha	Batch_Baron
human3_lib1.final_cell_0313	5.40848	-1.26771	beta	Batch_Baron
human4_lib1.final_cell_0188	2.70571	-2.67491	beta	Batch_Baron
human3_lib3.final_cell_0373	17.2591	3.83195	gamma	Batch_Baron
human3_lib1.final_cell_0321	8.87823	8.85405	alpha	Batch_Baron
human2_lib2.final_cell_0423	12.0631	14.109	alpha	Batch_Baron
human3_lib2.final_cell_0469	-1.60073	15.0756	acinar	Batch_Baron
human4_lib3.final_cell_0544	15.7102	-0.772104	delta	Batch_Baron
human2_lib2.final_cell_0588	5.29013	-4.11483	beta	Batch_Baron
human1_lib2.final_cell_0221	8.26725	-3.06878	beta	Batch_Baron
human3_lib3.final_cell_0865	10.4591	9.03495	alpha	Batch_Baron
human1_lib1.final_cell_0191	13.7016	10.4658	alpha	Batch_Baron
human1_lib2.final_cell_0582	-0.769297	15.0066	acinar	Batch_Baron
human3_lib4.final_cell_0496	9.86191	8.56018	alpha	Batch_Baron
human4_lib3.final_cell_0567	2.72215	-2.89179	beta	Batch_Baron
human4_lib1.final_cell_0122	18.5888	3.38727	gamma	Batch_Baron
human4_lib3.final_cell_0300	5.3331	-4.18548	beta	Batch_Baron
human1_lib1.final_cell_0200	6.78582	-2.61093	beta	Batch_Baron
human4_lib3.final_cell_0135	4.02201	-3.89447	beta	Batch_Baron
human4_lib1.final_cell_0120	2.93139	-3.66764	beta	Batch_Baron
human1_lib1.final_cell_0402	8.70757	0.34688	beta	Batch_Baron
human3_lib3.final_cell_0112	5.73074	-0.678638	beta	Batch_Baron
human1_lib3.final_cell_0659	7.05691	-2.36535	beta	Batch_Baron
human2_lib3.final_cell_0163	12.2987	13.976	alpha	Batch_Baron
human2_lib3.final_cell_0380	11.1656	14.014	alpha	Batch_Baron
human3_lib2.final_cell_0638	-1.34399	14.7424	acinar	Batch_Baron
human2_lib2.final_cell_0349	12.107	15.02	alpha	Batch_Baron
human4_lib3.final_cell_0141	-2.50833	9.56839	ductal	Batch_Baron
human4_lib1.final_cell_0286	8.93181	11.8839	alpha	Batch_Baron
human3_lib3.final_cell_0168	-1.7285	14.6448	acinar	Batch_Baron
human4_lib3.final_cell_0011	-2.14443	9.79134	ductal	Batch_Baron
human2_lib1.final_cell_0046	12.7643	12.2063	alpha	Batch_Baron
human1_lib1.final_cell_0185	12.6578	8.79046	alpha	Batch_Baron
human2_lib2.final_cell_0402	11.5192	14.7266	alpha	Batch_Baron
human4_lib3.final_cell_0579	2.99243	-3.11068	beta	Batch_Baron
human2_lib3.final_cell_0160	4.80658	-3.29941	beta	Batch_Baron
human1_lib3.final_cell_0595	0.708301	2.03696	stellate	Batch_Baron
human3_lib4.final_cell_0086	-1.09653	14.462	acinar	Batch_Baron
human1_lib2.final_cell_0207	6.67552	-2.82696	beta	Batch_Baron
human1_lib1.final_cell_0564	-5.63203	0.961324	endothelial	Batch_Baron
human3_lib3.final_cell_0243	-2.31885	15.6783	acinar	Batch_Baron
human3_lib2.final_cell_0633	10.2831	7.8913	alpha	Batch_Baron
human4_lib1.final_cell_0038	2.97009	-2.52186	beta	Batch_Baron
human3_lib1.final_cell_0061	-1.89736	15.2613	acinar	Batch_Baron
human2_lib1.final_cell_0528	16.7735	3.26139	alpha	Batch_Baron
human2_lib2.final_cell_0164	11.9527	14.752	alpha	Batch_Baron
human3_lib1.final_cell_0096	-1.41823	14.1559	acinar	Batch_Baron
human1_lib2.final_cell_0394	7.24692	-0.937035	beta	Batch_Baron
human3_lib4.final_cell_0694	-1.66599	14.6945	acinar	Batch_Baron
human3_lib2.final_cell_0791	5.83016	0.191849	beta	Batch_Baron
human3_lib3.final_cell_0220	-1.6776	15.1779	acinar	Batch_Baron
human3_lib4.final_cell_0749	10.374	8.82501	alpha	Batch_Baron
human3_lib3.final_cell_0678	10.5868	9.26509	alpha	Batch_Baron
human1_lib3.final_cell_0288	-0.83876	1.68513	stellate	Batch_Baron
human3_lib1.final_cell_0490	9.4932	9.58579	alpha	Batch_Baron
human4_lib3.final_cell_0586	10.9094	12.8678	alpha	Batch_Baron
human1_lib2.final_cell_0507	17.8622	4.76844	gamma	Batch_Baron
human3_lib1.final_cell_0731	9.65621	7.8827	alpha	Batch_Baron
human2_lib3.final_cell_0037	16.4255	2.81287	epsilon	Batch_Baron
human3_lib4.final_cell_0396	1.3963	8.92719	ductal	Batch_Baron
human2_lib2.final_cell_0111	10.1189	11.9126	alpha	Batch_Baron
human3_lib4.final_cell_0098	6.06081	-0.554951	beta	Batch_Baron
human3_lib3.final_cell_0740	9.60993	10.0502	alpha	Batch_Baron
human3_lib4.final_cell_0698	0.294651	9.19625	ductal	Batch_Baron
human2_lib3.final_cell_0031	15.3175	-0.789375	delta	Batch_Baron
human2_lib1.final_cell_0268	13.7305	13.979	alpha	Batch_Baron
human3_lib1.final_cell_0041	-1.03816	14.1776	acinar	Batch_Baron
human4_lib3.final_cell_0558	12.0213	11.2412	alpha	Batch_Baron
human3_lib2.final_cell_0251	10.1309	7.55794	alpha	Batch_Baron
human3_lib1.final_cell_0519	9.60098	8.11874	alpha	Batch_Baron
human3_lib2.final_cell_0338	9.48511	7.81513	alpha	Batch_Baron
human3_lib3.final_cell_0619	9.58366	7.55416	alpha	Batch_Baron
human2_lib1.final_cell_0521	11.3561	13.5822	alpha	Batch_Baron
human2_lib2.final_cell_0077	4.55138	-3.65158	beta	Batch_Baron
human3_lib2.final_cell_0517	11.7168	9.84427	alpha	Batch_Baron
human3_lib2.final_cell_0634	10.1521	9.35844	alpha	Batch_Baron
human3_lib4.final_cell_0119	-0.775061	2.99085	stellate	Batch_Baron
human1_lib1.final_cell_0405	6.53724	-2.29997	beta	Batch_Baron
human2_lib3.final_cell_0330	19.1571	3.89135	gamma	Batch_Baron
human3_lib2.final_cell_0477	-1.4596	14.9884	acinar	Batch_Baron
human3_lib3.final_cell_0731	1.03945	8.46909	ductal	Batch_Baron
human3_lib2.final_cell_0703	14.3976	0.418755	beta	Batch_Baron
human1_lib1.final_cell_0401	10.6732	8.84912	alpha	Batch_Baron
human1_lib1.final_cell_0550	7.3285	-2.48195	beta	Batch_Baron
human1_lib1.final_cell_0533	7.40931	-3.14603	beta	Batch_Baron
human2_lib3.final_cell_0255	12.043	15.2122	alpha	Batch_Baron
human4_lib3.final_cell_0417	2.66868	-3.79812	beta	Batch_Baron
human2_lib1.final_cell_0454	12.1514	12.7556	alpha	Batch_Baron
human3_lib3.final_cell_0183	9.47602	8.70371	alpha	Batch_Baron
human1_lib1.final_cell_0145	5.93458	-3.28721	beta	Batch_Baron
human1_lib2.final_cell_0134	14.1271	-0.39327	delta	Batch_Baron
human1_lib1.final_cell_0255	14.6206	-2.03505	delta	Batch_Baron
human1_lib1.final_cell_0407	0.667736	2.01418	stellate	Batch_Baron
human3_lib2.final_cell_0240	9.31413	8.33363	alpha	Batch_Baron
human3_lib2.final_cell_0358	6.27111	-0.681158	beta	Batch_Baron
human3_lib2.final_cell_0864	5.60256	-0.370221	beta	Batch_Baron
human3_lib1.final_cell_0812	-1.61408	15.171	acinar	Batch_Baron
human3_lib4.final_cell_0858	6.0643	-0.14607	beta	Batch_Baron
human2_lib3.final_cell_0468	-2.4513	9.1686	ductal	Batch_Baron
human1_lib1.final_cell_0328	6.82411	-3.19134	beta	Batch_Baron
human4_lib1.final_cell_0083	14.6221	-0.993578	delta	Batch_Baron
human3_lib1.final_cell_0838	10.3702	8.60052	alpha	Batch_Baron
human3_lib2.final_cell_0371	7.17916	-0.255464	beta	Batch_Baron
human1_lib2.final_cell_0028	14.3303	-2.11963	delta	Batch_Baron
human3_lib4.final_cell_0772	0.192778	2.85968	alpha	Batch_Baron
human1_lib3.final_cell_0306	6.30784	-2.42388	beta	Batch_Baron
human1_lib2.final_cell_0301	11.3138	8.18553	alpha	Batch_Baron
human1_lib3.final_cell_0001	-0.798602	15.5145	acinar	Batch_Baron
human3_lib2.final_cell_0327	10.0503	7.56989	alpha	Batch_Baron
human4_lib1.final_cell_0481	11.8042	10.9817	alpha	Batch_Baron
human3_lib2.final_cell_0044	-3.04597	16.0687	acinar	Batch_Baron
human2_lib1.final_cell_0492	11.9661	13.975	alpha	Batch_Baron
human3_lib1.final_cell_0663	0.0970732	8.64005	ductal	Batch_Baron
human2_lib1.final_cell_0175	13.2663	13.5383	alpha	Batch_Baron
human1_lib1.final_cell_0196	7.6426	-2.98885	beta	Batch_Baron
human1_lib3.final_cell_0466	7.85686	-0.797477	beta	Batch_Baron
human1_lib3.final_cell_0710	-5.56848	0.865031	endothelial	Batch_Baron
human3_lib3.final_cell_0835	-5.47055	1.1024	endothelial	Batch_Baron
human3_lib2.final_cell_0609	14.2409	0.177573	delta	Batch_Baron
human3_lib1.final_cell_0485	6.03512	-0.508993	beta	Batch_Baron
human3_lib3.final_cell_0924	7.81833	-0.16408	beta	Batch_Baron
human3_lib1.final_cell_0740	-5.61426	1.21385	endothelial	Batch_Baron
human2_lib2.final_cell_0322	12.1363	14.0266	alpha	Batch_Baron
human3_lib3.final_cell_0405	8.67648	8.08214	alpha	Batch_Baron
human2_lib1.final_cell_0193	15.8088	-0.79295	delta	Batch_Baron
human2_lib3.final_cell_0137	15.8617	-0.861248	delta	Batch_Baron
human1_lib3.final_cell_0197	-1.31318	7.65523	ductal	Batch_Baron
human1_lib3.final_cell_0025	-0.527954	15.1807	acinar	Batch_Baron
human3_lib3.final_cell_0305	14.437	0.175134	delta	Batch_Baron
human3_lib2.final_cell_0511	5.46585	-0.362628	beta	Batch_Baron
human3_lib3.final_cell_0447	-4.76892	1.35806	endothelial	Batch_Baron
human1_lib3.final_cell_0254	6.44602	-2.77836	beta	Batch_Baron
human2_lib3.final_cell_0262	13.7525	13.9708	alpha	Batch_Baron
human3_lib1.final_cell_0764	5.76669	-0.682288	beta	Batch_Baron
human1_lib1.final_cell_0061	-0.626144	7.70211	ductal	Batch_Baron
human1_lib3.final_cell_0582	0.645722	1.99738	stellate	Batch_Baron
human2_lib1.final_cell_0509	11.8056	14.9454	alpha	Batch_Baron
human3_lib3.final_cell_0860	-5.61642	1.24999	endothelial	Batch_Baron
human3_lib2.final_cell_0828	11.3238	10.633	alpha	Batch_Baron
human1_lib3.final_cell_0340	17.8883	4.75932	gamma	Batch_Baron
human3_lib3.final_cell_0723	-0.759215	15.8708	acinar	Batch_Baron
human2_lib2.final_cell_0021	6.55385	17.0716	macrophage	Batch_Baron
human1_lib3.final_cell_0456	6.63375	-2.7829	beta	Batch_Baron
human3_lib1.final_cell_0443	5.23681	-1.57412	beta	Batch_Baron
human4_lib1.final_cell_0439	-1.84395	9.86475	ductal	Batch_Baron
human3_lib4.final_cell_0715	0.586469	9.14545	ductal	Batch_Baron
human3_lib1.final_cell_0760	-4.67275	1.41018	endothelial	Batch_Baron
human3_lib1.final_cell_0831	-5.73698	1.3706	endothelial	Batch_Baron
human3_lib4.final_cell_0471	9.2184	8.29015	alpha	Batch_Baron
human4_lib1.final_cell_0201	-0.570021	9.20109	ductal	Batch_Baron
human1_lib2.final_cell_0371	13.2479	9.77957	alpha	Batch_Baron
human1_lib2.final_cell_0417	0.688907	1.99238	stellate	Batch_Baron
human3_lib1.final_cell_0561	5.67258	-0.848864	beta	Batch_Baron
human3_lib1.final_cell_0349	-1.75177	15.2826	acinar	Batch_Baron
human2_lib2.final_cell_0037	4.62671	-3.67743	beta	Batch_Baron
human1_lib2.final_cell_0332	-1.60714	8.07397	ductal	Batch_Baron
human4_lib3.final_cell_0096	-2.50311	9.25855	ductal	Batch_Baron
human3_lib4.final_cell_0449	-0.774517	3.00977	stellate	Batch_Baron
human4_lib3.final_cell_0648	12.7716	12.5465	alpha	Batch_Baron
human3_lib4.final_cell_0514	9.0914	11.6088	alpha	Batch_Baron
human3_lib4.final_cell_0477	9.06366	9.03941	alpha	Batch_Baron
human2_lib3.final_cell_0116	12.5787	12.3227	alpha	Batch_Baron
human3_lib4.final_cell_0378	10.36	8.05664	alpha	Batch_Baron
human2_lib3.final_cell_0368	11.4567	10.396	alpha	Batch_Baron
human4_lib3.final_cell_0621	2.82407	-2.57459	beta	Batch_Baron
human2_lib3.final_cell_0357	-1.29977	1.15253	stellate	Batch_Baron
human1_lib3.final_cell_0006	0.0244699	14.323	acinar	Batch_Baron
human3_lib1.final_cell_0887	5.80106	-0.726324	beta	Batch_Baron
human1_lib3.final_cell_0264	15.5069	-1.81884	delta	Batch_Baron
human3_lib2.final_cell_0225	14.4205	0.0299952	delta	Batch_Baron
human3_lib2.final_cell_0320	0.874247	9.13887	ductal	Batch_Baron
human2_lib1.final_cell_0235	12.1813	13.3569	alpha	Batch_Baron
human2_lib3.final_cell_0081	1.32214	14.9789	ductal	Batch_Baron
human2_lib2.final_cell_0345	4.65325	-3.61599	beta	Batch_Baron
human3_lib1.final_cell_0102	11.4771	9.22533	alpha	Batch_Baron
human1_lib3.final_cell_0665	14.6021	0.0420708	delta	Batch_Baron
human1_lib1.final_cell_0216	-1.29196	7.68065	ductal	Batch_Baron
human3_lib1.final_cell_0156	8.9037	7.88836	alpha	Batch_Baron
human3_lib4.final_cell_0401	9.93351	9.08501	alpha	Batch_Baron
human3_lib2.final_cell_0554	10.1697	7.56666	alpha	Batch_Baron
human1_lib1.final_cell_0049	13.8416	-0.723823	delta	Batch_Baron
human1_lib1.final_cell_0310	14.747	-1.97399	delta	Batch_Baron
human3_lib1.final_cell_0426	14.5216	0.163416	delta	Batch_Baron
human1_lib3.final_cell_0567	0.695091	1.99515	stellate	Batch_Baron
human3_lib1.final_cell_0266	9.54625	8.08852	alpha	Batch_Baron
human3_lib4.final_cell_0750	10.6523	9.76177	alpha	Batch_Baron
human1_lib1.final_cell_0263	13.5658	10.6409	alpha	Batch_Baron
human1_lib3.final_cell_0156	-1.14226	15.5574	acinar	Batch_Baron
human4_lib1.final_cell_0454	3.08785	-2.5772	beta	Batch_Baron
human3_lib4.final_cell_0666	8.81983	10.3122	alpha	Batch_Baron
human1_lib2.final_cell_0596	-5.60642	1.26849	endothelial	Batch_Baron
human3_lib2.final_cell_0481	-1.5508	15.2619	acinar	Batch_Baron
human3_lib4.final_cell_0229	6.04868	-1.58766	beta	Batch_Baron
human4_lib3.final_cell_0556	-1.63597	9.11801	ductal	Batch_Baron
human4_lib3.final_cell_0472	3.2864	-3.69948	beta	Batch_Baron
human4_lib3.final_cell_0216	0.968269	15.7827	ductal	Batch_Baron
human3_lib1.final_cell_0213	5.6747	-0.752345	beta	Batch_Baron
human3_lib2.final_cell_0520	8.32512	10.078	alpha	Batch_Baron
human2_lib3.final_cell_0527	18.0378	3.28109	gamma	Batch_Baron
human2_lib2.final_cell_0473	11.8893	14.0048	alpha	Batch_Baron
human3_lib2.final_cell_0457	10.8107	9.08818	alpha	Batch_Baron
human3_lib4.final_cell_0623	16.8976	3.45687	gamma	Batch_Baron
human4_lib3.final_cell_0641	12.9815	10.6906	alpha	Batch_Baron
human1_lib3.final_cell_0722	-1.43713	7.87636	ductal	Batch_Baron
human1_lib3.final_cell_0015	14.3151	-0.0132779	delta	Batch_Baron
human4_lib1.final_cell_0283	2.65803	-2.93115	beta	Batch_Baron
human3_lib3.final_cell_0455	9.56786	9.1166	alpha	Batch_Baron
human3_lib3.final_cell_0806	-1.0332	2.52225	stellate	Batch_Baron
human2_lib1.final_cell_0522	5.38091	-2.77843	beta	Batch_Baron
human1_lib2.final_cell_0590	-5.55577	0.949529	endothelial	Batch_Baron
human3_lib1.final_cell_0744	10.3204	8.00793	alpha	Batch_Baron
human2_lib3.final_cell_0226	15.814	-0.789984	delta	Batch_Baron
human1_lib1.final_cell_0090	7.23297	-2.70108	beta	Batch_Baron
human1_lib3.final_cell_0740	0.675731	1.94891	stellate	Batch_Baron
human3_lib4.final_cell_0336	9.78948	8.06175	alpha	Batch_Baron
human1_lib1.final_cell_0413	-0.389828	15.0498	acinar	Batch_Baron
human3_lib1.final_cell_0189	5.82069	0.366176	beta	Batch_Baron
human2_lib3.final_cell_0279	-1.30137	1.13196	stellate	Batch_Baron
human3_lib1.final_cell_0779	9.91006	9.1802	alpha	Batch_Baron
human1_lib2.final_cell_0232	-5.18837	1.11751	endothelial	Batch_Baron
human1_lib2.final_cell_0525	-1.30424	7.69379	ductal	Batch_Baron
human2_lib3.final_cell_0112	1.39137	15.1629	ductal	Batch_Baron
human3_lib4.final_cell_0373	5.81965	-0.972729	beta	Batch_Baron
human1_lib3.final_cell_0478	18.093	4.5009	gamma	Batch_Baron
human1_lib1.final_cell_0143	6.63094	-2.90828	beta	Batch_Baron
human3_lib4.final_cell_0306	6.65104	-0.700526	beta	Batch_Baron
human3_lib2.final_cell_0027	-1.75306	14.8198	acinar	Batch_Baron
human3_lib2.final_cell_0564	9.90381	7.35617	alpha	Batch_Baron
human2_lib1.final_cell_0405	15.4763	-0.478551	beta	Batch_Baron
human1_lib3.final_cell_0676	-5.66857	1.29739	endothelial	Batch_Baron
human1_lib3.final_cell_0412	14.8067	-0.06441	delta	Batch_Baron
human1_lib2.final_cell_0114	12.675	9.60015	alpha	Batch_Baron
human3_lib2.final_cell_0346	5.3428	-0.217069	beta	Batch_Baron
human4_lib1.final_cell_0466	0.389797	7.33656	ductal	Batch_Baron
human1_lib1.final_cell_0121	8.39452	-2.89046	beta	Batch_Baron
human3_lib3.final_cell_0381	14.5619	0.0644867	delta	Batch_Baron
human3_lib2.final_cell_0601	10.2792	9.72026	alpha	Batch_Baron
human1_lib1.final_cell_0223	6.42085	-2.80646	beta	Batch_Baron
human2_lib1.final_cell_0298	4.94752	-3.99233	beta	Batch_Baron
human3_lib3.final_cell_0746	8.86524	8.21429	alpha	Batch_Baron
human3_lib1.final_cell_0736	0.654244	8.03484	ductal	Batch_Baron
human3_lib3.final_cell_0039	-1.03834	15.7873	acinar	Batch_Baron
human3_lib3.final_cell_0527	5.46606	-0.242134	beta	Batch_Baron
human3_lib2.final_cell_0752	1.33006	8.64973	ductal	Batch_Baron
human3_lib1.final_cell_0891	-5.69237	1.33084	endothelial	Batch_Baron
human4_lib3.final_cell_0371	10.1163	12.0669	alpha	Batch_Baron
human3_lib1.final_cell_0648	0.899211	8.62732	ductal	Batch_Baron
human2_lib2.final_cell_0303	12.9683	12.1192	alpha	Batch_Baron
human3_lib3.final_cell_0730	10.1949	7.7725	alpha	Batch_Baron
human4_lib3.final_cell_0048	12.6822	12.2639	alpha	Batch_Baron
human3_lib3.final_cell_0369	8.69726	9.14584	alpha	Batch_Baron
human1_lib3.final_cell_0016	14.1981	-0.230421	delta	Batch_Baron
human3_lib2.final_cell_0531	9.80621	7.4866	alpha	Batch_Baron
human3_lib1.final_cell_0745	9.53117	10.7474	alpha	Batch_Baron
human1_lib1.final_cell_0017	7.38884	-3.90327	beta	Batch_Baron
human4_lib1.final_cell_0103	5.55638	-3.89734	beta	Batch_Baron
human2_lib3.final_cell_0466	5.01253	-3.9793	beta	Batch_Baron
human3_lib1.final_cell_0402	5.2567	0.0715874	beta	Batch_Baron
human2_lib2.final_cell_0381	-1.35122	8.0085	ductal	Batch_Baron
human3_lib4.final_cell_0553	9.87398	7.85309	alpha	Batch_Baron
human3_lib1.final_cell_0388	9.72416	7.31802	alpha	Batch_Baron
human2_lib2.final_cell_0476	-1.16725	1.24364	stellate	Batch_Baron
human1_lib2.final_cell_0040	14.3399	-2.10924	delta	Batch_Baron
human4_lib1.final_cell_0067	12.8973	10.359	alpha	Batch_Baron
human3_lib4.final_cell_0091	-0.478696	15.9548	acinar	Batch_Baron
human3_lib2.final_cell_0033	-1.46872	14.8939	acinar	Batch_Baron
human3_lib2.final_cell_0806	0.579688	9.05017	ductal	Batch_Baron
human1_lib3.final_cell_0158	7.84637	-2.11312	beta	Batch_Baron
human3_lib4.final_cell_0650	9.97401	7.67626	alpha	Batch_Baron
human1_lib2.final_cell_0446	6.29759	-2.83503	beta	Batch_Baron
human4_lib3.final_cell_0250	14.954	-1.84541	delta	Batch_Baron
human3_lib3.final_cell_0897	5.70309	-0.916153	beta	Batch_Baron
human1_lib2.final_cell_0495	6.55218	-2.70701	beta	Batch_Baron
human4_lib1.final_cell_0418	3.87538	-2.64901	beta	Batch_Baron
human1_lib3.final_cell_0578	0.227468	6.83695	ductal	Batch_Baron
human4_lib3.final_cell_0508	2.99545	-2.43673	beta	Batch_Baron
human3_lib2.final_cell_0154	10.2558	9.78739	alpha	Batch_Baron
human4_lib1.final_cell_0365	18.4905	3.43707	gamma	Batch_Baron
human2_lib1.final_cell_0462	13.4306	12.2309	alpha	Batch_Baron
human1_lib2.final_cell_0199	8.67199	0.314965	beta	Batch_Baron
human3_lib2.final_cell_0685	-1.09177	14.1481	acinar	Batch_Baron
human3_lib1.final_cell_0697	-5.52488	1.24724	endothelial	Batch_Baron
human1_lib1.final_cell_0313	18.3515	4.48962	gamma	Batch_Baron
human3_lib4.final_cell_0276	11.1013	9.13514	alpha	Batch_Baron
human3_lib4.final_cell_0612	9.75209	8.73712	alpha	Batch_Baron
human3_lib4.final_cell_0431	11.3598	9.66509	alpha	Batch_Baron
human2_lib1.final_cell_0477	19.1821	3.75226	gamma	Batch_Baron
human1_lib1.final_cell_0089	8.52883	0.210247	beta	Batch_Baron
human1_lib3.final_cell_0573	6.3695	-2.29695	beta	Batch_Baron
human3_lib1.final_cell_0669	-0.652963	2.83325	stellate	Batch_Baron
human4_lib1.final_cell_0237	2.75052	-2.69347	beta	Batch_Baron
human1_lib1.final_cell_0279	13.1917	9.39268	alpha	Batch_Baron
human2_lib3.final_cell_0082	11.1994	14.066	alpha	Batch_Baron
human1_lib1.final_cell_0358	0.00117526	3.19124	schwann	Batch_Baron
human3_lib2.final_cell_0662	9.37206	10.9021	alpha	Batch_Baron
human4_lib3.final_cell_0247	-0.111342	8.93716	ductal	Batch_Baron
human1_lib3.final_cell_0069	7.6802	-1.75501	beta	Batch_Baron
human1_lib3.final_cell_0463	16.4859	2.91231	epsilon	Batch_Baron
human3_lib4.final_cell_0245	10.0093	9.09664	alpha	Batch_Baron
human3_lib1.final_cell_0447	0.305294	16.2269	acinar	Batch_Baron
human3_lib1.final_cell_0191	9.29798	9.52636	alpha	Batch_Baron
human3_lib1.final_cell_0317	4.02043	-2.63982	beta	Batch_Baron
human1_lib2.final_cell_0209	8.63654	0.281355	beta	Batch_Baron
human3_lib2.final_cell_0723	9.49768	8.19017	alpha	Batch_Baron
human4_lib1.final_cell_0399	-0.535268	8.42335	ductal	Batch_Baron
human3_lib1.final_cell_0640	7.08046	-0.32059	beta	Batch_Baron
human1_lib1.final_cell_0047	-0.390529	14.9828	acinar	Batch_Baron
human4_lib1.final_cell_0275	10.9424	12.9669	alpha	Batch_Baron
human1_lib1.final_cell_0091	6.19745	-3.50049	beta	Batch_Baron
human3_lib2.final_cell_0018	0.30128	16.3209	acinar	Batch_Baron
human3_lib3.final_cell_0517	-4.65614	1.44373	endothelial	Batch_Baron
human4_lib3.final_cell_0312	3.16947	-3.36463	beta	Batch_Baron
human1_lib2.final_cell_0629	0.695434	2.03327	stellate	Batch_Baron
human4_lib3.final_cell_0584	2.94864	-4.16119	beta	Batch_Baron
human3_lib2.final_cell_0267	-0.0210624	16.2219	acinar	Batch_Baron
human4_lib1.final_cell_0336	-1.83079	9.88617	ductal	Batch_Baron
human2_lib2.final_cell_0568	-1.13073	1.4895	stellate	Batch_Baron
human3_lib1.final_cell_0691	-1.03532	2.68275	stellate	Batch_Baron
human1_lib2.final_cell_0167	6.6828	-2.91814	beta	Batch_Baron
human1_lib3.final_cell_0718	6.70448	-1.7815	beta	Batch_Baron
human3_lib1.final_cell_0818	10.3076	8.66503	alpha	Batch_Baron
human3_lib3.final_cell_0416	5.83726	0.321121	beta	Batch_Baron
human3_lib4.final_cell_0383	-1.32785	15.3622	acinar	Batch_Baron
human3_lib3.final_cell_0096	-1.79466	15.3885	acinar	Batch_Baron
human1_lib3.final_cell_0650	0.228331	6.85747	ductal	Batch_Baron
human1_lib2.final_cell_0367	11.5259	8.25949	alpha	Batch_Baron
human1_lib1.final_cell_0226	13.5957	10.4645	alpha	Batch_Baron
human1_lib2.final_cell_0574	-1.36319	7.80409	ductal	Batch_Baron
human2_lib1.final_cell_0403	0.968138	15.5616	ductal	Batch_Baron
human3_lib2.final_cell_0607	0.916612	8.87744	ductal	Batch_Baron
human3_lib3.final_cell_0017	-1.95497	15.6362	acinar	Batch_Baron
human3_lib4.final_cell_0094	5.84303	-0.768631	beta	Batch_Baron
human2_lib3.final_cell_0268	-0.0548801	7.67749	ductal	Batch_Baron
human1_lib2.final_cell_0119	7.81439	-1.45574	beta	Batch_Baron
human4_lib3.final_cell_0170	9.64825	12.1342	alpha	Batch_Baron
human2_lib1.final_cell_0111	5.48171	-2.12463	beta	Batch_Baron
human4_lib1.final_cell_0078	2.6575	-3.06498	beta	Batch_Baron
human2_lib2.final_cell_0400	11.606	14.7607	alpha	Batch_Baron
human2_lib2.final_cell_0361	-0.980356	7.11008	ductal	Batch_Baron
human3_lib2.final_cell_0822	9.89009	8.39331	alpha	Batch_Baron
human1_lib1.final_cell_0378	6.33002	-2.02772	beta	Batch_Baron
human3_lib4.final_cell_0017	-1.35805	14.8247	acinar	Batch_Baron
human3_lib1.final_cell_0730	1.50057	8.6435	ductal	Batch_Baron
human3_lib2.final_cell_0630	0.710422	9.29385	ductal	Batch_Baron
human3_lib2.final_cell_0461	-0.685251	3.09116	stellate	Batch_Baron
human2_lib1.final_cell_0244	-5.62497	1.25701	endothelial	Batch_Baron
human2_lib1.final_cell_0100	5.35176	-3.96484	beta	Batch_Baron
human3_lib2.final_cell_0108	-0.311121	14.3389	acinar	Batch_Baron
human3_lib3.final_cell_0051	-1.43921	14.8657	acinar	Batch_Baron
human2_lib1.final_cell_0214	12.8525	14.676	alpha	Batch_Baron
human1_lib2.final_cell_0385	6.39956	-2.64711	beta	Batch_Baron
human3_lib1.final_cell_0083	8.65913	8.12948	alpha	Batch_Baron
human3_lib2.final_cell_0793	9.58207	8.29682	alpha	Batch_Baron
human1_lib2.final_cell_0189	6.85256	-2.86585	beta	Batch_Baron
human2_lib2.final_cell_0451	12.606	15.0104	alpha	Batch_Baron
human1_lib2.final_cell_0257	0.265579	6.84273	ductal	Batch_Baron
human1_lib1.final_cell_0082	8.01736	-1.86955	beta	Batch_Baron
human3_lib2.final_cell_0562	5.65195	-0.811869	beta	Batch_Baron
human1_lib1.final_cell_0253	6.54395	-1.81414	beta	Batch_Baron
human4_lib1.final_cell_0047	2.85539	-2.77555	beta	Batch_Baron
human4_lib3.final_cell_0514	2.29334	-3.04794	beta	Batch_Baron
human3_lib2.final_cell_0263	5.31811	-0.0789581	beta	Batch_Baron
human2_lib2.final_cell_0249	12.1351	15.4	alpha	Batch_Baron
human2_lib2.final_cell_0089	5.4499	-4.61567	beta	Batch_Baron
human2_lib1.final_cell_0329	13.9301	14.0105	alpha	Batch_Baron
human1_lib2.final_cell_0056	8.06676	-0.384215	beta	Batch_Baron
human4_lib1.final_cell_0269	4.38114	-3.18878	beta	Batch_Baron
human1_lib3.final_cell_0687	-0.803957	1.77078	stellate	Batch_Baron
human3_lib2.final_cell_0487	9.55104	7.2769	alpha	Batch_Baron
human2_lib2.final_cell_0269	4.96552	-4.06823	beta	Batch_Baron
human4_lib1.final_cell_0025	9.72355	12.2005	alpha	Batch_Baron
human1_lib2.final_cell_0297	11.8405	8.07864	alpha	Batch_Baron
human3_lib3.final_cell_0351	5.94628	-0.575843	beta	Batch_Baron
human3_lib4.final_cell_0277	-2.16256	15.8334	acinar	Batch_Baron
human2_lib2.final_cell_0102	-1.3426	1.0806	stellate	Batch_Baron
human3_lib1.final_cell_0112	-1.67174	15.8006	acinar	Batch_Baron
human2_lib2.final_cell_0148	12.0671	15.5604	alpha	Batch_Baron
human3_lib1.final_cell_0224	-0.118434	15.4414	acinar	Batch_Baron
human1_lib1.final_cell_0232	14.0813	-0.369347	delta	Batch_Baron
human3_lib3.final_cell_0327	1.64251	8.28014	ductal	Batch_Baron
human4_lib3.final_cell_0456	2.69856	-3.06611	beta	Batch_Baron
human3_lib2.final_cell_0546	5.77181	-0.688261	beta	Batch_Baron
human3_lib1.final_cell_0501	-5.42337	1.13907	endothelial	Batch_Baron
human3_lib2.final_cell_0377	8.92272	10.432	alpha	Batch_Baron
human1_lib2.final_cell_0557	7.72866	-0.511366	beta	Batch_Baron
human3_lib1.final_cell_0471	10.4183	7.88374	alpha	Batch_Baron
human3_lib2.final_cell_0579	9.88513	9.53805	alpha	Batch_Baron
human2_lib3.final_cell_0307	4.67636	-3.82828	beta	Batch_Baron
human2_lib2.final_cell_0065	6.2976	-1.25149	beta	Batch_Baron
human3_lib1.final_cell_0806	10.1212	8.82221	alpha	Batch_Baron
human1_lib3.final_cell_0594	16.5956	3.10128	epsilon	Batch_Baron
human4_lib3.final_cell_0292	1.21215	14.9351	acinar	Batch_Baron
human2_lib2.final_cell_0247	-0.933106	7.31808	ductal	Batch_Baron
human4_lib1.final_cell_0533	14.6437	-0.0462181	delta	Batch_Baron
human2_lib2.final_cell_0441	12.1598	14.2478	alpha	Batch_Baron
human4_lib3.final_cell_0261	-2.361	9.66934	ductal	Batch_Baron
human3_lib4.final_cell_0002	-1.42962	14.7778	acinar	Batch_Baron
human4_lib3.final_cell_0505	2.77358	-2.58533	beta	Batch_Baron
human4_lib1.final_cell_0003	14.3831	-0.383273	delta	Batch_Baron
human4_lib1.final_cell_0485	-5.79488	1.35135	endothelial	Batch_Baron
human3_lib2.final_cell_0678	6.66801	-3.79622	beta	Batch_Baron
human3_lib3.final_cell_0256	5.54958	-0.416171	beta	Batch_Baron
human4_lib3.final_cell_0119	0.218174	2.06345	stellate	Batch_Baron
human3_lib4.final_cell_0015	-2.9772	16.0432	acinar	Batch_Baron
human2_lib2.final_cell_0252	4.70598	-3.9167	beta	Batch_Baron
human3_lib2.final_cell_0052	-1.5724	14.558	acinar	Batch_Baron
human4_lib1.final_cell_0121	3.89669	-3.19008	beta	Batch_Baron
human2_lib1.final_cell_0478	19.2459	3.82513	gamma	Batch_Baron
human1_lib1.final_cell_0056	-0.803246	1.8394	stellate	Batch_Baron
human4_lib1.final_cell_0257	-1.26038	9.50551	ductal	Batch_Baron
human3_lib1.final_cell_0701	10.2141	7.66898	alpha	Batch_Baron
human3_lib1.final_cell_0568	9.2802	7.70143	alpha	Batch_Baron
human3_lib2.final_cell_0766	-5.70115	1.26306	endothelial	Batch_Baron
human2_lib3.final_cell_0495	4.6133	-3.41426	beta	Batch_Baron
human3_lib3.final_cell_0074	-2.14584	15.8394	acinar	Batch_Baron
human4_lib1.final_cell_0221	5.84663	-4.47466	beta	Batch_Baron
human2_lib1.final_cell_0505	10.9919	11.5649	alpha	Batch_Baron
human2_lib3.final_cell_0036	1.2767	15.4288	ductal	Batch_Baron
human1_lib3.final_cell_0092	6.82166	-2.64124	beta	Batch_Baron
human1_lib2.final_cell_0213	7.91725	-0.593997	beta	Batch_Baron
human3_lib2.final_cell_0432	17.2057	3.83674	gamma	Batch_Baron
human4_lib1.final_cell_0438	-1.67633	8.35018	ductal	Batch_Baron
human2_lib3.final_cell_0320	5.05047	-4.03533	beta	Batch_Baron
human2_lib3.final_cell_0385	19.1694	3.7445	gamma	Batch_Baron
human3_lib4.final_cell_0099	14.7875	0.306777	delta	Batch_Baron
human3_lib2.final_cell_0593	-0.724501	2.97608	stellate	Batch_Baron
human2_lib3.final_cell_0242	11.945	14.7173	alpha	Batch_Baron
human4_lib3.final_cell_0667	3.68287	-2.61407	beta	Batch_Baron
human2_lib3.final_cell_0029	1.0107	14.717	ductal	Batch_Baron
human3_lib3.final_cell_0568	11.3657	7.81371	alpha	Batch_Baron
human1_lib1.final_cell_0463	-5.72686	0.86858	endothelial	Batch_Baron
human3_lib1.final_cell_0202	6.70516	-0.767548	beta	Batch_Baron
human3_lib4.final_cell_0335	1.30717	8.36337	ductal	Batch_Baron
human3_lib1.final_cell_0525	9.84574	7.83482	alpha	Batch_Baron
human2_lib2.final_cell_0279	-0.248497	7.87453	ductal	Batch_Baron
human3_lib1.final_cell_0643	17.1106	3.81764	gamma	Batch_Baron
human4_lib3.final_cell_0647	11.5877	12.2991	alpha	Batch_Baron
human3_lib2.final_cell_0524	7.58239	-2.37642	beta	Batch_Baron
human2_lib3.final_cell_0135	9.78058	11.8041	alpha	Batch_Baron
human4_lib3.final_cell_0476	2.62782	-3.75952	beta	Batch_Baron
human1_lib3.final_cell_0198	6.43862	-2.89812	beta	Batch_Baron
human1_lib2.final_cell_0498	15.163	-2.08575	delta	Batch_Baron
human3_lib3.final_cell_0859	0.101512	9.36785	ductal	Batch_Baron
human3_lib2.final_cell_0298	-1.56352	15.0016	acinar	Batch_Baron
human4_lib1.final_cell_0119	-1.73821	8.0577	ductal	Batch_Baron
human3_lib1.final_cell_0004	-0.392491	15.1499	acinar	Batch_Baron
human3_lib4.final_cell_0048	-1.43907	14.4538	acinar	Batch_Baron
human3_lib2.final_cell_0611	1.40499	8.65947	ductal	Batch_Baron
human4_lib1.final_cell_0057	14.6269	0.0108727	delta	Batch_Baron
human3_lib3.final_cell_0524	0.985434	8.83371	ductal	Batch_Baron
human3_lib4.final_cell_0230	15.1004	-1.14709	delta	Batch_Baron
human1_lib2.final_cell_0331	11.6349	8.22477	alpha	Batch_Baron
human1_lib1.final_cell_0135	12.6814	8.78393	alpha	Batch_Baron
human1_lib1.final_cell_0382	-0.610466	15.4419	acinar	Batch_Baron
human3_lib3.final_cell_0241	-1.51016	14.8144	acinar	Batch_Baron
human3_lib2.final_cell_0218	-1.54927	15.209	acinar	Batch_Baron
human2_lib3.final_cell_0451	4.59312	-3.35561	beta	Batch_Baron
human4_lib1.final_cell_0366	2.54495	-3.11078	beta	Batch_Baron
human4_lib1.final_cell_0330	2.64465	-3.88304	beta	Batch_Baron
human3_lib4.final_cell_0628	10.2735	7.57081	alpha	Batch_Baron
human4_lib1.final_cell_0174	3.30571	-2.39808	beta	Batch_Baron
human1_lib1.final_cell_0284	1.29431	8.00012	ductal	Batch_Baron
human4_lib3.final_cell_0548	4.35694	-3.12561	beta	Batch_Baron
human1_lib1.final_cell_0499	-5.49441	0.84786	endothelial	Batch_Baron
human3_lib4.final_cell_0154	10.4053	9.23246	alpha	Batch_Baron
human1_lib3.final_cell_0108	8.72434	0.365281	beta	Batch_Baron
human1_lib2.final_cell_0077	6.85486	-1.87919	beta	Batch_Baron
human4_lib3.final_cell_0331	14.5031	-0.0897595	delta	Batch_Baron
human3_lib3.final_cell_0244	0.397432	8.87363	ductal	Batch_Baron
human2_lib3.final_cell_0363	18.9661	3.60402	gamma	Batch_Baron
human1_lib3.final_cell_0487	12.598	8.69554	alpha	Batch_Baron
human4_lib1.final_cell_0075	4.47594	-3.80138	beta	Batch_Baron
human3_lib2.final_cell_0429	-5.66278	1.39048	endothelial	Batch_Baron
human3_lib1.final_cell_0115	9.40005	8.24612	alpha	Batch_Baron
human3_lib4.final_cell_0555	-0.679292	15.0571	acinar	Batch_Baron
human3_lib1.final_cell_0704	0.394196	2.51735	stellate	Batch_Baron
human2_lib3.final_cell_0476	11.2079	12.0485	alpha	Batch_Baron
human4_lib3.final_cell_0185	-2.51377	9.27024	ductal	Batch_Baron
human2_lib1.final_cell_0508	13.6161	13.4286	alpha	Batch_Baron
human1_lib3.final_cell_0388	8.38694	-3.08596	beta	Batch_Baron
human4_lib1.final_cell_0338	9.7846	12.1078	alpha	Batch_Baron
human4_lib3.final_cell_0343	10.6204	12.9	alpha	Batch_Baron
human2_lib3.final_cell_0391	11.2072	14.0795	alpha	Batch_Baron
human4_lib3.final_cell_0523	9.61987	11.6176	alpha	Batch_Baron
human2_lib3.final_cell_0402	8.45881	-3.06143	beta	Batch_Baron
human2_lib3.final_cell_0237	-0.793116	8.66887	ductal	Batch_Baron
human1_lib1.final_cell_0400	6.67046	-3.17045	beta	Batch_Baron
human4_lib3.final_cell_0336	0.111818	15.8424	ductal	Batch_Baron
human3_lib3.final_cell_0476	6.5473	-2.41812	beta	Batch_Baron
human3_lib2.final_cell_0710	-0.268263	14.8568	acinar	Batch_Baron
human3_lib4.final_cell_0052	1.67451	7.87564	ductal	Batch_Baron
human3_lib4.final_cell_0532	5.7723	-0.63091	beta	Batch_Baron
human3_lib2.final_cell_0816	5.17854	-3.7266	beta	Batch_Baron
human1_lib2.final_cell_0305	7.77967	-1.17303	beta	Batch_Baron
human2_lib2.final_cell_0459	5.4309	-4.63336	beta	Batch_Baron
human3_lib3.final_cell_0146	-4.63325	1.42767	endothelial	Batch_Baron
human2_lib2.final_cell_0144	6.52963	17.107	macrophage	Batch_Baron
human2_lib3.final_cell_0460	-0.987158	8.63791	ductal	Batch_Baron
human1_lib3.final_cell_0627	-5.60074	1.05915	endothelial	Batch_Baron
human2_lib3.final_cell_0172	15.7167	-0.938894	delta	Batch_Baron
human3_lib4.final_cell_0143	-1.31982	14.6511	acinar	Batch_Baron
human2_lib3.final_cell_0529	-1.41625	7.6719	ductal	Batch_Baron
human3_lib2.final_cell_0737	6.52131	17.0824	macrophage	Batch_Baron
human1_lib1.final_cell_0545	-5.65689	1.08511	endothelial	Batch_Baron
human3_lib2.final_cell_0011	-1.77832	15.2652	acinar	Batch_Baron
human3_lib4.final_cell_0270	-1.66451	14.7374	acinar	Batch_Baron
human2_lib3.final_cell_0129	11.5686	14.4459	alpha	Batch_Baron
human3_lib1.final_cell_0497	10.1167	8.30105	alpha	Batch_Baron
human3_lib4.final_cell_0058	5.51922	-0.764605	beta	Batch_Baron
human1_lib1.final_cell_0032	14.4667	-2.06333	delta	Batch_Baron
human3_lib1.final_cell_0433	0.6127	9.33692	ductal	Batch_Baron
human4_lib1.final_cell_0477	12.5302	10.7183	alpha	Batch_Baron
human2_lib3.final_cell_0151	4.60895	-3.11836	beta	Batch_Baron
human1_lib1.final_cell_0227	6.77719	-2.31891	beta	Batch_Baron
human1_lib3.final_cell_0519	-5.06406	0.949091	endothelial	Batch_Baron
human3_lib1.final_cell_0245	6.08244	-0.917101	beta	Batch_Baron
human3_lib4.final_cell_0558	10.0426	7.58926	alpha	Batch_Baron
human3_lib3.final_cell_0805	9.71406	9.1078	alpha	Batch_Baron
human3_lib1.final_cell_0725	-5.49306	1.24676	endothelial	Batch_Baron
human3_lib3.final_cell_0003	-1.83413	15.2963	acinar	Batch_Baron
human4_lib3.final_cell_0093	14.9884	-1.64207	delta	Batch_Baron
human4_lib3.final_cell_0406	2.94363	-2.69131	beta	Batch_Baron
human3_lib2.final_cell_0849	10.7826	10.1952	alpha	Batch_Baron
human2_lib2.final_cell_0128	11.628	14.9025	alpha	Batch_Baron
human1_lib2.final_cell_0508	6.79891	-2.85995	beta	Batch_Baron
human2_lib2.final_cell_0437	12.1537	14.7531	alpha	Batch_Baron
human1_lib1.final_cell_0257	11.9928	8.53583	alpha	Batch_Baron
human1_lib3.final_cell_0324	6.43431	-1.79317	beta	Batch_Baron
human2_lib1.final_cell_0156	15.6291	-1.36107	delta	Batch_Baron
human3_lib2.final_cell_0301	9.59613	8.01451	alpha	Batch_Baron
human3_lib4.final_cell_0809	14.1891	0.440952	beta	Batch_Baron
human1_lib1.final_cell_0373	18.6261	4.27465	gamma	Batch_Baron
human3_lib4.final_cell_0665	-1.79778	15.59	acinar	Batch_Baron
human3_lib1.final_cell_0476	-0.925105	15.0029	acinar	Batch_Baron
human1_lib3.final_cell_0168	6.40958	-2.55735	beta	Batch_Baron
human3_lib4.final_cell_0130	14.4624	-0.22983	delta	Batch_Baron
human2_lib3.final_cell_0100	-1.24117	1.28972	stellate	Batch_Baron
human3_lib3.final_cell_0080	-1.4117	15.0892	acinar	Batch_Baron
human4_lib1.final_cell_0514	2.3559	-3.02622	beta	Batch_Baron
human4_lib1.final_cell_0273	-1.055	7.76959	ductal	Batch_Baron
human3_lib3.final_cell_0626	1.11408	8.56494	ductal	Batch_Baron
human3_lib4.final_cell_0751	1.33084	9.0277	ductal	Batch_Baron
human3_lib1.final_cell_0058	-1.75954	15.5493	acinar	Batch_Baron
human2_lib3.final_cell_0473	-0.709277	8.54544	ductal	Batch_Baron
human3_lib1.final_cell_0794	-1.3841	15.0233	acinar	Batch_Baron
human1_lib2.final_cell_0170	6.58245	-2.40757	beta	Batch_Baron
human3_lib1.final_cell_0787	0.619039	2.44615	stellate	Batch_Baron
human1_lib3.final_cell_0542	7.28991	-2.43777	beta	Batch_Baron
human3_lib3.final_cell_0298	3.83304	-2.93793	beta	Batch_Baron
human1_lib2.final_cell_0245	12.5722	8.5972	alpha	Batch_Baron
human1_lib3.final_cell_0569	-5.60556	0.787633	endothelial	Batch_Baron
human3_lib1.final_cell_0392	-0.732615	3.01946	stellate	Batch_Baron
human3_lib4.final_cell_0342	0.127895	2.87444	acinar	Batch_Baron
human2_lib1.final_cell_0253	18.9955	3.6643	gamma	Batch_Baron
human3_lib1.final_cell_0062	-3.43101	16.248	acinar	Batch_Baron
human4_lib1.final_cell_0505	17.8659	4.72192	gamma	Batch_Baron
human1_lib2.final_cell_0598	0.749032	1.97447	stellate	Batch_Baron
human1_lib2.final_cell_0063	13.8471	-0.762231	delta	Batch_Baron
human1_lib1.final_cell_0286	7.96474	-1.75372	beta	Batch_Baron
human3_lib2.final_cell_0146	6.08733	-0.775597	beta	Batch_Baron
human2_lib2.final_cell_0443	1.36476	15.0168	ductal	Batch_Baron
human3_lib3.final_cell_0544	10.1954	7.79251	alpha	Batch_Baron
human4_lib3.final_cell_0628	1.01819	8.51533	ductal	Batch_Baron
human1_lib2.final_cell_0470	-5.61962	0.797309	endothelial	Batch_Baron
human1_lib2.final_cell_0336	7.1729	-2.53155	beta	Batch_Baron
human3_lib1.final_cell_0327	5.23756	-0.777526	beta	Batch_Baron
human1_lib2.final_cell_0396	6.81652	-1.71025	beta	Batch_Baron
human4_lib3.final_cell_0224	15.645	-1.45006	delta	Batch_Baron
human1_lib2.final_cell_0047	13.8518	-0.55734	delta	Batch_Baron
human3_lib3.final_cell_0692	10.3031	11.4971	alpha	Batch_Baron
human3_lib3.final_cell_0452	10.1115	7.96753	alpha	Batch_Baron
human1_lib3.final_cell_0381	11.7507	8.13238	alpha	Batch_Baron
human2_lib2.final_cell_0540	7.20491	16.3738	mast	Batch_Baron
human1_lib2.final_cell_0333	8.00223	-1.72896	beta	Batch_Baron
human3_lib3.final_cell_0576	1.37264	8.93515	ductal	Batch_Baron
human3_lib2.final_cell_0758	9.68832	10.0144	alpha	Batch_Baron
human1_lib3.final_cell_0140	6.70885	-2.5516	beta	Batch_Baron
human3_lib4.final_cell_0110	-1.68372	14.7327	acinar	Batch_Baron
human2_lib2.final_cell_0107	12.1684	14.0385	alpha	Batch_Baron
human1_lib3.final_cell_0379	0.495816	7.51889	ductal	Batch_Baron
human4_lib1.final_cell_0534	-2.30564	9.11593	ductal	Batch_Baron
human4_lib3.final_cell_0679	-2.18032	9.73184	ductal	Batch_Baron
human2_lib1.final_cell_0032	0.605738	8.25904	ductal	Batch_Baron
human1_lib2.final_cell_0344	6.89754	-2.88621	beta	Batch_Baron
human2_lib2.final_cell_0058	6.07278	-3.85167	beta	Batch_Baron
human3_lib2.final_cell_0527	0.932456	9.23482	ductal	Batch_Baron
human1_lib3.final_cell_0417	0.541688	2.02263	stellate	Batch_Baron
human1_lib1.final_cell_0422	-5.55806	0.830346	endothelial	Batch_Baron
human1_lib3.final_cell_0322	6.24773	-2.65264	beta	Batch_Baron
human3_lib1.final_cell_0607	8.64133	8.14872	alpha	Batch_Baron
human1_lib3.final_cell_0189	-5.05679	1.0019	endothelial	Batch_Baron
human3_lib1.final_cell_0358	10.0954	7.59014	alpha	Batch_Baron
human4_lib3.final_cell_0587	-1.21549	7.54483	ductal	Batch_Baron
human1_lib3.final_cell_0202	8.26267	-0.0430456	beta	Batch_Baron
human2_lib2.final_cell_0454	5.87772	-1.64464	beta	Batch_Baron
human4_lib1.final_cell_0177	2.56715	-3.49351	beta	Batch_Baron
human3_lib2.final_cell_0563	5.49383	-0.861542	beta	Batch_Baron
human1_lib1.final_cell_0220	6.62444	-2.54951	beta	Batch_Baron
human3_lib3.final_cell_0815	5.64313	-0.464654	beta	Batch_Baron
human3_lib4.final_cell_0851	10.351	9.52845	alpha	Batch_Baron
human2_lib1.final_cell_0164	11.7149	14.3207	alpha	Batch_Baron
human4_lib1.final_cell_0055	10.9219	12.7593	alpha	Batch_Baron
human3_lib1.final_cell_0658	9.67862	7.97257	alpha	Batch_Baron
human3_lib4.final_cell_0405	-0.990597	15.6775	acinar	Batch_Baron
human2_lib3.final_cell_0417	-5.66355	1.33803	endothelial	Batch_Baron
human3_lib3.final_cell_0295	10.0252	7.8669	alpha	Batch_Baron
human1_lib1.final_cell_0207	-1.49089	7.83528	ductal	Batch_Baron
human3_lib3.final_cell_0252	0.953503	9.32994	ductal	Batch_Baron
human3_lib3.final_cell_0928	10.81	10.2891	alpha	Batch_Baron
human3_lib1.final_cell_0395	5.75216	-0.775449	beta	Batch_Baron
human3_lib2.final_cell_0851	10.4017	9.80461	alpha	Batch_Baron
human4_lib1.final_cell_0552	3.87776	-3.26033	beta	Batch_Baron
human2_lib3.final_cell_0450	-0.683837	7.32464	ductal	Batch_Baron
human2_lib1.final_cell_0181	1.32701	15.2743	ductal	Batch_Baron
human3_lib3.final_cell_0250	0.516697	8.70749	ductal	Batch_Baron
human1_lib2.final_cell_0327	7.78544	-1.63762	beta	Batch_Baron
human4_lib1.final_cell_0176	15.03	-0.903918	delta	Batch_Baron
human1_lib3.final_cell_0145	6.15705	-2.66189	beta	Batch_Baron
human3_lib3.final_cell_0308	9.88374	8.31057	alpha	Batch_Baron
human3_lib2.final_cell_0576	-1.43539	14.6679	acinar	Batch_Baron
human3_lib4.final_cell_0720	9.55631	9.20473	alpha	Batch_Baron
human4_lib1.final_cell_0166	3.17057	-3.38795	beta	Batch_Baron
human2_lib1.final_cell_0370	11.9546	14.9709	alpha	Batch_Baron
human3_lib3.final_cell_0089	-1.5471	14.8442	acinar	Batch_Baron
human3_lib3.final_cell_0776	5.45547	-0.207606	beta	Batch_Baron
human3_lib4.final_cell_0368	-1.39801	14.3804	acinar	Batch_Baron
human2_lib2.final_cell_0410	-0.994535	7.04654	ductal	Batch_Baron
human1_lib1.final_cell_0332	10.7659	7.91077	alpha	Batch_Baron
human3_lib4.final_cell_0730	14.309	0.291152	delta	Batch_Baron
human3_lib2.final_cell_0853	5.82629	-0.653642	beta	Batch_Baron
human4_lib1.final_cell_0425	-5.78687	1.40087	endothelial	Batch_Baron
human2_lib1.final_cell_0220	13.014	14.0436	alpha	Batch_Baron
human3_lib2.final_cell_0135	-1.07505	14.4451	acinar	Batch_Baron
human2_lib3.final_cell_0324	4.38748	-3.13593	beta	Batch_Baron
human3_lib4.final_cell_0118	14.813	0.112452	delta	Batch_Baron
human3_lib2.final_cell_0055	-1.78268	15.3881	acinar	Batch_Baron
human4_lib1.final_cell_0073	-1.29398	2.19746	stellate	Batch_Baron
human1_lib2.final_cell_0399	13.4499	10.5892	alpha	Batch_Baron
human1_lib3.final_cell_0109	14.857	-0.442076	delta	Batch_Baron
human2_lib3.final_cell_0415	12.1717	11.6667	alpha	Batch_Baron
human1_lib3.final_cell_0425	-1.18328	7.65535	ductal	Batch_Baron
human3_lib3.final_cell_0040	-1.54453	14.8022	acinar	Batch_Baron
human2_lib3.final_cell_0086	1.24722	14.6809	ductal	Batch_Baron
human2_lib3.final_cell_0177	12.5069	13.0501	alpha	Batch_Baron
human3_lib1.final_cell_0469	1.37146	8.83142	ductal	Batch_Baron
human3_lib1.final_cell_0684	5.63145	-0.658266	beta	Batch_Baron
human4_lib3.final_cell_0409	17.7483	3.55322	gamma	Batch_Baron
human3_lib2.final_cell_0698	1.06559	9.15014	ductal	Batch_Baron
human3_lib4.final_cell_0283	16.5046	2.93146	epsilon	Batch_Baron
human4_lib1.final_cell_0482	2.38925	-2.90017	beta	Batch_Baron
human3_lib1.final_cell_0203	3.04141	-3.72798	beta	Batch_Baron
human2_lib2.final_cell_0226	-0.487416	7.23099	ductal	Batch_Baron
human4_lib1.final_cell_0363	12.8757	12.5914	alpha	Batch_Baron
human3_lib2.final_cell_0588	11.3773	9.1813	alpha	Batch_Baron
human3_lib4.final_cell_0385	8.27976	-2.69339	beta	Batch_Baron
human4_lib1.final_cell_0595	0.729527	8.06028	ductal	Batch_Baron
human4_lib1.final_cell_0554	0.345094	8.4882	ductal	Batch_Baron
human2_lib2.final_cell_0294	12.1549	14.2104	alpha	Batch_Baron
human4_lib3.final_cell_0060	12.3324	10.8397	alpha	Batch_Baron
human1_lib1.final_cell_0159	12.0985	8.94817	alpha	Batch_Baron
human4_lib3.final_cell_0427	-5.41819	1.1233	endothelial	Batch_Baron
human3_lib3.final_cell_0263	5.38347	-0.574686	beta	Batch_Baron
human2_lib3.final_cell_0195	5.48383	-4.11504	beta	Batch_Baron
human2_lib2.final_cell_0416	5.52677	-4.53235	beta	Batch_Baron
human3_lib1.final_cell_0857	0.882175	9.36976	ductal	Batch_Baron
human3_lib2.final_cell_0208	0.732695	9.0407	ductal	Batch_Baron
human3_lib4.final_cell_0423	8.71543	8.51131	alpha	Batch_Baron
human4_lib3.final_cell_0534	2.54461	-2.60128	beta	Batch_Baron
human3_lib1.final_cell_0605	-4.72886	1.37841	endothelial	Batch_Baron
human2_lib2.final_cell_0572	12.1676	13.6859	alpha	Batch_Baron
human3_lib3.final_cell_0425	9.08489	8.0555	alpha	Batch_Baron
human1_lib1.final_cell_0352	17.745	4.41386	gamma	Batch_Baron
human1_lib1.final_cell_0376	-5.13754	0.910123	endothelial	Batch_Baron
human3_lib3.final_cell_0153	6.22081	-0.561281	beta	Batch_Baron
human1_lib2.final_cell_0551	6.05934	-2.66551	beta	Batch_Baron
human2_lib1.final_cell_0249	4.87997	-3.65212	beta	Batch_Baron
human2_lib2.final_cell_0408	19.2524	3.78625	gamma	Batch_Baron
human3_lib3.final_cell_0802	7.20377	16.3733	mast	Batch_Baron
human3_lib4.final_cell_0228	-1.68273	15.0829	acinar	Batch_Baron
human1_lib2.final_cell_0411	8.16339	-0.0910536	beta	Batch_Baron
human4_lib1.final_cell_0555	6.93981	-0.602316	beta	Batch_Baron
human3_lib1.final_cell_0048	-0.0750896	9.12074	ductal	Batch_Baron
human1_lib3.final_cell_0040	14.3008	-1.94338	delta	Batch_Baron
human1_lib2.final_cell_0237	6.54485	-2.31199	beta	Batch_Baron
human3_lib3.final_cell_0217	8.2589	10.0474	alpha	Batch_Baron
human1_lib3.final_cell_0257	14.9873	-1.9342	delta	Batch_Baron
human1_lib2.final_cell_0412	1.25972	7.97938	ductal	Batch_Baron
human1_lib3.final_cell_0442	18.6908	4.1799	gamma	Batch_Baron
human3_lib1.final_cell_0347	5.38032	-0.0735554	beta	Batch_Baron
human1_lib2.final_cell_0560	6.62108	-2.21856	beta	Batch_Baron
human1_lib3.final_cell_0553	8.32534	0.0724743	beta	Batch_Baron
human3_lib3.final_cell_0737	9.9415	7.79519	alpha	Batch_Baron
human2_lib3.final_cell_0392	-0.47172	8.4505	ductal	Batch_Baron
human3_lib4.final_cell_0065	-0.75749	15.1495	acinar	Batch_Baron
human3_lib3.final_cell_0148	5.09784	-2.41537	beta	Batch_Baron
human4_lib3.final_cell_0285	2.70018	-2.6957	beta	Batch_Baron
human1_lib2.final_cell_0219	8.64558	0.297675	beta	Batch_Baron
human2_lib2.final_cell_0529	12.208	13.405	alpha	Batch_Baron
human1_lib2.final_cell_0003	14.3005	-2.03016	delta	Batch_Baron
human2_lib2.final_cell_0114	11.8021	15.2507	alpha	Batch_Baron
human2_lib2.final_cell_0019	12.5065	13.7392	alpha	Batch_Baron
human1_lib3.final_cell_0387	6.24078	-2.40864	beta	Batch_Baron
human2_lib1.final_cell_0132	12.2211	13.422	alpha	Batch_Baron
human3_lib3.final_cell_0047	-1.14389	15.6152	acinar	Batch_Baron
human3_lib2.final_cell_0447	9.12231	7.90198	alpha	Batch_Baron
human1_lib3.final_cell_0291	-1.42826	7.79841	ductal	Batch_Baron
human2_lib1.final_cell_0494	18.435	4.31648	gamma	Batch_Baron
human3_lib1.final_cell_0181	-0.704991	15.7528	acinar	Batch_Baron
human1_lib1.final_cell_0318	7.9503	-1.65814	beta	Batch_Baron
human1_lib3.final_cell_0299	11.8235	8.04378	alpha	Batch_Baron
human1_lib2.final_cell_0036	13.8296	-0.705647	delta	Batch_Baron
human3_lib2.final_cell_0351	5.54288	-0.756194	beta	Batch_Baron
human3_lib4.final_cell_0457	0.67309	2.43756	stellate	Batch_Baron
human3_lib4.final_cell_0736	9.83581	9.3127	alpha	Batch_Baron
human1_lib2.final_cell_0558	7.79314	-3.30818	beta	Batch_Baron
human2_lib3.final_cell_0517	11.4057	10.4021	alpha	Batch_Baron
human3_lib1.final_cell_0504	5.37359	-0.267405	beta	Batch_Baron
human3_lib3.final_cell_0562	17.3664	3.94097	gamma	Batch_Baron
human3_lib3.final_cell_0022	-2.22696	15.8547	acinar	Batch_Baron
human1_lib1.final_cell_0040	14.0369	-0.548468	delta	Batch_Baron
human4_lib3.final_cell_0382	11.8327	11.6329	alpha	Batch_Baron
human1_lib1.final_cell_0518	7.96393	-1.72262	beta	Batch_Baron
human1_lib3.final_cell_0705	6.62211	-1.90892	beta	Batch_Baron
human4_lib1.final_cell_0565	7.21676	-0.722892	beta	Batch_Baron
human3_lib4.final_cell_0084	10.3608	7.39135	alpha	Batch_Baron
human2_lib1.final_cell_0151	-0.0825699	8.98101	ductal	Batch_Baron
human1_lib3.final_cell_0244	6.33689	-2.8062	beta	Batch_Baron
human3_lib1.final_cell_0269	7.0822	-0.301244	beta	Batch_Baron
human4_lib1.final_cell_0562	12.5803	12.4291	alpha	Batch_Baron
human3_lib4.final_cell_0287	-1.62526	14.9302	acinar	Batch_Baron
human3_lib1.final_cell_0676	-1.55437	8.79263	ductal	Batch_Baron
human1_lib2.final_cell_0535	-0.629188	1.81866	stellate	Batch_Baron
human3_lib4.final_cell_0134	5.84536	0.117026	beta	Batch_Baron
human1_lib3.final_cell_0470	8.09544	-0.141989	beta	Batch_Baron
human2_lib2.final_cell_0222	12.2631	14.0079	alpha	Batch_Baron
human2_lib1.final_cell_0171	-0.996508	1.50442	stellate	Batch_Baron
human3_lib3.final_cell_0664	-1.72981	15.767	acinar	Batch_Baron
human3_lib4.final_cell_0448	9.88683	7.46441	alpha	Batch_Baron
human3_lib2.final_cell_0512	5.39572	-3.7624	beta	Batch_Baron
human3_lib2.final_cell_0637	1.20053	8.54354	ductal	Batch_Baron
human4_lib3.final_cell_0403	2.20979	-3.03631	beta	Batch_Baron
human1_lib3.final_cell_0441	6.71675	-2.22913	beta	Batch_Baron
human1_lib2.final_cell_0512	7.64068	-2.816	beta	Batch_Baron
human2_lib3.final_cell_0441	10.9782	12.8806	alpha	Batch_Baron
human4_lib1.final_cell_0168	9.76274	12.1662	alpha	Batch_Baron
human4_lib3.final_cell_0697	-1.22922	1.35623	stellate	Batch_Baron
human3_lib3.final_cell_0025	-1.65422	15.2098	acinar	Batch_Baron
human3_lib1.final_cell_0111	13.5973	10.6523	alpha	Batch_Baron
human4_lib3.final_cell_0311	-2.4504	9.60112	ductal	Batch_Baron
human1_lib3.final_cell_0283	6.47695	-2.45275	beta	Batch_Baron
human3_lib1.final_cell_0853	-4.76816	1.35528	endothelial	Batch_Baron
human4_lib1.final_cell_0431	3.08713	-2.76519	beta	Batch_Baron
human3_lib1.final_cell_0726	10.1808	7.71406	alpha	Batch_Baron
human2_lib2.final_cell_0542	11.1993	13.8668	alpha	Batch_Baron
human4_lib1.final_cell_0106	14.3511	-0.366504	delta	Batch_Baron
human3_lib3.final_cell_0698	5.87554	-1.4141	beta	Batch_Baron
human4_lib1.final_cell_0110	3.44221	-2.56287	beta	Batch_Baron
human4_lib3.final_cell_0118	9.01059	12.027	alpha	Batch_Baron
human3_lib1.final_cell_0801	5.72166	-0.252088	beta	Batch_Baron
human1_lib2.final_cell_0073	6.7193	-2.93236	beta	Batch_Baron
human1_lib3.final_cell_0634	7.74024	-2.83758	beta	Batch_Baron
human4_lib1.final_cell_0193	2.89272	-4.09524	beta	Batch_Baron
human4_lib1.final_cell_0251	-2.29223	9.5927	ductal	Batch_Baron
human3_lib4.final_cell_0562	10.0299	9.84041	alpha	Batch_Baron
human4_lib1.final_cell_0507	0.826579	8.07259	ductal	Batch_Baron
human2_lib3.final_cell_0165	6.99101	-3.27086	beta	Batch_Baron
human4_lib3.final_cell_0399	12.8567	12.1992	alpha	Batch_Baron
human3_lib1.final_cell_0107	-2.08366	15.7962	acinar	Batch_Baron
human3_lib2.final_cell_0622	5.41556	-0.283326	beta	Batch_Baron
human3_lib1.final_cell_0135	0.625784	8.69187	ductal	Batch_Baron
human3_lib4.final_cell_0367	10.883	9.50134	alpha	Batch_Baron
human3_lib4.final_cell_0070	0.251002	14.4637	acinar	Batch_Baron
human2_lib2.final_cell_0045	1.26358	15.4385	ductal	Batch_Baron
human4_lib3.final_cell_0468	12.282	10.7056	alpha	Batch_Baron
human2_lib2.final_cell_0196	4.79531	-3.70858	beta	Batch_Baron
human3_lib3.final_cell_0034	14.9814	-0.593143	delta	Batch_Baron
human3_lib4.final_cell_0701	5.94312	-2.44261	beta	Batch_Baron
human3_lib4.final_cell_0005	-2.1828	15.8569	acinar	Batch_Baron
human3_lib1.final_cell_0406	14.953	-0.463953	delta	Batch_Baron
human1_lib2.final_cell_0326	-1.25715	7.61229	ductal	Batch_Baron
human4_lib3.final_cell_0129	0.410911	8.37386	ductal	Batch_Baron
human3_lib3.final_cell_0273	10.1572	9.68958	alpha	Batch_Baron
human4_lib3.final_cell_0428	-2.36055	9.6851	ductal	Batch_Baron
human3_lib3.final_cell_0871	5.93838	-0.998569	beta	Batch_Baron
human3_lib2.final_cell_0121	17.095	3.84198	gamma	Batch_Baron
human1_lib1.final_cell_0165	6.43758	-2.18824	beta	Batch_Baron
human4_lib3.final_cell_0132	9.796	11.9746	alpha	Batch_Baron
human1_lib2.final_cell_0300	6.60524	-2.25989	beta	Batch_Baron
human3_lib4.final_cell_0481	7.56477	-0.132926	beta	Batch_Baron
human3_lib3.final_cell_0371	5.3102	-0.598794	beta	Batch_Baron
human1_lib2.final_cell_0502	11.4859	9.16432	alpha	Batch_Baron
human1_lib3.final_cell_0656	0.694094	1.93919	stellate	Batch_Baron
human3_lib4.final_cell_0513	0.793475	9.08336	ductal	Batch_Baron
human2_lib2.final_cell_0511	4.73193	-3.71114	beta	Batch_Baron
human4_lib3.final_cell_0565	11.819	11.1415	alpha	Batch_Baron
human4_lib3.final_cell_0202	3.86351	-2.83839	beta	Batch_Baron
human3_lib4.final_cell_0636	0.0658903	14.6477	acinar	Batch_Baron
human3_lib2.final_cell_0612	9.76601	8.6705	alpha	Batch_Baron
human2_lib2.final_cell_0449	10.9106	11.2843	alpha	Batch_Baron
human2_lib2.final_cell_0270	11.5047	13.6775	alpha	Batch_Baron
human2_lib1.final_cell_0325	4.04285	-3.77167	beta	Batch_Baron
human2_lib2.final_cell_0212	11.3365	13.6997	alpha	Batch_Baron
human3_lib1.final_cell_0771	-1.22261	15.4729	acinar	Batch_Baron
human3_lib4.final_cell_0659	9.55032	9.2075	alpha	Batch_Baron
human3_lib2.final_cell_0676	5.60797	-0.785322	beta	Batch_Baron
human1_lib2.final_cell_0439	11.5238	7.88735	alpha	Batch_Baron
human3_lib2.final_cell_0328	10.0968	9.65106	alpha	Batch_Baron
human3_lib1.final_cell_0176	6.21128	-3.26168	beta	Batch_Baron
human1_lib3.final_cell_0361	11.7431	8.61815	alpha	Batch_Baron
human3_lib4.final_cell_0177	0.565729	8.76062	acinar	Batch_Baron
human4_lib3.final_cell_0345	17.7915	3.79112	gamma	Batch_Baron
human3_lib2.final_cell_0618	10.1694	8.91756	alpha	Batch_Baron
human3_lib4.final_cell_0027	-3.46936	16.2715	acinar	Batch_Baron
human3_lib4.final_cell_0281	5.10015	-1.86538	beta	Batch_Baron
human1_lib2.final_cell_0584	-5.59246	0.788349	endothelial	Batch_Baron
human4_lib3.final_cell_0269	14.3947	-0.162333	delta	Batch_Baron
human3_lib2.final_cell_0080	-1.79375	15.4329	acinar	Batch_Baron
human1_lib3.final_cell_0259	7.62766	-3.07017	beta	Batch_Baron
human3_lib4.final_cell_0425	10.2485	7.92722	alpha	Batch_Baron
human2_lib3.final_cell_0198	0.142483	8.06617	ductal	Batch_Baron
human4_lib1.final_cell_0593	13.3945	11.0506	alpha	Batch_Baron
human3_lib2.final_cell_0823	0.62557	2.44117	stellate	Batch_Baron
human4_lib1.final_cell_0367	-1.24491	1.92695	stellate	Batch_Baron
human1_lib3.final_cell_0002	0.120679	14.3733	acinar	Batch_Baron
human2_lib1.final_cell_0367	10.6876	10.353	alpha	Batch_Baron
human1_lib2.final_cell_0547	0.619881	1.99472	stellate	Batch_Baron
human2_lib1.final_cell_0191	11.6452	13.8274	alpha	Batch_Baron
human1_lib1.final_cell_0124	6.31162	-2.51633	beta	Batch_Baron
human1_lib3.final_cell_0268	6.76739	-3.85116	beta	Batch_Baron
human2_lib1.final_cell_0512	12.229	13.2357	alpha	Batch_Baron
human4_lib1.final_cell_0105	2.91502	-2.74366	beta	Batch_Baron
human3_lib2.final_cell_0567	11.4704	9.66771	alpha	Batch_Baron
human2_lib3.final_cell_0259	11.0737	11.3279	alpha	Batch_Baron
human4_lib1.final_cell_0037	3.85398	-3.52399	beta	Batch_Baron
human3_lib3.final_cell_0180	-1.53312	15.3893	acinar	Batch_Baron
human3_lib3.final_cell_0260	5.23196	0.0489285	beta	Batch_Baron
human1_lib3.final_cell_0458	7.43578	-3.48636	beta	Batch_Baron
human1_lib3.final_cell_0235	-1.21435	7.56778	ductal	Batch_Baron
human3_lib2.final_cell_0844	10.5325	9.71977	alpha	Batch_Baron
human1_lib3.final_cell_0225	6.79953	-3.1394	beta	Batch_Baron
human1_lib3.final_cell_0526	8.13115	-2.88947	beta	Batch_Baron
human3_lib2.final_cell_0750	9.34511	9.59715	alpha	Batch_Baron
human1_lib1.final_cell_0112	7.53853	-1.10968	beta	Batch_Baron
human3_lib4.final_cell_0341	5.27358	0.0246033	beta	Batch_Baron
human2_lib2.final_cell_0050	-1.86417	8.24036	ductal	Batch_Baron
human1_lib3.final_cell_0420	19.0704	4.00984	gamma	Batch_Baron
human4_lib3.final_cell_0190	15.5588	-1.2001	delta	Batch_Baron
human2_lib3.final_cell_0102	-1.28044	1.95996	stellate	Batch_Baron
human2_lib1.final_cell_0216	-5.68533	1.236	endothelial	Batch_Baron
human1_lib3.final_cell_0612	7.61781	-3.28688	beta	Batch_Baron
human3_lib4.final_cell_0887	-5.48575	1.11937	endothelial	Batch_Baron
human2_lib3.final_cell_0077	6.52291	17.1112	macrophage	Batch_Baron
human1_lib1.final_cell_0280	11.7747	8.08731	alpha	Batch_Baron
human4_lib1.final_cell_0044	-1.0516	8.50633	ductal	Batch_Baron
human1_lib3.final_cell_0554	6.65654	-2.1675	beta	Batch_Baron
human1_lib1.final_cell_0464	-5.48329	0.950392	endothelial	Batch_Baron
human3_lib1.final_cell_0054	-1.25399	15.0211	acinar	Batch_Baron
human2_lib2.final_cell_0429	-1.2235	1.4121	stellate	Batch_Baron
human4_lib1.final_cell_0156	3.29088	-2.69738	beta	Batch_Baron
human3_lib3.final_cell_0765	10.411	8.13202	alpha	Batch_Baron
human2_lib1.final_cell_0553	-1.499	8.13296	ductal	Batch_Baron
human2_lib2.final_cell_0543	0.250128	1.90923	stellate	Batch_Baron
human3_lib3.final_cell_0279	7.68432	-0.152095	beta	Batch_Baron
human1_lib2.final_cell_0492	11.8669	8.0895	alpha	Batch_Baron
human3_lib4.final_cell_0867	6.10788	-0.42122	beta	Batch_Baron
human1_lib2.final_cell_0208	6.57859	-2.16741	beta	Batch_Baron
human1_lib3.final_cell_0077	13.837	-0.707256	delta	Batch_Baron
human1_lib3.final_cell_0220	6.84644	-3.33893	beta	Batch_Baron
human3_lib2.final_cell_0079	0.189192	14.364	acinar	Batch_Baron
human3_lib4.final_cell_0152	10.2633	9.46862	alpha	Batch_Baron
human1_lib3.final_cell_0711	-5.6307	0.832354	endothelial	Batch_Baron
human1_lib3.final_cell_0311	18.4658	4.38215	gamma	Batch_Baron
human3_lib2.final_cell_0334	-1.38415	15.007	acinar	Batch_Baron
human3_lib3.final_cell_0685	-1.73721	14.6864	acinar	Batch_Baron
human3_lib4.final_cell_0085	1.46879	8.68621	ductal	Batch_Baron
human1_lib2.final_cell_0368	7.66249	-0.755555	beta	Batch_Baron
human3_lib4.final_cell_0161	5.43339	-0.33559	beta	Batch_Baron
human3_lib3.final_cell_0103	-1.58876	14.5659	acinar	Batch_Baron
human3_lib3.final_cell_0068	-1.57636	14.9668	acinar	Batch_Baron
human3_lib3.final_cell_0099	-1.51886	14.6448	acinar	Batch_Baron
human2_lib1.final_cell_0099	12.4266	12.1629	alpha	Batch_Baron
human1_lib1.final_cell_0523	6.55228	-2.59948	beta	Batch_Baron
human3_lib4.final_cell_0708	10.8332	8.98208	alpha	Batch_Baron
human1_lib3.final_cell_0520	6.20068	-1.86863	beta	Batch_Baron
human3_lib3.final_cell_0725	-3.45835	16.261	acinar	Batch_Baron
human3_lib4.final_cell_0640	9.48169	9.39632	alpha	Batch_Baron
human3_lib4.final_cell_0554	9.82719	9.66496	alpha	Batch_Baron
human3_lib1.final_cell_0653	-0.839531	2.96239	stellate	Batch_Baron
human2_lib2.final_cell_0480	11.98	15.5327	alpha	Batch_Baron
human1_lib2.final_cell_0364	17.9004	4.78163	gamma	Batch_Baron
human2_lib1.final_cell_0010	1.40775	15.1102	ductal	Batch_Baron
human3_lib4.final_cell_0021	-1.11917	14.4015	acinar	Batch_Baron
human1_lib2.final_cell_0577	-5.61439	0.777477	endothelial	Batch_Baron
human2_lib1.final_cell_0182	5.70928	-3.41855	beta	Batch_Baron
human4_lib3.final_cell_0630	2.41912	-2.93077	beta	Batch_Baron
human3_lib3.final_cell_0705	1.26565	8.39361	ductal	Batch_Baron
human3_lib4.final_cell_0231	8.24037	10.0725	alpha	Batch_Baron
human3_lib4.final_cell_0280	9.56616	7.47618	alpha	Batch_Baron
human4_lib1.final_cell_0250	12.5765	12.422	alpha	Batch_Baron
human3_lib4.final_cell_0681	17.3629	3.91575	gamma	Batch_Baron
human2_lib1.final_cell_0374	10.9516	11.1515	alpha	Batch_Baron
human4_lib3.final_cell_0031	1.13634	16.3568	ductal	Batch_Baron
human4_lib1.final_cell_0513	18.0628	3.23269	beta	Batch_Baron
human2_lib1.final_cell_0090	5.70296	-4.43807	beta	Batch_Baron
human1_lib3.final_cell_0179	6.50801	17.1257	macrophage	Batch_Baron
human1_lib2.final_cell_0529	8.15254	-3.08713	beta	Batch_Baron
human1_lib2.final_cell_0193	6.74359	-2.74134	beta	Batch_Baron
human3_lib3.final_cell_0596	-4.97081	1.19407	endothelial	Batch_Baron
human2_lib1.final_cell_0511	-0.858201	7.3141	ductal	Batch_Baron
human3_lib2.final_cell_0620	0.639082	14.2266	acinar	Batch_Baron
human3_lib1.final_cell_0314	14.8477	-0.197152	delta	Batch_Baron
human3_lib3.final_cell_0269	5.4528	-0.242533	beta	Batch_Baron
human3_lib3.final_cell_0161	6.04016	-0.571074	beta	Batch_Baron
human1_lib1.final_cell_0066	-0.612263	15.1371	acinar	Batch_Baron
human4_lib3.final_cell_0290	-1.71866	9.6982	ductal	Batch_Baron
human3_lib3.final_cell_0515	5.99596	-1.54022	beta	Batch_Baron
human3_lib3.final_cell_0459	1.57109	8.25443	ductal	Batch_Baron
human4_lib3.final_cell_0044	0.702561	16.1936	ductal	Batch_Baron
human1_lib2.final_cell_0061	6.66416	-2.3753	beta	Batch_Baron
human3_lib1.final_cell_0398	-0.315046	16.0073	acinar	Batch_Baron
human1_lib3.final_cell_0574	0.734261	2.02098	stellate	Batch_Baron
human1_lib1.final_cell_0130	6.74008	-2.83342	beta	Batch_Baron
human2_lib1.final_cell_0520	1.36959	7.85035	ductal	Batch_Baron
human3_lib1.final_cell_0832	10.6739	9.2358	alpha	Batch_Baron
human2_lib2.final_cell_0330	12.6948	13.8606	alpha	Batch_Baron
human4_lib1.final_cell_0586	2.43683	-3.18919	beta	Batch_Baron
human3_lib3.final_cell_0437	1.04633	9.21484	ductal	Batch_Baron
human3_lib1.final_cell_0080	-1.52461	14.9417	acinar	Batch_Baron
human3_lib2.final_cell_0759	5.56165	-0.227303	beta	Batch_Baron
human3_lib1.final_cell_0228	0.642935	8.71173	ductal	Batch_Baron
human3_lib3.final_cell_0412	7.07358	-0.32869	beta	Batch_Baron
human3_lib1.final_cell_0815	14.2809	0.275319	delta	Batch_Baron
human4_lib3.final_cell_0447	3.9205	-3.02144	beta	Batch_Baron
human3_lib3.final_cell_0138	6.01069	-0.623454	beta	Batch_Baron
human1_lib3.final_cell_0398	6.83294	-2.24861	beta	Batch_Baron
human1_lib1.final_cell_0497	6.521	-1.27391	beta	Batch_Baron
human4_lib1.final_cell_0204	14.5359	-0.0361163	delta	Batch_Baron
human2_lib2.final_cell_0125	4.76814	-3.54931	beta	Batch_Baron
human1_lib2.final_cell_0600	0.74893	1.99364	stellate	Batch_Baron
human3_lib3.final_cell_0653	5.60798	-0.799383	beta	Batch_Baron
human3_lib4.final_cell_0739	6.58664	-0.785745	beta	Batch_Baron
human4_lib1.final_cell_0178	-1.14862	7.4662	ductal	Batch_Baron
human3_lib2.final_cell_0543	8.65976	8.35451	alpha	Batch_Baron
human3_lib2.final_cell_0599	1.26167	8.9784	ductal	Batch_Baron
human3_lib3.final_cell_0481	5.37238	-0.755098	beta	Batch_Baron
human4_lib1.final_cell_0045	-0.120534	8.66046	ductal	Batch_Baron
human3_lib2.final_cell_0350	9.32912	9.54195	alpha	Batch_Baron
human1_lib2.final_cell_0365	16.5039	2.97146	epsilon	Batch_Baron
human1_lib3.final_cell_0418	0.66941	8.30064	ductal	Batch_Baron
human2_lib3.final_cell_0362	11.52	13.5852	alpha	Batch_Baron
human1_lib2.final_cell_0088	-0.327588	14.7678	acinar	Batch_Baron
human3_lib2.final_cell_0133	9.92188	8.03195	alpha	Batch_Baron
human2_lib3.final_cell_0223	15.3576	-0.681855	delta	Batch_Baron
human3_lib3.final_cell_0294	8.53111	9.61434	alpha	Batch_Baron
human3_lib3.final_cell_0477	14.7796	0.245158	delta	Batch_Baron
human1_lib3.final_cell_0137	6.56464	-3.21896	beta	Batch_Baron
human2_lib1.final_cell_0372	18.4093	4.19939	gamma	Batch_Baron
human2_lib2.final_cell_0198	5.45444	-2.47489	beta	Batch_Baron
human2_lib3.final_cell_0074	12.3613	12.1815	alpha	Batch_Baron
human3_lib2.final_cell_0053	-1.59241	14.8129	acinar	Batch_Baron
human3_lib2.final_cell_0553	5.62567	-1.29054	beta	Batch_Baron
human1_lib2.final_cell_0628	11.1395	8.21096	alpha	Batch_Baron
human3_lib1.final_cell_0629	10.4779	9.86341	alpha	Batch_Baron
human2_lib2.final_cell_0088	11.8071	14.3662	alpha	Batch_Baron
human3_lib1.final_cell_0441	10.1927	9.31947	alpha	Batch_Baron
human4_lib3.final_cell_0549	0.210701	6.94505	ductal	Batch_Baron
human3_lib3.final_cell_0393	-1.39094	14.6295	acinar	Batch_Baron
human3_lib1.final_cell_0638	9.43023	7.91517	alpha	Batch_Baron
human1_lib1.final_cell_0312	6.23667	-2.99257	beta	Batch_Baron
human3_lib1.final_cell_0659	1.38467	8.85007	ductal	Batch_Baron
human1_lib3.final_cell_0103	7.63107	-1.59567	beta	Batch_Baron
human1_lib1.final_cell_0198	12.5213	9.64686	alpha	Batch_Baron
human3_lib4.final_cell_0156	9.77473	9.64196	alpha	Batch_Baron
human4_lib3.final_cell_0369	8.7609	11.9685	alpha	Batch_Baron
human3_lib2.final_cell_0583	10.4359	7.50662	alpha	Batch_Baron
human1_lib2.final_cell_0597	6.89637	-1.82344	beta	Batch_Baron
human2_lib1.final_cell_0148	12.4197	13.5442	alpha	Batch_Baron
human2_lib3.final_cell_0428	0.248179	1.91154	stellate	Batch_Baron
human4_lib1.final_cell_0281	11.2447	12.5763	alpha	Batch_Baron
human3_lib2.final_cell_0726	6.69585	-0.822251	beta	Batch_Baron
human1_lib1.final_cell_0147	7.68155	-0.706938	beta	Batch_Baron
human1_lib3.final_cell_0415	18.3556	4.46212	gamma	Batch_Baron
human3_lib1.final_cell_0599	1.20258	9.01987	ductal	Batch_Baron
human2_lib2.final_cell_0388	-1.02718	7.16289	ductal	Batch_Baron
human2_lib3.final_cell_0426	12.4521	15.144	alpha	Batch_Baron
human4_lib1.final_cell_0187	10.8675	13.2653	alpha	Batch_Baron
human2_lib1.final_cell_0187	5.65862	-3.36933	beta	Batch_Baron
human2_lib1.final_cell_0030	1.00955	15.1547	ductal	Batch_Baron
human3_lib1.final_cell_0341	1.50811	8.53717	ductal	Batch_Baron
human4_lib1.final_cell_0374	4.77689	-3.90792	beta	Batch_Baron
human3_lib3.final_cell_0580	9.62141	8.93269	alpha	Batch_Baron
human3_lib2.final_cell_0779	5.56105	-0.565379	beta	Batch_Baron
human3_lib2.final_cell_0252	-0.898867	2.88714	stellate	Batch_Baron
human4_lib1.final_cell_0014	1.15662	16.393	ductal	Batch_Baron
human4_lib1.final_cell_0512	3.57988	-3.56004	beta	Batch_Baron
human3_lib2.final_cell_0825	1.49257	8.41986	ductal	Batch_Baron
human1_lib1.final_cell_0174	6.0928	-4.31197	beta	Batch_Baron
human4_lib1.final_cell_0488	18.5021	4.39856	gamma	Batch_Baron
human2_lib3.final_cell_0329	12.1667	13.8987	alpha	Batch_Baron
human3_lib3.final_cell_0170	-1.70582	15.5382	acinar	Batch_Baron
human2_lib3.final_cell_0455	18.3432	3.22937	gamma	Batch_Baron
human4_lib3.final_cell_0521	9.7125	11.9571	alpha	Batch_Baron
human3_lib2.final_cell_0088	-1.18465	14.1923	acinar	Batch_Baron
human2_lib1.final_cell_0144	13.4911	14.315	alpha	Batch_Baron
human3_lib4.final_cell_0208	5.4432	-0.925335	beta	Batch_Baron
human1_lib3.final_cell_0342	6.98229	-3.14058	beta	Batch_Baron
human3_lib3.final_cell_0735	-1.4812	14.7055	acinar	Batch_Baron
human3_lib1.final_cell_0615	1.3748	9.04023	ductal	Batch_Baron
human2_lib2.final_cell_0358	0.354204	1.96431	stellate	Batch_Baron
human2_lib2.final_cell_0393	-2.37934	9.12254	ductal	Batch_Baron
human3_lib4.final_cell_0506	5.39811	-0.367249	beta	Batch_Baron
human2_lib2.final_cell_0219	4.29822	-3.73533	beta	Batch_Baron
human1_lib1.final_cell_0144	6.33753	-2.02948	beta	Batch_Baron
human2_lib2.final_cell_0367	12.9259	14.6998	alpha	Batch_Baron
human3_lib4.final_cell_0664	10.2892	8.01268	alpha	Batch_Baron
human3_lib3.final_cell_0467	-1.67519	15.2818	acinar	Batch_Baron
human1_lib3.final_cell_0072	7.55771	-2.81895	beta	Batch_Baron
human2_lib1.final_cell_0199	11.4886	12.8884	alpha	Batch_Baron
human3_lib2.final_cell_0787	10.7174	10.0416	alpha	Batch_Baron
human1_lib3.final_cell_0240	7.64823	-1.39615	beta	Batch_Baron
human3_lib3.final_cell_0282	6.87078	-0.691976	beta	Batch_Baron
human3_lib2.final_cell_0462	-0.282444	2.91006	acinar	Batch_Baron
human1_lib1.final_cell_0093	6.86505	-2.3486	beta	Batch_Baron
human2_lib2.final_cell_0299	13.9103	13.983	alpha	Batch_Baron
human3_lib2.final_cell_0224	1.03507	8.46086	ductal	Batch_Baron
human3_lib3.final_cell_0225	6.48141	-0.876281	beta	Batch_Baron
human2_lib2.final_cell_0399	4.69852	-3.78629	beta	Batch_Baron
human2_lib1.final_cell_0450	0.282841	7.86951	ductal	Batch_Baron
human2_lib2.final_cell_0069	-1.28012	1.09006	stellate	Batch_Baron
human2_lib3.final_cell_0461	12.118	14.1919	alpha	Batch_Baron
human4_lib3.final_cell_0463	2.8572	-2.58799	beta	Batch_Baron
human4_lib3.final_cell_0486	-0.312126	8.97109	ductal	Batch_Baron
human2_lib1.final_cell_0153	10.2227	11.7031	alpha	Batch_Baron
human2_lib3.final_cell_0007	4.66116	-3.8103	beta	Batch_Baron
human3_lib4.final_cell_0855	5.31284	-0.227235	beta	Batch_Baron
human2_lib1.final_cell_0219	5.47402	-4.59889	beta	Batch_Baron
human3_lib1.final_cell_0522	10.4847	9.24491	alpha	Batch_Baron
human3_lib3.final_cell_0052	6.12294	-0.764639	beta	Batch_Baron
human3_lib3.final_cell_0134	-0.692593	3.0717	stellate	Batch_Baron
human4_lib1.final_cell_0254	13.565	13.7002	alpha	Batch_Baron
human3_lib1.final_cell_0587	0.309043	7.86351	ductal	Batch_Baron
human3_lib3.final_cell_0126	-1.28086	15.6136	acinar	Batch_Baron
human3_lib1.final_cell_0285	8.83434	10.3902	alpha	Batch_Baron
human2_lib1.final_cell_0112	-0.957046	8.78147	ductal	Batch_Baron
human1_lib1.final_cell_0113	14.6213	-0.126633	delta	Batch_Baron
human2_lib2.final_cell_0569	5.29855	-3.18129	beta	Batch_Baron
human4_lib3.final_cell_0495	10.2206	12.5152	alpha	Batch_Baron
human3_lib2.final_cell_0616	-1.15744	14.6827	acinar	Batch_Baron
human1_lib3.final_cell_0626	6.51283	-1.95081	beta	Batch_Baron
human3_lib1.final_cell_0688	9.03647	8.60838	alpha	Batch_Baron
human3_lib2.final_cell_0628	10.6016	10.2543	alpha	Batch_Baron
human4_lib1.final_cell_0270	-0.185439	8.23702	ductal	Batch_Baron
human4_lib3.final_cell_0414	3.98021	-2.51213	beta	Batch_Baron
human1_lib2.final_cell_0387	15.0241	-0.337426	delta	Batch_Baron
human4_lib3.final_cell_0305	3.71858	-3.57116	beta	Batch_Baron
human3_lib4.final_cell_0114	-1.25115	14.4609	acinar	Batch_Baron
human3_lib2.final_cell_0412	5.48758	-1.01687	beta	Batch_Baron
human2_lib1.final_cell_0274	4.8084	-2.24871	beta	Batch_Baron
human3_lib2.final_cell_0215	17.3609	3.94428	gamma	Batch_Baron
human2_lib3.final_cell_0335	1.30102	15.0484	ductal	Batch_Baron
human3_lib1.final_cell_0840	5.57435	-0.859668	beta	Batch_Baron
human3_lib2.final_cell_0781	10.7128	10.0348	alpha	Batch_Baron
human2_lib2.final_cell_0591	4.84788	-3.51823	beta	Batch_Baron
human2_lib2.final_cell_0203	4.58998	-3.5659	beta	Batch_Baron
human2_lib3.final_cell_0390	12.0239	13.5609	alpha	Batch_Baron
human3_lib2.final_cell_0463	8.80752	8.3623	alpha	Batch_Baron
human3_lib4.final_cell_0521	0.305934	2.56729	stellate	Batch_Baron
human1_lib1.final_cell_0343	-0.754434	15.5111	acinar	Batch_Baron
human4_lib1.final_cell_0313	4.16836	-4.00021	beta	Batch_Baron
human1_lib3.final_cell_0094	5.97281	-2.50099	beta	Batch_Baron
human3_lib2.final_cell_0627	5.76559	-0.284414	beta	Batch_Baron
human4_lib3.final_cell_0188	9.22762	12.0091	alpha	Batch_Baron
human3_lib1.final_cell_0770	6.97868	16.4494	beta	Batch_Baron
human3_lib3.final_cell_0613	-1.66245	14.6031	acinar	Batch_Baron
human2_lib2.final_cell_0486	12.8459	14.7421	alpha	Batch_Baron
human2_lib3.final_cell_0115	1.14569	14.8721	ductal	Batch_Baron
human1_lib1.final_cell_0042	7.69388	-3.03739	beta	Batch_Baron
human2_lib1.final_cell_0121	-0.922842	8.96462	ductal	Batch_Baron
human3_lib3.final_cell_0120	-0.894519	14.5922	acinar	Batch_Baron
human3_lib4.final_cell_0480	6.51752	17.0817	macrophage	Batch_Baron
human3_lib3.final_cell_0439	10.2279	9.66654	alpha	Batch_Baron
human2_lib1.final_cell_0485	-5.69978	1.35176	endothelial	Batch_Baron
human3_lib2.final_cell_0187	1.08324	15.7459	ductal	Batch_Baron
human4_lib3.final_cell_0632	3.98054	-3.69905	beta	Batch_Baron
human3_lib1.final_cell_0492	5.36488	-0.125106	beta	Batch_Baron
human2_lib1.final_cell_0408	13.801	13.9951	alpha	Batch_Baron
human4_lib3.final_cell_0337	0.0790619	7.67015	ductal	Batch_Baron
human1_lib1.final_cell_0437	0.208685	7.09679	ductal	Batch_Baron
human3_lib2.final_cell_0329	10.109	10.659	alpha	Batch_Baron
human3_lib2.final_cell_0386	14.5829	0.074151	delta	Batch_Baron
human4_lib1.final_cell_0046	2.30718	-3.14509	beta	Batch_Baron
human3_lib2.final_cell_0322	9.73064	7.35035	alpha	Batch_Baron
human3_lib1.final_cell_0895	0.622817	9.22532	ductal	Batch_Baron
human3_lib3.final_cell_0147	8.67993	8.21239	alpha	Batch_Baron
human3_lib3.final_cell_0598	9.67292	8.32595	alpha	Batch_Baron
human3_lib1.final_cell_0675	8.49123	10.0566	alpha	Batch_Baron
human2_lib2.final_cell_0582	7.12287	16.4342	t_cell	Batch_Baron
human3_lib3.final_cell_0925	-5.67742	1.3649	endothelial	Batch_Baron
human1_lib1.final_cell_0020	6.23318	-2.54855	beta	Batch_Baron
human3_lib3.final_cell_0929	5.43648	-0.414521	beta	Batch_Baron
human3_lib2.final_cell_0019	-2.20545	15.8413	acinar	Batch_Baron
human3_lib4.final_cell_0837	0.454491	7.60358	ductal	Batch_Baron
human3_lib3.final_cell_0715	8.73646	9.11616	alpha	Batch_Baron
human2_lib3.final_cell_0293	6.45994	-3.38849	beta	Batch_Baron
human1_lib3.final_cell_0241	-0.387967	7.71666	ductal	Batch_Baron
human3_lib4.final_cell_0881	9.75757	8.56049	alpha	Batch_Baron
human3_lib2.final_cell_0740	5.69515	-0.259952	beta	Batch_Baron
human3_lib2.final_cell_0356	9.97874	9.68256	alpha	Batch_Baron
human2_lib2.final_cell_0351	18.4704	3.14059	gamma	Batch_Baron
human3_lib1.final_cell_0511	10.99	10.2564	alpha	Batch_Baron
human3_lib3.final_cell_0169	5.85904	-0.68526	beta	Batch_Baron
human2_lib3.final_cell_0376	4.72842	-3.40671	beta	Batch_Baron
human4_lib3.final_cell_0600	-1.32112	2.16255	stellate	Batch_Baron
human3_lib1.final_cell_0759	10.2858	7.86668	alpha	Batch_Baron
human2_lib2.final_cell_0237	11.92	14.3368	alpha	Batch_Baron
human3_lib1.final_cell_0215	-1.23539	14.7016	acinar	Batch_Baron
human1_lib1.final_cell_0184	6.5503	-2.73826	beta	Batch_Baron
human2_lib2.final_cell_0559	-1.28609	1.06684	stellate	Batch_Baron
human2_lib2.final_cell_0052	1.16467	15.9842	ductal	Batch_Baron
human2_lib3.final_cell_0505	-1.69651	7.73206	ductal	Batch_Baron
human3_lib1.final_cell_0079	-1.51231	14.925	acinar	Batch_Baron
human2_lib1.final_cell_0507	0.247928	1.92843	stellate	Batch_Baron
human1_lib3.final_cell_0497	0.76434	1.93665	stellate	Batch_Baron
human3_lib3.final_cell_0521	0.399098	7.6412	ductal	Batch_Baron
human1_lib3.final_cell_0383	7.23775	-3.35086	beta	Batch_Baron
human4_lib1.final_cell_0600	0.200057	6.90681	ductal	Batch_Baron
human2_lib1.final_cell_0323	-1.91853	9.8003	ductal	Batch_Baron
human1_lib2.final_cell_0341	13.2851	9.46203	alpha	Batch_Baron
human3_lib3.final_cell_0199	5.56614	-0.148114	beta	Batch_Baron
human2_lib1.final_cell_0451	11.4586	13.3505	alpha	Batch_Baron
human3_lib3.final_cell_0041	-1.1222	14.2773	acinar	Batch_Baron
human3_lib2.final_cell_0809	5.98559	-0.478986	beta	Batch_Baron
human1_lib2.final_cell_0023	13.3862	10.0912	alpha	Batch_Baron
human2_lib3.final_cell_0375	13.4609	12.2356	alpha	Batch_Baron
human4_lib1.final_cell_0241	2.56828	-2.73836	beta	Batch_Baron
human2_lib3.final_cell_0196	1.29375	15.0136	ductal	Batch_Baron
human4_lib1.final_cell_0582	3.69204	-2.54978	beta	Batch_Baron
human4_lib3.final_cell_0489	2.78031	-2.99276	beta	Batch_Baron
human4_lib3.final_cell_0263	-0.417425	7.41173	ductal	Batch_Baron
human1_lib2.final_cell_0101	6.64044	-2.3855	beta	Batch_Baron
human2_lib1.final_cell_0230	9.87046	10.9707	alpha	Batch_Baron
human4_lib3.final_cell_0687	6.20859	-3.26266	beta	Batch_Baron
human3_lib3.final_cell_0341	1.12354	8.60766	ductal	Batch_Baron
human2_lib2.final_cell_0251	12.7166	14.8228	alpha	Batch_Baron
human3_lib4.final_cell_0584	8.69381	10.1696	alpha	Batch_Baron
human4_lib3.final_cell_0650	-2.4865	9.57785	ductal	Batch_Baron
human1_lib2.final_cell_0373	7.88509	-0.146277	beta	Batch_Baron
human4_lib3.final_cell_0023	-1.32054	2.17421	stellate	Batch_Baron
human3_lib1.final_cell_0762	9.58911	10.5925	alpha	Batch_Baron
human3_lib2.final_cell_0826	14.3512	0.435459	beta	Batch_Baron
human4_lib1.final_cell_0343	-1.51668	9.30364	ductal	Batch_Baron
human3_lib4.final_cell_0790	5.48082	-0.496047	beta	Batch_Baron
human1_lib2.final_cell_0227	6.63639	-2.46746	beta	Batch_Baron
human2_lib2.final_cell_0417	11.6574	14.5712	alpha	Batch_Baron
human3_lib4.final_cell_0756	9.16506	8.43606	alpha	Batch_Baron
human2_lib2.final_cell_0412	13.439	14.3379	alpha	Batch_Baron
human3_lib3.final_cell_0578	10.4857	9.38603	alpha	Batch_Baron
human3_lib4.final_cell_0679	5.89378	-0.571729	beta	Batch_Baron
human2_lib2.final_cell_0296	15.1154	-0.178501	delta	Batch_Baron
human1_lib3.final_cell_0509	6.42652	-3.24621	beta	Batch_Baron
human1_lib1.final_cell_0521	17.9529	4.61601	gamma	Batch_Baron
human2_lib1.final_cell_0033	10.6076	11.6368	alpha	Batch_Baron
human1_lib1.final_cell_0438	7.03851	-2.25147	beta	Batch_Baron
human3_lib2.final_cell_0150	5.2549	-0.101375	beta	Batch_Baron
human3_lib1.final_cell_0021	-1.47313	14.6928	acinar	Batch_Baron
human1_lib2.final_cell_0389	0.425804	7.41745	ductal	Batch_Baron
human3_lib3.final_cell_0464	6.8042	-0.45554	beta	Batch_Baron
human2_lib3.final_cell_0027	1.25164	15.37	ductal	Batch_Baron
human3_lib3.final_cell_0684	-1.54716	14.6333	acinar	Batch_Baron
human4_lib3.final_cell_0271	14.6907	-0.529758	delta	Batch_Baron
human3_lib2.final_cell_0275	10.3841	7.83453	alpha	Batch_Baron
human4_lib3.final_cell_0295	9.61133	11.9762	alpha	Batch_Baron
human1_lib1.final_cell_0309	16.5097	2.93888	epsilon	Batch_Baron
human1_lib1.final_cell_0535	6.91522	-3.15484	beta	Batch_Baron
human1_lib2.final_cell_0372	-5.62992	1.12191	endothelial	Batch_Baron
human3_lib1.final_cell_0851	1.63864	8.27175	ductal	Batch_Baron
human4_lib1.final_cell_0577	3.212	-2.57292	beta	Batch_Baron
human1_lib1.final_cell_0388	18.6304	4.26329	gamma	Batch_Baron
human3_lib4.final_cell_0325	9.32378	7.71016	alpha	Batch_Baron
human4_lib1.final_cell_0422	-1.28336	9.31171	ductal	Batch_Baron
human1_lib3.final_cell_0668	10.6685	8.1104	alpha	Batch_Baron
human1_lib3.final_cell_0099	6.68473	-3.84797	beta	Batch_Baron
human3_lib4.final_cell_0827	5.5608	-0.536041	beta	Batch_Baron
human3_lib4.final_cell_0146	0.167466	14.2548	acinar	Batch_Baron
human3_lib3.final_cell_0485	10.7335	13.1735	alpha	Batch_Baron
human3_lib3.final_cell_0638	0.197541	6.95748	ductal	Batch_Baron
human3_lib2.final_cell_0326	5.56095	-0.631287	beta	Batch_Baron
human1_lib3.final_cell_0643	6.11903	-1.3162	beta	Batch_Baron
human2_lib1.final_cell_0296	4.25393	-3.58561	beta	Batch_Baron
human3_lib2.final_cell_0086	0.674919	16.3993	acinar	Batch_Baron
human2_lib1.final_cell_0013	11.8434	14.0553	alpha	Batch_Baron
human3_lib4.final_cell_0344	5.45684	-0.223679	beta	Batch_Baron
human3_lib1.final_cell_0116	-1.18231	14.5328	acinar	Batch_Baron
human4_lib3.final_cell_0445	10.9799	13.2871	alpha	Batch_Baron
human3_lib2.final_cell_0677	5.52428	-0.711387	beta	Batch_Baron
human2_lib2.final_cell_0076	1.29056	14.7517	ductal	Batch_Baron
human1_lib2.final_cell_0287	6.52804	17.1153	macrophage	Batch_Baron
human1_lib2.final_cell_0260	7.12141	-3.15306	beta	Batch_Baron
human4_lib1.final_cell_0469	1.13723	16.4149	ductal	Batch_Baron
human3_lib2.final_cell_0449	10.3478	9.54931	alpha	Batch_Baron
human4_lib3.final_cell_0552	2.85114	-4.01884	beta	Batch_Baron
human1_lib3.final_cell_0348	7.68809	-3.62021	beta	Batch_Baron
human3_lib2.final_cell_0503	11.7392	9.32307	alpha	Batch_Baron
human1_lib3.final_cell_0504	6.55258	-2.75078	beta	Batch_Baron
human3_lib2.final_cell_0077	5.38431	0.00354631	beta	Batch_Baron
human4_lib1.final_cell_0319	14.4031	-0.151477	delta	Batch_Baron
human3_lib2.final_cell_0733	5.79183	-0.440845	beta	Batch_Baron
human3_lib1.final_cell_0482	14.1882	0.29469	delta	Batch_Baron
human4_lib3.final_cell_0084	17.7377	3.51427	gamma	Batch_Baron
human4_lib1.final_cell_0164	2.86253	-2.66144	beta	Batch_Baron
human3_lib3.final_cell_0529	17.0417	3.58235	gamma	Batch_Baron
human2_lib1.final_cell_0424	13.1055	14.1477	alpha	Batch_Baron
human3_lib4.final_cell_0757	-0.664824	7.90273	ductal	Batch_Baron
human3_lib1.final_cell_0479	5.51478	-0.988591	beta	Batch_Baron
human1_lib1.final_cell_0457	-5.66583	0.944779	endothelial	Batch_Baron
human4_lib1.final_cell_0594	-1.21857	2.40856	stellate	Batch_Baron
human3_lib2.final_cell_0140	-1.79379	15.1532	acinar	Batch_Baron
human4_lib3.final_cell_0646	9.10786	12.0259	alpha	Batch_Baron
human2_lib3.final_cell_0264	13.2818	13.646	alpha	Batch_Baron
human1_lib1.final_cell_0387	7.60521	-1.4725	beta	Batch_Baron
human1_lib3.final_cell_0649	-5.45922	0.729715	endothelial	Batch_Baron
human3_lib1.final_cell_0651	9.79134	8.74973	alpha	Batch_Baron
human3_lib1.final_cell_0473	14.2589	0.445241	delta	Batch_Baron
human2_lib3.final_cell_0550	5.59863	-4.44916	beta	Batch_Baron
human2_lib1.final_cell_0049	-0.274793	8.73248	ductal	Batch_Baron
human2_lib2.final_cell_0567	13.2817	14.3863	alpha	Batch_Baron
human1_lib1.final_cell_0365	13.3706	11.1426	alpha	Batch_Baron
human3_lib1.final_cell_0104	14.2731	0.114045	delta	Batch_Baron
human4_lib1.final_cell_0480	10.8369	9.38862	alpha	Batch_Baron
human4_lib3.final_cell_0272	12.9044	12.1952	alpha	Batch_Baron
human1_lib2.final_cell_0244	6.63328	-3.85693	beta	Batch_Baron
human1_lib1.final_cell_0492	12.6203	9.01716	alpha	Batch_Baron
human3_lib4.final_cell_0384	0.466456	9.37402	ductal	Batch_Baron
human3_lib1.final_cell_0581	9.56822	10.4141	alpha	Batch_Baron
human3_lib2.final_cell_0057	-0.865824	14.3943	acinar	Batch_Baron
human2_lib3.final_cell_0549	0.131903	7.81282	ductal	Batch_Baron
human3_lib2.final_cell_0246	9.71218	8.27681	alpha	Batch_Baron
human2_lib3.final_cell_0215	6.34844	-4.28572	beta	Batch_Baron
human1_lib2.final_cell_0149	6.53632	17.1019	macrophage	Batch_Baron
human1_lib1.final_cell_0354	18.5064	4.40495	gamma	Batch_Baron
human3_lib4.final_cell_0502	0.0253093	15.2654	acinar	Batch_Baron
human1_lib3.final_cell_0370	7.81987	-0.934376	beta	Batch_Baron
human4_lib3.final_cell_0308	-1.28442	2.23813	stellate	Batch_Baron
human1_lib2.final_cell_0144	7.6972	-0.656906	beta	Batch_Baron
human1_lib2.final_cell_0158	6.79908	-2.52422	beta	Batch_Baron
human1_lib1.final_cell_0264	6.43284	-2.95382	beta	Batch_Baron
human3_lib2.final_cell_0315	1.68296	7.87361	ductal	Batch_Baron
human1_lib2.final_cell_0537	-0.665286	7.72111	ductal	Batch_Baron
human1_lib3.final_cell_0166	7.55119	-0.441534	beta	Batch_Baron
human3_lib1.final_cell_0655	-3.4333	16.2349	acinar	Batch_Baron
human1_lib3.final_cell_0084	12.832	10.0092	alpha	Batch_Baron
human2_lib1.final_cell_0341	-0.456838	7.06212	ductal	Batch_Baron
human2_lib2.final_cell_0527	18.9019	3.57297	gamma	Batch_Baron
human3_lib3.final_cell_0660	5.27023	-0.0504238	beta	Batch_Baron
human2_lib2.final_cell_0292	12.7899	13.6334	alpha	Batch_Baron
human2_lib1.final_cell_0263	-0.976743	7.10676	ductal	Batch_Baron
human1_lib2.final_cell_0030	8.26235	-0.023877	beta	Batch_Baron
human2_lib2.final_cell_0599	1.32299	15.0078	ductal	Batch_Baron
human1_lib3.final_cell_0110	15.257	-2.08027	delta	Batch_Baron
human3_lib1.final_cell_0575	9.53357	7.69782	alpha	Batch_Baron
human3_lib1.final_cell_0019	-1.51547	14.5649	acinar	Batch_Baron
human1_lib2.final_cell_0459	12.9474	10.278	alpha	Batch_Baron
human3_lib3.final_cell_0291	9.19799	7.92655	alpha	Batch_Baron
human4_lib3.final_cell_0562	2.26075	-3.00624	beta	Batch_Baron
human4_lib1.final_cell_0262	6.05189	-2.9476	beta	Batch_Baron
human3_lib3.final_cell_0721	9.97255	7.93963	alpha	Batch_Baron
human1_lib2.final_cell_0484	0.239351	6.8646	ductal	Batch_Baron
human1_lib2.final_cell_0212	-0.519992	7.73495	ductal	Batch_Baron
human3_lib1.final_cell_0622	10.2221	10.8827	alpha	Batch_Baron
human3_lib3.final_cell_0738	-1.63522	14.7505	acinar	Batch_Baron
human3_lib1.final_cell_0706	0.487052	7.40711	ductal	Batch_Baron
human2_lib3.final_cell_0547	-0.0414863	2.55094	stellate	Batch_Baron
human3_lib2.final_cell_0186	9.936	8.42637	alpha	Batch_Baron
human3_lib1.final_cell_0753	-0.724093	3.03046	stellate	Batch_Baron
human1_lib2.final_cell_0523	8.10826	-0.0717461	beta	Batch_Baron
human3_lib3.final_cell_0427	10.2092	10.6268	alpha	Batch_Baron
human1_lib1.final_cell_0168	6.75237	-2.50578	beta	Batch_Baron
human3_lib1.final_cell_0223	10.8835	10.5633	alpha	Batch_Baron
human1_lib2.final_cell_0001	-0.746646	15.0269	delta	Batch_Baron
human3_lib3.final_cell_0528	1.36143	8.93626	ductal	Batch_Baron
human1_lib2.final_cell_0398	8.54023	-2.96733	beta	Batch_Baron
human1_lib3.final_cell_0309	13.4642	10.0305	alpha	Batch_Baron
human2_lib2.final_cell_0593	13.9669	13.9272	alpha	Batch_Baron
human4_lib3.final_cell_0087	13.5517	10.632	alpha	Batch_Baron
human2_lib1.final_cell_0234	-1.29562	1.30653	stellate	Batch_Baron
human1_lib2.final_cell_0173	6.33251	-2.39366	beta	Batch_Baron
human3_lib2.final_cell_0101	-1.36747	14.4027	acinar	Batch_Baron
human1_lib1.final_cell_0408	-5.54088	0.86476	endothelial	Batch_Baron
human4_lib1.final_cell_0348	3.09925	-3.27107	beta	Batch_Baron
human2_lib3.final_cell_0459	4.49273	-3.35213	beta	Batch_Baron
human4_lib3.final_cell_0537	11.2737	13.2004	alpha	Batch_Baron
human3_lib2.final_cell_0730	9.86358	7.71152	alpha	Batch_Baron
human1_lib3.final_cell_0374	7.20761	-3.78818	beta	Batch_Baron
human1_lib1.final_cell_0274	10.3566	7.43576	alpha	Batch_Baron
human4_lib1.final_cell_0527	3.11626	-2.75926	beta	Batch_Baron
human4_lib3.final_cell_0019	10.2338	12.5246	alpha	Batch_Baron
human2_lib3.final_cell_0233	-0.404682	7.23612	ductal	Batch_Baron
human3_lib2.final_cell_0253	1.18226	8.98045	ductal	Batch_Baron
human3_lib2.final_cell_0020	-0.97121	14.4869	acinar	Batch_Baron
human3_lib2.final_cell_0062	0.433513	14.2508	acinar	Batch_Baron
human1_lib2.final_cell_0126	-0.758032	15.4765	acinar	Batch_Baron
human1_lib2.final_cell_0293	-5.32657	0.916678	endothelial	Batch_Baron
human2_lib3.final_cell_0210	15.6734	-0.758968	delta	Batch_Baron
human3_lib4.final_cell_0293	5.21257	-0.996119	beta	Batch_Baron
human1_lib2.final_cell_0310	14.1673	-0.195078	delta	Batch_Baron
human4_lib3.final_cell_0663	3.33638	-2.71399	beta	Batch_Baron
human1_lib3.final_cell_0480	6.69554	-2.27653	beta	Batch_Baron
human2_lib3.final_cell_0120	5.02221	-3.49887	beta	Batch_Baron
human2_lib2.final_cell_0575	6.17753	-2.77143	beta	Batch_Baron
human4_lib3.final_cell_0437	2.67026	-2.75656	beta	Batch_Baron
human3_lib1.final_cell_0201	-1.86139	15.7534	acinar	Batch_Baron
human1_lib2.final_cell_0123	6.69526	-3.07797	beta	Batch_Baron
human4_lib1.final_cell_0443	9.61431	12.0407	alpha	Batch_Baron
human3_lib3.final_cell_0792	10.5384	9.35662	alpha	Batch_Baron
human2_lib2.final_cell_0392	4.38271	-3.67556	beta	Batch_Baron
human1_lib1.final_cell_0030	6.55245	-2.67693	beta	Batch_Baron
human2_lib1.final_cell_0373	-1.0101	7.08137	ductal	Batch_Baron
human3_lib3.final_cell_0172	1.16534	9.07247	ductal	Batch_Baron
human4_lib3.final_cell_0078	5.75081	-4.52795	beta	Batch_Baron
human1_lib1.final_cell_0153	6.43123	-2.87834	beta	Batch_Baron
human1_lib1.final_cell_0073	6.8739	-1.40262	beta	Batch_Baron
human1_lib1.final_cell_0331	8.18958	-0.042165	beta	Batch_Baron
human3_lib1.final_cell_0148	9.49307	8.59642	alpha	Batch_Baron
human3_lib1.final_cell_0773	9.60759	7.4748	alpha	Batch_Baron
human4_lib1.final_cell_0572	-5.6905	1.27381	endothelial	Batch_Baron
human3_lib2.final_cell_0425	9.87689	9.17673	alpha	Batch_Baron
human2_lib1.final_cell_0381	1.2217	14.6174	ductal	Batch_Baron
human2_lib3.final_cell_0382	11.7853	12.4522	alpha	Batch_Baron
human1_lib1.final_cell_0131	13.4174	11.0933	alpha	Batch_Baron
human3_lib1.final_cell_0570	14.5721	0.245649	delta	Batch_Baron
human3_lib1.final_cell_0091	14.3029	0.0359232	delta	Batch_Baron
human2_lib2.final_cell_0049	4.28379	-3.22026	beta	Batch_Baron
human1_lib2.final_cell_0611	-5.68774	0.771523	endothelial	Batch_Baron
human4_lib1.final_cell_0585	0.81716	8.04142	ductal	Batch_Baron
human2_lib2.final_cell_0545	12.0032	15.4516	alpha	Batch_Baron
human2_lib3.final_cell_0444	14.003	13.8669	alpha	Batch_Baron
human3_lib1.final_cell_0232	8.28592	10.1013	alpha	Batch_Baron
human2_lib2.final_cell_0541	11.6456	14.5809	alpha	Batch_Baron
human2_lib3.final_cell_0173	1.31751	14.9456	ductal	Batch_Baron
human4_lib1.final_cell_0543	2.97804	-2.54683	beta	Batch_Baron
human2_lib1.final_cell_0349	12.5873	14.2905	alpha	Batch_Baron
human2_lib2.final_cell_0182	5.5087	-4.4585	beta	Batch_Baron
human1_lib2.final_cell_0427	8.14603	-3.30275	beta	Batch_Baron
human3_lib2.final_cell_0056	-1.24201	14.4427	acinar	Batch_Baron
human4_lib1.final_cell_0545	13.1234	10.6498	alpha	Batch_Baron
human3_lib1.final_cell_0035	-1.02402	14.8865	acinar	Batch_Baron
human3_lib3.final_cell_0505	10.2019	8.08839	alpha	Batch_Baron
human3_lib2.final_cell_0736	10.2854	9.22299	alpha	Batch_Baron
human2_lib2.final_cell_0571	-1.20885	1.21521	stellate	Batch_Baron
human3_lib4.final_cell_0137	-1.28703	14.3404	acinar	Batch_Baron
human2_lib3.final_cell_0098	15.8169	-1.19373	delta	Batch_Baron
human3_lib2.final_cell_0362	9.28305	11.2881	alpha	Batch_Baron
human3_lib1.final_cell_0796	10.3087	7.76245	alpha	Batch_Baron
human1_lib3.final_cell_0720	-5.44726	1.02976	endothelial	Batch_Baron
human2_lib3.final_cell_0507	0.108503	7.74529	ductal	Batch_Baron
human1_lib2.final_cell_0322	6.40294	-2.22801	beta	Batch_Baron
human2_lib1.final_cell_0357	12.6337	15.061	alpha	Batch_Baron
human2_lib3.final_cell_0056	11.6842	13.1629	alpha	Batch_Baron
human3_lib2.final_cell_0798	7.14998	16.4254	mast	Batch_Baron
human3_lib2.final_cell_0147	9.31042	9.40546	alpha	Batch_Baron
human3_lib4.final_cell_0792	-1.18602	15.321	acinar	Batch_Baron
human3_lib1.final_cell_0451	8.59434	8.25789	alpha	Batch_Baron
human2_lib2.final_cell_0180	-1.31096	1.1347	stellate	Batch_Baron
human3_lib1.final_cell_0555	10.1081	9.10125	alpha	Batch_Baron
human2_lib3.final_cell_0072	13.0741	13.6869	alpha	Batch_Baron
human3_lib3.final_cell_0036	-1.24118	15.3831	acinar	Batch_Baron
human3_lib4.final_cell_0868	9.56988	9.68398	alpha	Batch_Baron
human3_lib4.final_cell_0546	10.1602	7.91554	alpha	Batch_Baron
human4_lib3.final_cell_0577	12.9447	12.7307	alpha	Batch_Baron
human3_lib4.final_cell_0239	0.782169	8.59099	ductal	Batch_Baron
human4_lib1.final_cell_0149	-1.98773	9.71167	ductal	Batch_Baron
human1_lib3.final_cell_0217	-1.2665	7.63216	ductal	Batch_Baron
human4_lib1.final_cell_0395	18.1165	3.288	gamma	Batch_Baron
human1_lib2.final_cell_0222	6.64287	-2.56202	beta	Batch_Baron
human2_lib3.final_cell_0404	12.8343	14.78	alpha	Batch_Baron
human2_lib2.final_cell_0245	11.799	13.9987	alpha	Batch_Baron
human3_lib4.final_cell_0167	1.75074	8.00662	ductal	Batch_Baron
human2_lib2.final_cell_0239	3.64624	-3.02989	beta	Batch_Baron
human4_lib3.final_cell_0109	12.9261	12.718	alpha	Batch_Baron
human1_lib3.final_cell_0570	8.01439	-3.40472	beta	Batch_Baron
human3_lib2.final_cell_0306	5.66817	-1.17829	beta	Batch_Baron
human3_lib4.final_cell_0354	5.60353	-0.232047	beta	Batch_Baron
human3_lib2.final_cell_0716	-0.698805	3.08028	stellate	Batch_Baron
human2_lib2.final_cell_0061	6.95901	-0.901155	beta	Batch_Baron
human3_lib1.final_cell_0281	10.2113	7.78588	alpha	Batch_Baron
human1_lib2.final_cell_0165	7.70855	-1.28809	beta	Batch_Baron
human1_lib1.final_cell_0298	6.68752	-3.06812	beta	Batch_Baron
human1_lib1.final_cell_0036	-0.0293054	14.382	acinar	Batch_Baron
human3_lib4.final_cell_0257	5.7907	-0.810524	beta	Batch_Baron
human2_lib3.final_cell_0164	13.1433	14.5867	alpha	Batch_Baron
human2_lib1.final_cell_0028	-0.509703	7.09703	ductal	Batch_Baron
human3_lib2.final_cell_0536	10.5603	10.1003	alpha	Batch_Baron
human2_lib1.final_cell_0254	7.23066	-0.734123	beta	Batch_Baron
human3_lib4.final_cell_0163	6.19975	-0.800511	beta	Batch_Baron
human1_lib2.final_cell_0009	-0.46575	15.1347	acinar	Batch_Baron
human1_lib3.final_cell_0515	6.67155	-2.96236	beta	Batch_Baron
human4_lib1.final_cell_0216	13.4728	12.2678	alpha	Batch_Baron
human3_lib4.final_cell_0061	-3.45305	16.26	acinar	Batch_Baron
human3_lib3.final_cell_0209	7.21308	-0.292915	beta	Batch_Baron
human4_lib3.final_cell_0244	3.25859	-3.32854	beta	Batch_Baron
human2_lib1.final_cell_0468	-0.00363631	3.16938	schwann	Batch_Baron
human3_lib4.final_cell_0148	-1.41202	14.7481	acinar	Batch_Baron
human2_lib1.final_cell_0317	1.30006	14.7704	ductal	Batch_Baron
human3_lib4.final_cell_0026	-1.68156	15.4229	acinar	Batch_Baron
human1_lib3.final_cell_0263	7.14959	-3.24328	beta	Batch_Baron
human4_lib3.final_cell_0691	2.52796	-2.80701	beta	Batch_Baron
human2_lib2.final_cell_0460	11.9241	13.522	alpha	Batch_Baron
human2_lib2.final_cell_0253	5.45585	-4.08314	beta	Batch_Baron
human3_lib2.final_cell_0409	1.53079	8.29236	ductal	Batch_Baron
human4_lib1.final_cell_0459	3.64521	-2.9096	beta	Batch_Baron
human4_lib1.final_cell_0248	11.7576	12.2619	alpha	Batch_Baron
human1_lib3.final_cell_0372	-1.41444	7.7846	ductal	Batch_Baron
human2_lib1.final_cell_0259	4.4207	-3.97131	beta	Batch_Baron
human2_lib1.final_cell_0069	0.531809	7.82012	ductal	Batch_Baron
human2_lib3.final_cell_0149	14.9348	-0.178145	delta	Batch_Baron
human2_lib1.final_cell_0200	15.7142	-1.29865	delta	Batch_Baron
human4_lib3.final_cell_0159	-2.05778	9.84363	ductal	Batch_Baron
human1_lib2.final_cell_0500	17.8413	4.65025	gamma	Batch_Baron
human3_lib3.final_cell_0918	6.70857	-0.541478	beta	Batch_Baron
human4_lib3.final_cell_0299	18.1173	3.24982	gamma	Batch_Baron
human3_lib4.final_cell_0145	1.0842	9.10574	ductal	Batch_Baron
human4_lib1.final_cell_0139	2.65381	-2.74978	beta	Batch_Baron
human1_lib3.final_cell_0173	8.6761	0.316999	beta	Batch_Baron
human2_lib2.final_cell_0038	12.3123	12.3735	alpha	Batch_Baron
human2_lib1.final_cell_0202	-1.26204	1.1037	stellate	Batch_Baron
human3_lib1.final_cell_0718	14.5392	0.210731	delta	Batch_Baron
human3_lib3.final_cell_0668	9.42777	9.13557	alpha	Batch_Baron
human1_lib2.final_cell_0424	-5.65249	0.943667	endothelial	Batch_Baron
human2_lib1.final_cell_0361	18.1215	4.53091	gamma	Batch_Baron
human4_lib1.final_cell_0113	2.75196	-3.06292	beta	Batch_Baron
human3_lib2.final_cell_0097	-1.83514	15.4079	acinar	Batch_Baron
human1_lib3.final_cell_0292	14.1408	-0.278954	delta	Batch_Baron
human3_lib3.final_cell_0193	6.05496	-0.808657	beta	Batch_Baron
human4_lib3.final_cell_0198	2.47988	-3.60818	beta	Batch_Baron
human3_lib4.final_cell_0511	10.2291	8.14418	alpha	Batch_Baron
human1_lib3.final_cell_0641	0.0126997	3.21086	schwann	Batch_Baron
human3_lib2.final_cell_0569	-1.76741	14.921	acinar	Batch_Baron
human3_lib1.final_cell_0243	8.21567	10.0583	alpha	Batch_Baron
human4_lib3.final_cell_0461	12.8796	12.4855	alpha	Batch_Baron
human4_lib1.final_cell_0411	2.89848	-2.52896	beta	Batch_Baron
human3_lib4.final_cell_0707	1.14873	9.10918	ductal	Batch_Baron
human2_lib2.final_cell_0174	4.57557	-3.34698	beta	Batch_Baron
human3_lib2.final_cell_0486	-1.61069	15.532	acinar	Batch_Baron
human3_lib2.final_cell_0731	5.14267	-1.64867	beta	Batch_Baron
human2_lib2.final_cell_0059	12.1876	13.6216	alpha	Batch_Baron
human4_lib1.final_cell_0420	-2.19273	9.67116	ductal	Batch_Baron
human2_lib2.final_cell_0271	5.43539	-3.79267	beta	Batch_Baron
human3_lib4.final_cell_0569	9.95292	9.406	alpha	Batch_Baron
human1_lib3.final_cell_0151	-0.825013	1.83631	stellate	Batch_Baron
human1_lib1.final_cell_0411	-5.67879	0.822377	endothelial	Batch_Baron
human4_lib3.final_cell_0106	-2.16767	8.92751	ductal	Batch_Baron
human4_lib3.final_cell_0108	2.69839	-4.07566	beta	Batch_Baron
human3_lib1.final_cell_0460	5.34532	-1.36051	beta	Batch_Baron
human3_lib4.final_cell_0069	0.932237	16.2916	acinar	Batch_Baron
human1_lib1.final_cell_0561	-5.45262	1.0238	endothelial	Batch_Baron
human1_lib2.final_cell_0421	13.9166	-0.502847	delta	Batch_Baron
human2_lib2.final_cell_0276	12.0002	15.389	alpha	Batch_Baron
human2_lib3.final_cell_0429	0.254921	1.87753	stellate	Batch_Baron
human3_lib4.final_cell_0351	9.55764	10.2775	alpha	Batch_Baron
human3_lib2.final_cell_0287	5.28278	-0.377054	beta	Batch_Baron
human3_lib4.final_cell_0633	-1.84297	15.3674	acinar	Batch_Baron
human4_lib1.final_cell_0284	9.76466	11.9931	alpha	Batch_Baron
human3_lib3.final_cell_0895	0.539738	2.52841	acinar	Batch_Baron
human4_lib1.final_cell_0567	3.45679	-2.69403	beta	Batch_Baron
human3_lib1.final_cell_0518	9.93846	7.40572	alpha	Batch_Baron
human1_lib3.final_cell_0467	8.70389	0.345786	beta	Batch_Baron
human3_lib1.final_cell_0369	9.80183	8.01561	alpha	Batch_Baron
human3_lib2.final_cell_0226	-1.08568	15.333	acinar	Batch_Baron
human1_lib3.final_cell_0326	0.593415	2.0889	stellate	Batch_Baron
human3_lib3.final_cell_0006	-1.47167	14.5805	acinar	Batch_Baron
human1_lib2.final_cell_0550	-5.62775	0.97292	endothelial	Batch_Baron
human4_lib3.final_cell_0103	4.02426	-3.73488	beta	Batch_Baron
human2_lib2.final_cell_0116	10.6444	11.1038	alpha	Batch_Baron
human3_lib4.final_cell_0453	9.89369	9.5829	alpha	Batch_Baron
human4_lib3.final_cell_0134	11.194	13.0655	alpha	Batch_Baron
human2_lib1.final_cell_0286	13.4086	13.2788	alpha	Batch_Baron
human1_lib1.final_cell_0142	7.34466	-3.65927	beta	Batch_Baron
human1_lib2.final_cell_0609	7.89141	-2.00631	beta	Batch_Baron
human2_lib3.final_cell_0139	11.365	13.6379	alpha	Batch_Baron
human3_lib1.final_cell_0679	9.80922	10.0941	alpha	Batch_Baron
human3_lib4.final_cell_0205	5.51073	-0.715387	beta	Batch_Baron
human3_lib3.final_cell_0657	8.98273	10.2902	alpha	Batch_Baron
human3_lib1.final_cell_0850	5.80029	-0.525094	beta	Batch_Baron
human2_lib1.final_cell_0459	12.2119	12.4798	alpha	Batch_Baron
human4_lib1.final_cell_0331	18.0571	4.50025	gamma	Batch_Baron
human3_lib3.final_cell_0574	6.10429	-0.636336	beta	Batch_Baron
human4_lib3.final_cell_0695	2.98986	-3.01396	beta	Batch_Baron
human1_lib2.final_cell_0236	6.10065	-2.10251	beta	Batch_Baron
human1_lib1.final_cell_0476	18.563	4.2818	gamma	Batch_Baron
human3_lib4.final_cell_0657	5.99161	-0.452522	beta	Batch_Baron
human3_lib1.final_cell_0328	9.61542	8.36413	alpha	Batch_Baron
human1_lib3.final_cell_0552	-5.62766	0.743708	endothelial	Batch_Baron
human2_lib3.final_cell_0533	11.4178	10.3964	alpha	Batch_Baron
human3_lib1.final_cell_0527	10.5946	11.182	alpha	Batch_Baron
human3_lib1.final_cell_0644	9.84283	11.5611	alpha	Batch_Baron
human2_lib2.final_cell_0471	12.0037	15.4978	alpha	Batch_Baron
human3_lib4.final_cell_0847	-5.68073	1.4034	endothelial	Batch_Baron
human3_lib3.final_cell_0601	9.57231	10.9643	alpha	Batch_Baron
human2_lib2.final_cell_0242	15.8166	-0.846773	delta	Batch_Baron
human4_lib1.final_cell_0532	3.80461	-2.21756	beta	Batch_Baron
human3_lib1.final_cell_0231	-0.897092	2.85501	stellate	Batch_Baron
human2_lib3.final_cell_0128	12.0488	11.8292	alpha	Batch_Baron
human4_lib1.final_cell_0370	13.2336	12.812	alpha	Batch_Baron
human3_lib4.final_cell_0878	10.8814	10.0426	beta	Batch_Baron
human1_lib1.final_cell_0291	6.36098	-3.12397	beta	Batch_Baron
human1_lib1.final_cell_0229	14.7989	-1.06731	delta	Batch_Baron
human2_lib3.final_cell_0050	6.39227	-4.03611	beta	Batch_Baron
human2_lib2.final_cell_0010	15.8715	-0.947831	delta	Batch_Baron
human4_lib3.final_cell_0153	9.11004	11.8877	alpha	Batch_Baron
human2_lib2.final_cell_0208	12.1175	15.1582	alpha	Batch_Baron
human3_lib4.final_cell_0123	-1.81255	15.198	acinar	Batch_Baron
human3_lib1.final_cell_0671	6.48076	-0.902145	beta	Batch_Baron
human3_lib3.final_cell_0771	9.38611	9.55087	alpha	Batch_Baron
human4_lib3.final_cell_0656	0.341428	7.37288	ductal	Batch_Baron
human1_lib3.final_cell_0546	6.50356	17.0893	macrophage	Batch_Baron
human3_lib2.final_cell_0691	6.56528	-0.615567	beta	Batch_Baron
human1_lib3.final_cell_0007	-0.218465	14.6606	acinar	Batch_Baron
human3_lib3.final_cell_0734	-0.852905	2.9633	stellate	Batch_Baron
human3_lib3.final_cell_0573	9.59228	9.99827	alpha	Batch_Baron
human2_lib3.final_cell_0096	4.84968	-3.86823	beta	Batch_Baron
human1_lib3.final_cell_0376	7.0603	-2.80945	beta	Batch_Baron
human3_lib4.final_cell_0718	0.563319	9.19055	ductal	Batch_Baron
human1_lib3.final_cell_0647	6.99373	-3.15614	beta	Batch_Baron
human3_lib2.final_cell_0587	10.2975	11.2079	alpha	Batch_Baron
human2_lib3.final_cell_0294	13.2308	14.4413	alpha	Batch_Baron
human3_lib2.final_cell_0617	8.81482	8.17216	alpha	Batch_Baron
human1_lib3.final_cell_0680	0.753436	2.02838	stellate	Batch_Baron
human4_lib3.final_cell_0384	-0.950076	2.77536	stellate	Batch_Baron
human4_lib1.final_cell_0293	2.38638	-2.93267	beta	Batch_Baron
human4_lib1.final_cell_0424	13.7087	13.7359	alpha	Batch_Baron
human2_lib2.final_cell_0173	9.19362	11.7629	alpha	Batch_Baron
human4_lib1.final_cell_0478	2.36446	-2.92815	beta	Batch_Baron
human3_lib1.final_cell_0188	14.2317	0.040887	delta	Batch_Baron
human1_lib3.final_cell_0366	11.3249	10.287	alpha	Batch_Baron
human1_lib3.final_cell_0695	18.5963	4.37224	gamma	Batch_Baron
human3_lib2.final_cell_0414	0.981079	8.34887	ductal	Batch_Baron
human2_lib2.final_cell_0362	1.33444	14.7616	ductal	Batch_Baron
human3_lib1.final_cell_0828	9.35521	9.55902	alpha	Batch_Baron
human1_lib1.final_cell_0369	8.21283	-0.161227	beta	Batch_Baron
human3_lib3.final_cell_0156	-1.44357	14.7605	acinar	Batch_Baron
human2_lib2.final_cell_0477	11.4057	14.4903	alpha	Batch_Baron
human1_lib1.final_cell_0346	6.28373	-2.74893	beta	Batch_Baron
human4_lib3.final_cell_0658	10.4735	11.8989	alpha	Batch_Baron
human1_lib3.final_cell_0261	6.3847	-2.6673	beta	Batch_Baron
human4_lib3.final_cell_0383	10.0017	11.9064	alpha	Batch_Baron
human2_lib2.final_cell_0475	4.49978	-3.72499	beta	Batch_Baron
human3_lib4.final_cell_0422	7.24065	-0.27396	beta	Batch_Baron
human1_lib1.final_cell_0338	15.3835	-0.678276	delta	Batch_Baron
human3_lib1.final_cell_0464	10.7442	10.1114	alpha	Batch_Baron
human1_lib3.final_cell_0432	7.93257	-1.72036	beta	Batch_Baron
human3_lib4.final_cell_0529	14.5406	0.346012	delta	Batch_Baron
human3_lib4.final_cell_0271	0.732741	9.25989	ductal	Batch_Baron
human2_lib3.final_cell_0504	13.7008	13.6943	alpha	Batch_Baron
human3_lib4.final_cell_0113	-0.956668	15.6632	acinar	Batch_Baron
human2_lib2.final_cell_0424	11.8871	14.8162	alpha	Batch_Baron
human3_lib4.final_cell_0322	14.4726	0.113531	delta	Batch_Baron
human3_lib2.final_cell_0493	8.73091	9.01973	alpha	Batch_Baron
human1_lib1.final_cell_0465	6.97075	-2.22487	beta	Batch_Baron
human3_lib3.final_cell_0761	8.88171	8.12576	alpha	Batch_Baron
human4_lib3.final_cell_0440	2.61981	-2.75993	beta	Batch_Baron
human3_lib2.final_cell_0128	1.36774	8.89974	ductal	Batch_Baron
human3_lib4.final_cell_0012	-0.286568	16.0128	acinar	Batch_Baron
human2_lib2.final_cell_0233	1.18483	15.5217	ductal	Batch_Baron
human1_lib2.final_cell_0071	8.50739	-3.00714	beta	Batch_Baron
human3_lib1.final_cell_0318	9.22396	7.9983	alpha	Batch_Baron
human4_lib1.final_cell_0462	-1.27286	9.29281	ductal	Batch_Baron
human2_lib2.final_cell_0369	-2.49964	9.27456	ductal	Batch_Baron
human1_lib2.final_cell_0094	6.49343	-4.25463	beta	Batch_Baron
human2_lib3.final_cell_0034	13.4644	13.4694	alpha	Batch_Baron
human2_lib3.final_cell_0185	5.51929	-4.46947	beta	Batch_Baron
human4_lib3.final_cell_0350	-1.44126	7.88175	ductal	Batch_Baron
human2_lib1.final_cell_0260	5.77736	-4.55841	beta	Batch_Baron
human3_lib3.final_cell_0610	-1.05953	15.2743	acinar	Batch_Baron
human3_lib1.final_cell_0434	6.05716	-0.531164	beta	Batch_Baron
human1_lib1.final_cell_0001	-0.427859	15.0035	acinar	Batch_Baron
human1_lib3.final_cell_0699	10.6209	7.81084	alpha	Batch_Baron
human3_lib1.final_cell_0316	10.3993	8.62125	beta	Batch_Baron
human3_lib2.final_cell_0619	9.47168	9.94342	alpha	Batch_Baron
human3_lib2.final_cell_0659	-5.69702	1.3558	endothelial	Batch_Baron
human3_lib3.final_cell_0466	5.62549	-0.395582	beta	Batch_Baron
human3_lib2.final_cell_0709	9.68205	8.81683	alpha	Batch_Baron
human1_lib3.final_cell_0616	13.2515	12.8875	alpha	Batch_Baron
human3_lib1.final_cell_0169	9.67369	7.5025	alpha	Batch_Baron
human1_lib3.final_cell_0568	11.108	9.91423	alpha	Batch_Baron
human4_lib3.final_cell_0400	-1.33323	8.92102	ductal	Batch_Baron
human3_lib2.final_cell_0761	8.63371	8.66408	alpha	Batch_Baron
human1_lib3.final_cell_0096	15.0892	-1.55777	delta	Batch_Baron
human1_lib2.final_cell_0478	0.388364	7.59522	ductal	Batch_Baron
human4_lib3.final_cell_0483	2.26139	-2.94953	beta	Batch_Baron
human4_lib3.final_cell_0620	8.84946	12.0059	alpha	Batch_Baron
human1_lib2.final_cell_0225	-0.835053	15.4808	acinar	Batch_Baron
human2_lib2.final_cell_0304	12.5828	14.6719	alpha	Batch_Baron
human1_lib1.final_cell_0137	6.98784	-2.68904	beta	Batch_Baron
human1_lib3.final_cell_0054	-0.736994	15.3105	acinar	Batch_Baron
human3_lib2.final_cell_0419	5.89937	-0.763418	beta	Batch_Baron
human3_lib3.final_cell_0526	9.65765	8.61682	alpha	Batch_Baron
human1_lib2.final_cell_0289	8.69331	0.333722	beta	Batch_Baron
human3_lib2.final_cell_0743	1.61995	8.02551	ductal	Batch_Baron
human4_lib3.final_cell_0021	1.15206	15.2344	ductal	Batch_Baron
human2_lib2.final_cell_0503	13.0076	14.3467	alpha	Batch_Baron
human3_lib1.final_cell_0542	9.76416	7.39866	alpha	Batch_Baron
human1_lib3.final_cell_0525	6.57097	-2.9635	beta	Batch_Baron
human1_lib1.final_cell_0428	7.20455	16.374	mast	Batch_Baron
human3_lib4.final_cell_0210	1.11371	9.04574	ductal	Batch_Baron
human3_lib3.final_cell_0499	10.5098	8.17185	alpha	Batch_Baron
human1_lib1.final_cell_0019	1.31253	7.99748	ductal	Batch_Baron
human3_lib3.final_cell_0752	9.09403	11.5476	alpha	Batch_Baron
human1_lib2.final_cell_0347	15.0078	-2.09973	delta	Batch_Baron
human2_lib1.final_cell_0228	12.9505	12.2013	alpha	Batch_Baron
human4_lib1.final_cell_0107	13.6731	10.586	alpha	Batch_Baron
human2_lib1.final_cell_0362	-0.134061	8.16354	ductal	Batch_Baron
human2_lib2.final_cell_0206	10.4532	11.0798	alpha	Batch_Baron
human4_lib1.final_cell_0409	3.15026	-2.54178	beta	Batch_Baron
human3_lib3.final_cell_0720	9.49032	8.72711	alpha	Batch_Baron
human3_lib2.final_cell_0087	14.6769	0.0387521	delta	Batch_Baron
human2_lib2.final_cell_0411	3.73718	-3.63347	beta	Batch_Baron
human3_lib1.final_cell_0212	-1.38755	15.3904	acinar	Batch_Baron
human3_lib1.final_cell_0095	0.0728385	14.2744	acinar	Batch_Baron
human3_lib4.final_cell_0224	-1.0109	15.4633	acinar	Batch_Baron
human3_lib3.final_cell_0816	-5.69152	1.32789	endothelial	Batch_Baron
human4_lib3.final_cell_0139	2.55397	-3.37277	beta	Batch_Baron
human1_lib1.final_cell_0242	0.676249	2.01019	stellate	Batch_Baron
human4_lib3.final_cell_0503	2.39211	-3.32051	beta	Batch_Baron
human3_lib2.final_cell_0847	-0.775113	3.00578	stellate	Batch_Baron
human3_lib4.final_cell_0139	-1.55178	15.8403	acinar	Batch_Baron
human3_lib1.final_cell_0478	9.2231	9.58648	alpha	Batch_Baron
human4_lib1.final_cell_0080	2.81797	-3.80628	beta	Batch_Baron
human3_lib1.final_cell_0049	-0.263874	15.6494	acinar	Batch_Baron
human2_lib2.final_cell_0262	7.25166	-0.389394	beta	Batch_Baron
human3_lib3.final_cell_0855	6.52533	17.1104	macrophage	Batch_Baron
human3_lib4.final_cell_0242	-1.24893	15.3792	acinar	Batch_Baron
human1_lib3.final_cell_0486	6.96216	-2.67184	beta	Batch_Baron
human3_lib4.final_cell_0717	1.35891	8.50461	ductal	Batch_Baron
human1_lib2.final_cell_0377	-1.02292	15.509	acinar	Batch_Baron
human3_lib4.final_cell_0746	-1.5233	15.325	acinar	Batch_Baron
human3_lib2.final_cell_0591	0.288255	2.8215	alpha	Batch_Baron
human3_lib4.final_cell_0049	-1.6505	14.6821	acinar	Batch_Baron
human4_lib3.final_cell_0617	17.7735	3.43905	gamma	Batch_Baron
human4_lib3.final_cell_0479	-1.09038	8.43211	ductal	Batch_Baron
human3_lib4.final_cell_0392	6.45301	-1.10546	beta	Batch_Baron
human4_lib1.final_cell_0316	3.00742	-2.52504	beta	Batch_Baron
human3_lib4.final_cell_0126	-1.66127	15.155	acinar	Batch_Baron
human3_lib1.final_cell_0535	14.1471	0.379346	delta	Batch_Baron
human3_lib3.final_cell_0133	9.49449	7.8109	alpha	Batch_Baron
human3_lib2.final_cell_0388	5.73574	-0.309604	beta	Batch_Baron
human3_lib2.final_cell_0156	9.90929	8.93607	alpha	Batch_Baron
human1_lib3.final_cell_0734	8.06029	-3.40736	beta	Batch_Baron
human4_lib3.final_cell_0070	14.74	-0.631049	delta	Batch_Baron
human1_lib3.final_cell_0559	6.60019	-2.25645	beta	Batch_Baron
human1_lib2.final_cell_0044	14.9117	-1.81598	delta	Batch_Baron
human3_lib2.final_cell_0762	-1.3897	14.1455	acinar	Batch_Baron
human1_lib1.final_cell_0011	-0.0892558	14.4942	acinar	Batch_Baron
human3_lib4.final_cell_0712	9.99762	9.36826	alpha	Batch_Baron
human3_lib1.final_cell_0014	-1.32739	14.7055	acinar	Batch_Baron
human3_lib2.final_cell_0632	0.360325	7.79887	ductal	Batch_Baron
human3_lib1.final_cell_0481	9.57143	10.1019	alpha	Batch_Baron
human2_lib2.final_cell_0199	12.2255	13.4087	alpha	Batch_Baron
human4_lib3.final_cell_0184	10.063	12.4369	alpha	Batch_Baron
human3_lib1.final_cell_0378	10.2259	7.71883	alpha	Batch_Baron
human3_lib3.final_cell_0711	10.5603	9.03274	alpha	Batch_Baron
human3_lib3.final_cell_0814	10.1155	8.89963	alpha	Batch_Baron
human3_lib1.final_cell_0713	5.41418	-1.33589	beta	Batch_Baron
human4_lib3.final_cell_0338	4.34853	-3.82895	beta	Batch_Baron
human3_lib4.final_cell_0256	9.21242	10.9648	alpha	Batch_Baron
human3_lib3.final_cell_0329	1.68937	7.96393	ductal	Batch_Baron
human2_lib1.final_cell_0413	12.8691	13.8371	alpha	Batch_Baron
human3_lib3.final_cell_0872	6.07855	-1.12636	beta	Batch_Baron
human3_lib3.final_cell_0175	-0.998065	2.76112	stellate	Batch_Baron
human3_lib3.final_cell_0258	-1.4242	14.2708	acinar	Batch_Baron
human2_lib2.final_cell_0176	12.4133	13.2032	alpha	Batch_Baron
human3_lib2.final_cell_0117	-1.38771	14.1043	acinar	Batch_Baron
human3_lib2.final_cell_0383	0.945176	9.34622	ductal	Batch_Baron
human3_lib4.final_cell_0001	-0.72049	15.9388	acinar	Batch_Baron
human4_lib1.final_cell_0189	14.6596	-0.858259	delta	Batch_Baron
human3_lib4.final_cell_0014	-1.00573	15.0543	acinar	Batch_Baron
human2_lib3.final_cell_0452	12.7632	13.717	alpha	Batch_Baron
human3_lib2.final_cell_0114	9.87672	8.31763	alpha	Batch_Baron
human1_lib1.final_cell_0163	17.8583	4.75748	gamma	Batch_Baron
human4_lib1.final_cell_0099	-1.80395	9.7962	ductal	Batch_Baron
human3_lib4.final_cell_0539	9.36608	7.77457	alpha	Batch_Baron
human1_lib1.final_cell_0170	7.10308	-3.8652	beta	Batch_Baron
human3_lib4.final_cell_0169	5.2554	0.0552543	beta	Batch_Baron
human3_lib2.final_cell_0643	0.249743	16.2665	acinar	Batch_Baron
human1_lib3.final_cell_0205	-1.13227	7.61286	ductal	Batch_Baron
human1_lib3.final_cell_0386	-0.384616	15.0023	acinar	Batch_Baron
human4_lib3.final_cell_0172	3.20899	-2.62913	beta	Batch_Baron
human2_lib2.final_cell_0192	5.56108	-4.70858	beta	Batch_Baron
human3_lib3.final_cell_0207	1.0572	16.2064	acinar	Batch_Baron
human4_lib3.final_cell_0081	2.65482	-3.97377	beta	Batch_Baron
human3_lib3.final_cell_0401	5.01726	-2.43137	beta	Batch_Baron
human2_lib2.final_cell_0162	1.05649	14.6087	ductal	Batch_Baron
human4_lib3.final_cell_0206	-1.3031	2.20969	stellate	Batch_Baron
human3_lib4.final_cell_0057	-0.860555	15.8216	acinar	Batch_Baron
human3_lib1.final_cell_0583	14.7574	0.200908	delta	Batch_Baron
human3_lib2.final_cell_0392	9.4301	9.89411	alpha	Batch_Baron
human1_lib3.final_cell_0638	0.684666	1.91977	stellate	Batch_Baron
human1_lib3.final_cell_0046	-0.837606	1.87216	stellate	Batch_Baron
human1_lib1.final_cell_0394	8.32585	0.0834634	beta	Batch_Baron
human3_lib2.final_cell_0804	5.29023	-0.0638907	beta	Batch_Baron
human1_lib3.final_cell_0561	8.36708	0.0956973	beta	Batch_Baron
human3_lib4.final_cell_0635	5.75474	-0.456657	beta	Batch_Baron
human3_lib1.final_cell_0290	0.225545	2.62873	stellate	Batch_Baron
human2_lib3.final_cell_0206	11.9837	15.4606	alpha	Batch_Baron
human3_lib3.final_cell_0550	9.79236	7.33824	alpha	Batch_Baron
human3_lib1.final_cell_0523	7.53738	-1.4357	beta	Batch_Baron
human4_lib3.final_cell_0438	8.89714	11.899	alpha	Batch_Baron
human2_lib3.final_cell_0561	-1.25099	1.1756	stellate	Batch_Baron
human2_lib3.final_cell_0321	10.8816	12.5018	alpha	Batch_Baron
human3_lib4.final_cell_0726	-4.67382	1.41441	endothelial	Batch_Baron
human1_lib3.final_cell_0154	13.6536	10.6118	alpha	Batch_Baron
human2_lib2.final_cell_0315	15.5102	-0.647314	delta	Batch_Baron
human3_lib2.final_cell_0437	14.4268	0.253758	delta	Batch_Baron
human2_lib2.final_cell_0556	15.6319	-0.684443	delta	Batch_Baron
human3_lib2.final_cell_0209	0.866111	8.43399	ductal	Batch_Baron
human3_lib4.final_cell_0160	8.62901	8.21044	alpha	Batch_Baron
human2_lib1.final_cell_0238	17.3542	3.47772	gamma	Batch_Baron
human1_lib1.final_cell_0018	-0.562094	14.7033	acinar	Batch_Baron
human3_lib3.final_cell_0072	-1.20311	14.6927	acinar	Batch_Baron
human4_lib3.final_cell_0192	2.57198	-2.93781	beta	Batch_Baron
human3_lib1.final_cell_0716	10.5871	10.1768	alpha	Batch_Baron
human1_lib3.final_cell_0729	7.12227	-2.46863	beta	Batch_Baron
human1_lib1.final_cell_0106	6.54984	-2.21202	beta	Batch_Baron
human3_lib1.final_cell_0811	5.61734	-0.486813	beta	Batch_Baron
human1_lib3.final_cell_0658	6.57699	-2.22384	beta	Batch_Baron
human1_lib3.final_cell_0452	7.57324	-0.471843	beta	Batch_Baron
human4_lib1.final_cell_0474	5.48877	-4.35872	beta	Batch_Baron
human3_lib2.final_cell_0824	0.47718	9.16075	ductal	Batch_Baron
human3_lib4.final_cell_0068	-1.61499	14.9723	acinar	Batch_Baron
human3_lib3.final_cell_0325	10.1491	8.82569	alpha	Batch_Baron
human3_lib1.final_cell_0474	5.26016	0.0298013	beta	Batch_Baron
human3_lib3.final_cell_0688	8.65707	8.62282	alpha	Batch_Baron
human3_lib1.final_cell_0164	6.45461	-0.923205	beta	Batch_Baron
human3_lib3.final_cell_0274	14.2139	0.161497	delta	Batch_Baron
human1_lib3.final_cell_0653	6.60994	-1.94875	beta	Batch_Baron
human3_lib4.final_cell_0812	9.74945	7.59378	alpha	Batch_Baron
human3_lib2.final_cell_0152	9.26299	7.85936	alpha	Batch_Baron
human4_lib1.final_cell_0564	-0.289668	7.47523	ductal	Batch_Baron
human1_lib3.final_cell_0481	14.0658	-0.47295	delta	Batch_Baron
human3_lib2.final_cell_0818	-1.21701	14.786	acinar	Batch_Baron
human1_lib3.final_cell_0496	8.60672	0.261173	beta	Batch_Baron
human3_lib1.final_cell_0894	5.72215	-1.24266	beta	Batch_Baron
human1_lib1.final_cell_0406	12.6093	9.11094	alpha	Batch_Baron
human2_lib1.final_cell_0383	12.4346	14.28	alpha	Batch_Baron
human4_lib1.final_cell_0317	15.6536	-0.738484	delta	Batch_Baron
human2_lib3.final_cell_0180	12.6395	11.1965	alpha	Batch_Baron
human1_lib3.final_cell_0591	0.633087	1.99495	stellate	Batch_Baron
human3_lib3.final_cell_0577	9.73249	7.80001	alpha	Batch_Baron
human3_lib1.final_cell_0252	9.63974	8.51474	alpha	Batch_Baron
human3_lib3.final_cell_0458	9.44148	7.95837	alpha	Batch_Baron
human1_lib2.final_cell_0116	14.4271	0.032271	delta	Batch_Baron
human3_lib4.final_cell_0261	17.1965	3.84634	gamma	Batch_Baron
human2_lib2.final_cell_0488	18.4721	3.1844	gamma	Batch_Baron
human3_lib1.final_cell_0123	-1.4117	14.4052	acinar	Batch_Baron
human3_lib3.final_cell_0546	0.315674	7.72689	ductal	Batch_Baron
human3_lib2.final_cell_0456	10.7258	9.3721	alpha	Batch_Baron
human4_lib1.final_cell_0315	12.622	12.4079	alpha	Batch_Baron
human3_lib3.final_cell_0129	-1.01299	14.2382	acinar	Batch_Baron
human3_lib2.final_cell_0235	-0.376809	14.4018	acinar	Batch_Baron
human2_lib2.final_cell_0152	12.0497	14.5749	alpha	Batch_Baron
human3_lib2.final_cell_0196	5.25065	0.0410825	beta	Batch_Baron
human3_lib4.final_cell_0157	-1.61224	14.6754	acinar	Batch_Baron
human3_lib4.final_cell_0467	6.58871	-0.651408	beta	Batch_Baron
human1_lib1.final_cell_0424	7.39791	-0.862728	beta	Batch_Baron
human3_lib1.final_cell_0419	-2.32726	15.6202	acinar	Batch_Baron
human3_lib2.final_cell_0316	1.69357	7.9597	ductal	Batch_Baron
human3_lib1.final_cell_0145	14.589	-0.466991	delta	Batch_Baron
human3_lib4.final_cell_0587	9.89104	7.78724	alpha	Batch_Baron
human4_lib1.final_cell_0602	-2.54114	9.45829	ductal	Batch_Baron
human3_lib3.final_cell_0510	8.24236	10.0498	alpha	Batch_Baron
human3_lib2.final_cell_0229	0.933769	14.8675	acinar	Batch_Baron
human3_lib4.final_cell_0566	1.67766	8.26032	ductal	Batch_Baron
human3_lib3.final_cell_0122	-1.67996	14.5227	acinar	Batch_Baron
human3_lib3.final_cell_0296	-1.24841	14.7137	acinar	Batch_Baron
human2_lib1.final_cell_0120	12.4742	13.4535	alpha	Batch_Baron
human2_lib3.final_cell_0491	15.7624	-0.85325	delta	Batch_Baron
human4_lib1.final_cell_0205	2.59318	-2.95932	beta	Batch_Baron
human3_lib3.final_cell_0063	-1.1359	14.2028	acinar	Batch_Baron
human4_lib3.final_cell_0277	0.787047	14.9332	ductal	Batch_Baron
human1_lib3.final_cell_0592	14.6219	0.366371	beta	Batch_Baron
human3_lib2.final_cell_0696	10.8606	10.3351	alpha	Batch_Baron
human2_lib3.final_cell_0484	5.3822	-2.49081	beta	Batch_Baron
human3_lib3.final_cell_0745	-1.11297	14.6539	acinar	Batch_Baron
human3_lib3.final_cell_0572	5.28745	-0.0160897	delta	Batch_Baron
human4_lib1.final_cell_0133	1.10242	16.1638	ductal	Batch_Baron
human3_lib2.final_cell_0783	9.3915	8.17993	alpha	Batch_Baron
human4_lib3.final_cell_0459	-1.04944	1.48971	stellate	Batch_Baron
human4_lib3.final_cell_0291	-2.29086	9.70278	ductal	Batch_Baron
human3_lib4.final_cell_0284	0.92731	9.28326	ductal	Batch_Baron
human3_lib1.final_cell_0389	-1.54058	15.1184	acinar	Batch_Baron
human3_lib2.final_cell_0336	5.26845	0.0739972	beta	Batch_Baron
human3_lib4.final_cell_0494	-3.46788	16.2671	acinar	Batch_Baron
human3_lib2.final_cell_0810	9.868	7.4394	alpha	Batch_Baron
human1_lib1.final_cell_0102	12.0238	8.46844	alpha	Batch_Baron
human2_lib2.final_cell_0012	-0.340428	2.27983	stellate	Batch_Baron
human1_lib2.final_cell_0402	-2.36817	9.04598	ductal	Batch_Baron
human2_lib1.final_cell_0185	18.524	3.11315	gamma	Batch_Baron
human1_lib1.final_cell_0526	-5.74919	0.768387	endothelial	Batch_Baron
human4_lib3.final_cell_0649	10.8743	11.4868	alpha	Batch_Baron
human4_lib1.final_cell_0376	9.94179	11.8757	alpha	Batch_Baron
human3_lib2.final_cell_0465	8.02898	-0.0364314	beta	Batch_Baron
human3_lib2.final_cell_0271	-1.10584	2.73055	stellate	Batch_Baron
human3_lib2.final_cell_0570	0.82241	9.27902	ductal	Batch_Baron
human4_lib1.final_cell_0197	2.53115	-3.60167	beta	Batch_Baron
human3_lib3.final_cell_0085	-2.43843	15.7666	acinar	Batch_Baron
human3_lib3.final_cell_0809	-1.3438	14.8526	acinar	Batch_Baron
human1_lib1.final_cell_0399	-0.910835	2.01208	stellate	Batch_Baron
human2_lib3.final_cell_0341	-0.443707	7.1858	ductal	Batch_Baron
human3_lib2.final_cell_0257	-1.97622	15.4454	acinar	Batch_Baron
human3_lib4.final_cell_0207	-3.45444	16.2657	acinar	Batch_Baron
human3_lib2.final_cell_0214	-1.44305	15.6502	acinar	Batch_Baron
human1_lib2.final_cell_0051	10.782	7.94519	alpha	Batch_Baron
human2_lib2.final_cell_0149	15.738	-0.765096	delta	Batch_Baron
human1_lib1.final_cell_0349	7.45249	-2.72547	beta	Batch_Baron
human3_lib1.final_cell_0404	6.47823	-0.811227	beta	Batch_Baron
human1_lib3.final_cell_0252	0.359447	7.33956	ductal	Batch_Baron
human2_lib2.final_cell_0055	13.2196	11.4617	alpha	Batch_Baron
human3_lib3.final_cell_0186	-0.422888	14.5158	acinar	Batch_Baron
human2_lib2.final_cell_0108	4.21574	-3.74476	beta	Batch_Baron
human3_lib4.final_cell_0542	10.2987	9.0907	alpha	Batch_Baron
human1_lib2.final_cell_0567	0.710206	1.98457	stellate	Batch_Baron
human3_lib2.final_cell_0286	8.7764	10.0501	alpha	Batch_Baron
human3_lib3.final_cell_0344	10.0582	8.77722	alpha	Batch_Baron
human3_lib4.final_cell_0762	-1.69457	14.8952	acinar	Batch_Baron
human3_lib2.final_cell_0233	6.53901	-0.543146	beta	Batch_Baron
human1_lib3.final_cell_0068	13.9117	-0.605897	delta	Batch_Baron
human2_lib2.final_cell_0273	-0.502799	7.08864	ductal	Batch_Baron
human1_lib3.final_cell_0192	6.71355	-3.05058	beta	Batch_Baron
human1_lib3.final_cell_0471	12.4299	8.55446	alpha	Batch_Baron
human3_lib3.final_cell_0700	5.31454	-0.0664315	beta	Batch_Baron
human4_lib1.final_cell_0589	3.23509	-3.40389	beta	Batch_Baron
human1_lib2.final_cell_0465	1.53462	7.79533	ductal	Batch_Baron
human3_lib2.final_cell_0183	-1.03319	14.5172	acinar	Batch_Baron
human3_lib4.final_cell_0468	-0.047302	8.95911	ductal	Batch_Baron
human2_lib1.final_cell_0161	12.2189	13.0857	alpha	Batch_Baron
human1_lib1.final_cell_0525	14.5771	0.475735	beta	Batch_Baron
human3_lib2.final_cell_0374	-1.47592	14.3177	acinar	Batch_Baron
human4_lib1.final_cell_0175	2.83003	-2.55974	beta	Batch_Baron
human1_lib2.final_cell_0366	15.1072	-0.472588	delta	Batch_Baron
human1_lib3.final_cell_0681	-5.64901	0.746347	endothelial	Batch_Baron
human2_lib3.final_cell_0144	0.400057	8.22072	ductal	Batch_Baron
human1_lib3.final_cell_0247	15.4071	-1.81985	delta	Batch_Baron
human2_lib3.final_cell_0208	-5.64185	1.30612	endothelial	Batch_Baron
human3_lib3.final_cell_0651	0.117421	9.0595	acinar	Batch_Baron
human1_lib3.final_cell_0607	6.0486	-1.95704	beta	Batch_Baron
human3_lib3.final_cell_0449	0.893964	9.16761	ductal	Batch_Baron
human3_lib3.final_cell_0005	-1.45799	15.676	acinar	Batch_Baron
human1_lib3.final_cell_0071	6.51415	-2.62507	beta	Batch_Baron
human2_lib2.final_cell_0161	-0.339589	8.41584	ductal	Batch_Baron
human1_lib3.final_cell_0473	11.0114	7.97075	alpha	Batch_Baron
human3_lib1.final_cell_0113	-1.8633	15.4751	acinar	Batch_Baron
human3_lib2.final_cell_0734	5.39798	-0.216351	beta	Batch_Baron
human2_lib1.final_cell_0167	6.5277	17.1069	macrophage	Batch_Baron
human3_lib4.final_cell_0445	-1.68074	14.7956	acinar	Batch_Baron
human2_lib2.final_cell_0157	1.15402	14.8568	ductal	Batch_Baron
human4_lib3.final_cell_0130	-0.217081	8.81367	ductal	Batch_Baron
human3_lib3.final_cell_0777	0.5222	8.82658	ductal	Batch_Baron
human3_lib2.final_cell_0705	1.07155	8.76485	ductal	Batch_Baron
human3_lib4.final_cell_0796	0.633484	2.4616	stellate	Batch_Baron
human1_lib1.final_cell_0083	6.67066	-3.18282	beta	Batch_Baron
human3_lib2.final_cell_0113	4.55497	-3.89558	beta	Batch_Baron
human3_lib3.final_cell_0736	-0.349536	15.6714	acinar	Batch_Baron
human2_lib2.final_cell_0398	4.52536	-3.09368	beta	Batch_Baron
human4_lib1.final_cell_0551	4.13169	-2.42793	beta	Batch_Baron
human3_lib3.final_cell_0409	1.11457	9.10641	ductal	Batch_Baron
[truncated: 12,768 more rows]

## Sheet: umap_cells_genes
	UMAP1	UMAP2	entity_anno
human3_lib1.final_cell_0442	9.45945	14.2946	alpha
human4_lib3.final_cell_0006	-4.22156	4.69693	ductal
human3_lib1.final_cell_0749	-2.26392	11.3036	stellate
human3_lib2.final_cell_0485	11.0809	12.8669	alpha
human1_lib2.final_cell_0243	10.7794	-1.51066	delta
human2_lib3.final_cell_0260	11.9136	-1.01062	delta
human3_lib3.final_cell_0915	-2.21168	12.9322	stellate
human3_lib3.final_cell_0774	0.583704	13.5293	endothelial
human2_lib1.final_cell_0306	12.7894	17.087	alpha
human3_lib4.final_cell_0597	-0.467712	3.8641	ductal
human3_lib2.final_cell_0480	11.5563	13.3287	alpha
human1_lib3.final_cell_0160	11.6666	6.28593	beta
human2_lib2.final_cell_0171	8.88426	8.15162	alpha
human4_lib1.final_cell_0417	12.7539	3.78637	beta
human2_lib3.final_cell_0427	-3.05911	4.98384	ductal
human3_lib2.final_cell_0833	-2.2614	11.3042	stellate
human3_lib4.final_cell_0798	10.095	5.29242	beta
human1_lib1.final_cell_0554	0.65763	14.8329	endothelial
human1_lib3.final_cell_0678	9.75027	16.2445	alpha
human3_lib3.final_cell_0868	11.159	12.2986	alpha
human2_lib1.final_cell_0324	13.2755	4.88814	beta
human4_lib3.final_cell_0692	13.373	5.40748	beta
human2_lib1.final_cell_0017	13.2594	4.93043	beta
human1_lib3.final_cell_0597	-1.71154	14.9833	mast
human3_lib1.final_cell_0858	0.2654	4.35501	ductal
human4_lib3.final_cell_0591	6.81574	-3.2875	gamma
human2_lib3.final_cell_0153	10.8892	14.1498	alpha
human3_lib1.final_cell_0666	11.6741	11.8021	alpha
human1_lib1.final_cell_0224	11.0632	6.85795	beta
human4_lib1.final_cell_0574	9.9775	16.3536	alpha
human2_lib1.final_cell_0206	11.7338	4.7337	beta
human3_lib1.final_cell_0720	-0.206872	13.0618	endothelial
human1_lib3.final_cell_0214	11.6786	5.94298	beta
human3_lib2.final_cell_0167	7.03551	-1.92644	gamma
human4_lib3.final_cell_0370	13.9839	3.62478	beta
human2_lib2.final_cell_0435	13.1425	4.46436	beta
human3_lib3.final_cell_0899	10.3924	4.07171	beta
human2_lib1.final_cell_0178	11.5378	16.909	alpha
human3_lib3.final_cell_0910	10.8585	4.36533	beta
human1_lib1.final_cell_0122	10.6088	5.4214	beta
human3_lib4.final_cell_0585	11.015	4.36141	beta
human1_lib2.final_cell_0154	11.1655	5.97692	beta
human2_lib2.final_cell_0085	-4.19553	12.8414	stellate
human2_lib2.final_cell_0266	11.943	17.2782	alpha
human2_lib3.final_cell_0399	6.5397	-3.38269	gamma
human2_lib2.final_cell_0261	13.0289	17.6878	alpha
human3_lib3.final_cell_0432	10.3155	4.1355	beta
human4_lib3.final_cell_0488	13.4535	14.3931	alpha
human1_lib3.final_cell_0365	12.2241	15.5097	alpha
human2_lib2.final_cell_0524	12.5411	17.8315	alpha
human3_lib2.final_cell_0173	10.7963	12.6201	alpha
human3_lib4.final_cell_0894	0.454212	2.49583	ductal
human4_lib3.final_cell_0581	10.5558	-0.848615	delta
human4_lib1.final_cell_0296	12.7559	14.9104	alpha
human4_lib1.final_cell_0218	13.3295	3.35567	beta
human1_lib2.final_cell_0565	11.3674	14.5896	alpha
human4_lib3.final_cell_0432	1.20141	1.05152	ductal
human3_lib4.final_cell_0819	-2.24427	11.3357	stellate
human3_lib4.final_cell_0663	10.5617	4.381	beta
human2_lib1.final_cell_0261	1.48272	4.00924	ductal
human3_lib4.final_cell_0104	10.6904	-0.955043	delta
human2_lib1.final_cell_0131	13.7914	18.1955	alpha
human3_lib4.final_cell_0791	11.8211	7.09871	beta
human1_lib2.final_cell_0113	11.021	5.4989	beta
human2_lib3.final_cell_0250	11.936	-1.05668	delta
human2_lib1.final_cell_0313	-4.29493	4.66318	ductal
human2_lib1.final_cell_0290	13.4676	4.66346	beta
human3_lib4.final_cell_0537	-4.67705	7.36207	acinar
human3_lib4.final_cell_0083	-3.73516	7.22951	acinar
human2_lib1.final_cell_0066	12.8212	17.3483	alpha
human2_lib3.final_cell_0463	13.5455	4.84107	beta
human1_lib3.final_cell_0100	9.84247	16.7169	alpha
human4_lib3.final_cell_0310	13.4433	3.28247	beta
human4_lib3.final_cell_0397	0.749639	1.58674	ductal
human1_lib3.final_cell_0588	11.0102	5.97938	beta
human3_lib2.final_cell_0366	12.4702	4.5334	beta
human2_lib1.final_cell_0273	13.7269	4.1433	beta
human2_lib1.final_cell_0025	-2.58681	5.4908	ductal
human3_lib2.final_cell_0552	11.1189	12.7694	alpha
human3_lib3.final_cell_0137	10.2335	4.87386	beta
human4_lib3.final_cell_0251	13.6978	2.93377	beta
human1_lib2.final_cell_0026	11.1994	-2.34329	delta
human3_lib3.final_cell_0067	-3.00061	6.06442	acinar
human1_lib3.final_cell_0330	10.292	13.8135	alpha
human4_lib1.final_cell_0500	13.0449	3.67611	beta
human1_lib3.final_cell_0346	11.124	-1.17346	delta
human1_lib2.final_cell_0415	11.385	5.27381	beta
human3_lib2.final_cell_0675	-3.24115	6.9338	acinar
human1_lib2.final_cell_0078	11.6426	-2.56623	delta
human2_lib1.final_cell_0320	14.1364	16.7147	alpha
human3_lib2.final_cell_0808	10.5156	4.52856	beta
human3_lib1.final_cell_0506	12.4934	12.8357	alpha
human1_lib1.final_cell_0493	11.8949	-1.97381	delta
human1_lib1.final_cell_0028	-2.66492	5.83624	acinar
human3_lib3.final_cell_0388	1.37531	2.30673	ductal
human3_lib4.final_cell_0291	10.7099	4.18769	beta
human1_lib2.final_cell_0493	-2.57641	11.1281	stellate
human2_lib3.final_cell_0097	-4.11926	12.5216	stellate
human3_lib1.final_cell_0240	12.4308	13.1732	alpha
human3_lib1.final_cell_0778	-3.30866	7.15553	acinar
human3_lib2.final_cell_0155	10.903	-0.771832	delta
human2_lib3.final_cell_0033	10.5738	-1.84063	delta
human3_lib1.final_cell_0544	11.7125	11.6163	alpha
human1_lib3.final_cell_0688	11.7596	6.01629	beta
human2_lib3.final_cell_0295	13.0809	16.3167	alpha
human3_lib2.final_cell_0872	10.136	4.13522	beta
human1_lib2.final_cell_0191	11.6883	-2.1186	delta
human3_lib4.final_cell_0885	10.7909	4.54495	beta
human1_lib2.final_cell_0181	12.4207	5.98418	beta
human1_lib1.final_cell_0505	0.638488	14.8252	endothelial
human4_lib1.final_cell_0153	14.2072	3.44257	beta
human3_lib2.final_cell_0365	11.799	12.6808	alpha
human4_lib3.final_cell_0341	14.2817	3.48764	beta
human3_lib2.final_cell_0673	-1.71303	14.9778	mast
human2_lib1.final_cell_0345	13.8431	17.949	alpha
human3_lib2.final_cell_0689	-3.56349	7.31282	acinar
human2_lib1.final_cell_0057	14.0194	3.77823	beta
human1_lib2.final_cell_0099	10.5182	-1.36549	delta
human2_lib2.final_cell_0551	1.18163	3.61497	ductal
human2_lib3.final_cell_0405	13.3245	5.29067	beta
human3_lib3.final_cell_0281	11.297	12.621	alpha
human3_lib3.final_cell_0102	10.7033	-0.763429	delta
human3_lib1.final_cell_0185	-3.31482	6.862	acinar
human1_lib2.final_cell_0614	11.1264	6.02047	beta
human3_lib3.final_cell_0082	-3.95689	6.59422	acinar
human3_lib1.final_cell_0300	-4.51832	7.13857	acinar
human2_lib2.final_cell_0446	13.4646	17.9501	alpha
human3_lib4.final_cell_0727	11.5871	13.118	alpha
human3_lib2.final_cell_0742	10.5026	4.06191	beta
human2_lib1.final_cell_0526	13.497	16.5638	alpha
human3_lib1.final_cell_0837	10.8072	4.46225	beta
human2_lib1.final_cell_0326	13.7095	4.79184	beta
human2_lib3.final_cell_0556	13.6238	17.7272	alpha
human3_lib2.final_cell_0497	-3.22885	7.20314	acinar
human1_lib3.final_cell_0646	11.3989	6.03424	beta
human4_lib3.final_cell_0474	12.4364	15.0473	alpha
human3_lib1.final_cell_0313	11.2431	4.34413	beta
human4_lib1.final_cell_0188	13.4722	3.05009	beta
human3_lib3.final_cell_0373	7.11427	-1.82832	gamma
human3_lib1.final_cell_0321	12.2845	12.5816	alpha
human2_lib2.final_cell_0423	12.5036	17.86	alpha
human3_lib2.final_cell_0469	-4.09811	7.34596	acinar
human4_lib3.final_cell_0544	11.8364	-1.0681	delta
human2_lib2.final_cell_0588	13.3779	5.44115	beta
human1_lib2.final_cell_0221	12.1156	7.38136	beta
human3_lib3.final_cell_0865	10.6475	12.8614	alpha
human1_lib1.final_cell_0191	9.91507	16.7388	alpha
human1_lib2.final_cell_0582	-3.70343	6.79829	acinar
human3_lib4.final_cell_0496	11.0206	12.4345	alpha
human4_lib3.final_cell_0567	13.5929	3.15585	beta
human4_lib1.final_cell_0122	7.13347	-3.11045	gamma
human4_lib3.final_cell_0300	13.4323	5.47047	beta
human1_lib1.final_cell_0200	11.5395	6.21781	beta
human4_lib3.final_cell_0135	13.7972	4.52236	beta
human4_lib1.final_cell_0120	13.8284	3.62182	beta
human1_lib1.final_cell_0402	8.35991	4.72461	beta
human3_lib3.final_cell_0112	10.5811	4.35637	beta
human1_lib3.final_cell_0659	11.3232	6.33014	beta
human2_lib3.final_cell_0163	12.6481	17.6474	alpha
human2_lib3.final_cell_0380	12.8107	17.2891	alpha
human3_lib2.final_cell_0638	-3.74249	7.40427	acinar
human2_lib2.final_cell_0349	13.2871	18.1328	alpha
human4_lib3.final_cell_0141	0.990202	0.962545	ductal
human4_lib1.final_cell_0286	13.3272	14.3471	alpha
human3_lib3.final_cell_0168	-3.78281	7.47858	acinar
human4_lib3.final_cell_0011	0.738453	1.0659	ductal
human2_lib1.final_cell_0046	11.5779	16.5173	alpha
human1_lib1.final_cell_0185	9.34496	15.2641	alpha
human2_lib2.final_cell_0402	13.1055	17.8552	alpha
human4_lib3.final_cell_0579	13.6187	3.46991	beta
human2_lib3.final_cell_0160	13.0324	4.76028	beta
human1_lib3.final_cell_0595	-2.5168	11.034	stellate
human3_lib4.final_cell_0086	-3.37188	6.95892	acinar
human1_lib2.final_cell_0207	11.7706	6.17996	beta
human1_lib1.final_cell_0564	0.821045	14.8134	endothelial
human3_lib3.final_cell_0243	-5.12509	7.37615	acinar
human3_lib2.final_cell_0633	10.8709	11.8656	alpha
human4_lib1.final_cell_0038	13.1176	3.27176	beta
human3_lib1.final_cell_0061	-4.32405	7.34039	acinar
human2_lib1.final_cell_0528	7.69098	-1.12859	alpha
human2_lib2.final_cell_0164	13.1292	17.888	alpha
human3_lib1.final_cell_0096	-3.2543	7.30595	acinar
human1_lib2.final_cell_0394	9.91028	5.57866	beta
human3_lib4.final_cell_0694	-3.94441	7.3935	acinar
human3_lib2.final_cell_0791	10.0134	4.16241	beta
human3_lib3.final_cell_0220	-4.15088	7.41811	acinar
human3_lib4.final_cell_0749	10.7548	12.7665	alpha
human3_lib3.final_cell_0678	10.6821	12.9253	alpha
human1_lib3.final_cell_0288	-3.82776	12.5417	stellate
human3_lib1.final_cell_0490	11.9295	13.4024	alpha
human4_lib3.final_cell_0586	12.5693	15.9616	alpha
human1_lib2.final_cell_0507	6.22863	-2.19597	gamma
human3_lib1.final_cell_0731	11.382	11.7504	alpha
human2_lib3.final_cell_0037	8.14636	-0.931887	epsilon
human3_lib4.final_cell_0396	-0.455168	4.03712	ductal
human2_lib2.final_cell_0111	12.4448	14.7889	alpha
human3_lib4.final_cell_0098	10.489	4.4906	beta
human3_lib3.final_cell_0740	11.6411	13.2184	alpha
human3_lib4.final_cell_0698	-0.0428258	3.30299	ductal
human2_lib3.final_cell_0031	11.6031	-1.22561	delta
human2_lib1.final_cell_0268	14.0921	16.6082	alpha
human3_lib1.final_cell_0041	-3.12287	7.15283	acinar
human4_lib3.final_cell_0558	11.2029	15.8236	alpha
human3_lib2.final_cell_0251	11.1217	11.5508	alpha
human3_lib1.final_cell_0519	11.5903	12.0466	alpha
human3_lib2.final_cell_0338	11.6884	11.7746	alpha
human3_lib3.final_cell_0619	11.6202	11.5819	alpha
human2_lib1.final_cell_0521	13.0114	16.8009	alpha
human2_lib2.final_cell_0077	13.2736	4.78917	beta
human3_lib2.final_cell_0517	10.4328	14.5366	alpha
human3_lib2.final_cell_0634	10.9778	12.8301	alpha
human3_lib4.final_cell_0119	-2.2447	12.8912	stellate
human1_lib1.final_cell_0405	11.2831	5.99527	beta
human2_lib3.final_cell_0330	6.59443	-3.31109	gamma
human3_lib2.final_cell_0477	-3.99394	7.32562	acinar
human3_lib3.final_cell_0731	0.0508024	4.27738	ductal
human3_lib2.final_cell_0703	10.3133	-0.758705	beta
human1_lib1.final_cell_0401	10.6037	12.7958	alpha
human1_lib1.final_cell_0550	11.4561	6.44262	beta
human1_lib1.final_cell_0533	12.1576	6.69775	beta
human2_lib3.final_cell_0255	13.6859	17.7894	alpha
human4_lib3.final_cell_0417	14.2099	3.37602	beta
human2_lib1.final_cell_0454	12.1269	16.5527	alpha
human3_lib3.final_cell_0183	11.6823	12.3749	alpha
human1_lib1.final_cell_0145	12.3894	5.6514	beta
human1_lib2.final_cell_0134	10.6787	-1.50299	delta
human1_lib1.final_cell_0255	11.8596	-2.42046	delta
human1_lib1.final_cell_0407	-2.48741	11.2638	stellate
human3_lib2.final_cell_0240	11.9588	12.3531	alpha
human3_lib2.final_cell_0358	10.4642	4.76897	beta
human3_lib2.final_cell_0864	10.7422	4.20823	beta
human3_lib1.final_cell_0812	-3.74682	7.19889	acinar
human3_lib4.final_cell_0858	10.305	4.37742	beta
human2_lib3.final_cell_0468	1.30416	1.33461	ductal
human1_lib1.final_cell_0328	12.2002	6.23695	beta
human4_lib1.final_cell_0083	11.145	-1.69272	delta
human3_lib1.final_cell_0838	10.7344	12.3017	alpha
human3_lib2.final_cell_0371	9.69982	4.91359	beta
human1_lib2.final_cell_0028	11.6469	-2.60834	delta
human3_lib4.final_cell_0772	1.99892	8.2327	alpha
human1_lib3.final_cell_0306	11.4145	5.91761	beta
human1_lib2.final_cell_0301	9.58271	14.2216	alpha
human1_lib3.final_cell_0001	-4.13122	6.49761	acinar
human3_lib2.final_cell_0327	11.1535	11.5358	alpha
human4_lib1.final_cell_0481	11.0871	15.7407	alpha
human3_lib2.final_cell_0044	-5.81507	7.51765	acinar
human2_lib1.final_cell_0492	12.7492	16.8836	alpha
human3_lib1.final_cell_0663	0.0470683	6.24987	ductal
human2_lib1.final_cell_0175	13.475	16.5895	alpha
human1_lib1.final_cell_0196	11.9288	6.86877	beta
human1_lib3.final_cell_0466	9.50005	5.41961	beta
human1_lib3.final_cell_0710	0.632242	14.9364	endothelial
human3_lib3.final_cell_0835	0.703375	14.5052	endothelial
human3_lib2.final_cell_0609	10.3984	-1.07351	delta
human3_lib1.final_cell_0485	10.5453	4.45783	beta
human3_lib3.final_cell_0924	9.30453	5.01468	beta
human3_lib1.final_cell_0740	0.865079	14.6311	endothelial
human2_lib2.final_cell_0322	12.4313	17.8201	alpha
human3_lib3.final_cell_0405	12.4157	11.9838	alpha
human2_lib1.final_cell_0193	11.9935	-0.966438	delta
human2_lib3.final_cell_0137	11.9505	-1.04476	delta
human1_lib3.final_cell_0197	1.83454	2.90731	ductal
human1_lib3.final_cell_0025	-3.8252	6.37096	acinar
human3_lib3.final_cell_0305	10.4392	-1.02128	delta
human3_lib2.final_cell_0511	10.5891	4.04752	beta
human3_lib3.final_cell_0447	-0.00448752	13.2105	endothelial
human1_lib3.final_cell_0254	11.6863	5.99002	beta
human2_lib3.final_cell_0262	14.087	16.6152	alpha
human3_lib1.final_cell_0764	10.7312	4.37339	beta
human1_lib1.final_cell_0061	1.46973	3.4315	ductal
human1_lib3.final_cell_0582	-2.44883	11.3886	stellate
human2_lib1.final_cell_0509	13.4323	17.7708	alpha
human3_lib3.final_cell_0860	1.06901	14.8666	endothelial
human3_lib2.final_cell_0828	11.6041	14.3682	alpha
human1_lib3.final_cell_0340	6.18261	-2.1812	gamma
human3_lib3.final_cell_0723	-4.29891	6.3711	acinar
human2_lib2.final_cell_0021	-1.32641	16.2984	macrophage
human1_lib3.final_cell_0456	11.683	6.09599	beta
human3_lib1.final_cell_0443	11.6073	4.4943	beta
human4_lib1.final_cell_0439	0.480036	1.31886	ductal
human3_lib4.final_cell_0715	-0.175789	3.76679	ductal
human3_lib1.final_cell_0760	-0.230044	13.0212	endothelial
human3_lib1.final_cell_0831	1.23095	14.8788	endothelial
human3_lib4.final_cell_0471	12.0365	12.2281	alpha
human4_lib1.final_cell_0201	1.08424	5.75433	ductal
human1_lib2.final_cell_0371	9.62103	16.0926	alpha
human1_lib2.final_cell_0417	-2.60524	10.9568	stellate
human3_lib1.final_cell_0561	10.8198	4.4443	beta
human3_lib1.final_cell_0349	-4.25439	7.40664	acinar
human2_lib2.final_cell_0037	13.3567	4.86004	beta
human1_lib2.final_cell_0332	1.61862	2.38773	ductal
human4_lib3.final_cell_0096	1.20752	1.14148	ductal
human3_lib4.final_cell_0449	-2.27834	12.8825	stellate
human4_lib3.final_cell_0648	12.9288	15.5836	alpha
human3_lib4.final_cell_0514	13.0686	14.2318	alpha
human3_lib4.final_cell_0477	12.0741	12.8855	alpha
human2_lib3.final_cell_0116	11.6713	16.4964	alpha
human3_lib4.final_cell_0378	10.951	11.8381	alpha
human2_lib3.final_cell_0368	5.91812	11.9428	alpha
human4_lib3.final_cell_0621	13.2653	3.13929	beta
human2_lib3.final_cell_0357	-4.4097	12.7065	stellate
human1_lib3.final_cell_0006	-3.11664	6.11251	acinar
human3_lib1.final_cell_0887	10.8891	4.45967	beta
human1_lib3.final_cell_0264	12.2552	-1.87638	delta
human3_lib2.final_cell_0225	10.4329	-1.05052	delta
human3_lib2.final_cell_0320	-0.283524	3.67899	ductal
human2_lib1.final_cell_0235	12.1023	17.4403	alpha
human2_lib3.final_cell_0081	-2.94031	5.05037	ductal
human2_lib2.final_cell_0345	13.2117	4.87602	beta
human3_lib1.final_cell_0102	11.9354	13.4349	alpha
human1_lib3.final_cell_0665	10.6388	-0.833477	delta
human1_lib1.final_cell_0216	1.77359	2.86176	ductal
human3_lib1.final_cell_0156	12.1324	11.8226	alpha
human3_lib4.final_cell_0401	11.0813	12.6179	alpha
human3_lib2.final_cell_0554	11.0501	11.4927	alpha
human1_lib1.final_cell_0049	10.5874	-1.90948	delta
human1_lib1.final_cell_0310	11.9256	-2.28381	delta
human3_lib1.final_cell_0426	10.4793	-1.02339	delta
human1_lib3.final_cell_0567	-2.57923	11.0056	stellate
human3_lib1.final_cell_0266	11.6313	12.0443	alpha
human3_lib4.final_cell_0750	10.8922	13.5732	alpha
human1_lib1.final_cell_0263	10.0816	16.6717	alpha
human1_lib3.final_cell_0156	-4.32446	6.76347	acinar
human4_lib1.final_cell_0454	13.2608	3.33367	beta
human3_lib4.final_cell_0666	12.6075	13.5053	alpha
human1_lib2.final_cell_0596	0.821873	14.5508	endothelial
human3_lib2.final_cell_0481	-4.12983	7.15851	acinar
human3_lib4.final_cell_0229	11.2125	5.02422	beta
human4_lib3.final_cell_0556	0.95754	1.85484	ductal
human4_lib3.final_cell_0472	13.7042	3.97404	beta
human4_lib3.final_cell_0216	-3.6709	4.92686	ductal
human3_lib1.final_cell_0213	10.9059	4.50503	beta
human3_lib2.final_cell_0520	12.8413	13.3721	alpha
human2_lib3.final_cell_0527	7.39756	-2.71052	gamma
human2_lib2.final_cell_0473	12.9346	17.0003	alpha
human3_lib2.final_cell_0457	11.7166	13.3329	alpha
human3_lib4.final_cell_0623	7.50238	-1.33495	gamma
human4_lib3.final_cell_0641	10.4281	16.2611	alpha
human1_lib3.final_cell_0722	1.71461	2.74045	ductal
human1_lib3.final_cell_0015	10.451	-1.11958	delta
human4_lib1.final_cell_0283	13.6486	3.0315	beta
human3_lib3.final_cell_0455	11.4389	12.6091	alpha
human3_lib3.final_cell_0806	-3.01478	12.9175	stellate
human2_lib1.final_cell_0522	12.1241	5.09796	beta
human1_lib2.final_cell_0590	0.803853	14.6958	endothelial
human3_lib1.final_cell_0744	10.7654	11.7714	alpha
human2_lib3.final_cell_0226	11.9752	-1.01907	delta
human1_lib1.final_cell_0090	11.7708	6.59716	beta
human1_lib3.final_cell_0740	-2.57949	11.1049	stellate
human3_lib4.final_cell_0336	11.3869	11.9313	alpha
human1_lib1.final_cell_0413	-3.7309	6.38584	acinar
human3_lib1.final_cell_0189	9.88243	4.07631	beta
human2_lib3.final_cell_0279	-4.35854	12.7034	stellate
human3_lib1.final_cell_0779	11.1507	12.6686	alpha
human1_lib2.final_cell_0232	0.182938	13.357	endothelial
human1_lib2.final_cell_0525	1.80679	2.90117	ductal
human2_lib3.final_cell_0112	-3.12352	4.9325	ductal
human3_lib4.final_cell_0373	10.9467	4.54911	beta
human1_lib3.final_cell_0478	6.40488	-2.28504	gamma
human1_lib1.final_cell_0143	11.89	6.16964	beta
human3_lib4.final_cell_0306	10.2898	4.85419	beta
human3_lib2.final_cell_0027	-4.09508	7.49177	acinar
human3_lib2.final_cell_0564	11.5278	11.3781	alpha
human2_lib1.final_cell_0405	11.4152	-0.858383	beta
human1_lib3.final_cell_0676	0.987512	14.6732	endothelial
human1_lib3.final_cell_0412	10.8503	-0.786316	delta
human1_lib2.final_cell_0114	9.90335	15.6561	alpha
human3_lib2.final_cell_0346	10.4689	3.93894	beta
human4_lib1.final_cell_0466	1.11318	4.70462	ductal
human1_lib1.final_cell_0121	12.0325	7.42102	beta
human3_lib3.final_cell_0381	10.6112	-1.04633	delta
human3_lib2.final_cell_0601	10.8793	13.2018	alpha
human1_lib1.final_cell_0223	11.6994	5.88257	beta
human2_lib1.final_cell_0298	13.2977	5.16726	beta
human3_lib3.final_cell_0746	12.1639	12.1065	alpha
human3_lib1.final_cell_0736	0.268658	4.37061	ductal
human3_lib3.final_cell_0039	-4.37141	6.52257	acinar
human3_lib3.final_cell_0527	10.2837	4.09994	beta
human3_lib2.final_cell_0752	-0.349895	4.12556	ductal
human3_lib1.final_cell_0891	1.04769	14.5715	endothelial
human4_lib3.final_cell_0371	12.7151	15.1991	alpha
human3_lib1.final_cell_0648	-0.0540003	4.06916	ductal
human2_lib2.final_cell_0303	11.5046	16.7118	alpha
human3_lib3.final_cell_0730	10.9936	11.6997	alpha
human4_lib3.final_cell_0048	11.783	16.2957	alpha
human3_lib3.final_cell_0369	12.4478	12.9301	alpha
human1_lib3.final_cell_0016	10.5971	-1.47169	delta
human3_lib2.final_cell_0531	11.3474	11.5187	alpha
human3_lib1.final_cell_0745	12.201	13.7693	alpha
human1_lib1.final_cell_0017	12.8479	6.84706	beta
human4_lib1.final_cell_0103	13.1665	5.48191	beta
human2_lib3.final_cell_0466	13.3231	5.18754	beta
human3_lib1.final_cell_0402	10.385	3.83122	beta
human2_lib2.final_cell_0381	1.54854	2.90315	ductal
human3_lib4.final_cell_0553	11.3544	11.7088	alpha
human3_lib1.final_cell_0388	11.4716	11.4057	alpha
human2_lib2.final_cell_0476	-4.26514	12.6458	stellate
human1_lib2.final_cell_0040	11.6387	-2.62204	delta
human4_lib1.final_cell_0067	10.2927	16.0606	alpha
human3_lib4.final_cell_0091	-4.31081	6.11419	acinar
human3_lib2.final_cell_0033	-3.85799	7.33047	acinar
human3_lib2.final_cell_0806	-0.233473	3.53473	ductal
human1_lib3.final_cell_0158	11.4029	6.86092	beta
human3_lib4.final_cell_0650	11.178	11.5899	alpha
human1_lib2.final_cell_0446	11.5757	5.46001	beta
human4_lib3.final_cell_0250	11.8882	-2.1495	delta
human3_lib3.final_cell_0897	10.8539	4.53614	beta
human1_lib2.final_cell_0495	11.6544	5.99918	beta
human4_lib1.final_cell_0418	12.8769	3.94486	beta
human1_lib3.final_cell_0578	1.66917	4.65499	ductal
human4_lib3.final_cell_0508	13.1988	3.2026	beta
human3_lib2.final_cell_0154	11.1005	13.3195	alpha
human4_lib1.final_cell_0365	7.06577	-3.10472	gamma
human2_lib1.final_cell_0462	11.1491	16.9551	alpha
human1_lib2.final_cell_0199	8.37395	4.73215	beta
human3_lib2.final_cell_0685	-3.13135	7.20525	acinar
human3_lib1.final_cell_0697	0.798669	14.2566	endothelial
human1_lib1.final_cell_0313	6.48521	-2.635	gamma
human3_lib4.final_cell_0276	11.9442	13.3633	alpha
human3_lib4.final_cell_0612	11.3312	12.3312	alpha
human3_lib4.final_cell_0431	10.7551	14.2705	alpha
human2_lib1.final_cell_0477	6.60715	-3.40882	gamma
human1_lib1.final_cell_0089	8.5086	4.7985	beta
human1_lib3.final_cell_0573	11.3307	5.82646	beta
human3_lib1.final_cell_0669	-2.30365	12.8604	stellate
human4_lib1.final_cell_0237	13.4572	3.103	beta
human1_lib1.final_cell_0279	9.44921	15.8753	alpha
human2_lib3.final_cell_0082	12.7744	17.2099	alpha
human1_lib1.final_cell_0358	-1.4191	11.3578	schwann
human3_lib2.final_cell_0662	12.4896	13.8745	alpha
human4_lib3.final_cell_0247	1.27643	6.91666	ductal
human1_lib3.final_cell_0069	11.043	6.63481	beta
human1_lib3.final_cell_0463	8.09745	-0.952495	epsilon
human3_lib4.final_cell_0245	11.2386	12.8226	alpha
human3_lib1.final_cell_0447	-4.27778	5.34296	acinar
human3_lib1.final_cell_0191	11.4711	12.6314	alpha
human3_lib1.final_cell_0317	12.8336	4.05816	beta
human1_lib2.final_cell_0209	8.35976	4.70934	beta
human3_lib2.final_cell_0723	11.6443	12.0328	alpha
human4_lib1.final_cell_0399	0.819407	5.99493	ductal
human3_lib1.final_cell_0640	8.17384	9.33377	beta
human1_lib1.final_cell_0047	-3.67152	6.37729	acinar
human4_lib1.final_cell_0275	12.529	16.159	alpha
human1_lib1.final_cell_0091	12.4834	5.75229	beta
human3_lib2.final_cell_0018	-4.35989	5.34868	acinar
human3_lib3.final_cell_0517	-0.254859	12.9671	endothelial
human4_lib3.final_cell_0312	13.7341	3.67962	beta
human1_lib2.final_cell_0629	-2.49981	11.0766	stellate
human4_lib3.final_cell_0584	14.3131	3.75211	beta
human3_lib2.final_cell_0267	-4.33374	5.64026	acinar
human4_lib1.final_cell_0336	0.50979	1.29561	ductal
human2_lib2.final_cell_0568	-3.39988	12.4709	stellate
human3_lib1.final_cell_0691	-2.86768	13.017	stellate
human1_lib2.final_cell_0167	11.9082	6.22342	beta
human1_lib3.final_cell_0718	11.0046	5.86578	beta
human3_lib1.final_cell_0818	10.8074	12.3837	alpha
human3_lib3.final_cell_0416	9.94251	4.11264	beta
human3_lib4.final_cell_0383	-4.13307	7.01665	acinar
human3_lib3.final_cell_0096	-4.40536	7.44977	acinar
human1_lib3.final_cell_0650	1.63716	4.64787	ductal
human1_lib2.final_cell_0367	9.70895	14.2569	alpha
human1_lib1.final_cell_0226	9.89409	16.5805	alpha
human1_lib2.final_cell_0574	1.72835	2.78248	ductal
human2_lib1.final_cell_0403	-3.34607	5.06866	ductal
human3_lib2.final_cell_0607	-0.265259	3.82176	ductal
human3_lib3.final_cell_0017	-4.53393	7.3759	acinar
human3_lib4.final_cell_0094	10.8164	4.40196	beta
human2_lib3.final_cell_0268	1.16132	4.07347	ductal
human1_lib2.final_cell_0119	10.7701	6.51555	beta
human4_lib3.final_cell_0170	12.9123	14.7711	alpha
human2_lib1.final_cell_0111	10.0854	6.3593	beta
human4_lib1.final_cell_0078	13.7197	3.17131	beta
human2_lib2.final_cell_0400	13.052	17.978	alpha
human2_lib2.final_cell_0361	2.02839	3.46494	ductal
human3_lib2.final_cell_0822	11.3629	12.0604	alpha
human1_lib1.final_cell_0378	11.1796	5.69849	beta
human3_lib4.final_cell_0017	-3.59413	7.02033	acinar
human3_lib1.final_cell_0730	-0.502946	4.1518	ductal
human3_lib2.final_cell_0630	-0.2946	3.51084	ductal
human3_lib2.final_cell_0461	-2.22097	12.8748	stellate
human2_lib1.final_cell_0244	0.922448	14.8076	endothelial
human2_lib1.final_cell_0100	13.1554	5.31392	beta
human3_lib2.final_cell_0108	-3.20065	6.36493	acinar
human3_lib3.final_cell_0051	-3.74585	7.19196	acinar
human2_lib1.final_cell_0214	13.7894	17.401	alpha
human1_lib2.final_cell_0385	11.617	6.0769	beta
human3_lib1.final_cell_0083	12.4384	12.0169	alpha
human3_lib2.final_cell_0793	11.5634	12.0965	alpha
human1_lib2.final_cell_0189	11.8116	6.31281	beta
human2_lib2.final_cell_0451	13.8052	17.5618	alpha
human1_lib2.final_cell_0257	1.64861	4.64995	ductal
human1_lib1.final_cell_0082	11.2532	7.0089	beta
human3_lib2.final_cell_0562	10.8172	4.39963	beta
human1_lib1.final_cell_0253	11.2637	5.68366	beta
human4_lib1.final_cell_0047	13.4733	3.23413	beta
human4_lib3.final_cell_0514	13.8361	2.91517	beta
human3_lib2.final_cell_0263	10.3175	3.80428	beta
human2_lib2.final_cell_0249	13.8084	18.0556	alpha
human2_lib2.final_cell_0089	13.7286	5.69458	beta
human2_lib1.final_cell_0329	14.2791	16.4825	alpha
human1_lib2.final_cell_0056	9.05192	5.18858	beta
human4_lib1.final_cell_0269	13.2266	4.39632	beta
human1_lib3.final_cell_0687	-3.73569	12.4771	stellate
human3_lib2.final_cell_0487	11.781	11.3635	alpha
human2_lib2.final_cell_0269	13.5632	5.15445	beta
human4_lib1.final_cell_0025	12.8855	14.8345	alpha
human1_lib2.final_cell_0297	9.38871	14.4498	alpha
human3_lib3.final_cell_0351	10.5584	4.34089	beta
human3_lib4.final_cell_0277	-4.92357	7.32035	acinar
human2_lib2.final_cell_0102	-4.38462	12.7034	stellate
human3_lib1.final_cell_0112	-4.58727	7.10052	acinar
human2_lib2.final_cell_0148	13.7957	18.1765	alpha
human3_lib1.final_cell_0224	-3.72809	5.89287	acinar
human1_lib1.final_cell_0232	10.5692	-1.70083	delta
human3_lib3.final_cell_0327	-0.542484	4.48355	ductal
human4_lib3.final_cell_0456	13.7133	3.15498	beta
human3_lib2.final_cell_0546	10.7654	4.43966	beta
human3_lib1.final_cell_0501	0.802489	14.5814	endothelial
human3_lib2.final_cell_0377	12.5697	13.5868	alpha
human1_lib2.final_cell_0557	9.41187	5.17143	beta
human3_lib1.final_cell_0471	10.86	11.7127	alpha
human3_lib2.final_cell_0579	11.1324	13.3682	alpha
human2_lib3.final_cell_0307	13.2542	4.93049	beta
human2_lib2.final_cell_0065	10.8328	4.97862	beta
human3_lib1.final_cell_0806	10.9986	12.7387	alpha
human1_lib3.final_cell_0594	8.10589	-0.917553	epsilon
human4_lib3.final_cell_0292	-2.92589	5.12172	acinar
human2_lib2.final_cell_0247	1.81141	3.39895	ductal
human4_lib1.final_cell_0533	10.4465	-1.00685	delta
human2_lib2.final_cell_0441	12.6143	17.9489	alpha
human4_lib3.final_cell_0261	0.907187	0.981468	ductal
human3_lib4.final_cell_0002	-3.70645	7.28509	acinar
human4_lib3.final_cell_0505	13.3448	3.12117	beta
human4_lib1.final_cell_0003	10.6577	-1.37369	delta
human4_lib1.final_cell_0485	1.33221	15.0008	endothelial
human3_lib2.final_cell_0678	12.7205	6.27817	beta
human3_lib3.final_cell_0256	10.5195	4.20015	beta
human4_lib3.final_cell_0119	-2.31601	11.4965	stellate
human3_lib4.final_cell_0015	-5.75556	7.50241	acinar
human2_lib2.final_cell_0252	13.3376	4.91388	beta
human3_lib2.final_cell_0052	-3.6109	7.39828	acinar
human4_lib1.final_cell_0121	13.3801	4.19574	beta
human2_lib1.final_cell_0478	6.62997	-3.44379	gamma
human1_lib1.final_cell_0056	-3.71198	12.5309	stellate
human4_lib1.final_cell_0257	0.431701	2.02869	ductal
human3_lib1.final_cell_0701	10.9614	11.7237	alpha
human3_lib1.final_cell_0568	11.812	11.7299	alpha
human3_lib2.final_cell_0766	0.9386	14.4917	endothelial
human2_lib3.final_cell_0495	13.0459	4.65255	beta
human3_lib3.final_cell_0074	-4.92666	7.30324	acinar
human4_lib1.final_cell_0221	13.497	5.95427	beta
human2_lib1.final_cell_0505	11.4121	14.9974	alpha
human2_lib3.final_cell_0036	-3.35336	4.99118	ductal
human1_lib3.final_cell_0092	11.5898	6.27827	beta
human1_lib2.final_cell_0213	9.31871	5.30119	beta
human3_lib2.final_cell_0432	7.12388	-1.7908	gamma
human4_lib1.final_cell_0438	1.43386	2.28363	ductal
human2_lib3.final_cell_0320	13.3266	5.19849	beta
human2_lib3.final_cell_0385	6.65454	-3.44655	gamma
human3_lib4.final_cell_0099	10.3718	-0.427573	delta
human3_lib2.final_cell_0593	-2.14641	12.7983	stellate
human2_lib3.final_cell_0242	13.2609	17.905	alpha
human4_lib3.final_cell_0667	13.042	3.65704	beta
human2_lib3.final_cell_0029	-2.79785	5.32983	ductal
human3_lib3.final_cell_0568	9.4572	14.2269	alpha
human1_lib1.final_cell_0463	1.10889	15.2009	endothelial
human3_lib1.final_cell_0202	10.2936	5.00622	beta
human3_lib4.final_cell_0335	-0.309691	4.4221	ductal
human3_lib1.final_cell_0525	11.2192	11.6405	alpha
human2_lib2.final_cell_0279	1.31913	3.96877	ductal
human3_lib1.final_cell_0643	7.15578	-1.71464	gamma
human4_lib3.final_cell_0647	11.8013	16.2413	alpha
human3_lib2.final_cell_0524	11.7321	6.61072	beta
human2_lib3.final_cell_0135	12.5758	14.568	alpha
human4_lib3.final_cell_0476	14.2395	3.35598	beta
human1_lib3.final_cell_0198	11.7931	6.0352	beta
human1_lib2.final_cell_0498	12.1731	-2.14252	delta
human3_lib3.final_cell_0859	0.0140141	2.99322	ductal
human3_lib2.final_cell_0298	-3.96766	7.3911	acinar
human4_lib1.final_cell_0119	1.66014	2.29821	ductal
human3_lib1.final_cell_0004	-3.62049	6.33329	acinar
human3_lib4.final_cell_0048	-3.4341	7.33558	acinar
human3_lib2.final_cell_0611	-0.384908	4.40074	ductal
human4_lib1.final_cell_0057	-1.41098	14.8899	delta
human3_lib3.final_cell_0524	-0.187248	3.91837	ductal
human3_lib4.final_cell_0230	11.6829	-1.58522	delta
human1_lib2.final_cell_0331	9.62692	14.3163	alpha
human1_lib1.final_cell_0135	9.36466	15.2012	alpha
human1_lib1.final_cell_0382	-4.00204	6.48765	acinar
human3_lib3.final_cell_0241	-3.71994	7.32878	acinar
human3_lib2.final_cell_0218	-3.92436	7.3175	acinar
human2_lib3.final_cell_0451	12.195	4.44352	beta
human4_lib1.final_cell_0366	13.7799	3.12064	beta
human4_lib1.final_cell_0330	14.304	3.46739	beta
human3_lib4.final_cell_0628	11.225	11.4914	alpha
human4_lib1.final_cell_0174	12.9841	3.46554	beta
human1_lib1.final_cell_0284	-0.17126	4.56926	ductal
human4_lib3.final_cell_0548	13.1046	4.37902	beta
human1_lib1.final_cell_0499	0.732839	14.712	endothelial
human3_lib4.final_cell_0154	11.203	13.1875	alpha
human1_lib3.final_cell_0108	8.36905	4.72923	beta
human1_lib2.final_cell_0077	10.8944	6.02662	beta
human4_lib3.final_cell_0331	10.4961	-1.2025	delta
human3_lib3.final_cell_0244	0.125594	3.96637	ductal
human2_lib3.final_cell_0363	6.81282	-3.32389	gamma
human1_lib3.final_cell_0487	9.3357	15.1765	alpha
human4_lib1.final_cell_0075	13.5464	4.79975	beta
human3_lib2.final_cell_0429	1.15259	14.8552	endothelial
human3_lib1.final_cell_0115	11.7304	12.0559	alpha
human3_lib4.final_cell_0555	-2.47848	7.34782	acinar
human3_lib1.final_cell_0704	-1.98802	11.3523	stellate
human2_lib3.final_cell_0476	11.7615	15.6287	alpha
human4_lib3.final_cell_0185	1.20963	1.08968	ductal
human2_lib1.final_cell_0508	13.7448	16.388	alpha
human1_lib3.final_cell_0388	12.2292	7.40061	beta
human4_lib1.final_cell_0338	12.7051	14.7215	alpha
human4_lib3.final_cell_0343	12.676	15.6446	alpha
human2_lib3.final_cell_0391	12.8016	17.3066	alpha
human4_lib3.final_cell_0523	12.7029	14.4169	alpha
human2_lib3.final_cell_0402	12.1544	7.56098	beta
human2_lib3.final_cell_0237	0.945694	5.87457	ductal
human1_lib1.final_cell_0400	12.1455	6.18939	beta
human4_lib3.final_cell_0336	-3.7304	5.79253	ductal
human3_lib3.final_cell_0476	11.3491	6.06214	beta
human3_lib2.final_cell_0710	-3.48128	6.36731	acinar
human3_lib4.final_cell_0052	-0.474142	4.82624	ductal
human3_lib4.final_cell_0532	10.5991	4.39895	beta
human3_lib2.final_cell_0816	13.0527	5.26772	beta
human1_lib2.final_cell_0305	9.86628	5.69308	beta
human2_lib2.final_cell_0459	13.7615	5.63323	beta
human3_lib3.final_cell_0146	-0.320141	13.0175	endothelial
human2_lib2.final_cell_0144	-1.45504	16.5051	macrophage
human2_lib3.final_cell_0460	0.982619	2.92657	ductal
human1_lib3.final_cell_0627	0.678992	14.9368	endothelial
human2_lib3.final_cell_0172	11.9284	-1.14947	delta
human3_lib4.final_cell_0143	-3.48356	7.15945	acinar
human2_lib3.final_cell_0529	1.77583	2.8629	ductal
human3_lib2.final_cell_0737	-1.2812	16.1122	macrophage
human1_lib1.final_cell_0545	0.9176	14.7415	endothelial
human3_lib2.final_cell_0011	-4.22641	7.39744	acinar
human3_lib4.final_cell_0270	-3.73758	7.50563	acinar
human2_lib3.final_cell_0129	12.9811	17.5785	alpha
human3_lib1.final_cell_0497	10.9065	12.0436	alpha
human3_lib4.final_cell_0058	10.8833	4.30313	beta
human1_lib1.final_cell_0032	11.7523	-2.48974	delta
human3_lib1.final_cell_0433	-0.17874	3.43485	ductal
human4_lib1.final_cell_0477	10.5889	16.0628	alpha
human2_lib3.final_cell_0151	12.9625	4.53411	beta
human1_lib1.final_cell_0227	11.257	6.19559	beta
human1_lib3.final_cell_0519	0.631018	13.5796	endothelial
human3_lib1.final_cell_0245	10.9434	4.66169	beta
human3_lib4.final_cell_0558	11.184	11.4876	alpha
human3_lib3.final_cell_0805	11.3507	12.4715	alpha
human3_lib1.final_cell_0725	0.946324	14.5055	endothelial
human3_lib3.final_cell_0003	-4.3939	7.39505	acinar
human4_lib3.final_cell_0093	11.7469	-1.96892	delta
human4_lib3.final_cell_0406	13.3633	3.17819	beta
human3_lib2.final_cell_0849	11.2555	13.8638	alpha
human2_lib2.final_cell_0128	13.1476	18.0031	alpha
human1_lib2.final_cell_0508	11.7906	6.16878	beta
human2_lib2.final_cell_0437	13.1182	18.0394	alpha
human1_lib1.final_cell_0257	9.55876	14.6124	alpha
human1_lib3.final_cell_0324	11.0009	5.83168	beta
human2_lib1.final_cell_0156	12.2125	-1.52222	delta
human3_lib2.final_cell_0301	11.5484	11.8829	alpha
human3_lib4.final_cell_0809	10.2283	-0.916873	beta
human1_lib1.final_cell_0373	6.46889	-2.78582	gamma
human3_lib4.final_cell_0665	-4.38584	7.38503	acinar
human3_lib1.final_cell_0476	-3.49833	6.86287	acinar
human1_lib3.final_cell_0168	11.4283	5.91228	beta
human3_lib4.final_cell_0130	10.6111	-1.26003	delta
human2_lib3.final_cell_0100	-4.25488	12.7437	stellate
human3_lib3.final_cell_0080	-3.9984	7.25209	acinar
human4_lib1.final_cell_0514	13.7779	2.8542	beta
human4_lib1.final_cell_0273	1.47034	3.09021	ductal
human3_lib3.final_cell_0626	-0.1794	4.13444	ductal
human3_lib4.final_cell_0751	-0.470504	3.92204	ductal
human3_lib1.final_cell_0058	-4.44349	7.37737	acinar
human2_lib3.final_cell_0473	0.843454	3.03998	ductal
human3_lib1.final_cell_0794	-3.87688	7.2368	acinar
human1_lib2.final_cell_0170	11.2475	6.14851	beta
human3_lib1.final_cell_0787	-2.24086	11.3482	stellate
human1_lib3.final_cell_0542	11.4466	6.51781	beta
human3_lib3.final_cell_0298	13.0083	3.79862	beta
human1_lib2.final_cell_0245	9.27446	15.1993	alpha
human1_lib3.final_cell_0569	0.679069	14.9314	endothelial
human3_lib1.final_cell_0392	-2.20402	12.8813	stellate
human3_lib4.final_cell_0342	-2.09767	7.7663	acinar
human2_lib1.final_cell_0253	6.75265	-3.31631	gamma
human3_lib1.final_cell_0062	-6.14422	7.57418	acinar
human4_lib1.final_cell_0505	6.2173	-2.19906	gamma
human1_lib2.final_cell_0598	-2.60098	10.9677	stellate
human1_lib2.final_cell_0063	10.6277	-2.01436	delta
human1_lib1.final_cell_0286	11.1437	6.91652	beta
human3_lib2.final_cell_0146	10.7039	4.54042	beta
human2_lib2.final_cell_0443	-2.96175	5.01784	ductal
human3_lib3.final_cell_0544	10.958	11.682	alpha
human4_lib3.final_cell_0628	-0.0746416	4.86531	ductal
human1_lib2.final_cell_0470	0.707096	14.8156	endothelial
human1_lib2.final_cell_0336	11.5377	6.46155	beta
human3_lib1.final_cell_0327	10.9002	4.14196	beta
human1_lib2.final_cell_0396	10.7966	5.74786	beta
human4_lib3.final_cell_0224	12.1548	-1.49644	delta
human1_lib2.final_cell_0047	10.4805	-1.873	delta
human3_lib3.final_cell_0692	12.0247	14.6704	alpha
human3_lib3.final_cell_0452	10.9758	11.8183	alpha
human1_lib3.final_cell_0381	9.42881	14.4672	alpha
human2_lib2.final_cell_0540	-1.71751	14.9716	mast
human1_lib2.final_cell_0333	11.1227	6.90328	beta
human3_lib3.final_cell_0576	-0.45664	4.01218	ductal
human3_lib2.final_cell_0758	11.4209	13.2047	alpha
human1_lib3.final_cell_0140	11.5296	6.17589	beta
human3_lib4.final_cell_0110	-3.94566	7.42895	acinar
human2_lib2.final_cell_0107	12.4257	17.8537	alpha
human1_lib3.final_cell_0379	0.941642	4.74926	ductal
human4_lib1.final_cell_0534	1.27003	1.31303	ductal
human4_lib3.final_cell_0679	0.753468	1.09934	ductal
human2_lib1.final_cell_0032	0.352467	4.35261	ductal
human1_lib2.final_cell_0344	11.786	6.26828	beta
human2_lib2.final_cell_0058	12.8884	5.88865	beta
human3_lib2.final_cell_0527	-0.38099	3.73682	ductal
human1_lib3.final_cell_0417	-2.55995	11.4788	stellate
human1_lib1.final_cell_0422	0.63605	14.9133	endothelial
human1_lib3.final_cell_0322	11.7117	5.97522	beta
human3_lib1.final_cell_0607	12.4141	12.0499	alpha
human1_lib3.final_cell_0189	0.595923	13.4646	endothelial
human3_lib1.final_cell_0358	11.0824	11.5533	alpha
human4_lib3.final_cell_0587	1.88932	3.07647	ductal
human1_lib3.final_cell_0202	8.77116	5.01802	beta
human2_lib2.final_cell_0454	11.0222	5.07215	beta
human4_lib1.final_cell_0177	14.0797	3.20994	beta
human3_lib2.final_cell_0563	10.9246	4.30665	beta
human1_lib1.final_cell_0220	11.4187	6.21146	beta
human3_lib3.final_cell_0815	10.5921	4.21211	beta
human3_lib4.final_cell_0851	10.4578	12.7202	alpha
human2_lib1.final_cell_0164	12.8484	17.5541	alpha
human4_lib1.final_cell_0055	12.5753	15.9251	alpha
human3_lib1.final_cell_0658	11.3726	11.8055	alpha
human3_lib4.final_cell_0405	-4.25759	6.77404	acinar
human2_lib3.final_cell_0417	0.794677	14.9025	endothelial
human3_lib3.final_cell_0295	11.1522	11.7595	alpha
human1_lib1.final_cell_0207	1.8122	2.68696	ductal
human3_lib3.final_cell_0252	-0.413596	3.55261	ductal
human3_lib3.final_cell_0928	11.3069	13.9613	alpha
human3_lib1.final_cell_0395	10.7537	4.5971	beta
human3_lib2.final_cell_0851	10.9402	13.3746	alpha
human4_lib1.final_cell_0552	13.454	4.00197	beta
human2_lib3.final_cell_0450	1.76144	3.57059	ductal
human2_lib1.final_cell_0181	-3.19547	4.9761	ductal
human3_lib3.final_cell_0250	1.40718	6.655	ductal
human1_lib2.final_cell_0327	11.0104	6.71694	beta
human4_lib1.final_cell_0176	11.5089	-1.49784	delta
human1_lib3.final_cell_0145	11.7932	5.75405	beta
human3_lib3.final_cell_0308	11.2405	12.1685	alpha
human3_lib2.final_cell_0576	-3.73802	7.23236	acinar
human3_lib4.final_cell_0720	11.3153	12.4649	alpha
human4_lib1.final_cell_0166	13.7913	3.6323	beta
human2_lib1.final_cell_0370	13.2333	18.1662	alpha
human3_lib3.final_cell_0089	-3.89879	7.24757	acinar
human3_lib3.final_cell_0776	10.4476	4.12729	beta
human3_lib4.final_cell_0368	-3.36654	7.34945	acinar
human2_lib2.final_cell_0410	2.02666	3.44465	ductal
human1_lib1.final_cell_0332	10.7931	12.0189	alpha
human3_lib4.final_cell_0730	10.2518	-0.903348	delta
human3_lib2.final_cell_0853	10.5313	4.63035	beta
human4_lib1.final_cell_0425	1.35054	15.0198	endothelial
human2_lib1.final_cell_0220	13.4899	16.6911	alpha
human3_lib2.final_cell_0135	-3.29129	6.93161	acinar
human2_lib3.final_cell_0324	13.0665	4.4686	beta
human3_lib4.final_cell_0118	10.6813	-0.826487	delta
human3_lib2.final_cell_0055	-4.40779	7.38129	acinar
human4_lib1.final_cell_0073	-3.48012	13.018	stellate
human1_lib2.final_cell_0399	10.1311	16.5668	alpha
human1_lib3.final_cell_0109	11.0562	-1.19294	delta
human2_lib3.final_cell_0415	11.3153	15.7441	alpha
human1_lib3.final_cell_0425	1.71194	2.98197	ductal
human3_lib3.final_cell_0040	-3.78671	7.41305	acinar
human2_lib3.final_cell_0086	-2.67881	5.2206	ductal
human2_lib3.final_cell_0177	12.4497	16.7492	alpha
human3_lib1.final_cell_0469	-0.406485	4.11677	ductal
human3_lib1.final_cell_0684	10.6705	4.447	beta
human4_lib3.final_cell_0409	7.38152	-2.36721	gamma
human3_lib2.final_cell_0698	-0.361122	3.84098	ductal
human3_lib4.final_cell_0283	8.09874	-0.944575	epsilon
human4_lib1.final_cell_0482	13.7048	2.92287	beta
human3_lib1.final_cell_0203	13.957	3.67483	beta
human2_lib2.final_cell_0226	1.67424	3.85865	ductal
human4_lib1.final_cell_0363	13.0944	15.713	alpha
human3_lib2.final_cell_0588	11.9465	13.4114	alpha
human3_lib4.final_cell_0385	11.955	7.34992	beta
human4_lib1.final_cell_0595	0.434764	4.27905	ductal
human4_lib1.final_cell_0554	0.303626	4.34924	ductal
human2_lib2.final_cell_0294	12.5791	17.8914	alpha
human4_lib3.final_cell_0060	10.7913	15.98	alpha
human1_lib1.final_cell_0159	9.76312	14.8667	alpha
human4_lib3.final_cell_0427	0.721716	14.2431	endothelial
human3_lib3.final_cell_0263	10.731	4.11793	beta
human2_lib3.final_cell_0195	13.3388	5.5775	beta
human2_lib2.final_cell_0416	13.6527	5.7548	beta
human3_lib1.final_cell_0857	-0.420059	3.43896	ductal
human3_lib2.final_cell_0208	-0.245291	3.7304	ductal
human3_lib4.final_cell_0423	12.3622	12.356	alpha
human4_lib3.final_cell_0534	13.4648	2.97796	beta
human3_lib1.final_cell_0605	-0.21718	13.0014	endothelial
human2_lib2.final_cell_0572	12.6917	16.7927	alpha
human3_lib3.final_cell_0425	12.1967	12.0378	alpha
human1_lib1.final_cell_0352	6.54977	-2.11368	gamma
human1_lib1.final_cell_0376	0.63505	13.6142	endothelial
human3_lib3.final_cell_0153	10.4004	4.55924	beta
human1_lib2.final_cell_0551	11.8203	5.68056	beta
human2_lib1.final_cell_0249	13.0297	4.87946	beta
human2_lib2.final_cell_0408	6.62688	-3.4264	gamma
human3_lib3.final_cell_0802	-1.75849	14.94	mast
human3_lib4.final_cell_0228	-4.0165	7.38945	acinar
human1_lib2.final_cell_0411	8.78203	5.05897	beta
human4_lib1.final_cell_0555	10.0626	4.99035	beta
human3_lib1.final_cell_0048	7.40374	-1.24314	ductal
human1_lib3.final_cell_0040	11.5845	-2.48916	delta
human1_lib2.final_cell_0237	11.3702	6.00343	beta
human3_lib3.final_cell_0217	12.9066	13.3143	alpha
human1_lib3.final_cell_0257	12.0507	-2.11384	delta
human1_lib2.final_cell_0412	-0.126238	4.5792	ductal
human1_lib3.final_cell_0442	6.43943	-2.91654	gamma
human3_lib1.final_cell_0347	10.4244	3.92177	beta
human1_lib2.final_cell_0560	11.311	6.03091	beta
human1_lib3.final_cell_0553	8.7831	4.92553	beta
human3_lib3.final_cell_0737	11.1457	11.6709	alpha
human2_lib3.final_cell_0392	0.715395	3.44861	ductal
human3_lib4.final_cell_0065	-3.69433	6.51599	acinar
human3_lib3.final_cell_0148	12.2459	4.49352	beta
human4_lib3.final_cell_0285	13.4289	3.08967	beta
human1_lib2.final_cell_0219	8.40572	4.75415	beta
human2_lib2.final_cell_0529	12.1533	17.3897	alpha
human1_lib2.final_cell_0003	11.619	-2.57218	delta
human2_lib2.final_cell_0114	13.4764	18.0367	alpha
human2_lib2.final_cell_0019	12.8545	17.1127	alpha
human1_lib3.final_cell_0387	11.6636	5.64319	beta
human2_lib1.final_cell_0132	12.0772	17.4095	alpha
human3_lib3.final_cell_0047	-3.97861	7.00726	acinar
human3_lib2.final_cell_0447	11.9683	11.822	alpha
human1_lib3.final_cell_0291	1.77212	2.71119	ductal
human2_lib1.final_cell_0494	6.46095	-2.63638	gamma
human3_lib1.final_cell_0181	-4.16853	6.36088	acinar
human1_lib1.final_cell_0318	11.0833	6.87614	beta
human1_lib3.final_cell_0299	9.38542	14.4302	alpha
human1_lib2.final_cell_0036	10.6228	-1.98284	delta
human3_lib2.final_cell_0351	10.6587	4.34212	beta
human3_lib4.final_cell_0457	-2.23811	11.3203	stellate
human3_lib4.final_cell_0736	11.1119	12.7566	alpha
human1_lib2.final_cell_0558	12.2708	6.98311	beta
human2_lib3.final_cell_0517	5.91161	11.9277	alpha
human3_lib1.final_cell_0504	10.4578	3.95864	beta
human3_lib3.final_cell_0562	7.00145	-1.87322	gamma
human3_lib3.final_cell_0022	-4.98503	7.29826	acinar
human1_lib1.final_cell_0040	10.6435	-1.71048	delta
human4_lib3.final_cell_0382	10.9637	15.196	alpha
human1_lib1.final_cell_0518	11.0767	6.97948	beta
human1_lib3.final_cell_0705	10.8804	5.82329	beta
human4_lib1.final_cell_0565	9.96683	5.18449	beta
human3_lib4.final_cell_0084	11.6068	11.2694	alpha
human2_lib1.final_cell_0151	0.271509	3.26174	ductal
human1_lib3.final_cell_0244	11.7092	5.84229	beta
human3_lib1.final_cell_0269	9.80047	4.85057	beta
human4_lib1.final_cell_0562	12.8024	15.4725	alpha
human3_lib4.final_cell_0287	-3.89419	7.33208	acinar
human3_lib1.final_cell_0676	1.07378	2.09581	ductal
human1_lib2.final_cell_0535	-3.03032	12.0027	stellate
human3_lib4.final_cell_0134	10.093	4.21502	beta
human1_lib3.final_cell_0470	8.84851	5.02624	beta
human2_lib2.final_cell_0222	12.6701	17.483	alpha
human2_lib1.final_cell_0171	-4.07337	12.6239	stellate
human3_lib3.final_cell_0664	-4.65264	7.0458	acinar
human3_lib4.final_cell_0448	11.3018	11.4763	alpha
human3_lib2.final_cell_0512	12.9365	5.36794	beta
human3_lib2.final_cell_0637	-0.234817	4.57372	ductal
human4_lib3.final_cell_0403	13.907	2.83661	beta
human1_lib3.final_cell_0441	11.2976	6.1535	beta
human1_lib2.final_cell_0512	11.8329	6.86388	beta
human2_lib3.final_cell_0441	12.3526	16.2858	alpha
human4_lib1.final_cell_0168	12.8581	14.8912	alpha
human4_lib3.final_cell_0697	-4.04925	12.8321	stellate
human3_lib3.final_cell_0025	-4.20064	7.32751	acinar
human3_lib1.final_cell_0111	10.0728	16.6902	alpha
human4_lib3.final_cell_0311	0.948512	0.987955	ductal
human1_lib3.final_cell_0283	11.4862	6.02564	beta
human3_lib1.final_cell_0853	-0.580615	12.4296	endothelial
human4_lib1.final_cell_0431	13.3534	3.44507	beta
human3_lib1.final_cell_0726	11.0103	11.6598	alpha
human2_lib2.final_cell_0542	12.7732	17.229	alpha
human4_lib1.final_cell_0106	10.7029	-1.51519	delta
human3_lib3.final_cell_0698	10.8786	5.02531	beta
human4_lib1.final_cell_0110	13.0558	3.65952	beta
human4_lib3.final_cell_0118	13.3912	14.4673	alpha
human3_lib1.final_cell_0801	10.4588	4.10511	beta
human1_lib2.final_cell_0073	11.9581	6.21247	beta
human1_lib3.final_cell_0634	11.8682	6.94947	beta
human4_lib1.final_cell_0193	14.3053	3.69361	beta
human4_lib1.final_cell_0251	0.889748	1.05903	ductal
human3_lib4.final_cell_0562	10.9116	12.8789	alpha
human4_lib1.final_cell_0507	0.456614	4.29767	ductal
human2_lib3.final_cell_0165	12.1434	6.45906	beta
human4_lib3.final_cell_0399	11.5276	16.5625	alpha
human3_lib1.final_cell_0107	-4.89505	7.32671	acinar
human3_lib2.final_cell_0622	10.6073	4.06825	beta
human3_lib1.final_cell_0135	0.237346	5.42503	ductal
human3_lib4.final_cell_0367	10.6658	13.7435	alpha
human3_lib4.final_cell_0070	-2.84513	5.94288	acinar
human2_lib2.final_cell_0045	-3.37027	4.94186	ductal
human4_lib3.final_cell_0468	10.7946	15.8858	alpha
human2_lib2.final_cell_0196	13.1655	4.87488	beta
human3_lib3.final_cell_0034	11.2592	-1.24785	delta
human3_lib4.final_cell_0701	11.675	5.32392	beta
human3_lib4.final_cell_0005	-4.948	7.2642	acinar
human3_lib1.final_cell_0406	11.2174	-1.23463	delta
human1_lib2.final_cell_0326	1.80729	2.969	ductal
human4_lib3.final_cell_0129	0.392601	4.06206	ductal
human3_lib3.final_cell_0273	11.0603	13.1054	alpha
human4_lib3.final_cell_0428	0.89866	0.998922	ductal
human3_lib3.final_cell_0871	10.9506	4.60089	beta
human3_lib2.final_cell_0121	7.13258	-1.71789	gamma
human1_lib1.final_cell_0165	11.1153	6.0088	beta
human4_lib3.final_cell_0132	12.7493	14.6871	alpha
human1_lib2.final_cell_0300	11.1585	5.99585	beta
human3_lib4.final_cell_0481	9.32928	4.9542	beta
human3_lib3.final_cell_0371	10.8671	4.17977	beta
human1_lib2.final_cell_0502	10.2117	14.0509	alpha
human1_lib3.final_cell_0656	-2.5748	11.0799	stellate
human3_lib4.final_cell_0513	-0.204939	3.65848	ductal
human2_lib2.final_cell_0511	13.2062	4.95408	beta
human4_lib3.final_cell_0565	11.1729	15.7798	alpha
human4_lib3.final_cell_0202	13.1052	4.07638	beta
human3_lib4.final_cell_0636	-1.72785	6.22005	acinar
human3_lib2.final_cell_0612	11.3064	12.2457	alpha
human2_lib2.final_cell_0449	11.7766	14.9886	alpha
human2_lib2.final_cell_0270	12.5009	16.9904	alpha
human2_lib1.final_cell_0325	13.6375	4.5654	beta
human2_lib2.final_cell_0212	12.6046	17.0236	alpha
human3_lib1.final_cell_0771	-3.87823	7.04807	acinar
human3_lib4.final_cell_0659	11.6889	12.829	alpha
human3_lib2.final_cell_0676	10.7158	4.65349	beta
human1_lib2.final_cell_0439	9.43588	14.2997	alpha
human3_lib2.final_cell_0328	11.1172	13.112	alpha
human3_lib1.final_cell_0176	12.2759	5.75853	beta
human1_lib3.final_cell_0361	9.71561	14.3865	alpha
human3_lib4.final_cell_0177	1.02992	6.32962	acinar
human4_lib3.final_cell_0345	7.11983	-2.26696	gamma
human3_lib2.final_cell_0618	11.2592	12.7889	alpha
human3_lib4.final_cell_0027	-6.20167	7.58761	acinar
human3_lib4.final_cell_0281	11.9496	4.85211	beta
human1_lib2.final_cell_0584	0.650163	14.9414	endothelial
human4_lib3.final_cell_0269	10.6011	-1.147	delta
human3_lib2.final_cell_0080	-4.39097	7.41884	acinar
human1_lib3.final_cell_0259	12.0754	6.876	beta
human3_lib4.final_cell_0425	11.0203	11.7918	alpha
human2_lib3.final_cell_0198	0.630123	4.1798	ductal
human4_lib1.final_cell_0593	10.5344	16.6468	alpha
human3_lib2.final_cell_0823	-2.24399	11.2943	stellate
human4_lib1.final_cell_0367	-3.75492	12.9041	stellate
human1_lib3.final_cell_0002	-3.02106	6.00126	acinar
human2_lib1.final_cell_0367	11.8521	14.1664	alpha
human1_lib2.final_cell_0547	-2.52756	11.2177	stellate
human2_lib1.final_cell_0191	12.6119	17.4932	alpha
human1_lib1.final_cell_0124	11.4929	5.97099	beta
human1_lib3.final_cell_0268	12.7048	6.25806	beta
human2_lib1.final_cell_0512	12.3112	16.978	alpha
human4_lib1.final_cell_0105	13.4139	3.30363	beta
human3_lib2.final_cell_0567	10.5808	14.1931	alpha
human2_lib3.final_cell_0259	11.6347	15.4609	alpha
human4_lib1.final_cell_0037	13.5821	4.28146	beta
human3_lib3.final_cell_0180	-4.2553	7.32928	acinar
human3_lib3.final_cell_0260	10.3758	3.86725	beta
human1_lib3.final_cell_0458	12.4374	6.78775	beta
human1_lib3.final_cell_0235	1.80131	2.95971	ductal
human3_lib2.final_cell_0844	11.2016	13.5663	alpha
human1_lib3.final_cell_0225	12.0574	6.29593	beta
human1_lib3.final_cell_0526	11.9558	7.36908	beta
human3_lib2.final_cell_0750	11.6922	12.9677	alpha
human1_lib1.final_cell_0112	9.8043	5.57619	beta
human3_lib4.final_cell_0341	10.3611	3.84935	beta
human2_lib2.final_cell_0050	1.65923	2.24066	ductal
human1_lib3.final_cell_0420	6.52435	-3.29537	gamma
human4_lib3.final_cell_0190	11.9131	-1.25716	delta
human2_lib3.final_cell_0102	-3.81938	12.8525	stellate
human2_lib1.final_cell_0216	0.940873	14.9431	endothelial
human1_lib3.final_cell_0612	12.282	6.85905	beta
human3_lib4.final_cell_0887	0.541624	14.2225	endothelial
human2_lib3.final_cell_0077	-1.55769	16.6392	macrophage
human1_lib1.final_cell_0280	9.3722	14.428	alpha
human4_lib1.final_cell_0044	1.02222	2.7074	ductal
human1_lib3.final_cell_0554	11.1529	6.13767	beta
human1_lib1.final_cell_0464	0.70682	14.6707	endothelial
human3_lib1.final_cell_0054	-3.75487	7.13168	acinar
human2_lib2.final_cell_0429	-4.09304	12.7435	stellate
human4_lib1.final_cell_0156	13.1889	3.45793	beta
human3_lib3.final_cell_0765	10.7713	12.1965	alpha
human2_lib1.final_cell_0553	1.4742	2.63888	ductal
human2_lib2.final_cell_0543	-2.69774	11.6186	stellate
human3_lib3.final_cell_0279	9.26718	4.9724	beta
human1_lib2.final_cell_0492	9.35548	14.5211	alpha
human3_lib4.final_cell_0867	10.3832	4.53909	beta
human1_lib2.final_cell_0208	10.9612	5.91444	beta
human1_lib3.final_cell_0077	10.5852	-1.90711	delta
human1_lib3.final_cell_0220	12.2791	6.36012	beta
human3_lib2.final_cell_0079	-2.87939	6.10937	acinar
human3_lib4.final_cell_0152	10.8354	12.8731	alpha
human1_lib3.final_cell_0711	0.781026	14.6796	endothelial
human1_lib3.final_cell_0311	6.45813	-2.65289	gamma
human3_lib2.final_cell_0334	-3.91061	7.18827	acinar
human3_lib3.final_cell_0685	-3.80805	7.39535	acinar
human3_lib4.final_cell_0085	-0.512123	4.22582	ductal
human1_lib2.final_cell_0368	9.71711	5.429	beta
human3_lib4.final_cell_0161	10.5639	4.02182	beta
human3_lib3.final_cell_0103	-3.73144	7.35532	acinar
human3_lib3.final_cell_0068	-4.08658	6.89097	acinar
human3_lib3.final_cell_0099	-3.57054	7.27539	acinar
human2_lib1.final_cell_0099	11.4107	16.7422	alpha
human1_lib1.final_cell_0523	11.615	6.08455	beta
human3_lib4.final_cell_0708	11.9465	13.1155	alpha
human1_lib3.final_cell_0520	8.21076	8.37967	beta
human3_lib3.final_cell_0725	-6.15485	7.57444	acinar
human3_lib4.final_cell_0640	11.4186	12.7088	alpha
human3_lib4.final_cell_0554	11.1842	12.9972	alpha
human3_lib1.final_cell_0653	-2.3029	12.9137	stellate
human2_lib2.final_cell_0480	13.7477	18.1484	alpha
human1_lib2.final_cell_0364	6.20066	-2.19688	gamma
human2_lib1.final_cell_0010	-3.09127	4.95803	ductal
human3_lib4.final_cell_0021	-3.19203	6.90947	acinar
human1_lib2.final_cell_0577	0.694358	14.8738	endothelial
human2_lib1.final_cell_0182	12.775	5.40289	beta
human4_lib3.final_cell_0630	13.7212	2.90301	beta
human3_lib3.final_cell_0705	-0.174363	4.35429	ductal
human3_lib4.final_cell_0231	12.9049	13.3197	alpha
human3_lib4.final_cell_0280	11.6308	11.5587	alpha
human4_lib1.final_cell_0250	12.7872	15.5481	alpha
human3_lib4.final_cell_0681	7.05873	-1.87294	gamma
human2_lib1.final_cell_0374	1.76982	7.79406	alpha
human4_lib3.final_cell_0031	-4.24334	4.69576	ductal
human4_lib1.final_cell_0513	7.44627	-1.88551	beta
human2_lib1.final_cell_0090	13.5491	5.82191	beta
human1_lib3.final_cell_0179	-1.53225	16.6158	macrophage
human1_lib2.final_cell_0529	12.1343	7.28709	beta
human1_lib2.final_cell_0193	11.7968	6.29003	beta
human3_lib3.final_cell_0596	0.0284544	13.0264	endothelial
human2_lib1.final_cell_0511	1.86919	3.39968	ductal
human3_lib2.final_cell_0620	-2.58109	5.7685	acinar
human3_lib1.final_cell_0314	10.8234	-0.994334	delta
human3_lib3.final_cell_0269	10.4538	3.93408	beta
human3_lib3.final_cell_0161	10.3719	4.55857	beta
human1_lib1.final_cell_0066	-3.83566	6.525	acinar
human4_lib3.final_cell_0290	0.530091	1.46866	ductal
human3_lib3.final_cell_0515	11.0054	5.12913	beta
human3_lib3.final_cell_0459	-0.43349	4.52308	ductal
human4_lib3.final_cell_0044	-4.15333	5.06079	ductal
human1_lib2.final_cell_0061	11.4567	6.18412	beta
human3_lib1.final_cell_0398	-4.31402	5.98839	acinar
human1_lib3.final_cell_0574	-2.60578	10.9421	stellate
human1_lib1.final_cell_0130	11.8051	6.17912	beta
human2_lib1.final_cell_0520	-0.165982	4.85621	ductal
human3_lib1.final_cell_0832	10.589	13.1914	alpha
human2_lib2.final_cell_0330	13.063	17.0897	alpha
human4_lib1.final_cell_0586	13.9018	3.03403	beta
human3_lib3.final_cell_0437	-0.428699	3.75081	ductal
human3_lib1.final_cell_0080	-4.06064	7.3929	acinar
human3_lib2.final_cell_0759	10.4464	4.10435	beta
human3_lib1.final_cell_0228	0.00181285	3.81334	ductal
human3_lib3.final_cell_0412	9.8349	4.8637	beta
human3_lib1.final_cell_0815	10.3245	-0.996822	delta
human4_lib3.final_cell_0447	13.1938	3.98811	beta
human3_lib3.final_cell_0138	10.5166	4.50994	beta
human1_lib3.final_cell_0398	11.3631	6.02222	beta
human1_lib1.final_cell_0497	9.94878	5.58082	beta
human4_lib1.final_cell_0204	10.6496	-1.11572	delta
human2_lib2.final_cell_0125	13.2458	4.86865	beta
human1_lib2.final_cell_0600	-2.62639	10.9371	stellate
human3_lib3.final_cell_0653	10.8458	4.38992	beta
human3_lib4.final_cell_0739	10.3824	4.88068	beta
human4_lib1.final_cell_0178	1.86823	3.16351	ductal
human3_lib2.final_cell_0543	12.4354	12.2223	alpha
human3_lib2.final_cell_0599	-0.425866	3.88368	ductal
human3_lib3.final_cell_0481	10.8861	4.29131	beta
human4_lib1.final_cell_0045	1.00469	5.64859	ductal
human3_lib2.final_cell_0350	11.448	12.6678	alpha
human1_lib2.final_cell_0365	8.05346	-0.969554	epsilon
human1_lib3.final_cell_0418	0.289697	4.49932	ductal
human2_lib3.final_cell_0362	13.3239	16.7074	alpha
human1_lib2.final_cell_0088	-3.48897	6.31349	acinar
human3_lib2.final_cell_0133	11.1211	11.9347	alpha
human2_lib3.final_cell_0223	11.5621	-1.16756	delta
human3_lib3.final_cell_0294	12.4275	13.2051	alpha
human3_lib3.final_cell_0477	10.5424	-0.699969	delta
human1_lib3.final_cell_0137	12.2129	6.07783	beta
human2_lib1.final_cell_0372	6.6882	-2.67155	gamma
human2_lib2.final_cell_0198	11.443	5.29836	beta
human2_lib3.final_cell_0074	11.3979	16.694	alpha
human3_lib2.final_cell_0053	-3.83911	7.51388	acinar
human3_lib2.final_cell_0553	11.1908	4.57092	beta
human1_lib2.final_cell_0628	9.95374	13.7885	alpha
human3_lib1.final_cell_0629	10.7898	13.0576	alpha
human2_lib2.final_cell_0088	12.6812	17.7307	alpha
human3_lib1.final_cell_0441	10.774	12.8603	alpha
human4_lib3.final_cell_0549	1.44594	4.65331	ductal
human3_lib3.final_cell_0393	-3.63641	7.2804	acinar
human3_lib1.final_cell_0638	11.5625	11.8733	alpha
human1_lib1.final_cell_0312	11.9689	5.81941	beta
human3_lib1.final_cell_0659	-0.481279	4.129	ductal
human1_lib3.final_cell_0103	10.864	6.49975	beta
human1_lib1.final_cell_0198	9.92118	15.598	alpha
human3_lib4.final_cell_0156	11.3715	12.9951	alpha
human4_lib3.final_cell_0369	13.478	14.3388	alpha
human3_lib2.final_cell_0583	11.3855	11.4146	alpha
human1_lib2.final_cell_0597	10.4728	5.89552	beta
human2_lib1.final_cell_0148	12.6477	17.0766	alpha
human2_lib3.final_cell_0428	-2.65561	11.5543	stellate
human4_lib1.final_cell_0281	12.4099	15.8666	alpha
human3_lib2.final_cell_0726	10.2517	5.08955	beta
human1_lib1.final_cell_0147	9.53996	5.43882	beta
human1_lib3.final_cell_0415	6.40347	-2.5196	gamma
human3_lib1.final_cell_0599	-0.430036	3.93864	ductal
human2_lib2.final_cell_0388	1.9975	3.37272	ductal
human2_lib3.final_cell_0426	13.8492	17.5873	alpha
human4_lib1.final_cell_0187	12.6235	16.2808	alpha
human2_lib1.final_cell_0187	12.7328	5.33619	beta
human2_lib1.final_cell_0030	-3.03235	5.19944	ductal
human3_lib1.final_cell_0341	-0.550996	4.34475	ductal
human4_lib1.final_cell_0374	13.5437	5.09844	beta
human3_lib3.final_cell_0580	11.306	12.486	alpha
human3_lib2.final_cell_0779	10.6732	4.27321	beta
human3_lib2.final_cell_0252	-2.39865	12.9495	stellate
human4_lib1.final_cell_0014	-4.25776	4.70477	ductal
human4_lib1.final_cell_0512	13.7153	4.00559	beta
human3_lib2.final_cell_0825	-0.463815	4.40992	ductal
human1_lib1.final_cell_0174	13.3549	6.11608	beta
human4_lib1.final_cell_0488	6.46687	-2.66893	gamma
human2_lib3.final_cell_0329	12.3809	17.7381	alpha
human3_lib3.final_cell_0170	-4.37741	7.33721	acinar
human2_lib3.final_cell_0455	7.33197	-2.96672	gamma
human4_lib3.final_cell_0521	12.9074	14.7831	alpha
human3_lib2.final_cell_0088	-3.16042	7.22882	acinar
human2_lib1.final_cell_0144	14.1061	16.9071	alpha
human3_lib4.final_cell_0208	11.0174	4.34357	beta
human1_lib3.final_cell_0342	12.0943	6.42278	beta
human3_lib3.final_cell_0735	-3.78009	7.29654	acinar
human3_lib1.final_cell_0615	-0.485549	3.95473	ductal
human2_lib2.final_cell_0358	-2.45688	11.3772	stellate
human2_lib2.final_cell_0393	1.29282	1.34398	ductal
human3_lib4.final_cell_0506	10.5281	4.1433	beta
human2_lib2.final_cell_0219	13.4749	4.70884	beta
human1_lib1.final_cell_0144	10.7037	6.02712	beta
human2_lib2.final_cell_0367	13.8017	17.4187	alpha
human3_lib4.final_cell_0664	10.8771	11.8269	alpha
human3_lib3.final_cell_0467	-4.19144	7.33628	acinar
human1_lib3.final_cell_0072	11.8325	6.77647	beta
human2_lib1.final_cell_0199	12.0378	16.7331	alpha
human3_lib2.final_cell_0787	11.1454	13.7583	alpha
human1_lib3.final_cell_0240	10.6653	6.34245	beta
human3_lib3.final_cell_0282	10.233	5.01141	beta
human3_lib2.final_cell_0462	-2.13365	12.5461	acinar
human1_lib1.final_cell_0093	11.3692	6.27605	beta
human2_lib2.final_cell_0299	14.2462	16.5079	alpha
human3_lib2.final_cell_0224	-0.0194841	4.35885	ductal
human3_lib3.final_cell_0225	10.2599	5.08806	beta
human2_lib2.final_cell_0399	13.4548	4.85894	beta
human2_lib1.final_cell_0450	0.774718	4.30428	ductal
human2_lib2.final_cell_0069	-4.37792	12.6654	stellate
human2_lib3.final_cell_0461	12.5183	17.8581	alpha
human4_lib3.final_cell_0463	13.2316	3.19252	beta
human4_lib3.final_cell_0486	0.369132	3.1711	ductal
human2_lib1.final_cell_0153	12.1486	14.7182	alpha
human2_lib3.final_cell_0007	13.1774	4.68784	beta
human3_lib4.final_cell_0855	10.425	4.02249	beta
human2_lib1.final_cell_0219	13.7101	5.70996	beta
human3_lib1.final_cell_0522	10.4972	12.886	alpha
human3_lib3.final_cell_0052	10.6168	4.61689	beta
human3_lib3.final_cell_0134	-2.19189	12.8571	stellate
human4_lib1.final_cell_0254	13.7757	16.5097	alpha
human3_lib1.final_cell_0587	0.791707	4.49573	ductal
human3_lib3.final_cell_0126	-4.49636	6.82326	acinar
human3_lib1.final_cell_0285	12.5858	13.5566	alpha
human2_lib1.final_cell_0112	0.947439	5.6539	ductal
human1_lib1.final_cell_0113	10.7157	-1.17566	delta
human2_lib2.final_cell_0569	12.2352	5.23731	beta
human4_lib3.final_cell_0495	12.5771	15.2679	alpha
human3_lib2.final_cell_0616	-3.44128	7.17582	acinar
human1_lib3.final_cell_0626	11.1791	5.79471	beta
human3_lib1.final_cell_0688	12.0197	12.2928	alpha
human3_lib2.final_cell_0628	11.3046	13.8419	alpha
human4_lib1.final_cell_0270	0.728536	3.57366	ductal
human4_lib3.final_cell_0414	8.85263	7.98282	beta
human1_lib2.final_cell_0387	11.0487	-0.879327	delta
human4_lib3.final_cell_0305	13.7135	4.08984	beta
human3_lib4.final_cell_0114	-3.53673	7.06196	acinar
human3_lib2.final_cell_0412	11.1233	4.2923	beta
human2_lib1.final_cell_0274	8.95277	7.77179	beta
human3_lib2.final_cell_0215	7.02242	-1.86935	gamma
human2_lib3.final_cell_0335	-2.86323	4.99814	ductal
human3_lib1.final_cell_0840	10.4215	4.49517	beta
human3_lib2.final_cell_0781	11.0358	13.6378	alpha
human2_lib2.final_cell_0591	13.1348	4.91981	beta
human2_lib2.final_cell_0203	13.3278	4.8058	beta
human2_lib3.final_cell_0390	12.5282	16.9825	alpha
human3_lib2.final_cell_0463	12.2711	12.1557	alpha
human3_lib4.final_cell_0521	-1.78808	11.4269	stellate
human1_lib1.final_cell_0343	-3.99137	6.42849	acinar
human4_lib1.final_cell_0313	13.7462	4.62061	beta
human1_lib3.final_cell_0094	11.7441	5.57868	beta
human3_lib2.final_cell_0627	10.5882	4.12946	beta
human4_lib3.final_cell_0188	13.2592	14.5804	alpha
human3_lib1.final_cell_0770	-0.81196	14.4361	beta
human3_lib3.final_cell_0613	-3.63276	7.46478	acinar
human2_lib2.final_cell_0486	13.7904	17.4339	alpha
human2_lib3.final_cell_0115	-2.85144	5.21196	ductal
human1_lib1.final_cell_0042	12.0601	6.95966	beta
human2_lib1.final_cell_0121	0.969139	5.81226	ductal
human3_lib3.final_cell_0120	-3.21688	6.91265	acinar
human3_lib4.final_cell_0480	-1.24991	16.0141	macrophage
human3_lib3.final_cell_0439	10.9497	13.0581	alpha
human2_lib1.final_cell_0485	1.14049	14.8248	endothelial
human3_lib2.final_cell_0187	-3.61536	4.96486	ductal
human4_lib3.final_cell_0632	13.677	4.41943	beta
human3_lib1.final_cell_0492	10.4325	3.92137	beta
human2_lib1.final_cell_0408	14.1551	16.5805	alpha
human4_lib3.final_cell_0337	1.07123	4.5283	ductal
human1_lib1.final_cell_0437	1.44877	4.52467	ductal
human3_lib2.final_cell_0329	11.5379	13.7672	alpha
human3_lib2.final_cell_0386	10.6302	-1.03134	delta
human4_lib1.final_cell_0046	13.8972	2.91156	beta
human3_lib2.final_cell_0322	11.43	11.3895	alpha
human3_lib1.final_cell_0895	-0.187921	3.51146	ductal
human3_lib3.final_cell_0147	12.4007	12.0454	alpha
human3_lib3.final_cell_0598	11.3281	12.1268	alpha
human3_lib1.final_cell_0675	12.7344	13.2928	alpha
human2_lib2.final_cell_0582	-1.39738	15.0497	t_cell
human3_lib3.final_cell_0925	1.0897	14.7606	endothelial
human1_lib1.final_cell_0020	11.5769	5.78993	beta
human3_lib3.final_cell_0929	10.7052	4.14589	beta
human3_lib2.final_cell_0019	-4.97308	7.32818	acinar
human3_lib4.final_cell_0837	0.854686	4.69308	ductal
human3_lib3.final_cell_0715	12.4879	12.8302	alpha
human2_lib3.final_cell_0293	12.3931	6.04338	beta
human1_lib3.final_cell_0241	1.31445	3.57556	ductal
human3_lib4.final_cell_0881	11.2188	12.3903	alpha
human3_lib2.final_cell_0740	10.2099	4.33775	beta
human3_lib2.final_cell_0356	11.2414	13.0274	alpha
human2_lib2.final_cell_0351	7.3879	-3.09295	gamma
human3_lib1.final_cell_0511	11.3233	14.0466	alpha
human3_lib3.final_cell_0169	10.5414	4.38289	beta
human2_lib3.final_cell_0376	13.0779	4.76733	beta
human4_lib3.final_cell_0600	-3.40027	13.0495	stellate
human3_lib1.final_cell_0759	10.9222	11.763	alpha
human2_lib2.final_cell_0237	12.6912	17.8331	alpha
human3_lib1.final_cell_0215	-3.54982	7.09461	acinar
human1_lib1.final_cell_0184	11.7351	5.99085	beta
human2_lib2.final_cell_0559	-4.37237	12.6848	stellate
human2_lib2.final_cell_0052	-2.5847	4.85347	ductal
human2_lib3.final_cell_0505	1.91875	2.66001	ductal
human3_lib1.final_cell_0079	-3.81858	7.29825	acinar
human2_lib1.final_cell_0507	-2.55767	11.5033	stellate
human1_lib3.final_cell_0497	-2.62433	10.9432	stellate
human3_lib3.final_cell_0521	0.873994	4.63987	ductal
human1_lib3.final_cell_0383	12.3764	6.62944	beta
human4_lib1.final_cell_0600	1.65932	4.60292	ductal
human2_lib1.final_cell_0323	0.552688	1.30192	ductal
human1_lib2.final_cell_0341	9.46286	15.9931	alpha
human3_lib3.final_cell_0199	10.301	4.05966	beta
human2_lib1.final_cell_0451	12.5241	17.1023	alpha
human3_lib3.final_cell_0041	-3.24341	7.05709	acinar
human3_lib2.final_cell_0809	10.4347	4.47216	beta
human1_lib2.final_cell_0023	9.83911	16.3688	alpha
human2_lib3.final_cell_0375	11.1489	16.963	alpha
human4_lib1.final_cell_0241	13.6055	2.93932	beta
human2_lib3.final_cell_0196	-2.88799	5.12043	ductal
human4_lib1.final_cell_0582	12.9696	3.7078	beta
human4_lib3.final_cell_0489	13.5153	3.34518	beta
human4_lib3.final_cell_0263	1.54281	3.93602	ductal
human1_lib2.final_cell_0101	11.3263	6.18806	beta
human2_lib1.final_cell_0230	12.1989	14.175	alpha
human4_lib3.final_cell_0687	12.26	5.83293	beta
human3_lib3.final_cell_0341	-0.0789442	4.3344	ductal
human2_lib2.final_cell_0251	13.6825	17.6295	alpha
human3_lib4.final_cell_0584	12.5531	13.4355	alpha
human4_lib3.final_cell_0650	0.978104	0.980369	ductal
human1_lib2.final_cell_0373	9.15549	4.96835	beta
human4_lib3.final_cell_0023	-3.47554	13.0471	stellate
human3_lib1.final_cell_0762	11.9411	13.5888	alpha
human3_lib2.final_cell_0826	10.3254	-0.368104	beta
human4_lib1.final_cell_0343	0.806978	1.66009	ductal
human3_lib4.final_cell_0790	10.7508	4.20572	beta
human1_lib2.final_cell_0227	11.5313	6.13802	beta
human2_lib2.final_cell_0417	13.3269	17.4276	alpha
human3_lib4.final_cell_0756	11.8256	12.2222	alpha
human2_lib2.final_cell_0412	14.0502	16.8773	alpha
human3_lib3.final_cell_0578	11.9046	13.3368	alpha
human3_lib4.final_cell_0679	10.5511	4.44979	beta
human2_lib2.final_cell_0296	10.953	-0.76251	delta
human1_lib3.final_cell_0509	12.1608	5.96251	beta
human1_lib1.final_cell_0521	6.31175	-2.24102	gamma
human2_lib1.final_cell_0033	12.0596	14.9086	alpha
human1_lib1.final_cell_0438	11.2569	6.17033	beta
human3_lib2.final_cell_0150	10.469	3.84395	beta
human3_lib1.final_cell_0021	-3.73383	7.31859	acinar
human1_lib2.final_cell_0389	1.01755	4.63753	ductal
human3_lib3.final_cell_0464	9.78406	5.2655	beta
human2_lib3.final_cell_0027	-3.27966	4.98528	ductal
human3_lib3.final_cell_0684	-3.66679	7.33647	acinar
human4_lib3.final_cell_0271	11.0396	-1.33592	delta
human3_lib2.final_cell_0275	11.0028	11.6666	alpha
human4_lib3.final_cell_0295	12.8731	14.6436	alpha
human1_lib1.final_cell_0309	8.10489	-0.958457	epsilon
human1_lib1.final_cell_0535	12.0217	6.35489	beta
human1_lib2.final_cell_0372	1.02547	14.8094	endothelial
human3_lib1.final_cell_0851	-0.505168	4.54889	ductal
human4_lib1.final_cell_0577	13.1614	3.34821	beta
human1_lib1.final_cell_0388	6.45861	-2.80502	gamma
human3_lib4.final_cell_0325	11.7648	11.6845	alpha
human4_lib1.final_cell_0422	0.639001	2.14626	ductal
human1_lib3.final_cell_0668	10.798	12.1366	alpha
human1_lib3.final_cell_0099	12.7398	6.28322	beta
human3_lib4.final_cell_0827	10.6792	4.2553	beta
human3_lib4.final_cell_0146	-2.92214	6.09716	acinar
human3_lib3.final_cell_0485	12.3445	14.9815	alpha
human3_lib3.final_cell_0638	1.54273	4.497	ductal
human3_lib2.final_cell_0326	10.7562	4.23772	beta
human1_lib3.final_cell_0643	11.0208	5.15139	beta
human2_lib1.final_cell_0296	13.3236	4.66071	beta
human3_lib2.final_cell_0086	-4.26882	5.05003	acinar
human2_lib1.final_cell_0013	12.53	17.6541	alpha
human3_lib4.final_cell_0344	10.4243	4.07527	beta
human3_lib1.final_cell_0116	-3.58714	7.04768	acinar
human4_lib3.final_cell_0445	12.6807	16.3891	alpha
human3_lib2.final_cell_0677	10.7536	4.32121	beta
human2_lib2.final_cell_0076	-2.83557	5.11549	ductal
human1_lib2.final_cell_0287	-1.51397	16.6089	macrophage
human1_lib2.final_cell_0260	12.1292	6.50767	beta
human4_lib1.final_cell_0469	-4.26857	4.72919	ductal
human3_lib2.final_cell_0449	10.8118	13.0517	alpha
human4_lib3.final_cell_0552	14.2772	3.63837	beta
human1_lib3.final_cell_0348	12.5965	6.99867	beta
human3_lib2.final_cell_0503	10.2834	14.9216	alpha
human1_lib3.final_cell_0504	11.8014	6.03673	beta
human3_lib2.final_cell_0077	10.4309	3.87366	beta
human4_lib1.final_cell_0319	10.556	-1.23829	delta
human3_lib2.final_cell_0733	10.5737	4.26553	beta
human3_lib1.final_cell_0482	10.2422	-0.937874	delta
human4_lib3.final_cell_0084	7.38029	-2.31568	gamma
human4_lib1.final_cell_0164	13.2865	3.19775	beta
human3_lib3.final_cell_0529	7.36051	-1.52749	gamma
human2_lib1.final_cell_0424	13.7796	17.0057	alpha
human3_lib4.final_cell_0757	1.3656	3.27753	ductal
human3_lib1.final_cell_0479	11.0464	4.44646	beta
human1_lib1.final_cell_0457	0.821053	14.8826	endothelial
human4_lib1.final_cell_0594	-3.31899	13.0974	stellate
human3_lib2.final_cell_0140	-4.10267	7.383	acinar
human4_lib3.final_cell_0646	13.3322	14.4955	alpha
human2_lib3.final_cell_0264	13.5338	16.6562	alpha
human1_lib1.final_cell_0387	10.7438	6.36082	beta
human1_lib3.final_cell_0649	0.658605	14.933	endothelial
human3_lib1.final_cell_0651	11.2449	12.2812	alpha
human3_lib1.final_cell_0473	10.2677	-0.956745	delta
human2_lib3.final_cell_0550	13.5814	5.7385	beta
human2_lib1.final_cell_0049	0.438234	3.23107	ductal
human2_lib2.final_cell_0567	13.9537	16.9801	alpha
human1_lib1.final_cell_0365	10.5292	16.6967	alpha
human3_lib1.final_cell_0104	10.43	-0.974212	delta
human4_lib1.final_cell_0480	11.3693	13.5733	alpha
human4_lib3.final_cell_0272	12.7802	15.7405	alpha
human1_lib2.final_cell_0244	12.7712	6.21651	beta
human1_lib1.final_cell_0492	9.56175	15.3394	alpha
human3_lib4.final_cell_0384	-0.206229	3.33397	ductal
human3_lib1.final_cell_0581	11.7234	13.3549	alpha
human3_lib2.final_cell_0057	-3.26979	6.88852	acinar
human2_lib3.final_cell_0549	1.01691	4.15409	ductal
human3_lib2.final_cell_0246	11.4612	12.1129	alpha
human2_lib3.final_cell_0215	13.3095	6.23957	beta
human1_lib2.final_cell_0149	-1.51787	16.5631	macrophage
human1_lib1.final_cell_0354	6.4526	-2.68893	gamma
human3_lib4.final_cell_0502	-2.72334	6.6729	acinar
human1_lib3.final_cell_0370	9.59406	5.51285	beta
human4_lib3.final_cell_0308	-3.37426	13.0471	stellate
human1_lib2.final_cell_0144	9.68084	5.3956	beta
human1_lib2.final_cell_0158	11.4893	6.12429	beta
human1_lib1.final_cell_0264	11.9957	5.90952	beta
human3_lib2.final_cell_0315	-0.457899	4.80624	ductal
human1_lib2.final_cell_0537	1.41844	3.39471	ductal
human1_lib3.final_cell_0166	9.55361	5.42458	beta
human3_lib1.final_cell_0655	-6.16975	7.57321	acinar
human1_lib3.final_cell_0084	10.0499	15.9475	alpha
human2_lib1.final_cell_0341	1.83124	3.84106	ductal
human2_lib2.final_cell_0527	6.88958	-3.21873	gamma
human3_lib3.final_cell_0660	10.3222	3.81268	beta
human2_lib2.final_cell_0292	13.076	16.3918	alpha
human2_lib1.final_cell_0263	2.02197	3.43829	ductal
human1_lib2.final_cell_0030	8.81185	4.98597	beta
human2_lib2.final_cell_0599	-2.93248	5.09078	ductal
human1_lib3.final_cell_0110	12.2449	-2.09947	delta
human3_lib1.final_cell_0575	11.6571	11.6982	alpha
human3_lib1.final_cell_0019	-3.54979	7.33506	acinar
human1_lib2.final_cell_0459	10.1038	16.1223	alpha
human3_lib3.final_cell_0291	11.8763	11.8549	alpha
human4_lib3.final_cell_0562	13.8977	2.84424	beta
human4_lib1.final_cell_0262	11.9498	5.78339	beta
human3_lib3.final_cell_0721	11.2639	11.7503	alpha
human1_lib2.final_cell_0484	1.65864	4.66059	ductal
human1_lib2.final_cell_0212	1.40641	3.46672	ductal
human3_lib1.final_cell_0622	11.6444	14.1237	alpha
human3_lib3.final_cell_0738	-3.83674	7.45337	acinar
human3_lib1.final_cell_0706	1.00278	4.74383	ductal
human2_lib3.final_cell_0547	-0.364509	11.2867	stellate
human3_lib2.final_cell_0186	10.9259	12.3764	alpha
human3_lib1.final_cell_0753	-2.10242	12.7958	stellate
human1_lib2.final_cell_0523	8.938	4.96596	beta
human3_lib3.final_cell_0427	11.5826	13.975	alpha
human1_lib1.final_cell_0168	11.5359	6.20449	beta
human3_lib1.final_cell_0223	7.5267	11.1065	alpha
human1_lib2.final_cell_0001	-2.31338	7.36617	delta
human3_lib3.final_cell_0528	-0.448208	4.02262	ductal
human1_lib2.final_cell_0398	12.1094	7.57129	beta
human1_lib3.final_cell_0309	9.78125	16.4059	alpha
human2_lib2.final_cell_0593	14.2493	16.4821	alpha
human4_lib3.final_cell_0087	10.0267	16.7122	alpha
human2_lib1.final_cell_0234	-4.18787	12.7702	stellate
human1_lib2.final_cell_0173	11.373	5.9219	beta
human3_lib2.final_cell_0101	-3.39593	7.25258	acinar
human1_lib1.final_cell_0408	0.619997	14.9135	endothelial
human4_lib1.final_cell_0348	13.7956	3.49246	beta
human2_lib3.final_cell_0459	12.9059	4.8231	beta
human4_lib3.final_cell_0537	12.696	16.4221	alpha
human3_lib2.final_cell_0730	11.2302	11.6861	alpha
human1_lib3.final_cell_0374	12.7625	6.67554	beta
human1_lib1.final_cell_0274	11.5712	11.4164	alpha
human4_lib1.final_cell_0527	13.4171	3.39064	beta
human4_lib3.final_cell_0019	12.5731	15.2974	alpha
human2_lib3.final_cell_0233	1.66658	3.86715	ductal
human3_lib2.final_cell_0253	-0.381071	4.0453	ductal
human3_lib2.final_cell_0020	-3.26453	6.96245	acinar
human3_lib2.final_cell_0062	-2.71946	5.88416	acinar
human1_lib2.final_cell_0126	-4.12481	6.47794	acinar
human1_lib2.final_cell_0293	0.716057	13.9536	endothelial
human2_lib3.final_cell_0210	11.8644	-1.08175	delta
human3_lib4.final_cell_0293	11.1774	4.2246	beta
human1_lib2.final_cell_0310	10.4889	-1.44171	delta
human4_lib3.final_cell_0663	13.1839	3.54447	beta
human1_lib3.final_cell_0480	11.327	6.19418	beta
human2_lib3.final_cell_0120	13.062	5.03553	beta
human2_lib2.final_cell_0575	11.842	5.72133	beta
human4_lib3.final_cell_0437	13.5149	3.05397	beta
human3_lib1.final_cell_0201	-4.56305	7.33392	acinar
human1_lib2.final_cell_0123	12.1451	6.19304	beta
human4_lib1.final_cell_0443	12.9868	14.7057	alpha
human3_lib3.final_cell_0792	10.7991	13.1366	alpha
human2_lib2.final_cell_0392	13.433	4.7424	beta
human1_lib1.final_cell_0030	11.7346	6.08987	beta
human2_lib1.final_cell_0373	2.00926	3.45823	ductal
human3_lib3.final_cell_0172	-0.474335	3.87578	ductal
human4_lib3.final_cell_0078	13.5573	5.84498	beta
human1_lib1.final_cell_0153	11.797	6.00735	beta
human1_lib1.final_cell_0073	10.0532	5.61705	beta
human1_lib1.final_cell_0331	8.89413	4.99393	beta
human3_lib1.final_cell_0148	11.6582	12.4434	alpha
human3_lib1.final_cell_0773	11.525	11.4954	alpha
human4_lib1.final_cell_0572	1.10101	14.7648	endothelial
human3_lib2.final_cell_0425	11.2178	12.6786	alpha
human2_lib1.final_cell_0381	-2.69133	5.22954	ductal
human2_lib3.final_cell_0382	11.5963	15.5406	alpha
human1_lib1.final_cell_0131	10.5055	16.7693	alpha
human3_lib1.final_cell_0570	10.4835	-0.87276	delta
human3_lib1.final_cell_0091	10.4265	-1.23628	delta
human2_lib2.final_cell_0049	12.7299	4.49552	beta
human1_lib2.final_cell_0611	0.756359	15.0387	endothelial
human4_lib1.final_cell_0585	0.431755	4.29815	ductal
human2_lib2.final_cell_0545	13.6584	18.2156	alpha
human2_lib3.final_cell_0444	14.239	16.4162	alpha
human3_lib1.final_cell_0232	12.8735	13.3317	alpha
human2_lib2.final_cell_0541	12.9644	17.8089	alpha
human2_lib3.final_cell_0173	-2.95818	5.05411	ductal
human4_lib1.final_cell_0543	13.193	3.24456	beta
human2_lib1.final_cell_0349	13.3937	17.1	alpha
human2_lib2.final_cell_0182	13.6772	5.73144	beta
human1_lib2.final_cell_0427	12.2942	7.29249	beta
human3_lib2.final_cell_0056	-3.39484	7.15476	acinar
human4_lib1.final_cell_0545	10.3207	16.4453	alpha
human3_lib1.final_cell_0035	-3.58741	6.89032	acinar
human3_lib3.final_cell_0505	10.9033	11.9872	alpha
human3_lib2.final_cell_0736	11.8894	13.3084	alpha
human2_lib2.final_cell_0571	-4.27461	12.6652	stellate
human3_lib4.final_cell_0137	-3.26413	7.20228	acinar
human2_lib3.final_cell_0098	12.0145	-1.16877	delta
human3_lib2.final_cell_0362	12.7596	14.1032	alpha
human3_lib1.final_cell_0796	10.9657	11.6158	alpha
human1_lib3.final_cell_0720	0.680813	14.1767	endothelial
human2_lib3.final_cell_0507	1.0706	4.141	ductal
human1_lib2.final_cell_0322	11.4334	6.04429	beta
human2_lib1.final_cell_0357	13.9113	17.5255	alpha
human2_lib3.final_cell_0056	12.2066	16.9675	alpha
human3_lib2.final_cell_0798	-1.67126	14.9978	mast
human3_lib2.final_cell_0147	11.4804	12.7273	alpha
human3_lib4.final_cell_0792	-4.03549	7.18436	acinar
human3_lib1.final_cell_0451	12.4613	12.1356	alpha
human2_lib2.final_cell_0180	-4.43466	12.679	stellate
human3_lib1.final_cell_0555	10.6966	12.6012	alpha
human2_lib3.final_cell_0072	13.3978	16.5183	alpha
human3_lib3.final_cell_0036	-3.92136	7.00118	acinar
human3_lib4.final_cell_0868	11.4571	12.8727	alpha
human3_lib4.final_cell_0546	10.9316	11.8356	alpha
human4_lib3.final_cell_0577	13.1248	15.7746	alpha
human3_lib4.final_cell_0239	0.396916	5.01548	ductal
human4_lib1.final_cell_0149	0.712124	1.29791	ductal
human1_lib3.final_cell_0217	1.79424	2.95456	ductal
human4_lib1.final_cell_0395	7.36976	-2.71679	gamma
human1_lib2.final_cell_0222	11.5886	6.17923	beta
human2_lib3.final_cell_0404	13.7831	17.3985	alpha
human2_lib2.final_cell_0245	12.6975	17.3572	alpha
human3_lib4.final_cell_0167	-0.544302	4.73468	ductal
human2_lib2.final_cell_0239	13.3695	4.28645	beta
human4_lib3.final_cell_0109	13.0829	15.7659	alpha
human1_lib3.final_cell_0570	12.3868	7.24909	beta
human3_lib2.final_cell_0306	11.0867	4.58507	beta
human3_lib4.final_cell_0354	10.3876	4.16398	beta
human3_lib2.final_cell_0716	-2.16487	12.8436	stellate
human2_lib2.final_cell_0061	10.2765	5.22474	beta
human3_lib1.final_cell_0281	10.9672	11.6416	alpha
human1_lib2.final_cell_0165	10.0719	5.83095	beta
human1_lib1.final_cell_0298	11.9303	6.14867	beta
human1_lib1.final_cell_0036	-3.18602	6.15483	acinar
human3_lib4.final_cell_0257	10.6988	4.63842	beta
human2_lib3.final_cell_0164	13.9251	17.1375	alpha
human2_lib1.final_cell_0028	1.82489	3.80592	ductal
human3_lib2.final_cell_0536	10.9907	13.6688	alpha
human2_lib1.final_cell_0254	9.79689	5.15857	beta
human3_lib4.final_cell_0163	10.585	4.71853	beta
human1_lib2.final_cell_0009	-3.76989	6.48374	acinar
human1_lib3.final_cell_0515	11.9537	6.20366	beta
human4_lib1.final_cell_0216	11.2411	16.9893	alpha
human3_lib4.final_cell_0061	-6.165	7.58169	acinar
human3_lib3.final_cell_0209	9.67318	4.89905	beta
human4_lib3.final_cell_0244	13.7215	3.80311	beta
human2_lib1.final_cell_0468	-1.41649	11.365	schwann
human3_lib4.final_cell_0148	-3.68218	7.25188	acinar
human2_lib1.final_cell_0317	-2.77812	5.10261	ductal
human3_lib4.final_cell_0026	-4.43069	7.34169	acinar
human1_lib3.final_cell_0263	12.1853	6.53397	beta
human4_lib3.final_cell_0691	13.5561	3.02202	beta
human2_lib2.final_cell_0460	12.3153	17.1201	alpha
human2_lib2.final_cell_0253	13.2959	5.54047	beta
human3_lib2.final_cell_0409	-0.432742	4.482	ductal
human4_lib1.final_cell_0459	13.2322	3.73859	beta
human4_lib1.final_cell_0248	11.7122	16.3166	alpha
human1_lib3.final_cell_0372	1.73837	2.72108	ductal
human2_lib1.final_cell_0259	13.6437	4.81619	beta
human2_lib1.final_cell_0069	0.563403	4.50772	ductal
human2_lib3.final_cell_0149	10.7452	-0.659374	delta
human2_lib1.final_cell_0200	12.135	-1.36792	delta
human4_lib3.final_cell_0159	0.66869	1.15516	ductal
human1_lib2.final_cell_0500	6.2794	-2.16806	gamma
human3_lib3.final_cell_0918	10.1076	4.89207	beta
human4_lib3.final_cell_0299	7.38453	-2.75513	gamma
human3_lib4.final_cell_0145	-0.327663	3.8706	ductal
human4_lib1.final_cell_0139	13.5506	3.04721	beta
human1_lib3.final_cell_0173	8.3387	4.70109	beta
human2_lib2.final_cell_0038	11.5827	16.8368	alpha
human2_lib1.final_cell_0202	-4.32808	12.6274	stellate
human3_lib1.final_cell_0718	10.4993	-0.913515	delta
human3_lib3.final_cell_0668	11.6692	12.6396	alpha
human1_lib2.final_cell_0424	1.0253	15.0827	endothelial
human2_lib1.final_cell_0361	6.26715	-2.41452	gamma
human4_lib1.final_cell_0113	13.7565	3.14948	beta
human3_lib2.final_cell_0097	-4.43343	7.39909	acinar
human1_lib3.final_cell_0292	10.5357	-1.4599	delta
human3_lib3.final_cell_0193	10.634	4.66001	beta
human4_lib3.final_cell_0198	14.2006	3.25787	beta
human3_lib4.final_cell_0511	10.8801	12.0282	alpha
human1_lib3.final_cell_0641	-1.42753	11.3501	schwann
human3_lib2.final_cell_0569	-4.08581	7.42307	acinar
human3_lib1.final_cell_0243	12.9393	13.2932	alpha
human4_lib3.final_cell_0461	12.9349	15.6501	alpha
human4_lib1.final_cell_0411	13.2614	3.15751	beta
human3_lib4.final_cell_0707	-0.429645	3.82197	ductal
human2_lib2.final_cell_0174	13.1477	4.57713	beta
human3_lib2.final_cell_0486	-4.29398	7.36215	acinar
human3_lib2.final_cell_0731	11.5009	4.3912	beta
human2_lib2.final_cell_0059	12.2351	17.5827	alpha
human4_lib1.final_cell_0420	0.766599	1.24274	ductal
human2_lib2.final_cell_0271	13.0889	5.46945	beta
human3_lib4.final_cell_0569	10.9814	12.8294	alpha
human1_lib3.final_cell_0151	-3.69529	12.4969	stellate
human1_lib1.final_cell_0411	1.06989	15.1737	endothelial
human4_lib3.final_cell_0106	1.31586	1.49408	ductal
human4_lib3.final_cell_0108	14.3745	3.55681	beta
human3_lib1.final_cell_0460	11.3346	4.48013	beta
human3_lib4.final_cell_0069	-4.21318	4.85269	acinar
human1_lib1.final_cell_0561	0.613066	14.3785	endothelial
human1_lib2.final_cell_0421	10.5309	-1.79731	delta
human2_lib2.final_cell_0276	13.619	18.0691	alpha
human2_lib3.final_cell_0429	-2.64421	11.5321	stellate
human3_lib4.final_cell_0351	11.7687	13.3703	alpha
human3_lib2.final_cell_0287	10.6702	4.0355	beta
human3_lib4.final_cell_0633	-4.46717	7.09442	acinar
human4_lib1.final_cell_0284	12.67	14.6001	alpha
human3_lib3.final_cell_0895	-2.07613	11.2634	acinar
human4_lib1.final_cell_0567	13.1264	3.60286	beta
human3_lib1.final_cell_0518	11.3149	11.4289	alpha
human1_lib3.final_cell_0467	8.37746	4.73368	beta
human3_lib1.final_cell_0369	11.3863	11.8268	alpha
human3_lib2.final_cell_0226	-3.81695	6.99341	acinar
human1_lib3.final_cell_0326	-2.4057	11.3502	stellate
human3_lib3.final_cell_0006	-3.52793	7.27657	acinar
human1_lib2.final_cell_0550	0.606086	15.0282	endothelial
human4_lib3.final_cell_0103	13.5978	4.50846	beta
human2_lib2.final_cell_0116	11.8979	14.6965	alpha
human3_lib4.final_cell_0453	11.2063	12.9231	alpha
human4_lib3.final_cell_0134	12.5494	16.3019	alpha
human2_lib1.final_cell_0286	13.4494	16.4868	alpha
human1_lib1.final_cell_0142	12.6087	6.77828	beta
human1_lib2.final_cell_0609	11.5381	6.89319	beta
human2_lib3.final_cell_0139	12.9884	16.7553	alpha
human3_lib1.final_cell_0679	11.3998	13.324	alpha
human3_lib4.final_cell_0205	10.7703	4.28367	beta
human3_lib3.final_cell_0657	12.4701	13.48	alpha
human3_lib1.final_cell_0850	10.682	4.34322	beta
human2_lib1.final_cell_0459	11.6817	16.6909	alpha
human4_lib1.final_cell_0331	6.38899	-2.27769	gamma
human3_lib3.final_cell_0574	10.6003	4.54941	beta
human4_lib3.final_cell_0695	13.5038	3.25365	beta
human1_lib2.final_cell_0236	11.3961	5.56684	beta
human1_lib1.final_cell_0476	6.56736	-2.82785	gamma
human3_lib4.final_cell_0657	10.3899	4.32471	beta
human3_lib1.final_cell_0328	11.4914	12.1066	alpha
human1_lib3.final_cell_0552	0.595622	14.9284	endothelial
human2_lib3.final_cell_0533	5.93163	11.9205	alpha
human3_lib1.final_cell_0527	11.9308	14.9081	alpha
human3_lib1.final_cell_0644	12.4137	14.4472	alpha
human2_lib2.final_cell_0471	13.7257	18.2309	alpha
human3_lib4.final_cell_0847	1.25896	14.8028	endothelial
human3_lib3.final_cell_0601	12.2961	13.9072	alpha
human2_lib2.final_cell_0242	11.9619	-1.08508	delta
human4_lib1.final_cell_0532	12.5932	3.76063	beta
human3_lib1.final_cell_0231	-2.37817	12.9146	stellate
human2_lib3.final_cell_0128	12.2178	15.4723	alpha
human4_lib1.final_cell_0370	12.8716	16.3847	alpha
human3_lib4.final_cell_0878	7.77843	9.8245	beta
human1_lib1.final_cell_0291	11.9973	6.01297	beta
human1_lib1.final_cell_0229	11.4289	-1.67159	delta
human2_lib3.final_cell_0050	13.017	6.2153	beta
human2_lib2.final_cell_0010	12.0236	-1.13897	delta
human4_lib3.final_cell_0153	13.2232	14.4538	alpha
human2_lib2.final_cell_0208	13.6768	17.8589	alpha
human3_lib4.final_cell_0123	-4.11535	7.33508	acinar
human3_lib1.final_cell_0671	10.4154	4.89445	beta
human3_lib3.final_cell_0771	11.4658	12.7269	alpha
human4_lib3.final_cell_0656	1.07206	4.73357	ductal
human1_lib3.final_cell_0546	-1.46898	16.4707	macrophage
human3_lib2.final_cell_0691	10.2688	4.8439	beta
human1_lib3.final_cell_0007	-3.39681	6.29982	acinar
human3_lib3.final_cell_0734	-2.23526	12.883	stellate
human3_lib3.final_cell_0573	11.4889	13.1341	alpha
human2_lib3.final_cell_0096	13.1777	4.89018	beta
human1_lib3.final_cell_0376	11.7081	6.33003	beta
human3_lib4.final_cell_0718	-0.190233	3.49645	ductal
human1_lib3.final_cell_0647	12.1513	6.38221	beta
human3_lib2.final_cell_0587	12.0711	14.5002	alpha
human2_lib3.final_cell_0294	13.9743	17.0591	alpha
human3_lib2.final_cell_0617	12.2812	12.0607	alpha
human1_lib3.final_cell_0680	-2.63135	10.9511	stellate
human4_lib3.final_cell_0384	-2.68636	12.9386	stellate
human4_lib1.final_cell_0293	13.7129	2.87913	beta
human4_lib1.final_cell_0424	13.9676	16.492	alpha
human2_lib2.final_cell_0173	13.1231	14.3944	alpha
human4_lib1.final_cell_0478	13.7492	2.89176	beta
human3_lib1.final_cell_0188	10.4426	-1.17849	delta
human1_lib3.final_cell_0366	10.7097	14.0466	alpha
human1_lib3.final_cell_0695	6.50351	-2.776	gamma
human3_lib2.final_cell_0414	-0.029713	4.14385	ductal
human2_lib2.final_cell_0362	-2.64698	5.20458	ductal
human3_lib1.final_cell_0828	11.5271	12.6589	alpha
human1_lib1.final_cell_0369	8.86631	5.02124	beta
human3_lib3.final_cell_0156	-3.78225	7.30049	acinar
human2_lib2.final_cell_0477	12.992	17.7783	alpha
human1_lib1.final_cell_0346	11.7461	5.82803	beta
human4_lib3.final_cell_0658	12.8737	15.1868	alpha
human1_lib3.final_cell_0261	11.7369	5.91538	beta
human4_lib3.final_cell_0383	12.802	14.9927	alpha
human2_lib2.final_cell_0475	13.3916	4.8073	beta
human3_lib4.final_cell_0422	9.66897	4.88136	beta
human1_lib1.final_cell_0338	11.4701	-1.1321	delta
human3_lib1.final_cell_0464	11.1584	13.7822	alpha
human1_lib3.final_cell_0432	11.113	6.86976	beta
human3_lib4.final_cell_0529	10.3755	-0.801545	delta
human3_lib4.final_cell_0271	-0.316139	3.58541	ductal
human2_lib3.final_cell_0504	13.9833	16.4512	alpha
human3_lib4.final_cell_0113	-4.04421	6.65466	acinar
human2_lib2.final_cell_0424	13.0073	18.0317	alpha
human3_lib4.final_cell_0322	10.4821	-1.04904	delta
human3_lib2.final_cell_0493	12.3958	12.6941	alpha
human1_lib1.final_cell_0465	11.3618	6.15967	beta
human3_lib3.final_cell_0761	12.2058	11.999	alpha
human4_lib3.final_cell_0440	13.561	2.88779	beta
human3_lib2.final_cell_0128	-0.438702	3.99422	ductal
human3_lib4.final_cell_0012	-4.31563	5.90366	acinar
human2_lib2.final_cell_0233	-3.45952	4.94211	ductal
human1_lib2.final_cell_0071	12.1407	7.57532	beta
human3_lib1.final_cell_0318	11.8504	11.8836	alpha
human4_lib1.final_cell_0462	0.723112	1.79929	ductal
human2_lib2.final_cell_0369	1.20646	1.12697	ductal
human1_lib2.final_cell_0094	13.195	6.29117	beta
human2_lib3.final_cell_0034	13.5945	16.4754	alpha
human2_lib3.final_cell_0185	13.589	5.74075	beta
human4_lib3.final_cell_0350	1.66243	2.70217	ductal
human2_lib1.final_cell_0260	13.6163	5.93649	beta
human3_lib3.final_cell_0610	-3.95093	7.16674	acinar
human3_lib1.final_cell_0434	10.3908	4.53319	beta
human1_lib1.final_cell_0001	-3.64784	6.35648	acinar
human1_lib3.final_cell_0699	10.7862	11.8658	alpha
human3_lib1.final_cell_0316	8.06097	9.76688	beta
human3_lib2.final_cell_0619	11.6404	13.1226	alpha
human3_lib2.final_cell_0659	1.23812	14.8916	endothelial
human3_lib3.final_cell_0466	10.714	4.2207	beta
human3_lib2.final_cell_0709	11.2778	12.3851	alpha
human1_lib3.final_cell_0616	13.1681	16.2378	alpha
human3_lib1.final_cell_0169	11.4127	11.468	alpha
human1_lib3.final_cell_0568	10.7017	13.8771	alpha
human4_lib3.final_cell_0400	0.858348	2.15987	ductal
human3_lib2.final_cell_0761	12.5205	12.4973	alpha
human1_lib3.final_cell_0096	11.9983	-1.80134	delta
human1_lib2.final_cell_0478	0.936873	4.75534	ductal
human4_lib3.final_cell_0483	13.8847	2.90695	beta
human4_lib3.final_cell_0620	13.4439	14.3925	alpha
human1_lib2.final_cell_0225	-4.08945	6.56643	acinar
human2_lib2.final_cell_0304	13.5247	17.5493	alpha
human1_lib1.final_cell_0137	11.6865	6.32107	beta
human1_lib3.final_cell_0054	-3.71305	6.46318	acinar
human3_lib2.final_cell_0419	10.5691	4.44715	beta
human3_lib3.final_cell_0526	2.70257	12.1144	alpha
human1_lib2.final_cell_0289	8.36641	4.7287	beta
human3_lib2.final_cell_0743	-0.429886	4.66817	ductal
human4_lib3.final_cell_0021	-3.10186	5.06985	ductal
human2_lib2.final_cell_0503	13.7532	17.0721	alpha
human3_lib1.final_cell_0542	11.4265	11.4292	alpha
human1_lib3.final_cell_0525	11.8553	6.0759	beta
human1_lib1.final_cell_0428	-1.71968	14.9779	mast
human3_lib4.final_cell_0210	-0.332591	3.89624	ductal
human3_lib3.final_cell_0499	10.7654	11.7805	alpha
human1_lib1.final_cell_0019	-0.170645	4.53454	ductal
human3_lib3.final_cell_0752	12.9942	14.1644	alpha
human1_lib2.final_cell_0347	12.0997	-2.25198	delta
human2_lib1.final_cell_0228	11.5726	16.6602	alpha
human4_lib1.final_cell_0107	9.99528	16.6983	alpha
human2_lib1.final_cell_0362	0.798728	4.3672	ductal
human2_lib2.final_cell_0206	12.0058	14.5278	alpha
human4_lib1.final_cell_0409	13.2091	3.39626	beta
human3_lib3.final_cell_0720	11.6338	12.4515	alpha
human3_lib2.final_cell_0087	10.6853	-0.784181	delta
human2_lib2.final_cell_0411	13.6495	4.24785	beta
human3_lib1.final_cell_0212	-4.18284	7.30821	acinar
human3_lib1.final_cell_0095	-3.00416	6.14474	acinar
human3_lib4.final_cell_0224	-4.04825	7.07468	acinar
human3_lib3.final_cell_0816	1.17152	14.7755	endothelial
human4_lib3.final_cell_0139	13.8962	3.15348	beta
human1_lib1.final_cell_0242	-2.37761	11.2935	stellate
human4_lib3.final_cell_0503	13.9308	2.98558	beta
human3_lib2.final_cell_0847	-2.07544	12.7299	stellate
human3_lib4.final_cell_0139	-4.69254	6.97411	acinar
human3_lib1.final_cell_0478	11.5629	12.7357	alpha
human4_lib1.final_cell_0080	14.0873	3.55575	beta
human3_lib1.final_cell_0049	-3.86618	6.06631	acinar
human2_lib2.final_cell_0262	9.61726	5.29899	beta
human3_lib3.final_cell_0855	-1.4723	16.472	macrophage
human3_lib4.final_cell_0242	-4.07967	7.16195	acinar
human1_lib3.final_cell_0486	11.5968	6.35724	beta
human3_lib4.final_cell_0717	-0.399357	4.34407	ductal
human1_lib2.final_cell_0377	-4.17268	6.92151	acinar
human3_lib4.final_cell_0746	-4.07797	7.323	acinar
human3_lib2.final_cell_0591	0.66839	10.7991	alpha
human3_lib4.final_cell_0049	-3.50262	7.36947	acinar
human4_lib3.final_cell_0617	7.41631	-2.38468	gamma
human4_lib3.final_cell_0479	1.08558	2.73089	ductal
human3_lib4.final_cell_0392	10.7506	4.91319	beta
human4_lib1.final_cell_0316	13.1497	3.26135	beta
human3_lib4.final_cell_0126	-4.03618	7.45591	acinar
human3_lib1.final_cell_0535	10.2537	-0.974702	delta
human3_lib3.final_cell_0133	11.693	11.7684	alpha
human3_lib2.final_cell_0388	8.00987	9.79159	beta
human3_lib2.final_cell_0156	11.0074	12.6767	alpha
human1_lib3.final_cell_0734	12.3855	7.25985	beta
human4_lib3.final_cell_0070	11.0893	-1.37089	delta
human1_lib3.final_cell_0559	11.5065	5.80005	beta
human1_lib2.final_cell_0044	11.8462	-2.10126	delta
human3_lib2.final_cell_0762	-3.20556	7.37656	acinar
human1_lib1.final_cell_0011	-3.3202	6.21411	acinar
human3_lib4.final_cell_0712	10.8977	12.6482	alpha
human3_lib1.final_cell_0014	-3.53176	7.18579	acinar
human3_lib2.final_cell_0632	0.778106	4.22119	ductal
human3_lib1.final_cell_0481	11.5233	13.2015	alpha
human2_lib2.final_cell_0199	12.1885	17.2719	alpha
human4_lib3.final_cell_0184	12.6274	15.1398	alpha
human3_lib1.final_cell_0378	10.953	11.7314	alpha
human3_lib3.final_cell_0711	10.772	13.0157	alpha
human3_lib3.final_cell_0814	10.7516	12.4433	alpha
human3_lib1.final_cell_0713	11.2997	4.52253	beta
human4_lib3.final_cell_0338	13.522	4.76166	beta
human3_lib4.final_cell_0256	12.553	13.9758	alpha
human3_lib3.final_cell_0329	-0.46124	4.73951	ductal
human2_lib1.final_cell_0413	13.2869	16.5662	alpha
human3_lib3.final_cell_0872	10.6247	4.95388	beta
human3_lib3.final_cell_0175	-2.62689	12.9808	stellate
human3_lib3.final_cell_0258	-3.30091	7.25996	acinar
human2_lib2.final_cell_0176	12.0878	17.1274	alpha
human3_lib2.final_cell_0117	-3.22556	7.24364	acinar
human3_lib2.final_cell_0383	-0.430958	3.56114	ductal
human3_lib4.final_cell_0001	-4.34289	6.20285	acinar
human4_lib1.final_cell_0189	11.1627	-1.66896	delta
human3_lib4.final_cell_0014	-3.72981	7.04698	acinar
human2_lib3.final_cell_0452	13.2014	16.4926	alpha
human3_lib2.final_cell_0114	11.2502	12.1242	alpha
human1_lib1.final_cell_0163	6.22138	-2.17384	gamma
human4_lib1.final_cell_0099	0.56205	1.39916	ductal
human3_lib4.final_cell_0539	11.7935	11.8418	alpha
human1_lib1.final_cell_0170	12.7483	6.6728	beta
human3_lib4.final_cell_0169	10.3289	3.80693	beta
human3_lib2.final_cell_0643	-4.30498	5.41465	acinar
human1_lib3.final_cell_0205	1.73489	3.01767	ductal
human1_lib3.final_cell_0386	-3.71009	6.35049	acinar
human4_lib3.final_cell_0172	13.2175	3.38626	beta
human2_lib2.final_cell_0192	13.7029	5.80145	beta
human3_lib3.final_cell_0207	-4.19131	4.75698	acinar
human4_lib3.final_cell_0081	14.3544	3.49141	beta
human3_lib3.final_cell_0401	12.2998	4.52265	beta
human2_lib2.final_cell_0162	-2.75181	5.30092	ductal
human4_lib3.final_cell_0206	-3.50597	13.0615	stellate
human3_lib4.final_cell_0057	-4.28686	6.4556	acinar
human3_lib1.final_cell_0583	10.596	-0.714666	delta
human3_lib2.final_cell_0392	11.6579	12.978	alpha
human1_lib3.final_cell_0638	-2.59509	10.995	stellate
human1_lib3.final_cell_0046	-3.63712	12.5531	stellate
human1_lib1.final_cell_0394	8.74501	4.89889	beta
human3_lib2.final_cell_0804	10.4551	3.82899	beta
human1_lib3.final_cell_0561	8.80942	4.94297	beta
human3_lib4.final_cell_0635	10.6245	4.40593	beta
human3_lib1.final_cell_0290	-1.77831	11.5421	stellate
human2_lib3.final_cell_0206	13.663	18.1621	alpha
human3_lib3.final_cell_0550	11.3505	11.4226	alpha
human3_lib1.final_cell_0523	10.7209	6.27354	beta
human4_lib3.final_cell_0438	13.363	14.3415	alpha
human2_lib3.final_cell_0561	-4.3002	12.6316	stellate
human2_lib3.final_cell_0321	12.1159	15.9095	alpha
human3_lib4.final_cell_0726	-0.189947	13.0253	endothelial
human1_lib3.final_cell_0154	10.0686	16.7516	alpha
human2_lib2.final_cell_0315	11.622	-1.02655	delta
human3_lib2.final_cell_0437	10.4658	-0.981781	delta
human2_lib2.final_cell_0556	11.7288	-1.01274	delta
human3_lib2.final_cell_0209	0.0169212	4.26632	ductal
human3_lib4.final_cell_0160	12.4326	12.1145	alpha
human2_lib1.final_cell_0238	7.51108	-1.46645	gamma
human1_lib1.final_cell_0018	-3.55901	6.71122	acinar
human3_lib3.final_cell_0072	-3.54989	6.92824	acinar
human4_lib3.final_cell_0192	13.715	2.99792	beta
human3_lib1.final_cell_0716	11.2982	13.8135	alpha
human1_lib3.final_cell_0729	11.4581	6.4149	beta
human1_lib1.final_cell_0106	11.1053	6.0998	beta
human3_lib1.final_cell_0811	10.7338	4.29892	beta
human1_lib3.final_cell_0658	11.1239	6.12984	beta
human1_lib3.final_cell_0452	9.64828	5.44278	beta
human4_lib1.final_cell_0474	13.5479	5.67917	beta
human3_lib2.final_cell_0824	-0.136059	3.53279	ductal
human3_lib4.final_cell_0068	-4.15461	7.43334	acinar
human3_lib3.final_cell_0325	10.8063	12.3643	alpha
human3_lib1.final_cell_0474	10.305	3.79393	beta
human3_lib3.final_cell_0688	12.4385	12.4833	alpha
human3_lib1.final_cell_0164	10.5254	4.87341	beta
human3_lib3.final_cell_0274	10.3437	-1.04936	delta
human1_lib3.final_cell_0653	11.0038	5.91312	beta
human3_lib4.final_cell_0812	11.3671	11.5312	alpha
human3_lib2.final_cell_0152	11.8148	11.8229	alpha
human4_lib1.final_cell_0564	1.28478	4.9941	ductal
human1_lib3.final_cell_0481	10.6954	-1.67445	delta
human3_lib2.final_cell_0818	-3.6679	7.03778	acinar
human1_lib3.final_cell_0496	8.44948	4.78122	beta
human3_lib1.final_cell_0894	11.1165	4.76022	beta
human1_lib1.final_cell_0406	9.56838	15.3942	alpha
human2_lib1.final_cell_0383	13.2404	17.2644	alpha
human4_lib1.final_cell_0317	11.8034	-1.08987	delta
human2_lib3.final_cell_0180	10.8159	16.2472	alpha
human1_lib3.final_cell_0591	-2.48717	11.2893	stellate
human3_lib3.final_cell_0577	11.3958	11.7622	alpha
human3_lib1.final_cell_0252	11.4735	12.24	alpha
human3_lib3.final_cell_0458	11.6036	11.8913	alpha
human1_lib2.final_cell_0116	10.5619	-1.09594	delta
human3_lib4.final_cell_0261	7.11129	-1.79269	gamma
human2_lib2.final_cell_0488	7.25757	-3.12002	gamma
human3_lib1.final_cell_0123	-3.36881	7.22271	acinar
human3_lib3.final_cell_0546	0.983099	4.63244	ductal
human3_lib2.final_cell_0456	11.1436	13.3939	alpha
human4_lib1.final_cell_0315	12.7335	15.5898	alpha
human3_lib3.final_cell_0129	-3.10544	6.93607	acinar
human3_lib2.final_cell_0235	-3.15688	6.4355	acinar
human2_lib2.final_cell_0152	12.8798	17.977	alpha
human3_lib2.final_cell_0196	10.3603	3.77152	beta
human3_lib4.final_cell_0157	-3.62025	7.37873	acinar
human3_lib4.final_cell_0467	10.3321	4.82492	beta
human1_lib1.final_cell_0424	9.89126	5.34093	beta
human3_lib1.final_cell_0419	-5.10128	7.37641	acinar
human3_lib2.final_cell_0316	-0.536583	4.7596	ductal
human3_lib1.final_cell_0145	11.0062	-1.48475	delta
human3_lib4.final_cell_0587	11.3254	11.6183	alpha
human4_lib1.final_cell_0602	1.0962	1.03223	ductal
human3_lib3.final_cell_0510	12.9221	13.2967	alpha
human3_lib2.final_cell_0229	-2.89532	5.46921	acinar
human3_lib4.final_cell_0566	-0.622363	4.51483	ductal
human3_lib3.final_cell_0122	-3.51728	7.42484	acinar
human3_lib3.final_cell_0296	-3.53454	7.19076	acinar
human2_lib1.final_cell_0120	12.5518	17.1537	alpha
human2_lib3.final_cell_0491	11.9456	-1.07865	delta
human4_lib1.final_cell_0205	13.6819	3.13319	beta
human3_lib3.final_cell_0063	-3.23491	7.16037	acinar
human4_lib3.final_cell_0277	-2.90107	5.38078	ductal
human1_lib3.final_cell_0592	10.3668	-0.769519	beta
human3_lib2.final_cell_0696	11.4347	13.9895	alpha
human2_lib3.final_cell_0484	11.9067	5.19034	beta
human3_lib3.final_cell_0745	-3.31128	7.08372	acinar
human3_lib3.final_cell_0572	10.3375	3.83733	delta
human4_lib1.final_cell_0133	-4.09096	4.72875	ductal
human3_lib2.final_cell_0783	11.6535	12.0156	alpha
human4_lib3.final_cell_0459	-4.18419	12.6643	stellate
human4_lib3.final_cell_0291	0.767493	1.09715	ductal
human3_lib4.final_cell_0284	-0.36824	3.67939	ductal
human3_lib1.final_cell_0389	-4.00578	7.34127	acinar
human3_lib2.final_cell_0336	10.2651	3.76369	beta
human3_lib4.final_cell_0494	-6.16204	7.57662	acinar
human3_lib2.final_cell_0810	11.344	11.3875	alpha
human1_lib1.final_cell_0102	9.51591	14.7312	alpha
human2_lib2.final_cell_0012	-1.99285	12.0236	stellate
human1_lib2.final_cell_0402	1.33082	1.40727	ductal
human2_lib1.final_cell_0185	7.35473	-3.10549	gamma
human1_lib1.final_cell_0526	1.06807	15.2221	endothelial
human4_lib3.final_cell_0649	12.1312	14.9951	alpha
human4_lib1.final_cell_0376	12.6841	14.7631	alpha
human3_lib2.final_cell_0465	9.03844	4.95809	beta
human3_lib2.final_cell_0271	-2.60532	12.9893	stellate
human3_lib2.final_cell_0570	-0.332284	3.56146	ductal
human4_lib1.final_cell_0197	14.1149	3.25633	beta
human3_lib3.final_cell_0085	-5.18762	7.39117	acinar
human3_lib3.final_cell_0809	-3.70627	7.29107	acinar
human1_lib1.final_cell_0399	-3.48003	12.5954	stellate
human2_lib3.final_cell_0341	1.73763	3.79448	ductal
human3_lib2.final_cell_0257	-4.36745	7.3981	acinar
human3_lib4.final_cell_0207	-6.15588	7.57582	acinar
human3_lib2.final_cell_0214	-4.5323	6.93959	acinar
human1_lib2.final_cell_0051	10.6426	12.0803	alpha
human2_lib2.final_cell_0149	11.8907	-1.05431	delta
human1_lib1.final_cell_0349	11.7305	6.72335	beta
human3_lib1.final_cell_0404	10.4269	4.81933	beta
human1_lib3.final_cell_0252	1.12518	4.72557	ductal
human2_lib2.final_cell_0055	2.6469	12.1982	alpha
human3_lib3.final_cell_0186	-2.8086	6.82745	acinar
human2_lib2.final_cell_0108	13.4507	4.50141	beta
human3_lib4.final_cell_0542	10.7473	12.7572	alpha
human1_lib2.final_cell_0567	-2.60683	10.9683	stellate
human3_lib2.final_cell_0286	12.4195	13.5611	alpha
human3_lib3.final_cell_0344	11.0957	12.6829	alpha
human3_lib4.final_cell_0762	-3.97401	7.39587	acinar
human3_lib2.final_cell_0233	10.2089	4.67947	beta
human1_lib3.final_cell_0068	10.5823	-1.87806	delta
human2_lib2.final_cell_0273	1.82615	3.79927	ductal
human1_lib3.final_cell_0192	11.9438	6.20744	beta
human1_lib3.final_cell_0471	9.32444	14.985	alpha
human3_lib3.final_cell_0700	10.3692	3.91349	beta
human4_lib1.final_cell_0589	13.798	3.73339	beta
human1_lib2.final_cell_0465	-0.260994	4.79754	ductal
human3_lib2.final_cell_0183	-3.33275	7.03637	acinar
human3_lib4.final_cell_0468	0.805198	5.79979	ductal
human2_lib1.final_cell_0161	12.4748	16.6602	alpha
human1_lib1.final_cell_0525	9.27559	5.54898	beta
human3_lib2.final_cell_0374	-3.38159	7.34825	acinar
human4_lib1.final_cell_0175	13.3505	3.13181	beta
human1_lib2.final_cell_0366	11.2633	-1.12839	delta
human1_lib3.final_cell_0681	0.932121	15.0048	endothelial
human2_lib3.final_cell_0144	0.447815	4.24573	ductal
human1_lib3.final_cell_0247	12.2116	-1.84737	delta
human2_lib3.final_cell_0208	0.860668	14.9004	endothelial
human3_lib3.final_cell_0651	0.07533	5.76821	acinar
human1_lib3.final_cell_0607	9.58498	6.78365	beta
human3_lib3.final_cell_0449	-0.372665	3.75753	ductal
human3_lib3.final_cell_0005	-4.43011	7.20598	acinar
human1_lib3.final_cell_0071	11.6608	6.04217	beta
human2_lib2.final_cell_0161	0.724103	3.65347	ductal
human1_lib3.final_cell_0473	9.74845	13.9442	alpha
human3_lib1.final_cell_0113	-4.50355	7.43814	acinar
human3_lib2.final_cell_0734	10.5132	3.95259	beta
human2_lib1.final_cell_0167	-1.49621	16.5787	macrophage
human3_lib4.final_cell_0445	-3.81103	7.36805	acinar
human2_lib2.final_cell_0157	-2.87698	5.1764	ductal
human4_lib3.final_cell_0130	1.34645	6.71403	ductal
human3_lib3.final_cell_0777	0.205785	4.04061	ductal
human3_lib2.final_cell_0705	-0.17124	4.07496	ductal
human3_lib4.final_cell_0796	-2.22983	11.3454	stellate
human1_lib1.final_cell_0083	12.0372	6.1449	beta
human3_lib2.final_cell_0113	13.537	4.9024	beta
human3_lib3.final_cell_0736	-3.89471	6.18323	acinar
human2_lib2.final_cell_0398	13.068	4.37175	beta
human4_lib1.final_cell_0551	12.5888	4.1401	beta
human3_lib3.final_cell_0409	-0.364837	3.87629	ductal
[truncated: 20,756 more rows]

## Sheet: colors
{'MHC class II': '#1f77b4', 'acinar': '#ff7f0e', 'alpha': '#279e68', 'beta': '#d62728', 'delta': '#aa40fc', 'ductal': '#8c564b', 'endothelial': '#e377c2', 'epsilon': '#b5bd61', 'gamma': '#17becf', 'macrophage': '#aec7e8', 'mast': '#ffbb78', 'mesenchymal': '#98df8a', 'schwann': '#ff9896', 'stellate': '#c5b0d5', 't_cell': '#c49c94', 'gene': '#607e95'}
