# Supplementary material for: SIMBA: single-cell embedding along with features
Source: Nat Methods. 2023 May 29;21(6):1003–13. doi: 10.1038/s41592-023-01899-8 (PMC11166568; doi:10.1038/s41592-023-01899-8)
Supplement: Supplementary file 9 — Source data to regenerate the plots presented (UMAP of SIMBA embeddings, annotations, colors). [file 41592_2023_1899_MOESM9_ESM.xlsx]

## Sheet: umap_cells_raw
	UMAP_1	UMAP_2	cell_type	batch	modality
rna.AAACAGCCAAGGAATC-1	6.12262	0.517029	6	1	rna
rna.AAACAGCCAATCCCTT-1	6.63942	-4.31897	15	2	rna
rna.AAACAGCCAATGCGCT-1	6.6342	0.0245282	6	3	rna
rna.AAACAGCCACACTAAT-1	3.29355	-8.44982	1	4	rna
rna.AAACAGCCACCAACCG-1	7.19073	-1.02801	1	5	rna
rna.AAACAGCCAGGATAAC-1	6.08909	-6.78268	6	6	rna
rna.AAACAGCCAGTAGGTG-1	6.35588	0.376112	1	7	rna
rna.AAACAGCCAGTTTACG-1	6.49917	-4.18224	2	8	rna
rna.AAACAGCCATCCAGGT-1	2.63419	7.21037	15	9	rna
rna.AAACATGCAAGGTCCT-1	7.64771	-5.6373	1	10	rna
rna.AAACATGCACCGGCTA-1	2.44662	-4.54924	14	11	rna
rna.AAACATGCACTTGTTC-1	4.68137	-9.11494	4	12	rna
rna.AAACATGCAGCAAGTG-1	4.50573	-8.98526	4	13	rna
rna.AAACATGCAGGGAGCT-1	2.61899	-3.99201	14	14	rna
rna.AAACCAACACAATGCC-1	6.26149	8.58985	2	15	rna
rna.AAACCAACACTAAGAA-1	5.86484	0.762972	4	16	rna
rna.AAACCAACAGGAACTG-1	7.13493	9.21465	2	17	rna
rna.AAACCAACAGGATGGC-1	6.37772	-3.62554	7	18	rna
rna.AAACCAACATAATCCG-1	2.82701	4.54443	15	19	rna
rna.AAACCAACATTGTGCA-1	7.15412	9.76097	3	20	rna
rna.AAACCGAAGCTGGACC-1	3.82743	7.06543	15	21	rna
rna.AAACCGAAGTGAGCAA-1	2.96401	-6.92674	14	22	rna
rna.AAACCGAAGTTGCGTG-1	5.66166	-7.84421	1	23	rna
rna.AAACCGCGTACTTCAC-1	3.17717	5.26294	12	24	rna
rna.AAACCGCGTATGGTGC-1	6.29603	-7.30481	4	25	rna
rna.AAACCGCGTCTAACCT-1	2.47811	7.26929	15	26	rna
rna.AAACCGGCACATTAAC-1	4.67584	-0.0822598	14	27	rna
rna.AAACCGGCATAATCAC-1	4.84836	6.2743	18	28	rna
rna.AAACCGGCATTAGCCA-1	8.10062	-2.80399	4	29	rna
rna.AAACGCGCACCTACTT-1	5.84526	-8.41424	6	30	rna
rna.AAACGCGCAGCAAGAT-1	5.64967	9.48372	5	31	rna
rna.AAACGGATCATGGCTG-1	7.09601	-3.24728	10	32	rna
rna.AAACGGATCATTCATC-1	7.57188	-8.77436	6	33	rna
rna.AAACGGATCCACCCTG-1	7.47914	-7.67382	4	34	rna
rna.AAACGGATCCCATAGG-1	7.23186	4.59148	9	35	rna
rna.AAACGGATCGGTAACT-1	1.5446	-7.76585	6	36	rna
rna.AAACGGATCGTTTCTG-1	4.89448	-7.25012	4	37	rna
rna.AAACGTACAAGTGTTT-1	6.56959	-6.76189	17	38	rna
rna.AAACGTACACAACAGG-1	5.75026	-7.24923	7	39	rna
rna.AAACGTACACAAGCCT-1	8.76875	-6.1483	6	40	rna
rna.AAACGTACAGCTAATT-1	7.77592	-5.70852	1	41	rna
rna.AAACGTACAGGGAGGA-1	6.59745	-5.08184	7	42	rna
rna.AAAGCAAGTCCTTTAA-1	5.02108	0.508651	2	43	rna
rna.AAAGCAAGTGCTAGCG-1	6.35111	3.58612	9	44	rna
rna.AAAGCAAGTGTAATAC-1	7.30832	-4.58735	7	45	rna
rna.AAAGCAAGTTAACGGC-1	9.70182	1.2444	8	46	rna
rna.AAAGCACCAAATGCCC-1	7.71837	-1.90224	17	47	rna
rna.AAAGCACCACAATTAC-1	3.16677	8.06785	9	48	rna
rna.AAAGCACCAGCCTTGG-1	10.5902	1.63309	8	49	rna
rna.AAAGCACCATGGCCCA-1	8.43973	-3.3279	4	50	rna
rna.AAAGCACCATTGTGGC-1	4.73004	5.29534	18	51	rna
rna.AAAGCCCGTATTGAGT-1	7.94745	-2.69928	17	52	rna
rna.AAAGCCCGTCACAGAC-1	5.52055	0.701821	8	53	rna
rna.AAAGCCCGTCCTTTAA-1	8.85704	6.58599	3	54	rna
rna.AAAGCCCGTGAGAAAC-1	4.65382	-9.16817	1	55	rna
rna.AAAGCCCGTGCTAGAC-1	5.58107	-0.411116	2	56	rna
rna.AAAGCCCGTGGAAGGC-1	7.63207	-3.56926	4	57	rna
rna.AAAGCCCGTGTTGCTT-1	2.54003	-4.8718	14	58	rna
rna.AAAGCCCGTTATCCTA-1	8.16546	4.95522	11	59	rna
rna.AAAGCCCGTTGGTTGA-1	8.13569	4.19218	3	60	rna
rna.AAAGCCGCACATAACT-1	3.60557	5.70042	8	61	rna
rna.AAAGCCGCACTGACTA-1	7.19387	-8.50124	1	62	rna
rna.AAAGCCGCACTGGCTG-1	8.34411	-5.50498	1	63	rna
rna.AAAGCCGCAGGAACTG-1	3.71602	7.23381	15	64	rna
rna.AAAGCCGCAGTTAAAG-1	9.4707	6.31151	5	65	rna
rna.AAAGCCGCATAGACTT-1	4.99173	-9.1666	4	66	rna
rna.AAAGCCGCATAGCTTG-1	5.82963	-8.95026	4	67	rna
rna.AAAGCCGCATGCAACC-1	6.94988	-3.51868	7	68	rna
rna.AAAGCCGCATTAAGCT-1	7.13475	8.24926	5	69	rna
rna.AAAGCCGCATTGTTGG-1	7.10258	-4.16681	17	70	rna
rna.AAAGCGGGTAAGGTCC-1	3.24338	4.16808	12	71	rna
rna.AAAGCGGGTAGCCTCC-1	7.26745	-5.23442	17	72	rna
rna.AAAGCGGGTCATCCTG-1	1.39674	8.06473	8	73	rna
rna.AAAGCGGGTGATCAGC-1	5.3492	-7.54382	1	74	rna
rna.AAAGCGGGTTAACACG-1	6.19369	-5.90484	2	75	rna
rna.AAAGCGGGTTCCGGGA-1	9.16162	5.83147	3	76	rna
rna.AAAGCGGGTTGAATCG-1	6.37048	-8.22634	1	77	rna
rna.AAAGCGGGTTGCACAA-1	6.28811	-1.64176	7	78	rna
rna.AAAGCGGGTTTACCGT-1	7.97167	-3.48357	17	79	rna
rna.AAAGCTTGTCAATACG-1	5.26363	-3.8382	10	80	rna
rna.AAAGCTTGTCGACTAA-1	8.30579	-3.4361	7	81	rna
rna.AAAGCTTGTTAGAGGG-1	3.96949	-6.28858	10	82	rna
rna.AAAGGACGTCAATAGT-1	5.65195	8.46633	5	83	rna
rna.AAAGGACGTCCTTCTC-1	7.92254	6.71291	5	84	rna
rna.AAAGGACGTTGGATCA-1	5.06606	-7.59669	2	85	rna
rna.AAAGGAGCACAGAAAC-1	10.3161	1.51977	8	86	rna
rna.AAAGGAGCACCTGTAA-1	5.78006	-3.51644	2	87	rna
rna.AAAGGAGCAGGTTAAA-1	4.33166	-4.40037	13	88	rna
rna.AAAGGAGCATTAAGTC-1	0.953113	-7.63094	2	89	rna
rna.AAAGGAGCATTGTCCT-1	7.78331	-7.17823	1	90	rna
rna.AAAGGAGCATTGTGAT-1	3.2448	3.6224	12	91	rna
rna.AAAGGCTCAATCCTAG-1	9.32401	6.01042	11	92	rna
rna.AAAGGCTCAATGCCCG-1	2.99009	-5.72065	14	93	rna
rna.AAAGGCTCACAACAAA-1	2.59126	-4.31261	14	94	rna
rna.AAAGGCTCACAGCCAT-1	5.79934	-1.80963	2	95	rna
rna.AAAGGCTCACCTACGG-1	7.58312	8.07837	9	96	rna
rna.AAAGGCTCACTAGGTC-1	4.07314	7.21814	15	97	rna
rna.AAAGGCTCACTTCACT-1	7.07983	-0.851244	17	98	rna
rna.AAAGGCTCAGGACACA-1	12.05	1.41665	8	99	rna
rna.AAAGGCTCAGGATAAC-1	9.69843	-6.83684	1	100	rna
rna.AAAGGTTAGCGATAAG-1	4.68596	-8.95162	6	101	rna
rna.AAAGGTTAGGACGTAA-1	6.37387	-2.75588	10	102	rna
rna.AAAGGTTAGGCGAAAC-1	12.7029	1.39024	16	103	rna
rna.AAAGGTTAGGTGAAAT-1	5.30569	8.0922	9	104	rna
rna.AAAGGTTAGGTTACGT-1	8.83037	1.27219	8	105	rna
rna.AAAGGTTAGTTAGCCG-1	5.90977	7.38499	9	106	rna
rna.AAATCCGGTAAACAAG-1	6.51391	6.82078	9	107	rna
rna.AAATCCGGTCAGGCAT-1	3.26709	6.97273	15	108	rna
rna.AAATCCGGTCATAACG-1	2.84575	5.75557	12	109	rna
rna.AAATCCGGTCTAGCTT-1	13.1367	0.773781	16	110	rna
rna.AAATCCGGTCTCAGCC-1	5.60875	-9.55156	6	111	rna
rna.AAATCCGGTGAGACTC-1	8.02513	6.15135	5	112	rna
rna.AAATCCGGTGTTGTGA-1	4.92351	-6.12536	2	113	rna
rna.AAATCCGGTTATCGAG-1	3.25293	-5.88017	13	114	rna
rna.AAATGCCTCAAGCTTA-1	8.8725	7.76776	3	115	rna
rna.AAATGCCTCCTAGTCC-1	7.22174	-0.170861	1	116	rna
rna.AAATGCCTCCTCACAC-1	8.05277	-3.63612	1	117	rna
rna.AAATGCCTCGATTTAG-1	8.59053	6.53116	3	118	rna
rna.AAATGCCTCGATTTGA-1	6.54757	-4.61331	7	119	rna
rna.AAATGCCTCTAGCTTT-1	8.16198	-5.51246	6	120	rna
rna.AAATGGCCAAGGTACG-1	3.1616	6.9463	15	121	rna
rna.AAATGGCCACATAGCC-1	8.09926	-5.16408	6	122	rna
rna.AAATGGCCACGAACAG-1	8.22103	-6.71206	6	123	rna
rna.AAATGGCCAGAGAGCC-1	4.43881	-0.762807	13	124	rna
rna.AAATGGCCAGCCTTGG-1	10.2502	1.98147	8	125	rna
rna.AAATGGCCAGTTATGT-1	2.98039	-5.14951	13	126	rna
rna.AAATGGCCATCACTTC-1	3.68566	7.72812	15	127	rna
rna.AACAAAGGTACTTCAC-1	7.19763	-6.03993	1	128	rna
rna.AACAAAGGTAGCTGGT-1	6.8667	-5.19054	6	129	rna
rna.AACAAAGGTCCTAAGA-1	2.66804	6.3643	12	130	rna
rna.AACAAAGGTGTCCTGC-1	12.7281	0.915459	16	131	rna
rna.AACAAAGGTTAATCGG-1	2.77715	-2.13117	14	132	rna
rna.AACAAAGGTTATAGCG-1	6.42173	8.46277	3	133	rna
rna.AACAAGCCAAATATCC-1	8.81958	-5.8151	17	134	rna
rna.AACAAGCCAACCGCCA-1	5.73198	-8.07	4	135	rna
rna.AACAAGCCAACCTAAT-1	2.74675	6.07519	12	136	rna
rna.AACAAGCCACAGACTC-1	9.29189	7.90859	11	137	rna
rna.AACAAGCCATCAGTAT-1	8.71616	4.92474	11	138	rna
rna.AACAAGCCATCTTGAG-1	7.2248	-1.68065	17	139	rna
rna.AACAAGCCATTAAACC-1	7.61946	9.02598	5	140	rna
rna.AACAGATAGACTAAGG-1	8.07084	-4.04071	1	141	rna
rna.AACAGATAGCCGCTAA-1	8.58367	-5.0413	1	142	rna
rna.AACAGATAGCTATTGA-1	3.88359	-2.08942	13	143	rna
rna.AACAGATAGCTTAGTA-1	5.48591	8.29271	9	144	rna
rna.AACAGATAGGAACGCG-1	9.0266	6.67056	11	145	rna
rna.AACAGATAGGTCCTAG-1	6.64748	8.86311	3	146	rna
rna.AACAGATAGTAACCCG-1	0.545564	2.70074	19	147	rna
rna.AACAGATAGTCAGGCC-1	5.0948	8.59956	5	148	rna
rna.AACAGATAGTGACCTG-1	3.16874	-4.01636	13	149	rna
rna.AACAGCAAGCGCAATT-1	12.5264	1.00169	16	150	rna
rna.AACAGCAAGGAACACA-1	7.92709	-5.92114	6	151	rna
rna.AACAGCAAGTAAACCC-1	6.68487	-8.65117	1	152	rna
rna.AACAGGATCAACAAGG-1	3.06586	4.6481	12	153	rna
rna.AACAGGATCATGCAAC-1	2.65336	7.41561	15	154	rna
rna.AACAGGATCATGCGTG-1	11.3671	1.97161	8	155	rna
rna.AACAGGATCCTAATAG-1	6.43192	-8.03654	6	156	rna
rna.AACAGGATCGAAGTAG-1	6.99731	8.88456	5	157	rna
rna.AACAGGATCGTTAGCG-1	6.76156	6.21737	9	158	rna
rna.AACAGGATCTGTGAGT-1	6.64902	8.49659	5	159	rna
rna.AACATAGCAACTAACT-1	1.86013	-6.92392	8	160	rna
rna.AACATAGCAATAATGG-1	5.95788	-4.50452	2	161	rna
rna.AACATAGCAATGAGGT-1	6.556	-4.87641	7	162	rna
rna.AACATAGCACCAAAGG-1	2.59876	6.49887	12	163	rna
rna.AACATAGCACCATATG-1	4.88124	7.98215	5	164	rna
rna.AACATAGCAGGCTAAG-1	7.48232	-3.56803	6	165	rna
rna.AACATAGCAGTCTAAT-1	5.6213	-6.86153	7	166	rna
rna.AACATAGCATGAATAG-1	8.05467	6.81978	9	167	rna
rna.AACATAGCATGTGGGA-1	7.20281	-4.57617	1	168	rna
rna.AACATCATCAGCATTA-1	12.688	0.943345	16	169	rna
rna.AACATCATCAGTGAAG-1	5.16956	-6.55912	7	170	rna
rna.AACATCATCCGTGACA-1	5.15655	-4.98306	10	171	rna
rna.AACATCATCGCTAAGT-1	6.74628	-1.1535	4	172	rna
rna.AACATCATCTCAATGA-1	6.69431	3.61125	5	173	rna
rna.AACATCATCTTGATGA-1	9.52824	-7.04693	17	174	rna
rna.AACATTGTCCCTGACT-1	8.40951	4.37024	11	175	rna
rna.AACATTGTCGCTAGAT-1	8.47819	8.06013	3	176	rna
rna.AACATTGTCTCGCCTG-1	7.98801	-7.61542	1	177	rna
rna.AACCCGCAGCCAAATC-1	3.78083	-9.00002	2	178	rna
rna.AACCCGCAGCCTAACG-1	3.88	-2.25749	14	179	rna
rna.AACCCGCAGCGGATTT-1	8.6785	5.51722	3	180	rna
rna.AACCCGCAGGACAACA-1	8.37652	5.17083	11	181	rna
rna.AACCCGCAGGCGGATG-1	1.22696	3.23436	19	182	rna
rna.AACCCGCAGGTAGCTT-1	4.59877	-0.521788	13	183	rna
rna.AACCCGCAGGTCATTA-1	2.25441	-3.67069	14	184	rna
rna.AACCCGCAGGTGTCCA-1	3.23246	7.20924	15	185	rna
rna.AACCCGCAGTATTGGC-1	7.51711	-2.89387	17	186	rna
rna.AACCCGCAGTGGACAA-1	9.21176	-7.41058	2	187	rna
rna.AACCGCTCACCTCAGG-1	4.85935	-0.0691389	10	188	rna
rna.AACCGCTCACTAAATC-1	6.90484	-0.114716	1	189	rna
rna.AACCGCTCACTTAACG-1	5.25968	7.91873	9	190	rna
rna.AACCGCTCAGCATGAG-1	3.59916	-4.68382	13	191	rna
rna.AACCGCTCAGCTTACA-1	7.90952	4.97028	18	192	rna
rna.AACCGCTCAGGTATTT-1	6.66923	3.63118	9	193	rna
rna.AACCGCTCATATAACC-1	3.5389	5.4374	12	194	rna
rna.AACCGCTCATCTAGCA-1	6.93476	-5.26052	4	195	rna
rna.AACCGCTCATGTCAGC-1	8.35613	1.55599	8	196	rna
rna.AACCGGCTCAGGCCTA-1	3.60486	5.69658	8	197	rna
rna.AACCGGCTCATAACTG-1	7.90771	-2.24492	17	198	rna
rna.AACCGGCTCCGCAACA-1	5.90562	-1.90314	2	199	rna
rna.AACCGGCTCTCCATGC-1	7.50836	-6.71645	7	200	rna
rna.AACCGGCTCTTAGCCC-1	7.70255	8.11908	11	201	rna
rna.AACCGGCTCTTGAGCG-1	7.3952	-3.01986	6	202	rna
rna.AACCTAATCATTGTTC-1	8.29984	-5.02269	1	203	rna
rna.AACCTAATCCTGCGAA-1	8.07489	-5.66772	1	204	rna
rna.AACCTAATCCTTGCAC-1	9.64937	-7.04207	17	205	rna
rna.AACCTAATCGCAACAT-1	6.53358	-7.03467	1	206	rna
rna.AACCTCACAACACCTA-1	8.55834	-5.8124	1	207	rna
rna.AACCTCACACAAAGCG-1	6.60604	6.80573	9	208	rna
rna.AACCTCACAGTATGTT-1	3.77744	-2.35903	14	209	rna
rna.AACCTCACAGTCTAAT-1	6.20203	-8.62412	4	210	rna
rna.AACCTCACATACTCCT-1	7.29428	-0.159689	17	211	rna
rna.AACCTCACATAGACTT-1	7.01003	-0.173095	6	212	rna
rna.AACCTCACATGACTAT-1	8.43917	8.17849	3	213	rna
rna.AACCTCACATTTGCTC-1	3.37551	-3.74668	13	214	rna
rna.AACCTCCTCATTACGA-1	5.80229	-2.07682	2	215	rna
rna.AACCTCCTCCGCCAAA-1	5.99475	-1.98715	2	216	rna
rna.AACCTCCTCCTCAGTC-1	6.40111	0.126466	4	217	rna
rna.AACCTCCTCCTCGATC-1	4.14931	-1.95644	13	218	rna
rna.AACCTCCTCGCAAACT-1	3.85119	-9.41994	4	219	rna
rna.AACCTCCTCGCAATCG-1	10.7055	1.30348	8	220	rna
rna.AACCTCCTCGCGCTAA-1	6.51955	-4.3217	10	221	rna
rna.AACCTCCTCTCATCAT-1	12.075	1.9682	16	222	rna
rna.AACCTTAAGAGGAAGG-1	3.15195	-4.08954	13	223	rna
rna.AACCTTAAGCAAGGGT-1	7.98404	6.36104	3	224	rna
rna.AACCTTAAGCCTTAAA-1	5.40729	0.255271	10	225	rna
rna.AACCTTAAGCGGCTGT-1	5.15386	5.79747	18	226	rna
rna.AACCTTAAGTTATGTG-1	6.87384	6.88833	9	227	rna
rna.AACCTTGCAAACTGTT-1	5.16302	9.11484	18	228	rna
rna.AACCTTGCAAAGCGGC-1	7.80496	4.74752	9	229	rna
rna.AACCTTGCAAGGAATC-1	7.34196	-5.17883	1	230	rna
rna.AACCTTGCACCTATAG-1	8.94131	-5.00196	1	231	rna
rna.AACCTTGCAGTTTGTG-1	12.9116	1.31148	16	232	rna
rna.AACCTTGCATCCCTCA-1	8.53577	-6.38678	4	233	rna
rna.AACGACAAGCAAGGGT-1	5.10498	-0.108516	12	234	rna
rna.AACGACAAGCCGGTAC-1	7.21793	-0.181271	1	235	rna
rna.AACGACAAGCTGGCTA-1	3.28538	7.06366	15	236	rna
rna.AACGACAAGGACACTT-1	3.6362	7.5623	15	237	rna
rna.AACGACAAGGGTCCAC-1	7.35131	8.93407	5	238	rna
rna.AACGACAAGGTGAAGC-1	8.60452	5.19421	11	239	rna
rna.AACGACAAGTAAGTCC-1	4.35091	-9.05634	6	240	rna
rna.AACGCCCAGAGGAAGG-1	7.39998	-3.52046	17	241	rna
rna.AACGCCCAGCCTGAGC-1	7.34889	9.0773	5	242	rna
rna.AACGCCCAGCTTTGGG-1	5.85516	-7.94292	6	243	rna
rna.AACGCCCAGTAGCCAT-1	3.83251	6.89405	15	244	rna
rna.AACGCCCAGTAGGATG-1	5.1388	-5.77494	2	245	rna
rna.AACGCCCAGTCATTAG-1	4.51187	7.1591	15	246	rna
rna.AACGCTAGTAATAACC-1	4.68529	5.21241	18	247	rna
rna.AACGCTAGTACGGGTT-1	8.69927	-3.3153	1	248	rna
rna.AACGCTAGTCACAAAT-1	3.32739	-4.13448	13	249	rna
rna.AACGCTAGTCCTGATT-1	9.37892	7.02155	3	250	rna
rna.AACGCTAGTGTTGCTT-1	6.50749	8.1542	5	251	rna
rna.AACGCTAGTTTGTCTA-1	8.17186	5.98428	9	252	rna
rna.AACGGTAAGCTAAAGG-1	2.81979	6.05184	12	253	rna
rna.AACGGTAAGGACCTCA-1	9.24758	6.65404	11	254	rna
rna.AACGGTAAGGCCATCA-1	6.77417	4.22155	15	255	rna
rna.AACTACTCAACCGCCA-1	6.58149	9.35103	3	256	rna
rna.AACTACTCAATAGCAA-1	9.14653	-7.52018	7	257	rna
rna.AACTACTCACAATGTT-1	3.35944	-4.1626	13	258	rna
rna.AACTACTCACTTCACT-1	4.01614	-3.01316	10	259	rna
rna.AACTACTCATAACGGG-1	6.0696	-0.369962	7	260	rna
rna.AACTACTCATAATCGT-1	5.98887	-0.594943	7	261	rna
rna.AACTACTCATTAAGCT-1	5.39124	9.79234	5	262	rna
rna.AACTACTCATTCCTCG-1	6.49882	8.06602	9	263	rna
rna.AACTAGCTCAGGCCTA-1	8.46053	-5.23136	1	264	rna
rna.AACTAGCTCGGTTAGT-1	6.46732	-2.39014	7	265	rna
rna.AACTAGCTCTTGCTAT-1	6.38618	9.43267	5	266	rna
rna.AACTAGTGTAAAGCGG-1	7.93978	5.8772	3	267	rna
rna.AACTAGTGTAATTAGC-1	12.8777	0.389508	8	268	rna
rna.AACTAGTGTCAATAGT-1	4.89907	-2.99073	10	269	rna
rna.AACTAGTGTGGACCTG-1	5.68168	6.51028	18	270	rna
rna.AACTAGTGTGTTAGCA-1	8.12645	5.21304	9	271	rna
rna.AACTAGTGTGTTTCAC-1	7.536	5.47785	9	272	rna
rna.AACTAGTGTTACGCAA-1	1.91022	-6.75018	16	273	rna
rna.AACTAGTGTTCTTTAG-1	8.32163	4.37791	5	274	rna
rna.AACTAGTGTTGTTGTC-1	0.753243	-7.51263	10	275	rna
rna.AACTCACAGAGAGGCT-1	5.1116	-9.15281	1	276	rna
rna.AACTCACAGCAACATC-1	3.57792	-4.92515	13	277	rna
rna.AACTCACAGCACAGAA-1	8.30135	-4.08177	1	278	rna
rna.AACTGTTCAACAGCCT-1	5.92345	0.646521	1	279	rna
rna.AACTGTTCAATAATCC-1	7.07935	-8.28654	1	280	rna
rna.AACTGTTCACAAACTT-1	4.83576	7.5499	9	281	rna
rna.AACTGTTCAGCAACCT-1	9.26732	7.52397	3	282	rna
rna.AACTGTTCATCCCTCA-1	12.1007	1.64914	16	283	rna
rna.AACTTAGTCCCGTTAC-1	2.40847	-4.74172	14	284	rna
rna.AACTTAGTCCCTGACT-1	3.27281	-5.68018	13	285	rna
rna.AACTTAGTCCGGTTAG-1	7.06403	7.98037	9	286	rna
rna.AACTTAGTCGCATTAA-1	2.46812	-4.14821	13	287	rna
rna.AACTTAGTCGGTAACT-1	6.82805	-8.38583	1	288	rna
rna.AACTTAGTCGTACCGA-1	6.67138	-6.18561	7	289	rna
rna.AACTTAGTCGTCATTT-1	4.76908	8.11809	5	290	rna
rna.AAGAACAGTAGGTTGC-1	5.79791	-3.0749	2	291	rna
rna.AAGAACAGTATTCGTC-1	7.22644	-0.183619	6	292	rna
rna.AAGAACAGTCTTTATG-1	8.06187	4.51761	11	293	rna
rna.AAGAACAGTGGACCTG-1	6.1405	-8.55572	6	294	rna
rna.AAGAACAGTGTTTGCT-1	12.5991	0.502737	8	295	rna
rna.AAGAACAGTTAAGCTG-1	5.25301	-7.16361	1	296	rna
rna.AAGAATCAGAAGCTAG-1	7.21313	-7.91179	4	297	rna
rna.AAGAATCAGAGCCGGA-1	12.809	1.48049	16	298	rna
rna.AAGAATCAGCCTAATA-1	8.48471	8.52536	3	299	rna
rna.AAGAATCAGCTAGAAG-1	8.83833	5.83601	11	300	rna
rna.AAGAATCAGCTATATG-1	6.52471	-2.5469	2	301	rna
rna.AAGAATCAGCTCCTTA-1	6.74659	9.69149	3	302	rna
rna.AAGAATCAGCTTAGCG-1	6.15936	-3.69768	2	303	rna
rna.AAGAATCAGGAGGGTT-1	5.10458	-6.0374	2	304	rna
rna.AAGAATCAGTCCTTCA-1	8.71159	7.02894	3	305	rna
rna.AAGAATCAGTGACCTG-1	7.49075	4.06251	9	306	rna
rna.AAGAATCAGTGAGCGG-1	3.27267	4.01437	12	307	rna
rna.AAGAATCAGTTCCCGT-1	1.90359	-7.97489	6	308	rna
rna.AAGACAAGTCCTTTAA-1	5.2701	-8.53186	6	309	rna
rna.AAGACAAGTGGACCTG-1	6.63399	7.68262	18	310	rna
rna.AAGACAAGTTAGAGCC-1	6.38586	-1.53033	7	311	rna
rna.AAGACAAGTTCAAGCA-1	3.69586	-8.88859	4	312	rna
rna.AAGACAAGTTGGCGTG-1	6.52718	-9.53054	4	313	rna
rna.AAGACAAGTTGTTGTC-1	7.43829	4.08496	3	314	rna
rna.AAGACATAGAGAAGGG-1	8.48681	6.3638	9	315	rna
rna.AAGACATAGCGGATAA-1	7.02352	-4.95586	1	316	rna
rna.AAGACATAGGACAACA-1	2.44803	-3.66488	13	317	rna
rna.AAGACATAGGAGGTTA-1	4.29855	-5.94541	10	318	rna
rna.AAGACATAGGATTTGC-1	3.05134	-2.93531	13	319	rna
rna.AAGACATAGGGCCATC-1	3.03098	3.87415	12	320	rna
rna.AAGACATAGGTGCTGC-1	0.644374	-7.36823	12	321	rna
rna.AAGACATAGTAGGATG-1	3.32173	-4.67401	13	322	rna
rna.AAGACATAGTTACCGG-1	3.4067	-2.55209	13	323	rna
rna.AAGACATAGTTATGTG-1	4.16571	-9.52101	1	324	rna
rna.AAGACCAAGTCGCAAT-1	2.94357	5.23155	12	325	rna
rna.AAGACCAAGTGTTGCG-1	6.05825	-0.512672	7	326	rna
rna.AAGACCAAGTTAGACC-1	3.186	-4.58978	13	327	rna
rna.AAGACCAAGTTCCCAC-1	4.28939	-0.634533	13	328	rna
rna.AAGACCAAGTTTGGGT-1	7.31268	-1.36701	1	329	rna
rna.AAGCAAGTCACGCCAA-1	5.43197	-5.09302	2	330	rna
rna.AAGCAAGTCATGCTTT-1	6.77595	10.0271	3	331	rna
rna.AAGCAAGTCCCTCACG-1	5.90453	-2.17507	2	332	rna
rna.AAGCAAGTCGCCTGTT-1	1.24074	-7.68603	13	333	rna
rna.AAGCATGAGAGAGCCG-1	6.98182	-1.81902	7	334	rna
rna.AAGCATGAGGAACACA-1	8.33619	8.86563	3	335	rna
rna.AAGCATGAGGCCTAAT-1	4.7518	-5.98768	10	336	rna
rna.AAGCATGAGGGTTAGA-1	9.20124	6.68116	3	337	rna
rna.AAGCATGAGGTAGCTT-1	8.02033	-6.88237	1	338	rna
rna.AAGCCACGTCATAACG-1	11.8103	1.67262	8	339	rna
rna.AAGCCACGTTTCAGGA-1	9.11887	1.85699	8	340	rna
rna.AAGCCACGTTTGGGCG-1	3.61604	-4.03535	13	341	rna
rna.AAGCCTCCAAACCTTG-1	8.23971	-3.82933	1	342	rna
rna.AAGCCTCCAAGTGAAC-1	2.38074	-3.05547	14	343	rna
rna.AAGCCTCCACAGGAAT-1	7.3538	-8.24224	1	344	rna
rna.AAGCCTCCAGAATGAC-1	2.67434	-8.16256	4	345	rna
rna.AAGCCTCCAGTATGTT-1	6.27067	-7.13004	7	346	rna
rna.AAGCCTCCAGTTAAAG-1	7.55239	7.49066	9	347	rna
rna.AAGCCTCCATGCTTAG-1	8.43071	4.70093	11	348	rna
rna.AAGCCTCCATTGTGTG-1	7.42838	-5.35403	6	349	rna
rna.AAGCCTGTCATGACCG-1	6.44824	-7.54954	1	350	rna
rna.AAGCCTGTCATTACTC-1	9.94815	1.68421	8	351	rna
rna.AAGCCTGTCCGCAACA-1	7.14788	-4.89477	4	352	rna
rna.AAGCCTGTCCTCAGTC-1	2.68371	-8.71528	1	353	rna
rna.AAGCCTGTCGCAAACT-1	3.14538	5.619	18	354	rna
rna.AAGCCTGTCGCGACAC-1	6.9346	-6.24688	17	355	rna
rna.AAGCCTGTCTACCTCA-1	5.17661	9.00196	5	356	rna
rna.AAGCCTGTCTAGCGAT-1	6.02267	-2.98767	2	357	rna
rna.AAGCCTGTCTAGCTAA-1	2.95006	7.53655	15	358	rna
rna.AAGCCTGTCTTAGCCC-1	11.9062	1.21638	16	359	rna
rna.AAGCCTTAGGCAACAA-1	8.69177	7.14512	3	360	rna
rna.AAGCCTTAGGCCTTAG-1	9.1129	1.24957	8	361	rna
rna.AAGCCTTAGTAAACCC-1	6.66376	-7.19477	7	362	rna
rna.AAGCCTTAGTAACAGG-1	7.70225	3.95946	11	363	rna
rna.AAGCGAATCAGCAAGA-1	8.145	4.43061	11	364	rna
rna.AAGCGAATCCCGCATT-1	8.1318	-6.80511	1	365	rna
rna.AAGCGAATCCCTCAAC-1	9.19155	7.95945	3	366	rna
rna.AAGCGAATCTAATCCT-1	11.2633	1.80098	8	367	rna
rna.AAGCGAGGTAACCTAG-1	3.39839	-8.56387	6	368	rna
rna.AAGCGAGGTAAGCTCA-1	4.07806	-6.07094	10	369	rna
rna.AAGCGAGGTAAGCTTG-1	4.38904	-9.34434	7	370	rna
rna.AAGCGAGGTAGTAAGA-1	3.06793	4.37282	12	371	rna
rna.AAGCGAGGTCATCCTG-1	5.1512	-8.45569	4	372	rna
rna.AAGCGAGGTGTCCTGC-1	8.67923	7.07431	3	373	rna
rna.AAGCGAGGTGTGCAAC-1	8.35095	4.58396	3	374	rna
rna.AAGCGAGGTTCAAGAT-1	7.69841	6.75938	9	375	rna
rna.AAGCGAGGTTTAGCGA-1	8.68094	5.58673	3	376	rna
rna.AAGCGCTGTAAGCACC-1	7.94197	4.95815	3	377	rna
rna.AAGCGCTGTAGCTGCG-1	6.43853	-6.39775	4	378	rna
rna.AAGCGCTGTATGTGGC-1	7.7976	4.0172	11	379	rna
rna.AAGCGCTGTCATAAGT-1	7.1682	-3.23648	7	380	rna
rna.AAGCGCTGTGCGCATG-1	6.8497	6.55113	3	381	rna
rna.AAGCGCTGTGGACCTG-1	5.45263	-5.86147	2	382	rna
rna.AAGCGCTGTGTGCACG-1	5.35012	-7.50647	7	383	rna
rna.AAGCGCTGTGTTGCAA-1	3.57174	6.5872	15	384	rna
rna.AAGCGCTGTTAAGCCA-1	6.97893	-5.07534	4	385	rna
rna.AAGCGCTGTTATAGCG-1	3.10051	-4.31151	13	386	rna
rna.AAGCGGGTCAATGTCA-1	12.9831	0.285893	16	387	rna
rna.AAGCGGGTCATGCTTT-1	6.67423	6.56064	9	388	rna
rna.AAGCGGGTCCGTCCAT-1	3.47102	7.02123	15	389	rna
rna.AAGCGGGTCCTCACAC-1	5.33182	-8.95562	6	390	rna
rna.AAGCGGGTCCTTGTTG-1	3.50904	-9.08939	10	391	rna
rna.AAGCGGGTCGAGGAGT-1	7.86099	4.00681	11	392	rna
rna.AAGCGGGTCGCCTAAG-1	6.06485	-3.99153	2	393	rna
rna.AAGCGGGTCGCGCTAA-1	12.5138	0.759093	16	394	rna
rna.AAGCGGGTCGTTACAA-1	6.41049	-6.31721	4	395	rna
rna.AAGCGGGTCTATCGCC-1	6.20569	3.38353	15	396	rna
rna.AAGCGGGTCTGCAAGT-1	4.77585	6.73302	15	397	rna
rna.AAGCGGGTCTTCAATC-1	9.06086	7.09046	3	398	rna
rna.AAGCGTTTCACAGGAA-1	6.26866	-7.2097	6	399	rna
rna.AAGCGTTTCGTTTCTG-1	4.00301	-7.9833	2	400	rna
rna.AAGCTAGAGGAGGTTA-1	6.34893	7.9726	5	401	rna
rna.AAGCTAGAGGATCACT-1	4.32542	-8.65716	6	402	rna
rna.AAGCTAGAGGCACAGG-1	2.64598	-8.35371	2	403	rna
rna.AAGCTAGAGGCCTGGT-1	8.3774	4.55771	11	404	rna
rna.AAGCTAGAGTTAACCA-1	6.43886	-9.22017	10	405	rna
rna.AAGCTAGAGTTCCTGC-1	5.19987	-6.16135	2	406	rna
rna.AAGCTAGAGTTGTCAA-1	7.11654	-4.84954	17	407	rna
rna.AAGCTATGTATTACCC-1	7.47362	-3.35648	7	408	rna
rna.AAGCTATGTGAGGTGA-1	6.23863	-1.3605	7	409	rna
rna.AAGCTATGTGCTGGTG-1	6.37625	-6.59777	4	410	rna
rna.AAGCTATGTGGAAACG-1	7.09703	-7.15832	1	411	rna
rna.AAGCTATGTGTTGTGA-1	0.556093	2.69795	19	412	rna
rna.AAGCTATGTTAACACG-1	6.7664	8.42432	3	413	rna
rna.AAGCTATGTTGCTTCG-1	6.38771	9.08686	3	414	rna
rna.AAGCTATGTTTAACGG-1	4.71547	6.36099	18	415	rna
rna.AAGCTATGTTTACTTG-1	7.65273	-7.78125	6	416	rna
rna.AAGCTCCCAACACCTA-1	3.53415	7.59347	15	417	rna
rna.AAGCTCCCAATACTGT-1	4.29416	-4.8727	10	418	rna
rna.AAGCTCCCACAACAAA-1	8.74348	1.31035	8	419	rna
rna.AAGCTCCCAGATAGAC-1	5.91456	-6.14908	7	420	rna
rna.AAGCTCCCATGCTTAG-1	5.83562	6.3937	15	421	rna
rna.AAGCTCCCATTAAGCT-1	4.97035	-9.47174	1	422	rna
rna.AAGCTTGGTGTTAAAC-1	8.67229	4.91758	11	423	rna
rna.AAGCTTGGTTAGTGAT-1	5.61186	-9.0323	6	424	rna
rna.AAGGAAGCAAACCTTG-1	0.95683	3.10778	19	425	rna
rna.AAGGAAGCACTGGCTG-1	7.70343	6.49942	9	426	rna
rna.AAGGAAGCAGTTATCG-1	12.1407	0.725452	8	427	rna
rna.AAGGAAGCATTATGAC-1	7.10695	9.17537	3	428	rna
rna.AAGGATCCACCTACTT-1	4.8755	-0.455639	10	429	rna
rna.AAGGATCCAGCAAGAT-1	8.45981	6.41149	3	430	rna
rna.AAGGATCCAGGCAAGC-1	2.38606	-4.14882	14	431	rna
rna.AAGGATCCATACTCCT-1	6.48593	-4.21114	7	432	rna
rna.AAGGATCCATCAGTAT-1	8.17128	-5.37882	1	433	rna
rna.AAGGATCCATTAAACC-1	7.97503	8.10467	9	434	rna
rna.AAGGATGTCCAGCACA-1	2.56067	7.36517	15	435	rna
rna.AAGGATGTCGCATTAA-1	4.61261	9.02192	11	436	rna
rna.AAGGATGTCGGTAACT-1	7.19995	-5.77863	4	437	rna
rna.AAGGATGTCGTTAGCG-1	6.71289	5.06706	18	438	rna
rna.AAGGATGTCTTGAGCG-1	4.4633	-8.66217	6	439	rna
rna.AAGGATTAGAGGGACT-1	8.76846	7.24916	5	440	rna
rna.AAGGATTAGATAAAGC-1	7.56473	9.25176	5	441	rna
rna.AAGGATTAGCAATAGG-1	4.3847	-6.55663	10	442	rna
rna.AAGGATTAGCTAAGTC-1	7.90585	5.26675	18	443	rna
rna.AAGGATTAGGAGGGTT-1	2.47933	-2.89312	14	444	rna
rna.AAGGATTAGGCTTAGT-1	0.431016	2.5422	19	445	rna
rna.AAGGATTAGTAGCTTA-1	5.70129	-4.12347	2	446	rna
rna.AAGGATTAGTCATTTC-1	6.62307	9.63514	3	447	rna
rna.AAGGATTAGTCTTGAA-1	8.83175	-5.72958	1	448	rna
rna.AAGGCCCTCGCATTAA-1	4.80599	-0.531767	10	449	rna
rna.AAGGTATAGGAGCAAC-1	4.41976	-8.89754	1	450	rna
rna.AAGGTATAGTTGGCCA-1	8.03565	7.16757	3	451	rna
rna.AAGGTCAAGCCTAACG-1	5.21441	-5.6244	2	452	rna
rna.AAGGTCAAGCTAAGTC-1	4.70956	-8.42175	4	453	rna
rna.AAGGTCAAGCTTAGCG-1	5.11052	6.88671	15	454	rna
rna.AAGGTCAAGGAAGTAT-1	5.33133	-5.43974	2	455	rna
rna.AAGGTCAAGGGTCTAT-1	7.4458	-7.1132	6	456	rna
rna.AAGGTCAAGGTCGATT-1	7.56116	-2.37681	17	457	rna
rna.AAGGTCAAGTAAGTGG-1	6.7926	-2.07358	7	458	rna
rna.AAGGTCAAGTCACCAG-1	7.50097	-6.04231	1	459	rna
rna.AAGGTGCAGACTAAGG-1	5.60001	-9.23874	2	460	rna
rna.AAGGTGCAGCCACATG-1	4.38809	-6.74779	10	461	rna
rna.AAGGTGCAGCTAATCA-1	5.74035	-3.15765	2	462	rna
rna.AAGGTGCAGCTAGAAG-1	3.30484	-4.16431	13	463	rna
rna.AAGGTGCAGCTATGAC-1	6.16737	-0.512181	7	464	rna
rna.AAGGTGCAGTATCGCG-1	8.22747	6.66363	9	465	rna
rna.AAGGTGCAGTGCACGC-1	6.52166	-3.19553	2	466	rna
rna.AAGGTGCAGTTATCCT-1	3.74151	-2.65603	13	467	rna
rna.AAGTAGCCAAGTGAAC-1	11.244	1.48527	8	468	rna
rna.AAGTAGCCAGCTCATA-1	9.40855	5.73523	11	469	rna
rna.AAGTAGCCAGGAACCA-1	4.73431	5.11194	18	470	rna
rna.AAGTAGCCATATAACC-1	6.09808	-7.4486	4	471	rna
rna.AAGTAGCCATTCAGCA-1	7.26798	-5.44018	1	472	rna
rna.AAGTCTATCCATAAGC-1	6.7024	9.04022	5	473	rna
rna.AAGTCTATCCCTGGTT-1	5.73624	7.07067	15	474	rna
rna.AAGTCTATCCCTTGCG-1	8.11937	-7.10473	4	475	rna
rna.AAGTGAAGTACCGTAA-1	8.18164	-6.0994	4	476	rna
rna.AAGTGAAGTATTCGCT-1	5.40973	-4.66833	2	477	rna
rna.AAGTGAAGTCACCAAA-1	4.86834	5.49374	18	478	rna
rna.AAGTGAAGTCGCGCAA-1	6.21545	-5.67334	7	479	rna
rna.AAGTGAAGTGAGGTAG-1	7.52268	6.12438	9	480	rna
rna.AAGTGAAGTTCTTTAG-1	6.39147	8.1039	5	481	rna
rna.AAGTGAAGTTTACCGT-1	1.07188	-7.47777	8	482	rna
rna.AAGTGCAAGACAAGTG-1	5.86229	-4.33315	2	483	rna
rna.AAGTGCAAGAGAGCCG-1	13.1713	0.855724	16	484	rna
rna.AAGTGCAAGCCAAATC-1	8.55038	-5.72052	6	485	rna
rna.AAGTGCAAGGGTGGAT-1	4.73446	-8.43876	4	486	rna
rna.AAGTGTTGTAATCCCT-1	8.48002	-6.39911	6	487	rna
rna.AAGTGTTGTCACAAAT-1	6.68365	-8.21681	1	488	rna
rna.AAGTGTTGTGTTTGAG-1	7.81993	4.56915	5	489	rna
rna.AAGTGTTGTTGCACGG-1	7.75417	-6.22092	1	490	rna
rna.AAGTGTTGTTTGTGGA-1	7.20417	8.03313	5	491	rna
rna.AAGTTACGTAAGCACC-1	8.55667	7.27372	3	492	rna
rna.AAGTTACGTAATGACT-1	6.45982	-3.244	10	493	rna
rna.AAGTTACGTACTGAAT-1	4.6861	-7.38183	10	494	rna
rna.AAGTTACGTTAGTGAT-1	7.48175	-4.52028	7	495	rna
rna.AAGTTACGTTCATTTG-1	8.52296	7.34584	9	496	rna
rna.AAGTTAGCAACAGCCT-1	6.33478	-1.69891	7	497	rna
rna.AAGTTAGCAAGGTGGC-1	6.37828	-2.42869	2	498	rna
rna.AAGTTAGCACATAGCC-1	7.88506	-4.41422	1	499	rna
rna.AAGTTAGCACTAGCGT-1	6.10147	-1.11504	7	500	rna
rna.AAGTTAGCACTGGCCA-1	7.22751	-7.74069	6	501	rna
rna.AAGTTAGCAGGCGAGT-1	5.57527	-8.62604	17	502	rna
rna.AAGTTAGCAGTTTACG-1	8.72154	-6.136	1	503	rna
rna.AAGTTAGCATAGACTT-1	7.01793	9.78049	3	504	rna
rna.AAGTTAGCATTGTGAT-1	7.0922	-6.48316	1	505	rna
rna.AAGTTTGTCACATTGA-1	6.1268	-0.389362	4	506	rna
rna.AAGTTTGTCAGCACCA-1	0.517389	-7.26259	12	507	rna
rna.AAGTTTGTCATTGACA-1	8.29582	4.53504	11	508	rna
rna.AAGTTTGTCCACCCTG-1	2.63868	-8.66627	1	509	rna
rna.AAGTTTGTCCAGGTTG-1	8.79004	5.73628	11	510	rna
rna.AAGTTTGTCGCTAGAT-1	6.96535	8.88558	5	511	rna
rna.AAGTTTGTCGGTTAGT-1	6.0107	-0.622432	2	512	rna
rna.AAGTTTGTCGTTATCT-1	6.45117	-8.65582	1	513	rna
rna.AATAACCGTAATAGCT-1	6.72826	-9.14802	2	514	rna
rna.AATAACCGTCACCAAA-1	4.14091	-5.78627	10	515	rna
rna.AATAACCGTGGAAGGC-1	8.12944	5.96805	11	516	rna
rna.AATAACCGTTACGCAA-1	7.91296	-5.03403	4	517	rna
rna.AATAACCGTTCACCAT-1	8.59841	-5.55376	1	518	rna
rna.AATACCGGTGGACCTG-1	5.48901	0.0345162	2	519	rna
rna.AATAGAGGTAAGCTTG-1	6.4149	-8.92548	1	520	rna
rna.AATAGAGGTAAGGTTT-1	6.0968	-4.30196	2	521	rna
rna.AATAGAGGTAGGATCC-1	6.91953	-5.32242	7	522	rna
rna.AATAGAGGTATCTGGA-1	7.02221	-5.52584	10	523	rna
rna.AATAGAGGTCGACTCC-1	3.76576	-4.3394	10	524	rna
rna.AATAGAGGTGCTCACC-1	4.68964	5.04952	18	525	rna
rna.AATAGAGGTGGTTATG-1	7.4486	-3.81084	1	526	rna
rna.AATAGAGGTTAACGAT-1	6.37263	-5.77591	7	527	rna
rna.AATAGAGGTTAATCGG-1	5.07904	-8.48881	6	528	rna
rna.AATAGAGGTTTCAGGA-1	7.78356	-1.88858	6	529	rna
rna.AATAGCTGTCACACCC-1	3.45854	-4.11733	13	530	rna
rna.AATAGCTGTCCTAAGA-1	5.95554	-8.38324	1	531	rna
rna.AATAGCTGTCGCGCAA-1	3.26426	3.76838	12	532	rna
rna.AATAGCTGTGGAAGGC-1	9.12508	1.38621	8	533	rna
rna.AATAGCTGTTTACCGT-1	2.6295	5.15153	12	534	rna
rna.AATATCCCAGCAAATA-1	5.84332	7.82315	9	535	rna
rna.AATATCCCATAGCTGC-1	5.19915	-9.30422	6	536	rna
rna.AATCAGGAGCTAAAGG-1	6.93286	-0.648341	6	537	rna
rna.AATCAGGAGGCATGTT-1	7.29183	-3.11662	7	538	rna
rna.AATCAGGAGGTAAGGC-1	5.42182	-3.96536	2	539	rna
rna.AATCAGGAGTATTGCA-1	6.86115	-6.92088	6	540	rna
rna.AATCATCCAAACTAAG-1	13.2128	0.661992	16	541	rna
rna.AATCATCCAAATATCC-1	6.80949	7.45479	9	542	rna
rna.AATCATCCACATTGCA-1	6.88569	-3.08979	7	543	rna
rna.AATCATCCACCAAAGG-1	13.1973	0.709771	8	544	rna
rna.AATCATCCACGTAAGG-1	3.4013	4.67144	12	545	rna
rna.AATCATCCAGCACGAA-1	12.6625	0.878575	8	546	rna
rna.AATCATCCAGCATGGA-1	7.54942	-5.85681	1	547	rna
rna.AATCATCCAGGCCTTG-1	7.5673	-4.7942	1	548	rna
rna.AATCATCCAGTTTGTG-1	7.55927	7.42837	9	549	rna
rna.AATCATCCATTAAGCT-1	12.3637	1.51915	16	550	rna
rna.AATCATGTCCAATAGC-1	6.95238	9.96818	5	551	rna
rna.AATCATGTCTAATCAG-1	2.45487	-4.43827	13	552	rna
rna.AATCATGTCTCCATAT-1	7.32338	-4.13968	7	553	rna
rna.AATCATGTCTTTGACT-1	12.9	0.640582	16	554	rna
rna.AATCCATCAACGTGCT-1	8.6175	8.01188	3	555	rna
rna.AATCCATCACAGGAAT-1	8.21682	-3.72016	1	556	rna
rna.AATCCATCACGAACAG-1	6.34836	9.23644	3	557	rna
rna.AATCCATCACTTAACG-1	7.5297	-2.17783	4	558	rna
rna.AATCCCTGTAATGGCC-1	4.49354	9.43708	5	559	rna
rna.AATCCCTGTAGGTGTC-1	6.67046	6.05632	9	560	rna
rna.AATCCCTGTATGGTGC-1	2.42165	7.28808	15	561	rna
rna.AATCCCTGTCGTAATG-1	5.01949	-3.27063	10	562	rna
rna.AATCCCTGTGAGCGAA-1	2.64273	-2.39116	14	563	rna
rna.AATCCCTGTGCGCAAT-1	5.31132	-2.48571	10	564	rna
rna.AATCCCTGTGCGCGTA-1	9.03728	6.10945	5	565	rna
rna.AATCCCTGTTAACAGT-1	7.38548	-1.83962	7	566	rna
rna.AATCCGTAGACAGGCG-1	2.79678	4.8249	12	567	rna
rna.AATCCGTAGCACTAAC-1	8.6082	-3.13104	1	568	rna
rna.AATCCGTAGCCATCAG-1	8.37977	-3.98336	1	569	rna
rna.AATCCGTAGCTGGAAA-1	6.47957	-6.3902	6	570	rna
rna.AATCCGTAGGGCTAAA-1	6.56271	-9.40023	4	571	rna
rna.AATCCGTAGGTTAGCT-1	2.41506	-8.19285	6	572	rna
rna.AATCCGTAGTAGGATG-1	8.46723	6.04831	5	573	rna
rna.AATCCTAAGCACGTTG-1	8.00103	5.18505	9	574	rna
rna.AATCCTAAGCGAGTAA-1	5.1319	6.45996	15	575	rna
rna.AATCCTAAGCTAATTG-1	6.63431	9.54293	5	576	rna
rna.AATCCTAAGCTTCCCG-1	5.59768	7.44245	9	577	rna
rna.AATCCTAAGGTTAGCT-1	6.56359	9.08648	5	578	rna
rna.AATCGCCCAAGGTCCT-1	7.30057	9.03122	9	579	rna
rna.AATCGCCCAGGTTAAA-1	7.21589	8.90673	5	580	rna
rna.AATCGCCCATATTGAC-1	7.77992	-4.65709	1	581	rna
rna.AATCTCAAGAAACTGG-1	4.49754	5.31485	18	582	rna
rna.AATCTCAAGACAACGA-1	6.33704	3.44517	18	583	rna
rna.AATCTCAAGATGGACA-1	2.86263	-3.58277	13	584	rna
rna.AATCTCAAGCAGCTCA-1	6.2364	-8.14327	4	585	rna
rna.AATCTCAAGCTATATG-1	11.2049	1.23319	8	586	rna
rna.AATCTCAAGGCCTAAT-1	5.99951	-8.10098	7	587	rna
rna.AATCTCAAGGCTTAGT-1	6.03705	-2.94068	2	588	rna
rna.AATCTCAAGGTTTACA-1	7.7453	7.54196	18	589	rna
rna.AATCTCAAGTAACGGA-1	3.42102	-4.26078	13	590	rna
rna.AATCTCAAGTTAGTTG-1	8.65329	-5.97078	6	591	rna
rna.AATCTTGAGAGAGGCT-1	11.8258	1.21206	8	592	rna
rna.AATCTTGAGCTCGCTT-1	12.3654	0.815924	16	593	rna
rna.AATCTTGAGTCACCAG-1	5.85667	-8.2047	1	594	rna
rna.AATCTTGAGTCGCTAG-1	8.5464	6.01271	5	595	rna
rna.AATGAAGGTACTTCAC-1	6.42118	5.08488	18	596	rna
rna.AATGAAGGTCATGCCC-1	10.6771	1.79634	8	597	rna
rna.AATGAAGGTGATCATG-1	12.1544	1.57812	8	598	rna
rna.AATGAAGGTGCAATGC-1	3.54602	-8.90022	7	599	rna
rna.AATGAAGGTTAAGGTT-1	4.75912	7.72482	18	600	rna
rna.AATGAAGGTTAGTGAT-1	6.39787	-6.08481	7	601	rna
rna.AATGAAGGTTCACTGT-1	8.92635	-6.89097	7	602	rna
rna.AATGAAGGTTTACCGT-1	2.64636	-2.90613	14	603	rna
rna.AATGCAACAATGAATG-1	2.40893	7.32711	15	604	rna
rna.AATGCAACATGTCAGC-1	6.68041	-6.37987	4	605	rna
rna.AATGCAACATTGTGTG-1	5.57002	-4.62886	2	606	rna
rna.AATGCATGTAAAGCGG-1	3.77646	-9.02717	4	607	rna
rna.AATGCATGTAGGATCC-1	11.3165	1.677	8	608	rna
rna.AATGCATGTATTGCAG-1	5.09663	-6.33898	10	609	rna
rna.AATGCATGTCAAGTAT-1	6.38941	-5.51607	10	610	rna
rna.AATGCATGTCAGGCAT-1	7.15261	-7.03175	1	611	rna
rna.AATGCATGTCCGCTGT-1	7.62085	-4.06369	1	612	rna
rna.AATGCATGTGTCCAAA-1	6.74475	8.20097	5	613	rna
rna.AATGCATGTTACTAGG-1	5.26842	6.62998	15	614	rna
rna.AATGCATGTTCGGGAT-1	12.6616	1.65277	16	615	rna
rna.AATGCGCGTACCGTAA-1	8.29302	4.58807	3	616	rna
rna.AATGCGCGTACGGGTT-1	2.63206	-2.26983	14	617	rna
rna.AATGCGCGTCGTAATG-1	2.82307	-6.87875	14	618	rna
rna.AATGCGCGTTAGGCTA-1	7.17139	-4.53833	1	619	rna
rna.AATGCGCGTTCATCTA-1	5.96753	-8.43285	1	620	rna
rna.AATGCGCGTTTGAGGC-1	6.8574	9.07785	5	621	rna
rna.AATGGCGCAATTAGGA-1	6.4788	-0.713519	7	622	rna
rna.AATGGCGCAGCAACCT-1	7.8212	-4.58869	10	623	rna
rna.AATGGCGCAGTATGTT-1	3.99695	4.07332	19	624	rna
rna.AATGTCATCAATGACC-1	3.53076	7.3291	15	625	rna
rna.AATGTCATCCAAACAC-1	8.53259	9.05439	3	626	rna
rna.AATGTCATCCGCAACA-1	3.88315	-2.94606	13	627	rna
rna.AATGTCATCCTCATGC-1	8.26576	-4.91109	1	628	rna
rna.AATGTCATCGCTCACT-1	7.05482	-8.59584	6	629	rna
rna.AATGTCCAGCCTGAGC-1	8.16302	-6.87575	1	630	rna
rna.AATGTCCAGCGCCTTT-1	2.53146	-3.79667	14	631	rna
rna.AATGTCCAGCGGTTAT-1	6.1183	0.242282	4	632	rna
rna.AATGTCCAGCTTAGTA-1	6.59481	4.77496	9	633	rna
rna.AATGTCCAGGCATGAA-1	5.03286	-2.59946	10	634	rna
rna.AATGTCCAGGTCATTA-1	2.69144	5.18867	12	635	rna
rna.AATGTCCAGTTAGAGG-1	6.92668	-4.04626	4	636	rna
rna.AATTACCCAAAGCTAA-1	6.31403	-2.14931	2	637	rna
rna.AATTACCCAACACTTG-1	4.56461	9.92963	5	638	rna
rna.AATTACCCACCTGTAA-1	4.48359	8.67601	18	639	rna
rna.AATTACCCACGAACAG-1	5.79201	-8.19596	4	640	rna
rna.AATTACCCACTAGCGT-1	5.8339	2.77932	9	641	rna
rna.AATTACCCATCCTGAA-1	6.67835	9.7139	3	642	rna
rna.AATTAGCGTACCGGAT-1	7.011	-0.690533	6	643	rna
rna.AATTAGCGTATTCGCT-1	7.78196	-4.0547	7	644	rna
rna.AATTAGCGTCACAGCG-1	6.75822	-6.27733	6	645	rna
rna.AATTAGCGTCATCCTG-1	12.7149	1.02063	16	646	rna
rna.AATTAGCGTGGACATC-1	7.29526	-5.97889	7	647	rna
rna.AATTAGCGTGTTGTAG-1	6.373	6.19151	9	648	rna
rna.AATTAGCGTTAACGGC-1	8.99516	6.29193	3	649	rna
rna.AATTAGCGTTAGCAGC-1	13.2554	0.323022	16	650	rna
rna.AATTAGGCACTGACCG-1	4.12817	8.12307	5	651	rna
rna.AATTAGGCAGATAGAC-1	5.85887	-8.48166	4	652	rna
rna.AATTAGGCAGTAAGTA-1	7.99569	8.20186	3	653	rna
rna.AATTAGGCAGTAATAG-1	7.43562	-7.79158	1	654	rna
rna.AATTAGGCATACTCCT-1	6.08709	7.26111	9	655	rna
rna.AATTAGGCATGTGGGA-1	6.25671	7.07387	9	656	rna
rna.AATTCGTCACCGTTCC-1	8.12127	-3.92438	6	657	rna
rna.AATTCGTCAGCTCATA-1	8.94569	6.54388	3	658	rna
rna.AATTCGTCATCGCTTT-1	7.91814	-5.14992	6	659	rna
rna.AATTCGTCATTAGCGC-1	6.6158	8.18433	5	660	rna
rna.AATTCGTCATTATGCG-1	6.13141	3.12152	3	661	rna
rna.AATTCGTCATTGCAGC-1	5.0876	8.02926	9	662	rna
rna.AATTGACGTCACGAAC-1	2.71502	6.14908	12	663	rna
rna.AATTGACGTGCATCGG-1	2.85095	4.10921	12	664	rna
rna.AATTGACGTGCTAGAC-1	8.56496	-5.67711	1	665	rna
rna.AATTGACGTTAGGATT-1	3.47725	7.15222	15	666	rna
rna.AATTGCCAGCTGTAAC-1	2.78072	5.0304	12	667	rna
rna.AATTGCCAGGATGATG-1	7.87724	4.2008	11	668	rna
rna.AATTGCCAGTATTGCA-1	6.2102	-3.96517	2	669	rna
rna.AATTGCTCAAACTCAT-1	5.92914	-0.974808	2	670	rna
rna.AATTGCTCAACCGCCA-1	7.13343	3.91623	11	671	rna
rna.AATTGCTCAAGATTCT-1	10.6563	1.47155	8	672	rna
rna.AATTGCTCAATTAGCT-1	6.33233	9.87896	3	673	rna
rna.AATTGCTCACAGACTC-1	12.6599	1.73488	16	674	rna
rna.AATTGCTCACCTGTAA-1	8.52865	-6.09874	7	675	rna
rna.AATTGCTCACTAAATC-1	4.66437	5.08807	18	676	rna
rna.AATTGCTCAGCGCTTG-1	7.85797	-1.83002	4	677	rna
rna.AATTGCTCATAATTGC-1	7.14794	-3.02967	6	678	rna
rna.AATTGCTCATTAAAGG-1	6.46313	5.1236	4	679	rna
rna.AATTGGACAACCTGGT-1	6.43147	-0.19035	7	680	rna
rna.AATTGGACAATCGCAC-1	6.79143	8.4541	5	681	rna
rna.AATTGGACAGTAGGTG-1	5.33025	-7.58612	4	682	rna
rna.AATTGGACATAGACCC-1	8.70618	-4.28029	1	683	rna
rna.AATTGGACATCTTGAG-1	5.42498	-4.97228	2	684	rna
rna.AATTGGACATGCTTAG-1	7.57585	-8.9493	7	685	rna
rna.AATTGGGAGAGAGGCT-1	4.90204	-5.73874	2	686	rna
rna.AATTGGGAGGACCGCT-1	7.04116	-6.52531	7	687	rna
rna.AATTGGGAGTCACTAA-1	3.31715	-5.8392	13	688	rna
rna.AATTGGGAGTTACTTC-1	2.93442	-6.95426	14	689	rna
rna.AATTGTGTCCAACTGG-1	0.907879	3.0273	19	690	rna
rna.AATTGTGTCCCTCACG-1	6.46714	-2.8424	2	691	rna
rna.AATTGTGTCCTAAGGT-1	5.79979	-7.89396	1	692	rna
rna.AATTGTGTCCTCATCA-1	9.75301	-6.83173	17	693	rna
rna.AATTGTGTCCTTCGTA-1	6.52318	-6.43571	4	694	rna
rna.AATTGTGTCGCCTAAG-1	3.52654	-8.57507	4	695	rna
rna.AATTGTGTCGTAATCA-1	7.57424	4.52159	3	696	rna
rna.AATTGTGTCGTCATTT-1	4.50767	-8.84704	6	697	rna
rna.AATTGTGTCGTTTCCA-1	9.19927	5.19046	11	698	rna
rna.AATTTCCTCATGAGCT-1	9.35356	1.34644	8	699	rna
rna.AATTTCCTCATGGCTG-1	2.60384	-2.3915	14	700	rna
rna.AATTTCCTCCCGTTAC-1	3.67348	-5.29707	10	701	rna
rna.AATTTCCTCGGTCAAT-1	7.84442	-6.65696	6	702	rna
rna.AATTTCCTCGTGCCTT-1	3.36705	-7.74357	2	703	rna
rna.AATTTCCTCTCGACCT-1	5.45705	9.37592	5	704	rna
rna.AATTTGCCAAGTTATC-1	12.9758	1.22048	16	705	rna
rna.AATTTGCCAATAATGG-1	6.38115	-7.37216	1	706	rna
rna.AATTTGCCAATACTGT-1	7.61479	-4.45224	4	707	rna
rna.AATTTGCCAATTGCGC-1	5.92527	-1.77179	2	708	rna
rna.AATTTGCCAGAGGGAG-1	7.23198	-4.44039	17	709	rna
rna.AATTTGCCAGGGAGGA-1	7.71955	8.07127	5	710	rna
rna.AATTTGCCAGGTTATT-1	2.78119	7.59774	15	711	rna
rna.AATTTGCCAGTTAGCC-1	8.56832	6.5306	9	712	rna
rna.AATTTGCCATTATCCC-1	12.4552	1.13262	8	713	rna
rna.AATTTGGTCAATGTCA-1	9.54982	6.50491	11	714	rna
rna.AATTTGGTCACATTGA-1	8.90614	-5.97398	1	715	rna
rna.AATTTGGTCAGGAAGC-1	6.00255	-8.43687	6	716	rna
rna.AATTTGGTCCCAGTAG-1	6.54024	8.61685	3	717	rna
rna.AATTTGGTCCCTGTTA-1	3.49786	-2.8453	13	718	rna
rna.AATTTGGTCCTTGAGG-1	5.92268	-6.91727	4	719	rna
rna.AATTTGGTCGCACACA-1	7.14601	-3.37777	2	720	rna
rna.AATTTGGTCTTGGACG-1	4.18071	-9.42927	4	721	rna
rna.ACAAACTGTAACGAGG-1	6.5255	8.56609	18	722	rna
rna.ACAAACTGTAGGTTGC-1	9.16674	1.82036	8	723	rna
rna.ACAAACTGTCCAAATG-1	7.1341	7.74904	9	724	rna
rna.ACAAACTGTCCGTAGG-1	6.90829	-6.43381	1	725	rna
rna.ACAAACTGTCTAGCTT-1	8.98259	-5.34783	1	726	rna
rna.ACAAAGGTCAGCACCA-1	7.71165	4.82418	9	727	rna
rna.ACAAAGGTCAGTTCCC-1	5.87114	-9.13449	4	728	rna
rna.ACAAAGGTCATAACCA-1	4.09218	-4.28892	13	729	rna
rna.ACAAAGGTCCCGAACA-1	5.15422	-6.04743	2	730	rna
rna.ACAAAGGTCCCTCACG-1	12.1561	1.79205	16	731	rna
rna.ACAAAGGTCCTCCATA-1	4.65305	7.07782	15	732	rna
rna.ACAAAGGTCGGTTCCT-1	13.1958	0.547137	16	733	rna
rna.ACAACAACAACAACAA-1	5.96141	-2.82826	2	734	rna
rna.ACAACAACAACAGGTG-1	6.16866	9.07544	5	735	rna
rna.ACAACAACAGCCAGAA-1	2.93332	7.04166	15	736	rna
rna.ACAACAACAGTAGCCT-1	5.40321	-8.86981	17	737	rna
rna.ACAACAACATAAGTTC-1	7.14247	-2.19468	2	738	rna
rna.ACAACAACATAATGTC-1	7.9952	-6.98347	4	739	rna
rna.ACAACAACATAGCGAG-1	8.14453	7.64496	3	740	rna
rna.ACAACAACATGGCCTG-1	6.27227	7.53075	5	741	rna
rna.ACAACACTCCTAAATG-1	5.23152	9.89447	5	742	rna
rna.ACAACACTCGCATTAA-1	7.87816	8.88443	11	743	rna
rna.ACAACACTCTACCTAT-1	5.56935	9.16781	5	744	rna
rna.ACAACACTCTGTGAGT-1	8.10405	5.49728	9	745	rna
rna.ACAACACTCTTGGATA-1	3.52267	-3.52262	13	746	rna
rna.ACAACAGAGCGCTCAA-1	12.7222	0.44546	8	747	rna
rna.ACAACAGAGCTATTAG-1	6.40304	3.60851	11	748	rna
rna.ACAACAGAGGAGGGTT-1	6.20483	-1.43446	7	749	rna
rna.ACAACAGAGGCGCTTA-1	7.93337	7.03039	3	750	rna
rna.ACAACAGAGTAACCAC-1	2.44419	7.38619	15	751	rna
rna.ACAACATGTATTACCC-1	10.5393	1.6035	8	752	rna
rna.ACAACATGTCATTAGG-1	7.3698	7.21798	3	753	rna
rna.ACAACATGTTTAACCC-1	5.61488	0.544078	7	754	rna
rna.ACACAATGTCAAGTAT-1	5.6345	-8.65214	4	755	rna
rna.ACACAATGTCCAAGAC-1	8.7714	8.28058	3	756	rna
rna.ACACAATGTGATTTGG-1	7.59719	-3.69758	1	757	rna
rna.ACACAATGTGGTGAGA-1	8.4652	-5.79985	1	758	rna
rna.ACACAATGTTGAAGCC-1	13.017	1.20293	8	759	rna
rna.ACACAATGTTTACGTC-1	7.75152	7.4763	9	760	rna
rna.ACACCTTGTAACCAGC-1	8.08378	-3.57751	1	761	rna
rna.ACACCTTGTAGACAAA-1	2.74573	-4.30322	14	762	rna
rna.ACACCTTGTCATGCCC-1	2.96163	-2.04345	14	763	rna
rna.ACACCTTGTCGCAAAC-1	12.7813	1.28322	16	764	rna
rna.ACACCTTGTGACATGC-1	6.97119	-2.89271	7	765	rna
rna.ACACGGACAATTAGGA-1	7.63455	-6.99823	17	766	rna
rna.ACACGGACACCCACAG-1	8.28125	7.72567	5	767	rna
rna.ACACGGACAGTACCGT-1	7.98941	-5.62084	6	768	rna
rna.ACACGGACAGTTTGGC-1	6.29649	3.59656	18	769	rna
rna.ACACGGACATGTTGGC-1	1.48734	-7.69745	10	770	rna
rna.ACACGGACATTGCAGC-1	9.37517	6.30334	11	771	rna
rna.ACACTAATCCAACTGG-1	8.74418	-3.29405	1	772	rna
rna.ACACTAATCCTAAGGT-1	3.70779	-2.79633	13	773	rna
rna.ACACTAATCTTGCTAT-1	7.17993	-0.949339	1	774	rna
rna.ACACTAGGTACCTTAC-1	5.50212	9.36454	9	775	rna
rna.ACACTAGGTAGTAAGA-1	5.65059	-9.35934	4	776	rna
rna.ACACTAGGTCCACAAA-1	9.17243	1.85428	8	777	rna
rna.ACACTAGGTGAACAAA-1	3.20521	5.23067	12	778	rna
rna.ACACTAGGTGTAACCA-1	12.843	1.20078	16	779	rna
rna.ACACTTAAGACAGGCG-1	2.48608	7.30582	15	780	rna
rna.ACACTTAAGAGCAAGC-1	5.13278	-7.20982	2	781	rna
rna.ACACTTAAGATAACCC-1	6.69163	-3.52035	7	782	rna
rna.ACACTTAAGATGCCTG-1	6.6763	-3.76222	2	783	rna
rna.ACACTTAAGCAGGTGG-1	6.35506	-3.89714	2	784	rna
rna.ACACTTAAGCTATATG-1	7.4921	-7.37334	1	785	rna
rna.ACACTTAAGCTCCTTA-1	4.06316	5.17899	18	786	rna
rna.ACACTTGCAAATTCGT-1	0.716862	-7.53162	12	787	rna
rna.ACACTTGCAAGCCAGA-1	1.36983	-7.79102	14	788	rna
rna.ACACTTGCACAATGTT-1	3.27656	7.13849	15	789	rna
rna.ACACTTGCAGCAAGTG-1	7.40004	-7.40615	6	790	rna
rna.ACACTTGCAGCGCTTG-1	0.763238	-7.54255	12	791	rna
rna.ACACTTGCAGGCTAAG-1	8.63591	1.3797	8	792	rna
rna.ACACTTGCATAATCCG-1	3.17011	-6.69372	13	793	rna
rna.ACACTTGCATACCCGG-1	6.84779	-4.61562	4	794	rna
rna.ACACTTGCATGAAATG-1	6.87863	9.17142	9	795	rna
rna.ACAGCCGGTCATCAAG-1	5.4361	9.10844	9	796	rna
rna.ACAGCCGGTGTCCAAA-1	13.0811	0.733226	16	797	rna
rna.ACAGCCGGTTGCGGAT-1	5.2835	9.87689	11	798	rna
rna.ACAGCCGGTTGGCCGA-1	5.64132	-0.836879	10	799	rna
rna.ACAGCCGGTTGTTGTC-1	7.73396	-6.66551	1	800	rna
rna.ACAGCGCTCCTAGTTT-1	7.29941	-3.33866	7	801	rna
rna.ACAGCGCTCCTGTTCA-1	7.43848	-5.61279	1	802	rna
rna.ACAGCGCTCTGTGAGT-1	6.47208	-3.41661	7	803	rna
rna.ACAGGAATCATTACAG-1	5.50581	0.284545	2	804	rna
rna.ACAGGAATCCCGTTTA-1	8.3617	8.27038	3	805	rna
rna.ACAGGAATCGGCCAGT-1	5.77035	-0.679431	2	806	rna
rna.ACAGGAATCGGGATTT-1	3.23879	-6.93392	13	807	rna
rna.ACAGGAATCTAAGGTC-1	5.26033	-0.523103	2	808	rna
rna.ACAGGATCAACTAACT-1	7.20194	7.97068	9	809	rna
rna.ACAGGATCAATATAGG-1	6.25812	7.66366	5	810	rna
rna.ACAGGATCAATGAAGC-1	9.03605	7.4538	11	811	rna
rna.ACAGGATCACAAAGCG-1	3.62399	-6.11842	10	812	rna
rna.ACAGGATCACATAGCC-1	4.75983	-5.59922	10	813	rna
rna.ACAGGATCACTGGCCA-1	3.48897	-1.41104	14	814	rna
rna.ACAGGATCAGTAGGTG-1	2.89033	4.06479	12	815	rna
rna.ACAGGATCATTGACAT-1	8.81859	6.21642	3	816	rna
rna.ACAGGCTGTAGCTAAT-1	3.27487	-4.08056	13	817	rna
rna.ACAGGCTGTCAAACTG-1	2.90946	-3.82714	13	818	rna
rna.ACAGGCTGTCAAGACC-1	2.7392	4.75502	12	819	rna
rna.ACAGGCTGTTAATCGG-1	2.47867	-8.47834	1	820	rna
rna.ACAGGCTGTTAGTACG-1	7.95734	-2.64161	17	821	rna
rna.ACAGGTAAGGACGTAA-1	7.26672	-3.96828	6	822	rna
rna.ACAGGTAAGGAGGACT-1	6.37654	8.2478	9	823	rna
rna.ACAGGTAAGTAACTCA-1	8.68809	-6.30575	6	824	rna
rna.ACAGGTAAGTCACTCC-1	8.23514	-6.6529	1	825	rna
rna.ACAGGTAAGTTCCCAC-1	3.60113	7.51008	15	826	rna
rna.ACAGTATGTAATCGTG-1	8.0914	-4.21354	1	827	rna
rna.ACAGTATGTACTGAAT-1	7.36702	8.97134	3	828	rna
rna.ACAGTATGTCACACCC-1	4.56894	-5.28866	10	829	rna
rna.ACAGTATGTCGCAAAC-1	9.30747	6.22015	11	830	rna
rna.ACAGTATGTGGAAGGC-1	4.80864	-8.43462	6	831	rna
rna.ACAGTATGTTACAACG-1	8.58261	8.9382	3	832	rna
rna.ACAGTATGTTATAGCG-1	2.40663	-4.35102	14	833	rna
rna.ACAGTATGTTTCAGGA-1	5.09648	-8.32362	1	834	rna
rna.ACATAGCTCCAAGTGT-1	6.27951	-3.42552	2	835	rna
rna.ACATAGCTCCCTGACT-1	10.7439	2.02372	16	836	rna
rna.ACATAGCTCCTAAGAC-1	8.49007	1.29543	8	837	rna
rna.ACATAGCTCGTTAAGC-1	7.15123	-0.842276	6	838	rna
rna.ACATCAATCATGCTCC-1	8.21659	8.86741	11	839	rna
rna.ACATCAATCATTTGTC-1	2.43604	-4.76343	14	840	rna
rna.ACATCAATCCAAATCA-1	8.32862	-6.69268	1	841	rna
rna.ACATCAATCCAATTAG-1	3.51366	-4.92833	13	842	rna
rna.ACATCAATCCTCAGTC-1	3.11264	-7.94861	7	843	rna
rna.ACATCAATCCTTAATC-1	7.33497	3.80405	3	844	rna
rna.ACATCAATCGCTAAAC-1	3.7582	-5.24349	13	845	rna
rna.ACATCAATCTGTGCCT-1	6.70567	8.53211	3	846	rna
rna.ACATCATCAAACCTAT-1	5.60334	9.46276	5	847	rna
rna.ACATCATCAAGGCCAA-1	8.77158	7.80808	11	848	rna
rna.ACATCATCAATAGCCC-1	9.39992	1.85581	8	849	rna
rna.ACATCATCAATTAGCT-1	2.91152	5.59398	12	850	rna
rna.ACATCATCAGCATGTC-1	5.89467	9.09494	5	851	rna
rna.ACATCATCATTAAAGG-1	6.84611	-4.23607	2	852	rna
rna.ACATTAGTCGACCTGA-1	6.39421	-7.00269	4	853	rna
rna.ACATTAGTCTTGGATA-1	7.40267	-3.63444	17	854	rna
rna.ACATTAGTCTTGTTCG-1	3.67712	6.98337	15	855	rna
rna.ACATTGCAGACAGGTA-1	6.16843	-1.12057	8	856	rna
rna.ACATTGCAGCACTAAC-1	7.01118	-4.33876	2	857	rna
rna.ACATTGCAGCCTGTTC-1	2.67663	7.53079	15	858	rna
rna.ACATTGCAGGCAAGTA-1	8.67375	1.4788	8	859	rna
rna.ACATTGCAGGGTTAGA-1	7.08866	-7.17679	4	860	rna
rna.ACATTGCAGGGTTATC-1	8.82362	5.69484	11	861	rna
rna.ACATTGCAGGTTAGAG-1	7.71524	5.09457	3	862	rna
rna.ACATTGCAGTAGGATG-1	4.98395	6.7261	15	863	rna
rna.ACATTGCAGTCGCAAT-1	6.91723	-8.32856	6	864	rna
rna.ACATTGCAGTTAGCTA-1	2.84078	4.61782	12	865	rna
rna.ACCAAACTCAAGCCTG-1	6.94339	9.03008	5	866	rna
rna.ACCAAACTCACTCGCT-1	6.42381	-8.28287	4	867	rna
rna.ACCAAACTCAGCAAGA-1	5.56945	-8.2442	4	868	rna
rna.ACCAAACTCATGCGTG-1	8.49589	5.74247	11	869	rna
rna.ACCAAACTCATTATGG-1	6.01321	-2.64069	10	870	rna
rna.ACCAAACTCCCATAGG-1	6.68194	4.47537	9	871	rna
rna.ACCAAACTCCCGTTTA-1	8.00355	-2.90161	17	872	rna
rna.ACCAAACTCGCTCACT-1	2.4433	-7.36604	14	873	rna
rna.ACCAAACTCTCCTCAA-1	4.5361	8.79982	5	874	rna
rna.ACCAAGCGTAATCGCA-1	9.33344	7.38059	11	875	rna
rna.ACCAAGCGTAATCGGC-1	8.90535	-5.98874	17	876	rna
rna.ACCAAGCGTAGCTAGC-1	6.56817	3.54303	3	877	rna
rna.ACCAAGCGTAGGTTGC-1	1.11433	-7.58639	14	878	rna
rna.ACCAAGCGTCAGGCAT-1	7.67123	6.63096	5	879	rna
rna.ACCAAGCGTCATAAGT-1	4.64858	7.24586	9	880	rna
rna.ACCAAGCGTGGGTGAA-1	7.32525	3.83187	3	881	rna
rna.ACCAAGCGTGTAATAC-1	2.8061	5.89326	12	882	rna
rna.ACCAAGCGTTGTTGGA-1	4.91886	-8.01425	1	883	rna
rna.ACCAAGTTCAGGTCCA-1	3.01726	5.64468	12	884	rna
rna.ACCAAGTTCATGCGTG-1	12.7147	1.43597	16	885	rna
rna.ACCAAGTTCCACCCTG-1	6.31355	-4.47379	2	886	rna
rna.ACCAAGTTCTCACACC-1	3.49272	-9.13188	7	887	rna
rna.ACCAAGTTCTCGCCTG-1	9.01723	-4.66968	6	888	rna
rna.ACCAAGTTCTTACTCG-1	2.24534	-7.58587	14	889	rna
rna.ACCAAGTTCTTTGTAC-1	3.1808	-1.63924	14	890	rna
rna.ACCAATATCACAGACT-1	8.09794	8.31733	11	891	rna
rna.ACCAATATCACATTGA-1	6.13866	8.04586	5	892	rna
rna.ACCAATATCAGGTTTA-1	10.4751	1.44489	8	893	rna
rna.ACCAATATCGAAGTGA-1	8.29001	-7.04544	1	894	rna
rna.ACCAATATCGCATTAA-1	3.68474	-4.44025	10	895	rna
rna.ACCACACCAACTGGCT-1	6.34816	-0.433753	7	896	rna
rna.ACCACACCACATGCTA-1	2.79783	-7.10206	14	897	rna
rna.ACCACACCACCACAAC-1	5.66853	0.709834	4	898	rna
rna.ACCACACCACGAATTT-1	1.12668	3.25306	19	899	rna
rna.ACCACACCAGTTATGT-1	6.34077	-2.54181	2	900	rna
rna.ACCACATAGCTAAGTC-1	6.53529	-2.02424	2	901	rna
rna.ACCACATAGGAGGCAT-1	6.26264	-8.13723	4	902	rna
rna.ACCACATAGGGACTAA-1	5.83459	-7.45378	4	903	rna
rna.ACCACATAGTCAATTG-1	6.08607	-2.56616	2	904	rna
rna.ACCACATAGTGCACGC-1	5.72085	8.83551	5	905	rna
rna.ACCAGCTCAAAGGTAC-1	3.33021	-3.8344	13	906	rna
rna.ACCAGCTCAACAGCCT-1	5.45268	-2.79653	2	907	rna
rna.ACCAGCTCAACGTGCT-1	5.75838	7.26891	9	908	rna
rna.ACCAGGACAACTGGGA-1	3.22835	-3.1801	13	909	rna
rna.ACCAGGACATAAGCAA-1	6.34772	7.82001	9	910	rna
rna.ACCAGGCTCCGTTATT-1	3.14239	-1.70529	14	911	rna
rna.ACCAGGCTCCTCCTAA-1	7.17771	-2.00226	2	912	rna
rna.ACCAGGCTCCTTGCGT-1	3.56003	-4.41689	13	913	rna
rna.ACCAGGCTCGAAGTAG-1	6.55392	-5.32741	7	914	rna
rna.ACCAGGCTCGCTAAAC-1	4.10214	9.482	3	915	rna
rna.ACCAGGCTCTTAGCGG-1	4.04593	6.90482	15	916	rna
rna.ACCAGGCTCTTGTTCG-1	9.46095	6.41211	12	917	rna
rna.ACCAGGGAGAAAGGAA-1	6.73027	-4.24894	7	918	rna
rna.ACCAGGGAGACCATAC-1	0.637381	-7.56358	1	919	rna
rna.ACCAGGGAGACTAAGG-1	9.57715	6.33108	3	920	rna
rna.ACCAGGGAGCGAAGTA-1	6.05606	-3.11203	2	921	rna
rna.ACCAGGGAGCGCCTTT-1	3.51032	-4.24516	13	922	rna
rna.ACCAGGGAGGATTGCT-1	3.68568	7.09428	15	923	rna
rna.ACCAGGGAGTGAGCGG-1	7.28294	-5.69792	1	924	rna
rna.ACCATAATCAAACTCA-1	5.13175	9.83355	11	925	rna
rna.ACCATAATCAATCATG-1	7.37685	8.38656	9	926	rna
rna.ACCATAATCCCGAAGC-1	8.65345	8.78187	3	927	rna
rna.ACCATTAAGCGAAGTA-1	12.0955	1.09561	8	928	rna
rna.ACCATTAAGCGGGCAA-1	4.77102	9.40615	9	929	rna
rna.ACCATTAAGCTAAGTC-1	8.2453	6.69492	3	930	rna
rna.ACCATTAAGCTGAGGG-1	4.36831	-8.94854	2	931	rna
rna.ACCATTAAGGACTTAC-1	6.02891	-8.18972	6	932	rna
rna.ACCATTAAGGCGCATC-1	7.79828	-6.64415	1	933	rna
rna.ACCCAACCACATAACT-1	8.03676	-5.1197	17	934	rna
rna.ACCCAACCACCTACTT-1	5.54254	-8.74367	4	935	rna
rna.ACCCAACCAGCATGGA-1	8.64245	6.65449	11	936	rna
rna.ACCCAACCATAATGAG-1	8.30119	0.871347	10	937	rna
rna.ACCCAGGGTAGCCATA-1	5.2984	-8.73688	6	938	rna
rna.ACCCAGGGTATTGCAG-1	1.8181	-7.90637	4	939	rna
rna.ACCCAGGGTCGACTAA-1	3.07932	3.74342	12	940	rna
rna.ACCCGCTGTAACCAGC-1	8.93822	-5.25572	1	941	rna
rna.ACCCGCTGTAATGGCC-1	7.22796	-1.77116	1	942	rna
rna.ACCCGCTGTGGACATC-1	7.66654	-1.81595	17	943	rna
rna.ACCCGCTGTGGGAACA-1	8.93887	-5.62621	1	944	rna
rna.ACCCGCTGTGTTTCAC-1	6.65975	8.64768	5	945	rna
rna.ACCCGCTGTTAGAGCC-1	4.72872	5.30898	18	946	rna
rna.ACCCGCTGTTAGGATT-1	5.8041	7.96269	9	947	rna
rna.ACCCGCTGTTTGAGGC-1	6.99729	-2.03074	7	948	rna
rna.ACCCGGTAGCATGTTA-1	3.77834	-8.76705	4	949	rna
rna.ACCCGGTAGCCTGATG-1	5.49988	-7.23965	1	950	rna
rna.ACCCGGTAGCTCCCTG-1	2.65373	-5.22119	14	951	rna
rna.ACCCGGTAGCTTAGTA-1	8.08283	-8.33138	2	952	rna
rna.ACCCGGTAGTACTGGT-1	6.94607	-6.67317	1	953	rna
rna.ACCCGGTAGTAGGATG-1	9.13216	5.8335	11	954	rna
rna.ACCCGGTAGTTCCTCA-1	3.95022	6.8157	15	955	rna
rna.ACCCGTAAGAGCCGGA-1	7.33663	-6.37574	1	956	rna
rna.ACCCGTAAGAGGAGTC-1	6.42037	-6.76136	1	957	rna
rna.ACCCGTAAGCATGTTA-1	6.36676	-1.19112	2	958	rna
rna.ACCCGTAAGGATTGAG-1	6.92976	-6.10378	7	959	rna
rna.ACCCGTAAGGCGTAAA-1	7.91837	-4.8	1	960	rna
rna.ACCCGTAAGGCTTAAC-1	7.25042	-3.2173	17	961	rna
rna.ACCCGTAAGGTGAAGC-1	10.2149	1.91346	8	962	rna
rna.ACCCTCCCAAGCTACC-1	5.40503	8.55286	5	963	rna
rna.ACCCTCCCACCCTCAC-1	3.37752	-3.5375	13	964	rna
rna.ACCCTCCCACCGGTAT-1	11.9962	1.98317	16	965	rna
rna.ACCCTCCCAGGAACTG-1	8.43719	-4.23428	1	966	rna
rna.ACCCTCCCAGTAGGTG-1	2.9241	-3.51851	14	967	rna
rna.ACCCTCCCATAAGTTC-1	5.95225	2.92265	11	968	rna
rna.ACCCTGTTCAAACCGT-1	8.52023	7.25916	11	969	rna
rna.ACCCTGTTCATGCTCC-1	6.0882	-0.715457	12	970	rna
rna.ACCCTGTTCCTCCCTC-1	4.93818	-9.56009	6	971	rna
rna.ACCCTGTTCTGGCAAT-1	3.28681	7.5643	15	972	rna
rna.ACCGAAGCACAGGGAC-1	6.9198	-4.76564	7	973	rna
rna.ACCGAAGCATAATTGC-1	7.35674	-7.27965	6	974	rna
rna.ACCGAAGCATCCTGAA-1	8.69397	-4.09299	1	975	rna
rna.ACCGCAATCAAGGACA-1	8.08507	7.02936	3	976	rna
rna.ACCGCAATCATTACAG-1	8.19646	-6.32619	4	977	rna
rna.ACCGCAATCCCGAACA-1	6.42363	-4.73766	10	978	rna
rna.ACCGCAATCGGCCAGT-1	6.25111	-5.46958	4	979	rna
rna.ACCGCAATCGTTTCCA-1	7.27282	-8.92853	2	980	rna
rna.ACCGCAATCTAATCAG-1	8.59967	7.62824	11	981	rna
rna.ACCGCAATCTCAATTC-1	5.82734	-1.84321	2	982	rna
rna.ACCGGCTAGAGGCTAA-1	6.53761	8.95923	9	983	rna
rna.ACCGGCTAGGAATAAC-1	6.79832	-0.51276	4	984	rna
rna.ACCGGCTAGGACCTGC-1	11.819	0.903096	8	985	rna
rna.ACCGGCTAGTAGCGGG-1	7.8233	7.31313	5	986	rna
rna.ACCGGCTAGTGAGCAA-1	3.97429	6.78001	15	987	rna
rna.ACCGGTTCAGCAACAG-1	6.11231	-6.23101	10	988	rna
rna.ACCTAAATCATTCATC-1	3.88853	-5.06333	13	989	rna
rna.ACCTAAATCCTGAGTG-1	8.68322	-5.36288	1	990	rna
rna.ACCTAAATCGTTTCTG-1	6.05897	-7.82804	7	991	rna
rna.ACCTAAATCTCCATAT-1	8.02395	9.42753	5	992	rna
rna.ACCTAAATCTGCAAAC-1	5.77403	-3.75582	2	993	rna
rna.ACCTAAGGTCCCGAAG-1	7.11696	-3.98963	7	994	rna
rna.ACCTAAGGTTCGGGAT-1	13.1097	0.296402	16	995	rna
rna.ACCTACCTCAATGAGG-1	2.81262	5.64202	12	996	rna
rna.ACCTACCTCAGGTTTA-1	6.2751	8.06831	9	997	rna
rna.ACCTACCTCGCTCACT-1	9.64606	-6.95875	1	998	rna
rna.ACCTACCTCTAGCTTT-1	6.01072	-8.42688	4	999	rna
rna.ACCTACCTCTTTAAGG-1	3.5183	7.90404	15	1000	rna
rna.ACCTCACTCATGGCTG-1	11.3049	1.53952	8	1001	rna
rna.ACCTCACTCCCATAGG-1	6.8136	3.95191	9	1002	rna
rna.ACCTCACTCGCTAGCA-1	1.06514	-7.61991	11	1003	rna
rna.ACCTCACTCGGCCATA-1	7.16576	9.8671	5	1004	rna
rna.ACCTCACTCGTGCTTC-1	5.55371	9.43346	3	1005	rna
rna.ACCTCACTCTTGTCCA-1	5.85367	9.75605	3	1006	rna
rna.ACCTGGATCAGGCCTA-1	7.54179	-7.33224	1	1007	rna
rna.ACCTGGATCCCTGTTA-1	8.53683	-4.27982	17	1008	rna
rna.ACCTGGATCCTCAGTC-1	7.46676	8.89337	3	1009	rna
rna.ACCTGGATCGCGCTAA-1	6.26838	-4.16097	7	1010	rna
rna.ACCTGGATCGGCTAGC-1	7.69948	-7.1748	1	1011	rna
rna.ACCTGGATCTTGTCCA-1	6.38672	9.56181	5	1012	rna
rna.ACCTGGTCAAGGTCCT-1	7.17852	8.02107	9	1013	rna
rna.ACCTGGTCAATAGCAA-1	2.58309	4.30753	12	1014	rna
rna.ACCTGGTCACGTAATT-1	5.21339	9.94221	5	1015	rna
rna.ACCTGGTCAGCAGGTA-1	4.57304	7.24566	15	1016	rna
rna.ACCTGGTCAGGTTCAC-1	7.98716	-4.70249	1	1017	rna
rna.ACCTGGTCAGTAATAG-1	6.05234	6.82311	15	1018	rna
rna.ACCTGGTCAGTGAACG-1	5.7732	-0.68594	2	1019	rna
rna.ACCTGGTCATAATCAC-1	7.94839	-5.80232	4	1020	rna
rna.ACCTGGTCATACTCCT-1	4.2581	-0.603556	14	1021	rna
rna.ACCTGGTCATGAAATG-1	7.04784	4.6062	15	1022	rna
rna.ACCTGTTGTCAAGTAT-1	9.2459	5.78297	11	1023	rna
rna.ACCTGTTGTCATGCCC-1	7.78033	-5.21495	7	1024	rna
rna.ACCTGTTGTCGCAAAC-1	11.0425	1.35259	8	1025	rna
rna.ACCTGTTGTGACCTGG-1	0.967081	-7.65305	1	1026	rna
rna.ACCTGTTGTGCAATGC-1	6.48366	-8.25835	4	1027	rna
rna.ACCTGTTGTTAACGGC-1	1.0801	3.1473	19	1028	rna
rna.ACCTGTTGTTTGAGGC-1	5.67231	-3.22953	2	1029	rna
rna.ACCTTCCAGCCTGTGA-1	6.58851	-2.88201	2	1030	rna
rna.ACCTTCCAGGAACGCG-1	9.09664	5.07115	11	1031	rna
rna.ACCTTCCAGGACCGCT-1	6.6431	0.0189478	4	1032	rna
rna.ACCTTCCAGGACCTCA-1	3.4559	-9.03096	2	1033	rna
rna.ACCTTCCAGGACGTAA-1	5.61724	-6.92699	7	1034	rna
rna.ACCTTCCAGGCCAATT-1	6.75364	4.15762	15	1035	rna
rna.ACCTTCCAGGTCCGTA-1	5.66664	-9.31701	1	1036	rna
rna.ACCTTCCAGTTAGCCG-1	7.19135	-8.30772	6	1037	rna
rna.ACCTTGCTCAATGACC-1	6.34669	-3.01519	2	1038	rna
rna.ACCTTGCTCACGTTAA-1	6.26616	-4.99547	7	1039	rna
rna.ACCTTGCTCACTAGGT-1	2.03302	-8.03993	6	1040	rna
rna.ACCTTGCTCCCATAAA-1	5.32067	-8.52421	4	1041	rna
rna.ACCTTGCTCCGGTATG-1	7.20699	9.36357	5	1042	rna
rna.ACCTTGCTCCTAATGA-1	8.64248	-2.86488	1	1043	rna
rna.ACCTTGCTCGCTCACT-1	5.80642	8.65068	3	1044	rna
rna.ACCTTGCTCGTTAGCG-1	3.07387	-8.16013	1	1045	rna
rna.ACCTTGCTCTAAGTGC-1	5.24447	-5.96538	2	1046	rna
rna.ACCTTGCTCTGCAAGT-1	6.14	-3.76295	2	1047	rna
rna.ACCTTGTGTCGCGCAA-1	3.20553	-2.75627	13	1048	rna
rna.ACCTTGTGTGTTTCAC-1	4.08016	5.17057	18	1049	rna
rna.ACCTTGTGTTGCCTCA-1	6.41922	0.131779	6	1050	rna
rna.ACGAACAAGAATGACG-1	3.52974	3.37492	12	1051	rna
rna.ACGAACAAGACACTTA-1	3.62762	4.66801	10	1052	rna
rna.ACGAACAAGCAATAGG-1	5.2869	-3.93193	2	1053	rna
rna.ACGAACAAGCACTTGG-1	5.88812	-5.82258	2	1054	rna
rna.ACGAACAAGCCACAAT-1	7.57309	-5.36191	4	1055	rna
rna.ACGAACAAGCTATATG-1	2.67397	4.59601	12	1056	rna
rna.ACGAACAAGGCGCATC-1	9.24298	5.99548	11	1057	rna
rna.ACGAACAAGGCTACTG-1	0.777017	-7.51416	12	1058	rna
rna.ACGAACAAGTAACAGG-1	2.70168	-2.55357	14	1059	rna
rna.ACGAACAAGTAAGTGG-1	9.41748	6.22195	11	1060	rna
rna.ACGAACAAGTCACTCC-1	9.15631	6.56476	11	1061	rna
rna.ACGAAGTCAAATTGCT-1	3.18339	3.58222	12	1062	rna
rna.ACGAAGTCAACCCTCC-1	5.67006	-8.7972	4	1063	rna
rna.ACGAAGTCAAGGAATC-1	7.14222	-7.31492	1	1064	rna
rna.ACGAAGTCACTGGCTG-1	8.79372	-7.79348	2	1065	rna
rna.ACGAAGTCAGGAACAT-1	7.69999	-5.53588	6	1066	rna
rna.ACGAAGTCATGCAACC-1	6.14049	8.48667	5	1067	rna
rna.ACGAATCTCATTTGCT-1	7.67241	8.89676	3	1068	rna
rna.ACGAATCTCCTCGATC-1	7.1101	-0.928088	17	1069	rna
rna.ACGACAAAGTCACCTC-1	6.27421	-1.61708	2	1070	rna
rna.ACGACAAAGTGAACGA-1	3.4407	5.16995	11	1071	rna
rna.ACGACAAAGTTTCCGC-1	5.80162	-3.74677	2	1072	rna
rna.ACGACTTAGCAAGGTA-1	3.13549	3.91185	12	1073	rna
rna.ACGACTTAGCGGGCAA-1	6.0772	7.6599	5	1074	rna
rna.ACGACTTAGGACCTCA-1	4.91349	-7.24051	10	1075	rna
rna.ACGACTTAGGTAAGCA-1	7.18269	8.2146	3	1076	rna
rna.ACGACTTAGGTGTCCA-1	8.30665	8.40152	3	1077	rna
rna.ACGACTTAGTTAGTGC-1	12.2278	1.41658	8	1078	rna
rna.ACGAGTAAGGCTACAT-1	6.35536	-4.63321	7	1079	rna
rna.ACGAGTAAGTAAGGGC-1	8.8293	4.69376	11	1080	rna
rna.ACGAGTAAGTCAGGCC-1	7.98523	6.24232	11	1081	rna
rna.ACGAGTAAGTCATGCG-1	7.68426	6.85967	9	1082	rna
rna.ACGAGTAAGTGGCGGA-1	7.23368	-6.25569	1	1083	rna
rna.ACGAGTAAGTTACCGG-1	2.40541	7.24501	15	1084	rna
rna.ACGATTCAGAAAGGAA-1	6.52499	-5.03268	7	1085	rna
rna.ACGATTCAGAATCTCA-1	7.15957	-4.87565	7	1086	rna
rna.ACGATTCAGACTATTG-1	9.05118	6.92381	3	1087	rna
rna.ACGATTCAGCTAATTG-1	2.41834	7.19994	15	1088	rna
rna.ACGATTCAGTATGTGC-1	9.07657	5.90228	3	1089	rna
rna.ACGATTCAGTTATCTC-1	3.052	7.33143	15	1090	rna
rna.ACGCAAGCACCGGTAT-1	5.62479	-8.52059	6	1091	rna
rna.ACGCAAGCACGAACAG-1	4.1277	-8.87074	6	1092	rna
rna.ACGCAAGCACTGACTA-1	8.62315	-6.44466	6	1093	rna
rna.ACGCAAGCAGCTCATA-1	4.75021	5.79617	18	1094	rna
rna.ACGCAAGCATAATTGC-1	6.56178	9.99394	3	1095	rna
rna.ACGCAAGCATTGTGTG-1	8.19531	6.38853	3	1096	rna
rna.ACGCACGGTTAGCGTA-1	6.68691	-6.63893	1	1097	rna
rna.ACGCACGGTTGTAACG-1	7.08886	-6.44919	4	1098	rna
rna.ACGCCACAGGCGCACT-1	9.0973	5.55712	11	1099	rna
rna.ACGCCACAGGCTGTGC-1	3.49246	-2.43053	14	1100	rna
rna.ACGCCACAGTAGCTTA-1	10.9887	1.11544	8	1101	rna
rna.ACGCCACAGTTAGAGG-1	4.60088	7.80133	12	1102	rna
rna.ACGCCACAGTTATCTC-1	3.55795	7.24733	15	1103	rna
rna.ACGCCTAAGAGGCTAA-1	6.02335	-7.01069	6	1104	rna
rna.ACGCCTAAGCTAGAAG-1	7.62601	-7.28218	1	1105	rna
rna.ACGCCTAAGCTATTAG-1	4.72934	4.7705	18	1106	rna
rna.ACGCCTAAGCTCGCTT-1	8.36233	6.12166	9	1107	rna
rna.ACGCCTAAGCTGAGGG-1	6.7251	-5.04966	7	1108	rna
rna.ACGCCTAAGGACCTGC-1	4.2841	-9.33357	7	1109	rna
rna.ACGCCTAAGGATCCGC-1	3.16776	5.62956	12	1110	rna
rna.ACGCCTAAGGGTGAAC-1	7.6587	-2.03838	4	1111	rna
rna.ACGCCTAAGGTAGCTT-1	7.01308	9.82037	3	1112	rna
rna.ACGCCTAAGTAAAGGT-1	7.77142	-5.89089	4	1113	rna
rna.ACGCCTTTCACAGCCA-1	6.45788	0.044682	1	1114	rna
rna.ACGCCTTTCAGCATTA-1	2.75486	4.92168	12	1115	rna
rna.ACGCCTTTCATGAAGG-1	3.86777	7.54779	15	1116	rna
rna.ACGCCTTTCCGGGACT-1	7.15569	8.75033	9	1117	rna
rna.ACGCCTTTCCGGTATG-1	6.72575	-0.109508	4	1118	rna
rna.ACGCCTTTCCTAGTAA-1	9.06396	1.44485	8	1119	rna
rna.ACGCCTTTCCTCGATC-1	7.9303	-2.275	1	1120	rna
rna.ACGCCTTTCGTGCTTC-1	8.26465	-2.45283	17	1121	rna
rna.ACGCTTGAGCATGTCG-1	2.78989	6.93876	15	1122	rna
rna.ACGCTTGAGCGATAAG-1	9.1764	7.1473	3	1123	rna
rna.ACGCTTGAGCGATACT-1	7.29688	-3.24184	7	1124	rna
rna.ACGCTTGAGCTCGCTT-1	6.38633	6.96438	9	1125	rna
rna.ACGCTTGAGGACGTAA-1	6.1069	6.97955	9	1126	rna
rna.ACGCTTGAGGCTACAT-1	5.43514	-8.52022	6	1127	rna
rna.ACGCTTGAGGTCCTGA-1	6.87335	7.28788	9	1128	rna
rna.ACGCTTGAGTATCGCG-1	6.25132	7.93551	18	1129	rna
rna.ACGCTTGAGTGAGCAA-1	6.45854	-7.65573	1	1130	rna
rna.ACGCTTGAGTTAGGCT-1	12.7869	1.37525	16	1131	rna
rna.ACGCTTGAGTTATCTC-1	4.24815	-4.07879	10	1132	rna
rna.ACGCTTGAGTTCCTCA-1	2.73985	-3.05375	14	1133	rna
rna.ACGCTTGAGTTGTCCC-1	6.40916	6.88339	9	1134	rna
rna.ACGGGAAGTGTTAGCA-1	6.58204	-5.30951	17	1135	rna
rna.ACGGTACGTATTGGTG-1	10.4444	1.89986	8	1136	rna
rna.ACGGTACGTGAATCGC-1	6.31295	-6.22841	7	1137	rna
rna.ACGGTACGTTACATCC-1	3.20343	-3.3128	13	1138	rna
rna.ACGGTACGTTACTAGG-1	8.69304	6.57406	11	1139	rna
rna.ACGGTACGTTCCTCCT-1	9.48275	6.22225	3	1140	rna
rna.ACGGTACGTTGCAGTA-1	3.26797	7.46599	15	1141	rna
rna.ACGGTACGTTGTTGCT-1	8.14875	6.43309	9	1142	rna
rna.ACGGTTAGTACGCGCA-1	3.56489	-7.03116	13	1143	rna
rna.ACGGTTAGTCTTACTA-1	2.45533	4.76432	12	1144	rna
rna.ACGGTTAGTGTCACGG-1	11.1624	1.31314	8	1145	rna
rna.ACGGTTAGTTAACGAT-1	7.25118	-4.00706	4	1146	rna
rna.ACGGTTAGTTAATCGG-1	5.39184	0.286732	10	1147	rna
rna.ACGGTTAGTTGTAAAC-1	6.88007	-6.57562	6	1148	rna
rna.ACGGTTTAGATGGACA-1	10.6627	1.2545	8	1149	rna
rna.ACGGTTTAGCAAGGTA-1	2.3598	-7.39786	14	1150	rna
rna.ACGGTTTAGCCTGAGC-1	5.06341	8.23194	5	1151	rna
rna.ACGGTTTAGTTATCTC-1	3.51807	-5.05968	13	1152	rna
rna.ACGTACCCAAACTGTT-1	2.78048	4.97372	12	1153	rna
rna.ACGTACCCAACAACAA-1	2.84389	7.58647	15	1154	rna
rna.ACGTACCCAAGGCCAA-1	4.92981	-7.93243	2	1155	rna
rna.ACGTACCCACTCGCTC-1	7.51697	-7.32301	1	1156	rna
rna.ACGTACCCAGAGGCTA-1	7.97341	-3.80139	17	1157	rna
rna.ACGTACCCAGCATGAG-1	3.69873	6.27198	12	1158	rna
rna.ACGTACCCAGGCGATA-1	5.00904	-5.07439	10	1159	rna
rna.ACGTACCCAGGGAGCT-1	4.47211	-1.59368	13	1160	rna
rna.ACGTACCCAGTTTGGC-1	7.23673	-7.4246	1	1161	rna
rna.ACGTACCCATGAAATG-1	7.48896	-2.5627	17	1162	rna
rna.ACGTACCCATGAGCAG-1	7.87438	-4.99183	4	1163	rna
rna.ACGTACCCATGCTTAG-1	3.65022	-9.32609	4	1164	rna
rna.ACGTACCCATTAGGCC-1	12.0526	1.76208	16	1165	rna
rna.ACGTCAAGTCACCAAA-1	3.9811	7.48196	5	1166	rna
rna.ACGTCAAGTGCTCCAC-1	3.85765	-5.46339	13	1167	rna
rna.ACGTCAAGTTCCTGAT-1	4.52196	-8.49106	7	1168	rna
rna.ACGTCCAAGCGATAAG-1	2.7783	-4.80313	13	1169	rna
rna.ACGTCCAAGCTATGAC-1	9.40706	-6.909	6	1170	rna
rna.ACGTCCAAGCTCCTTA-1	6.00351	5.5221	12	1171	rna
rna.ACGTCCAAGCTTTGGG-1	9.12798	5.55315	3	1172	rna
rna.ACGTCCAAGTAACCCG-1	7.01666	-5.01531	4	1173	rna
rna.ACGTCCAAGTGATTCA-1	0.682286	-7.4199	17	1174	rna
rna.ACGTCCAAGTTACCGG-1	7.98176	-8.56792	17	1175	rna
rna.ACGTCCTTCACCTGCT-1	9.37698	-6.97397	4	1176	rna
rna.ACGTCCTTCCAAATCA-1	8.09237	8.95697	3	1177	rna
rna.ACGTCCTTCCACCTGT-1	7.41829	9.69402	3	1178	rna
rna.ACGTCCTTCCTTGTTG-1	6.00524	-9.26186	4	1179	rna
rna.ACGTCCTTCGACCTGA-1	5.9967	-1.75475	2	1180	rna
rna.ACGTCCTTCGGTTACG-1	7.14395	-2.55435	7	1181	rna
rna.ACGTCCTTCGGTTTCC-1	8.30125	-3.82457	1	1182	rna
rna.ACGTCCTTCTCAATAG-1	7.86224	6.15942	9	1183	rna
rna.ACGTCCTTCTTAGTCT-1	6.44366	8.30016	5	1184	rna
rna.ACGTTACAGCCACATG-1	6.45208	-8.05494	6	1185	rna
rna.ACGTTACAGCCATCAG-1	5.37345	0.147501	10	1186	rna
rna.ACGTTACAGTAAACCC-1	5.82322	-2.14183	2	1187	rna
rna.ACGTTACAGTTCCTGC-1	2.64438	-4.86768	14	1188	rna
rna.ACGTTGTAGAACCTGT-1	7.77025	7.88336	3	1189	rna
rna.ACGTTGTAGGACCGCT-1	11.966	0.998315	8	1190	rna
rna.ACGTTGTAGGCAGGTG-1	6.42354	-6.04795	4	1191	rna
rna.ACGTTGTAGGCCTGGT-1	6.45157	3.76418	9	1192	rna
rna.ACGTTGTAGGGCCATC-1	9.32207	6.9168	3	1193	rna
rna.ACGTTGTAGTCACTCC-1	7.30954	6.88483	9	1194	rna
rna.ACGTTGTAGTTATGTG-1	7.90361	5.36527	9	1195	rna
rna.ACGTTGTAGTTTGCGG-1	8.36683	7.62289	12	1196	rna
rna.ACTAAAGCAATTAGCT-1	6.89551	-2.11213	2	1197	rna
rna.ACTAAAGCAATTGCGC-1	9.07756	-7.51033	1	1198	rna
rna.ACTAAAGCACACCAAC-1	8.78879	-5.26269	4	1199	rna
rna.ACTAAAGCAGGACACA-1	3.78055	7.91026	15	1200	rna
rna.ACTAAAGCAGTAGCCT-1	6.53163	7.76533	9	1201	rna
rna.ACTAACCAGACAAGTG-1	3.23499	6.91164	15	1202	rna
rna.ACTAACCAGCATGTCG-1	7.78246	-3.28658	7	1203	rna
rna.ACTAACGGTACAAAGA-1	6.17154	8.51036	5	1204	rna
rna.ACTAACGGTCAGGCCA-1	5.0456	-2.4867	10	1205	rna
rna.ACTAACGGTCCGGTTC-1	7.15521	-0.248486	6	1206	rna
rna.ACTAACGGTCCTTTAA-1	3.66152	-3.81814	13	1207	rna
rna.ACTAACGGTGAAACAA-1	6.60819	-9.06724	1	1208	rna
rna.ACTAACGGTGTTGTGA-1	8.26761	4.49479	11	1209	rna
rna.ACTAACGGTTAAATGC-1	5.89776	8.14384	9	1210	rna
rna.ACTAACGGTTCAAGCA-1	6.0642	3.05103	11	1211	rna
rna.ACTAACGGTTGGCGTG-1	6.20539	-6.96205	7	1212	rna
rna.ACTAACGGTTTAAAGC-1	5.56929	-2.82721	2	1213	rna
rna.ACTAACTCAAACAACA-1	2.73409	5.2375	12	1214	rna
rna.ACTAACTCAAACCTTG-1	7.27558	6.68961	9	1215	rna
rna.ACTAACTCAAGGCCAA-1	7.50982	-7.46212	6	1216	rna
rna.ACTAACTCAAGGTATA-1	2.37058	7.34075	15	1217	rna
rna.ACTAACTCAATTTGGT-1	8.01757	-4.61204	4	1218	rna
rna.ACTAACTCACCTAAGC-1	7.73521	-7.63129	6	1219	rna
rna.ACTAACTCAGGAACAT-1	7.76686	-4.24458	4	1220	rna
rna.ACTAACTCAGGAACCA-1	3.03294	5.18798	12	1221	rna
rna.ACTAACTCATTGTCCT-1	4.68164	8.17191	5	1222	rna
rna.ACTAATCCAAGGAATC-1	7.7718	9.43014	3	1223	rna
rna.ACTAATCCAAGTAAGC-1	7.59761	-8.80685	6	1224	rna
rna.ACTAATCCAATAAGCA-1	12.371	1.21238	8	1225	rna
rna.ACTAATCCAATAGCCC-1	8.06129	-5.46004	1	1226	rna
rna.ACTAATCCACTCGCTC-1	2.97353	3.84304	12	1227	rna
rna.ACTAATCCAGGAACTG-1	6.68104	-0.217556	1	1228	rna
rna.ACTAATCCATAATTGC-1	4.16336	-9.17884	6	1229	rna
rna.ACTAATCCATGAATCT-1	6.10977	-7.9321	4	1230	rna
rna.ACTAGGCGTACTGAAT-1	5.46845	-5.76214	10	1231	rna
rna.ACTAGGCGTCCCGAAG-1	3.93112	-9.43412	1	1232	rna
rna.ACTAGGCGTTAGACCA-1	7.32864	4.244	11	1233	rna
rna.ACTAGGCGTTATCCTA-1	8.61998	6.87217	3	1234	rna
rna.ACTAGGCGTTTGGCGG-1	5.6332	-6.20763	2	1235	rna
rna.ACTATCCGTACAAAGA-1	6.44801	-8.93126	4	1236	rna
rna.ACTATCCGTATTGGTG-1	5.11729	-9.04868	6	1237	rna
rna.ACTATCCGTGAGACTC-1	6.09807	-4.31182	2	1238	rna
rna.ACTATCCGTGATCATG-1	7.4272	8.88545	9	1239	rna
rna.ACTATCCGTGTTAGCA-1	1.00848	3.09964	19	1240	rna
rna.ACTATGTCAATAGCAA-1	4.61088	4.88538	18	1241	rna
rna.ACTATGTCATTATCCC-1	6.04542	-3.05343	2	1242	rna
rna.ACTATGTCATTGGGAG-1	5.62836	-1.75689	10	1243	rna
rna.ACTCACCTCAAGTGAG-1	11.8599	0.856476	8	1244	rna
rna.ACTCACCTCATGCTCC-1	8.24704	-7.16159	1	1245	rna
rna.ACTCACCTCCTGCGAA-1	6.02033	8.14192	9	1246	rna
rna.ACTCACCTCGATCAGT-1	6.1757	-8.66837	1	1247	rna
rna.ACTCACTGTCAAGTAT-1	3.17984	-4.91318	10	1248	rna
rna.ACTCACTGTCCCGAAG-1	7.62629	6.75066	9	1249	rna
rna.ACTCACTGTCCGTGAG-1	3.10767	-5.42384	13	1250	rna
rna.ACTCACTGTTACCTGT-1	7.82483	-1.82764	17	1251	rna
rna.ACTCACTGTTACTAGG-1	2.50831	-3.17684	14	1252	rna
rna.ACTCACTGTTTCAGGA-1	8.0818	8.98153	3	1253	rna
rna.ACTCACTGTTTGGCGG-1	5.24379	-7.22713	2	1254	rna
rna.ACTCACTGTTTGGTTC-1	4.42536	-0.642243	13	1255	rna
rna.ACTCAGTAGCGAGTAA-1	8.0862	6.28042	5	1256	rna
rna.ACTCAGTAGGACCGCT-1	6.28316	-8.13393	1	1257	rna
rna.ACTCAGTAGGATTGAG-1	7.49221	6.64271	9	1258	rna
rna.ACTCAGTAGGCACAGG-1	8.5932	-4.09143	1	1259	rna
rna.ACTCAGTAGTAGGATG-1	7.58799	-5.63646	1	1260	rna
rna.ACTCCTCAGCAGCTCA-1	8.87791	7.31691	3	1261	rna
rna.ACTCCTCAGCTTACTT-1	2.43148	7.44453	15	1262	rna
rna.ACTCCTCAGGCATTAC-1	8.45346	-6.44196	1	1263	rna
rna.ACTCCTCAGGCGGGTA-1	9.4684	1.18249	8	1264	rna
rna.ACTCGCGCAATCCTGA-1	3.58084	-9.25238	6	1265	rna
rna.ACTCGCGCAATGCGCT-1	7.4673	-7.87486	6	1266	rna
rna.ACTCGCGCAATTAGCT-1	7.75834	4.07169	5	1267	rna
rna.ACTCGCGCACGTTACA-1	8.63869	8.90774	3	1268	rna
rna.ACTCGCGCACTGACTA-1	12.935	0.410572	16	1269	rna
rna.ACTCGCGCAGCAAGTG-1	8.04358	7.97114	11	1270	rna
rna.ACTCGCGCAGGCCAAA-1	4.70552	-6.48824	2	1271	rna
rna.ACTCGCGCAGGTTTGC-1	4.92371	-9.13773	6	1272	rna
rna.ACTCGCGCAGTTTACG-1	3.61208	-5.05897	13	1273	rna
rna.ACTCGCGCATAGACTT-1	10.3198	1.80213	8	1274	rna
rna.ACTCGCGCATAGGCGA-1	6.98518	-4.90216	17	1275	rna
rna.ACTCGCGCATTGTTGG-1	4.6127	-1.44901	10	1276	rna
rna.ACTCGCTTCAGCAAGA-1	8.30042	8.42857	11	1277	rna
rna.ACTCGCTTCCAAACAC-1	7.45769	-7.80324	1	1278	rna
rna.ACTCGCTTCCCATAGG-1	6.92165	3.79146	3	1279	rna
rna.ACTCGCTTCGATTTGA-1	9.6289	1.91493	8	1280	rna
rna.ACTCGCTTCGGTTCCT-1	7.80545	9.15718	5	1281	rna
rna.ACTCGCTTCGTGCCTT-1	2.81912	-7.08776	13	1282	rna
rna.ACTCGCTTCTATCGCC-1	3.78048	5.7844	12	1283	rna
rna.ACTGAAACAAACGGGC-1	7.19771	-6.03355	7	1284	rna
rna.ACTGAAACAACCCTAA-1	7.52485	5.40103	11	1285	rna
rna.ACTGAAACAACTAGCC-1	11.96	1.66106	16	1286	rna
rna.ACTGAAACAATCATGT-1	9.23838	7.82286	3	1287	rna
rna.ACTGAAACATGACTAT-1	7.96825	-5.60881	1	1288	rna
rna.ACTGAAACATGATTGT-1	6.46823	-8.64543	1	1289	rna
rna.ACTGAAACATGCAACC-1	4.59605	9.06699	5	1290	rna
rna.ACTGAATGTACCGTAA-1	7.49378	-8.24116	6	1291	rna
rna.ACTGAATGTCACCAAA-1	4.62006	6.08686	18	1292	rna
rna.ACTGAATGTGAGCAAG-1	7.62567	8.02754	3	1293	rna
rna.ACTGAATGTGGATGTC-1	3.00144	4.50202	12	1294	rna
rna.ACTGAATGTTACGCAA-1	5.95071	-3.3619	2	1295	rna
rna.ACTGAATGTTAGCGTA-1	5.44515	-3.99382	2	1296	rna
rna.ACTGAATGTTTGAGGC-1	6.14329	-9.15856	4	1297	rna
rna.ACTTACAAGCAAGATG-1	4.10373	-0.956458	13	1298	rna
rna.ACTTACAAGGAGCACG-1	6.18829	-5.03545	2	1299	rna
rna.ACTTACAAGGATTTGC-1	7.21533	-4.34897	7	1300	rna
rna.ACTTACAAGGGATTAG-1	5.20868	8.27729	18	1301	rna
rna.ACTTACAAGTTCCTGC-1	8.77991	-5.86445	1	1302	rna
rna.ACTTACTTCACAAGCT-1	3.54426	8.48268	5	1303	rna
rna.ACTTACTTCCATAAGC-1	12.9895	1.06993	16	1304	rna
rna.ACTTACTTCGCTTCTA-1	6.53637	9.50795	3	1305	rna
rna.ACTTACTTCGGTCAAT-1	3.63531	3.51152	1	1306	rna
rna.ACTTACTTCTGTGAGT-1	6.41512	-8.85651	1	1307	rna
rna.ACTTAGGGTATACTGG-1	2.732	7.49605	15	1308	rna
rna.ACTTAGGGTTCCTGTG-1	6.05966	-5.7514	2	1309	rna
rna.ACTTAGTCAAACTGCC-1	8.98905	6.94892	3	1310	rna
rna.ACTTAGTCAACCGCCA-1	11.9034	0.773353	8	1311	rna
rna.ACTTAGTCAATCTCTC-1	3.67921	-6.33172	13	1312	rna
rna.ACTTAGTCAATTGCGC-1	8.15324	-3.12904	17	1313	rna
rna.ACTTAGTCACGTAAGG-1	8.47776	6.34183	3	1314	rna
rna.ACTTAGTCAGCATTAT-1	6.0524	0.152139	7	1315	rna
rna.ACTTAGTCAGGAACTG-1	7.4078	-7.36209	1	1316	rna
rna.ACTTAGTCAGGGAGCT-1	6.10244	-6.31392	7	1317	rna
rna.ACTTAGTCAGTTAGCC-1	5.82214	-8.4831	6	1318	rna
rna.ACTTAGTCATCCTAGA-1	3.4352	-4.94537	13	1319	rna
rna.ACTTAGTCATTATGGT-1	5.52612	8.53048	18	1320	rna
rna.ACTTATCTCAGGAAGC-1	0.809659	-7.67858	10	1321	rna
rna.ACTTATCTCATAATCG-1	4.49499	-4.37862	10	1322	rna
rna.ACTTATCTCCGTCCAT-1	8.65911	8.70095	3	1323	rna
rna.ACTTATCTCCTGAATA-1	9.32059	7.67264	11	1324	rna
rna.ACTTATCTCGGTTTGG-1	7.23539	7.59939	5	1325	rna
rna.ACTTATCTCTTTGAGA-1	4.78982	-9.40304	1	1326	rna
rna.ACTTATGAGCATGTCG-1	6.15488	7.62213	9	1327	rna
rna.ACTTATGAGCTTAGCG-1	5.99258	-9.24907	1	1328	rna
rna.ACTTATGAGTTCCCGT-1	8.38444	-5.99021	6	1329	rna
rna.ACTTCGCTCAAACACC-1	8.58358	-5.99446	1	1330	rna
rna.ACTTCGCTCAAGCGCC-1	6.30387	-8.12952	4	1331	rna
rna.ACTTCGCTCCAATAGC-1	5.76185	0.160428	2	1332	rna
rna.ACTTCGCTCCAGGTTG-1	3.36481	-6.33464	13	1333	rna
rna.ACTTCGCTCCCAGTAG-1	4.66997	9.68314	3	1334	rna
rna.ACTTCGCTCCGCCTCA-1	6.44482	8.98195	18	1335	rna
rna.ACTTCGCTCCGGTTGA-1	6.10639	3.11576	11	1336	rna
rna.ACTTGAATCCCGCCTA-1	8.07575	8.92461	3	1337	rna
rna.ACTTGAATCCTCCTAA-1	6.48371	-1.46615	2	1338	rna
rna.ACTTGAATCTTTGAGA-1	5.60408	-7.14919	6	1339	rna
rna.ACTTGCACAATGAAGC-1	10.3972	1.404	8	1340	rna
rna.ACTTGCACAATTGAAG-1	7.04926	-0.948197	1	1341	rna
rna.ACTTGCACAATTTAGC-1	6.4305	-3.90138	2	1342	rna
rna.ACTTGCACACAGGAAT-1	6.63354	8.53463	3	1343	rna
rna.ACTTGCACACGAATTT-1	8.28399	-2.44908	4	1344	rna
rna.ACTTGCACAGGCTTGT-1	1.83705	-6.81989	16	1345	rna
rna.ACTTGCACAGGTTAAA-1	13.0906	0.703124	16	1346	rna
rna.ACTTGCACATGAATCT-1	11.2667	1.85943	16	1347	rna
rna.ACTTGCACATTAGGCC-1	7.11348	-8.46737	1	1348	rna
rna.ACTTGTAAGAACCTGT-1	3.81506	6.96088	15	1349	rna
rna.ACTTGTAAGACAAACG-1	8.87383	5.4511	11	1350	rna
rna.ACTTGTAAGGATCACT-1	5.25331	9.63807	5	1351	rna
rna.ACTTGTAAGGCGGGTA-1	9.00775	5.85193	3	1352	rna
rna.ACTTGTCGTCTAACCT-1	3.64523	-3.17729	13	1353	rna
rna.ACTTGTCGTGCTTAGA-1	4.70764	6.866	15	1354	rna
rna.ACTTGTCGTGTGCACG-1	6.77414	-7.85836	1	1355	rna
rna.ACTTGTCGTTAAGCTG-1	3.93511	5.0088	12	1356	rna
rna.ACTTGTCGTTTATGGG-1	5.30849	-6.42232	2	1357	rna
rna.ACTTGTCGTTTCAGGA-1	8.92014	-3.66932	1	1358	rna
rna.ACTTTGTTCAGGCCTA-1	3.02307	-3.13717	13	1359	rna
rna.ACTTTGTTCATGACCG-1	6.00787	-0.811963	10	1360	rna
rna.ACTTTGTTCCAGCACA-1	8.60876	-4.33094	1	1361	rna
rna.ACTTTGTTCCGCCAAA-1	3.93566	-3.89556	13	1362	rna
rna.ACTTTGTTCTAAGGAG-1	5.46711	-6.95011	7	1363	rna
rna.AGAAACCCAAAGGTAC-1	2.26541	-4.06452	14	1364	rna
rna.AGAAACCCAACTAACT-1	4.72738	4.97953	18	1365	rna
rna.AGAAACCCAACTGGGA-1	2.14003	-7.55953	14	1366	rna
rna.AGAAACCCACGTGCTG-1	4.81595	-8.92425	6	1367	rna
rna.AGAAACCCACTTGTTC-1	5.6085	0.534106	7	1368	rna
rna.AGAAACCCAGTATGTT-1	2.0111	-8.05238	4	1369	rna
rna.AGAAACCCATGCTTAG-1	6.02391	-2.19858	2	1370	rna
rna.AGAAACTAGCCTGGTA-1	6.33595	-1.56484	2	1371	rna
rna.AGAAACTAGCGCTCAA-1	2.81837	-8.23003	1	1372	rna
rna.AGAAACTAGGTCCGTA-1	8.81957	6.75137	3	1373	rna
rna.AGAAACTAGTCACGAT-1	4.82841	-6.76837	10	1374	rna
rna.AGAAACTAGTTCCTCA-1	2.7148	-4.4416	14	1375	rna
rna.AGAAAGGCAAAGCGCA-1	6.51792	6.23214	9	1376	rna
rna.AGAAAGGCAATAATGG-1	6.62646	7.09209	9	1377	rna
rna.AGAAAGGCAATCCCTT-1	5.15406	-9.47038	4	1378	rna
rna.AGAAAGGCACAGAACG-1	7.10114	-4.34196	4	1379	rna
rna.AGAAAGGCAGCTTAAT-1	5.07086	9.72815	9	1380	rna
rna.AGAAAGGCATCCAGGT-1	2.82716	-4.91617	13	1381	rna
rna.AGAAAGGCATTGTCAG-1	3.80528	6.69475	15	1382	rna
rna.AGAACAAGTAGCTGGT-1	8.40148	-5.38853	1	1383	rna
rna.AGAACAAGTCAATACG-1	4.10368	-5.92813	10	1384	rna
rna.AGAACAAGTCCTTCTC-1	6.5603	9.95499	3	1385	rna
rna.AGAACAAGTTAGTGAT-1	4.84748	-5.74608	10	1386	rna
rna.AGAACAAGTTCCTCCT-1	7.8605	-3.75105	1	1387	rna
rna.AGAACAAGTTGCAATG-1	7.21295	-0.899663	1	1388	rna
rna.AGAACAAGTTGGTTCT-1	7.94455	7.4862	9	1389	rna
rna.AGAACAAGTTTATGGG-1	6.37063	5.13264	18	1390	rna
rna.AGAACCAAGCTGTAAC-1	4.29583	-4.47278	10	1391	rna
rna.AGAACCAAGCTTACTT-1	5.89484	-1.61342	2	1392	rna
rna.AGAACCAAGGCTACAT-1	2.36866	-3.18223	14	1393	rna
rna.AGAACCAAGGTCCTGA-1	9.201	6.26177	11	1394	rna
rna.AGAACCAAGTCGCTAG-1	4.8053	-5.50326	10	1395	rna
rna.AGAACCGCAAGTCGCT-1	5.59792	-2.63653	2	1396	rna
rna.AGAACCGCACATTAAC-1	6.29102	-6.22209	7	1397	rna
rna.AGAACCGCAGAAATGC-1	8.10016	9.23684	3	1398	rna
rna.AGAACCGCAGGCGATA-1	10.8535	1.34035	8	1399	rna
rna.AGAACCGCAGGCTAAG-1	6.42873	-2.86271	2	1400	rna
rna.AGAACCGCATAATCGT-1	1.52241	-7.69482	10	1401	rna
rna.AGAAGGTGTAGGTTGC-1	0.522825	2.65992	19	1402	rna
rna.AGAAGGTGTCGCGCAA-1	3.11853	-4.34572	13	1403	rna
rna.AGAAGGTGTGATCAGC-1	6.56625	-4.52925	10	1404	rna
rna.AGAATCGAGACAAGTG-1	5.55045	6.62029	15	1405	rna
rna.AGAATCGAGTAATCCA-1	8.11194	5.87423	9	1406	rna
rna.AGAATCGAGTCTTGAA-1	4.40289	-8.95297	4	1407	rna
rna.AGAATCTGTCAACAAT-1	7.19431	9.47186	3	1408	rna
rna.AGAATCTGTGAGGTAG-1	7.75866	-5.24551	7	1409	rna
rna.AGAATCTGTGCGCGTA-1	3.80515	5.72994	8	1410	rna
rna.AGAATCTGTGTGAGGA-1	9.15061	7.47266	5	1411	rna
rna.AGAATCTGTTCAAGAT-1	4.37878	7.78311	15	1412	rna
rna.AGACAATAGCTAAAGG-1	8.34874	4.97364	11	1413	rna
rna.AGACAATAGGATCACT-1	3.99693	-1.1044	14	1414	rna
rna.AGACAATAGGTGCTGC-1	8.72031	-7.37624	6	1415	rna
rna.AGACAATAGTCATTGA-1	3.14097	6.89933	15	1416	rna
rna.AGACAATAGTGACCTG-1	8.06706	-2.62262	17	1417	rna
rna.AGACACGCAGACAAAC-1	8.28028	8.73109	3	1418	rna
rna.AGACACGCAGGATAAC-1	3.03119	-4.63077	13	1419	rna
rna.AGACACGCATGTCAAT-1	6.32381	-8.56526	4	1420	rna
rna.AGACCCGGTAAGGTCC-1	7.18513	-5.3458	4	1421	rna
rna.AGACCCGGTATTGTCC-1	11.1456	1.57017	8	1422	rna
rna.AGACCCGGTCTAACCT-1	7.03657	-2.01423	10	1423	rna
rna.AGACCCGGTTAATGCG-1	1.74891	-6.94987	8	1424	rna
rna.AGACCCGGTTACTAGG-1	4.66101	-7.47314	10	1425	rna
rna.AGACTATGTAATCGCA-1	6.76946	-6.10649	6	1426	rna
rna.AGACTATGTACCCACC-1	7.36153	-8.32079	1	1427	rna
rna.AGACTATGTGTGTCCC-1	3.33347	-8.68214	6	1428	rna
rna.AGACTATGTTTAGCTC-1	9.16423	-7.1513	6	1429	rna
rna.AGAGAAGCAACTAGCC-1	5.49514	-0.980272	2	1430	rna
rna.AGAGAAGCAAGGGTTG-1	8.0515	5.54369	3	1431	rna
rna.AGAGAAGCACAACAAA-1	6.9873	7.8986	3	1432	rna
rna.AGAGAAGCACTTGTTC-1	8.34548	8.13416	5	1433	rna
rna.AGAGAAGCAGCTTAGC-1	7.07572	6.87557	9	1434	rna
rna.AGAGAAGCAGTACCGT-1	8.01614	9.11518	3	1435	rna
rna.AGAGAAGCAGTAGCCT-1	5.96022	-2.8909	2	1436	rna
rna.AGAGAAGCATCCCGCT-1	7.83815	7.46917	5	1437	rna
rna.AGAGAAGCATGGCCTG-1	6.05268	7.14337	5	1438	rna
rna.AGAGAAGCATGTCAAT-1	4.62814	-1.87022	10	1439	rna
rna.AGAGAGGAGAGCCGCT-1	0.59102	2.73291	19	1440	rna
rna.AGAGAGGAGTTCCCGT-1	6.61221	-5.30194	17	1441	rna
rna.AGAGATTAGCATGGTT-1	6.65953	-7.04845	7	1442	rna
rna.AGAGATTAGGATCACT-1	3.61425	-5.53752	13	1443	rna
rna.AGAGATTAGGCTGTCA-1	5.75966	-6.72727	7	1444	rna
rna.AGAGATTAGGCTTAAC-1	8.61191	8.46616	11	1445	rna
rna.AGAGATTAGGGATGCG-1	7.90967	5.90386	3	1446	rna
rna.AGAGATTAGTACTGGT-1	7.52203	-6.99573	1	1447	rna
rna.AGAGGAACAGGCATCT-1	5.83281	7.47669	9	1448	rna
rna.AGAGGATGTCATCCTG-1	4.39473	-9.2554	4	1449	rna
rna.AGAGGATGTGAAACAA-1	5.24197	-7.27793	4	1450	rna
rna.AGAGGATGTGAGGTAG-1	4.92984	5.36821	18	1451	rna
rna.AGAGGATGTGGGAACA-1	4.95089	-7.29622	4	1452	rna
rna.AGAGGATGTGTGCACG-1	3.73372	5.79804	8	1453	rna
rna.AGAGGATGTTACTTCA-1	2.34991	-4.09617	14	1454	rna
rna.AGAGGATGTTGCACAA-1	6.3848	-5.70537	4	1455	rna
rna.AGAGGATGTTGGCCGA-1	0.995165	-7.70878	4	1456	rna
rna.AGATGAAGTCACTCGC-1	7.04046	-6.82323	4	1457	rna
rna.AGATGAAGTGGATTCA-1	7.36009	7.37826	5	1458	rna
rna.AGATGAAGTTTAACCC-1	12.2239	0.759934	16	1459	rna
rna.AGATGCTTCCGGTTGA-1	7.84861	-7.00894	4	1460	rna
rna.AGATGCTTCGTCATTT-1	6.53185	-4.31656	2	1461	rna
rna.AGATGCTTCGTTACTT-1	2.72143	6.55579	12	1462	rna
rna.AGATGCTTCTCCATAT-1	6.16798	-3.81356	2	1463	rna
rna.AGATGCTTCTTCAATC-1	5.60023	-3.99315	2	1464	rna
rna.AGCAAATAGCGAGGTG-1	4.11187	6.76002	15	1465	rna
rna.AGCAAATAGGACCTGC-1	4.88121	-9.01658	4	1466	rna
rna.AGCAAATAGGCGCACT-1	3.42738	5.4762	12	1467	rna
rna.AGCAAATAGTACTGGT-1	9.2034	7.6758	3	1468	rna
rna.AGCAACAAGACAACGA-1	4.433	-5.05305	13	1469	rna
rna.AGCAACAAGACAGGTA-1	4.76658	-0.166904	10	1470	rna
rna.AGCAACAAGCCGCTAA-1	4.79071	5.46003	18	1471	rna
rna.AGCAACAAGGCTACTG-1	7.43917	-7.36362	6	1472	rna
rna.AGCAACAAGGTAACGA-1	5.40878	0.273893	2	1473	rna
rna.AGCAAGGGTAATCACG-1	6.44183	0.0411203	4	1474	rna
rna.AGCAAGGGTCTAACAG-1	5.0889	0.275298	2	1475	rna
rna.AGCAAGGGTGAAACAA-1	3.43061	3.57862	12	1476	rna
rna.AGCAAGGGTGCATTTC-1	5.20777	-5.96621	2	1477	rna
rna.AGCAAGGGTTATCGAG-1	7.956	7.65479	5	1478	rna
rna.AGCAAGGGTTATGTGG-1	7.64041	-6.44071	1	1479	rna
rna.AGCAAGGGTTCCATTA-1	5.92913	-0.00205831	7	1480	rna
rna.AGCAAGGGTTTGAGGC-1	3.18442	-6.75413	13	1481	rna
rna.AGCAATACAACTGGCT-1	5.90996	-4.44919	10	1482	rna
rna.AGCAATACAATATACC-1	11.5203	2.14722	16	1483	rna
rna.AGCAATACAATCGCAC-1	5.8921	-2.11779	2	1484	rna
rna.AGCAATACAGTACCGT-1	7.23762	-8.12865	1	1485	rna
rna.AGCAATACAGTCTATG-1	7.83453	-7.77881	2	1486	rna
rna.AGCAATACATAGACCC-1	6.45043	-5.2615	2	1487	rna
rna.AGCAATTGTAATCACG-1	7.77588	-2.56434	17	1488	rna
rna.AGCAATTGTACAAAGA-1	4.71899	5.07895	18	1489	rna
rna.AGCAATTGTCTAACCT-1	9.51712	-6.87244	7	1490	rna
rna.AGCAATTGTGCAATGC-1	3.44107	-4.67482	13	1491	rna
rna.AGCAATTGTTCCATTA-1	4.97941	-8.14239	4	1492	rna
rna.AGCAATTGTTTGCAGA-1	6.48072	9.91115	5	1493	rna
rna.AGCACAGCACGAACAG-1	6.1206	8.12238	9	1494	rna
rna.AGCACAGCACGAATCC-1	6.25177	6.74744	15	1495	rna
rna.AGCACAGCACTGGCTG-1	9.43357	6.34063	11	1496	rna
rna.AGCACAGCAGGTTATT-1	8.31927	8.54672	3	1497	rna
rna.AGCACAGCATTGTTGG-1	7.94123	-3.11305	1	1498	rna
rna.AGCACTAGTACTGATG-1	5.99375	-7.82313	6	1499	rna
rna.AGCACTAGTCACCTAT-1	7.8376	-2.96905	1	1500	rna
rna.AGCACTAGTGGACATC-1	7.41998	-3.78591	4	1501	rna
rna.AGCACTAGTGTCACGG-1	3.65739	-9.11671	2	1502	rna
rna.AGCACTAGTGTGTCCC-1	6.08148	-9.41724	6	1503	rna
rna.AGCACTAGTTAACACG-1	7.18702	3.77288	3	1504	rna
rna.AGCACTAGTTAAGCGC-1	7.04287	-8.44213	6	1505	rna
rna.AGCACTAGTTAATGCG-1	6.63445	-6.68517	1	1506	rna
rna.AGCACTAGTTACGCGG-1	5.35207	-6.35998	2	1507	rna
rna.AGCACTAGTTAGCAGC-1	3.68064	5.73252	12	1508	rna
rna.AGCACTTAGCACTAAC-1	7.55304	-7.42699	1	1509	rna
rna.AGCACTTAGCGATAAG-1	7.72273	4.56505	9	1510	rna
rna.AGCACTTAGCTTAGTA-1	7.89172	-1.95386	1	1511	rna
rna.AGCACTTAGGTGAGAC-1	7.56117	-3.22542	7	1512	rna
rna.AGCACTTAGTAATCCA-1	6.10758	8.4544	9	1513	rna
rna.AGCAGGTAGCGAGGTG-1	4.30213	-4.47049	10	1514	rna
rna.AGCAGGTAGCTCGCTT-1	6.21486	-7.33623	4	1515	rna
rna.AGCAGGTAGGACAACA-1	3.22774	5.43826	12	1516	rna
rna.AGCAGGTAGGCATGTT-1	6.85253	-7.04662	4	1517	rna
rna.AGCAGGTAGGGACCTC-1	8.98488	6.16946	11	1518	rna
rna.AGCAGGTAGGTAAGGC-1	4.12004	5.5499	18	1519	rna
rna.AGCAGGTAGTCACTAA-1	12.7448	0.534389	8	1520	rna
rna.AGCAGGTAGTTCCCGT-1	8.50566	6.24153	9	1521	rna
rna.AGCATCCCAATAACCT-1	0.535101	2.67746	19	1522	rna
rna.AGCATCCCACAGCCTG-1	7.45197	7.79412	11	1523	rna
rna.AGCATCCCAGATTCAT-1	8.19715	-3.22252	6	1524	rna
rna.AGCATCCCAGTAGCCT-1	3.55164	7.85702	15	1525	rna
rna.AGCATCCCATCGTTCT-1	5.11656	8.55352	5	1526	rna
rna.AGCATTTCAATGAATG-1	7.75371	6.81381	9	1527	rna
rna.AGCATTTCACCGGTAT-1	8.0839	8.87908	3	1528	rna
rna.AGCATTTCACGAACAG-1	6.9968	-7.66499	1	1529	rna
rna.AGCATTTCATGGTTAT-1	4.8935	0.505092	2	1530	rna
rna.AGCCAGTGTAGCAGCT-1	3.48628	6.9805	15	1531	rna
rna.AGCCAGTGTCATAACG-1	5.915	-7.98986	6	1532	rna
rna.AGCCAGTGTGCTCCAC-1	8.63486	8.24734	5	1533	rna
rna.AGCCAGTGTGTTTGCT-1	8.48756	4.91586	3	1534	rna
rna.AGCCAGTGTTACATCC-1	6.87486	7.1075	9	1535	rna
rna.AGCCAGTGTTAGGATT-1	6.00801	-1.87081	2	1536	rna
rna.AGCCAGTGTTATAGCG-1	3.66362	-9.16658	6	1537	rna
rna.AGCCAGTGTTCCGCAC-1	1.90973	-7.96974	1	1538	rna
rna.AGCCAGTGTTCCTCCT-1	6.64433	-6.40558	6	1539	rna
rna.AGCCAGTGTTCGCGCT-1	6.26957	6.89321	9	1540	rna
rna.AGCCAGTGTTTACGTC-1	1.04032	-7.55885	8	1541	rna
rna.AGCCAGTGTTTAGCGA-1	11.1273	1.39258	8	1542	rna
rna.AGCCGCTAGCCGCAGT-1	6.16587	-4.07139	2	1543	rna
rna.AGCCGCTAGGAGGACT-1	3.71537	6.73712	15	1544	rna
rna.AGCCGCTAGGATGATG-1	7.50959	5.74789	9	1545	rna
rna.AGCCGCTAGGCGCTAC-1	6.4468	-7.5672	6	1546	rna
rna.AGCCGCTAGTTCCTGC-1	4.58983	-9.02817	4	1547	rna
rna.AGCCGGTTCAAGTGTC-1	5.7555	-8.55123	6	1548	rna
rna.AGCCGGTTCAATGTGC-1	7.81662	-7.28176	1	1549	rna
rna.AGCCGGTTCAGGAAGC-1	7.13293	-0.594425	1	1550	rna
rna.AGCCGGTTCAGGTTTA-1	1.34306	3.39269	19	1551	rna
rna.AGCCGGTTCTGTTGCC-1	7.06872	-6.25187	7	1552	rna
rna.AGCCTAAGTACGTTTC-1	5.94532	-2.84743	2	1553	rna
rna.AGCCTAAGTATTACCC-1	8.28116	6.52371	9	1554	rna
rna.AGCCTAAGTGCTTACT-1	2.84252	4.46624	12	1555	rna
rna.AGCCTAAGTTGGTTAG-1	2.62747	-4.6502	13	1556	rna
rna.AGCCTAAGTTTGCGAA-1	3.46571	-5.68915	13	1557	rna
rna.AGCCTAGTCAAAGGCA-1	4.07399	-5.7826	10	1558	rna
rna.AGCCTAGTCATGCTTT-1	2.81545	4.14688	12	1559	rna
rna.AGCCTAGTCATTACGA-1	4.56833	7.639	9	1560	rna
rna.AGCCTAGTCCATTACT-1	8.66589	-7.50622	1	1561	rna
rna.AGCCTAGTCCTAAATG-1	4.837	8.75325	9	1562	rna
rna.AGCCTAGTCTAAGGAG-1	5.85542	-2.32949	7	1563	rna
rna.AGCCTAGTCTGGCAAT-1	7.17237	8.60069	3	1564	rna
rna.AGCCTCCGTAGCTGGT-1	9.32481	1.19602	8	1565	rna
rna.AGCCTCCGTCGCAAAC-1	11.6565	1.63737	8	1566	rna
rna.AGCCTCCGTCTTACTA-1	3.15042	-2.45472	14	1567	rna
rna.AGCCTCCGTGGACATC-1	6.41897	-2.17621	7	1568	rna
rna.AGCCTCCGTGTGAGAG-1	8.56841	7.22834	5	1569	rna
rna.AGCCTCCGTTAATGCG-1	8.00134	-4.2267	1	1570	rna
rna.AGCCTCCGTTACATCC-1	13.1021	0.314958	8	1571	rna
rna.AGCCTCCGTTGAAGCC-1	3.78267	7.69521	15	1572	rna
rna.AGCCTGGGTGAGCGAA-1	5.5857	6.04454	15	1573	rna
rna.AGCCTGGGTGCCGCAA-1	7.06866	-7.70621	6	1574	rna
rna.AGCCTGGGTGCTCCAC-1	6.17916	-8.68397	6	1575	rna
rna.AGCCTGGGTGGTGAGA-1	2.87873	-3.06064	14	1576	rna
rna.AGCCTGGGTGTTGTGA-1	5.13797	-9.04228	1	1577	rna
rna.AGCCTGGGTTAAATGC-1	6.34756	-1.58355	7	1578	rna
rna.AGCCTGGGTTAGAGCC-1	7.78119	8.64062	3	1579	rna
rna.AGCCTGGGTTAGGATT-1	2.491	-3.00858	13	1580	rna
rna.AGCCTGGGTTCCGCAC-1	5.92476	-6.7751	4	1581	rna
rna.AGCCTGGGTTCCTGAT-1	4.3326	5.49199	18	1582	rna
rna.AGCCTGGGTTGGCGTG-1	5.84442	-6.82533	1	1583	rna
rna.AGCGATTTCCAGGAAA-1	8.34134	-5.77234	1	1584	rna
rna.AGCGATTTCCGCAAGC-1	1.85528	-6.78866	16	1585	rna
rna.AGCGATTTCGCTAAGT-1	8.2083	-3.98839	1	1586	rna
rna.AGCGATTTCGCTAGTG-1	3.64525	-3.16176	13	1587	rna
rna.AGCGATTTCGCTCCAT-1	3.97528	8.9669	3	1588	rna
rna.AGCGATTTCGGTTTCC-1	8.6754	-6.1463	1	1589	rna
rna.AGCGCCTAGAGGGACT-1	7.49346	-2.52825	17	1590	rna
rna.AGCGCCTAGCATGCAT-1	6.41826	-6.50936	4	1591	rna
rna.AGCGCCTAGCTTCTCA-1	4.39158	9.26878	9	1592	rna
rna.AGCGCCTAGGACAACA-1	6.5996	-7.35966	1	1593	rna
rna.AGCGCCTAGGTAACGA-1	1.02079	3.09598	19	1594	rna
rna.AGCGCCTAGTAGCGCC-1	5.78976	2.72771	11	1595	rna
rna.AGCGCCTAGTCATTTC-1	7.50168	9.01457	5	1596	rna
rna.AGCGCTCAGAGGCTAA-1	7.30799	-5.1025	1	1597	rna
rna.AGCGCTCAGCATGCAT-1	2.41109	7.33576	15	1598	rna
rna.AGCGCTCAGCCTGTGA-1	6.07329	-7.98711	6	1599	rna
rna.AGCGCTCAGCTAAAGG-1	4.20014	-9.09174	7	1600	rna
rna.AGCGCTCAGCTACTGG-1	5.53792	-5.07282	10	1601	rna
rna.AGCGCTCAGGACAACA-1	7.05408	-7.65124	1	1602	rna
rna.AGCGCTCAGGACTTAC-1	5.1634	7.38092	9	1603	rna
rna.AGCGCTCAGGCTACAT-1	7.88811	-3.19441	7	1604	rna
rna.AGCGCTCAGGTGCTGC-1	8.23657	7.92451	3	1605	rna
rna.AGCGCTCAGTCAATCA-1	5.7075	-5.01614	2	1606	rna
rna.AGCGGACCAAGGGTTG-1	5.77142	-8.73234	6	1607	rna
rna.AGCGGACCAATGAAGC-1	6.67455	9.81728	5	1608	rna
rna.AGCGGACCACAACAGG-1	9.38483	-7.06448	7	1609	rna
rna.AGCGGATAGAAAGCAT-1	6.19165	-5.15306	2	1610	rna
rna.AGCGGATAGACTAAGG-1	2.34998	-3.56522	14	1611	rna
rna.AGCGGATAGCAAGGAC-1	5.33357	-3.73334	2	1612	rna
rna.AGCGGATAGCCGCAAC-1	3.0909	-8.42144	2	1613	rna
rna.AGCGGATAGCCGCAGT-1	6.10647	6.11188	15	1614	rna
rna.AGCGGATAGCCTGGTA-1	1.69865	-7.17944	8	1615	rna
rna.AGCGGATAGCTGTCAG-1	5.50187	6.02573	9	1616	rna
rna.AGCGGATAGGAACCAA-1	7.59252	8.28685	5	1617	rna
rna.AGCGGATAGGAGGCAT-1	4.20445	4.96602	12	1618	rna
rna.AGCGGATAGGAGTCGG-1	7.97213	6.07887	3	1619	rna
rna.AGCGGATAGGATGATG-1	8.53626	7.26929	3	1620	rna
rna.AGCGGATAGGGTGAGT-1	2.82116	-7.07291	14	1621	rna
rna.AGCGGATAGGTTACAC-1	3.43584	3.53787	12	1622	rna
rna.AGCGGATAGTCACTCC-1	6.67706	-2.62839	7	1623	rna
rna.AGCGGATAGTTATGTG-1	7.34469	-2.03836	1	1624	rna
rna.AGCGTGCTCATGTCAA-1	6.0475	-9.48511	6	1625	rna
rna.AGCGTGCTCCGGTATG-1	6.45294	-4.19293	7	1626	rna
rna.AGCGTGCTCCGGTTGA-1	5.22131	-5.17918	10	1627	rna
rna.AGCGTGCTCCGTTATT-1	7.0772	9.88178	5	1628	rna
rna.AGCGTGCTCGACAAAG-1	7.1656	-6.23095	1	1629	rna
rna.AGCGTGCTCGCTAGCA-1	5.87579	-7.84135	7	1630	rna
rna.AGCGTGCTCTACTAAG-1	7.47986	-5.90374	1	1631	rna
rna.AGCGTGCTCTCAATGA-1	5.19254	-9.19586	4	1632	rna
rna.AGCGTGCTCTCATCAT-1	8.8561	8.5332	3	1633	rna
rna.AGCGTGCTCTCTAGCC-1	4.80202	7.26827	15	1634	rna
rna.AGCGTGCTCTTCAATC-1	2.68516	4.89284	12	1635	rna
rna.AGCTAAACAAGACTCC-1	5.98162	-6.65726	7	1636	rna
rna.AGCTAAACACCTCAGG-1	8.16065	6.18741	11	1637	rna
rna.AGCTAAACACTAAGCC-1	6.12514	-8.91986	4	1638	rna
rna.AGCTAAACACTATGGC-1	7.58368	-5.93611	4	1639	rna
rna.AGCTAAACACTTACAG-1	5.95434	8.95749	18	1640	rna
rna.AGCTAAACAGTCTATG-1	3.27847	-5.05999	13	1641	rna
rna.AGCTAAACAGTTATGT-1	5.45014	-8.2828	7	1642	rna
rna.AGCTAAACATTAAGTC-1	7.45855	-8.06171	6	1643	rna
rna.AGCTAACTCTGTGCCT-1	5.29419	0.317459	2	1644	rna
rna.AGCTACGTCAATGAGG-1	6.3279	0.33383	17	1645	rna
rna.AGCTACGTCATAGACC-1	5.74742	-3.58939	2	1646	rna
rna.AGCTACGTCCCGAAGC-1	6.94961	-4.37148	7	1647	rna
rna.AGCTACGTCTAAGGAG-1	6.58946	3.41183	5	1648	rna
rna.AGCTACGTCTAATCCT-1	5.77273	-5.12336	2	1649	rna
rna.AGCTACGTCTCCTCTT-1	7.60422	-2.71371	1	1650	rna
rna.AGCTACTAGAAGGTGC-1	8.55074	-6.55834	6	1651	rna
rna.AGCTACTAGACTCGCA-1	6.3261	-2.49065	2	1652	rna
rna.AGCTACTAGCAATAGG-1	5.31281	-3.13617	10	1653	rna
rna.AGCTACTAGGAAGCTA-1	1.08701	3.20125	19	1654	rna
rna.AGCTACTAGTGCTGTG-1	3.34829	-7.89191	7	1655	rna
rna.AGCTACTAGTTATGTG-1	3.74285	-8.94829	10	1656	rna
rna.AGCTAGTTCGCTAGCA-1	5.66906	-6.32293	7	1657	rna
rna.AGCTAGTTCGCTTCTA-1	2.72237	4.60039	12	1658	rna
rna.AGCTATATCAACCAAC-1	5.86393	-6.89563	4	1659	rna
rna.AGCTATATCAGAAACG-1	4.6719	5.12126	18	1660	rna
rna.AGCTATATCCCTCAGT-1	8.17344	-2.86895	17	1661	rna
rna.AGCTATATCCTCCTAA-1	8.03099	-7.54181	1	1662	rna
rna.AGCTATATCCTTCGTA-1	8.49218	6.48052	11	1663	rna
rna.AGCTATATCGTTTCTG-1	6.72238	-4.98471	1	1664	rna
rna.AGCTATATCTAAGTGC-1	6.58748	8.59233	3	1665	rna
rna.AGCTCATAGACAGGCG-1	3.29748	-4.10024	13	1666	rna
rna.AGCTCATAGACTCGCA-1	9.83949	1.90276	8	1667	rna
rna.AGCTCATAGGCCGGAA-1	7.13769	8.11471	3	1668	rna
rna.AGCTCATAGGCTACTG-1	4.29177	7.19292	15	1669	rna
rna.AGCTCATAGGCTGTGC-1	5.16259	-5.466	2	1670	rna
rna.AGCTCATAGGGTTAGA-1	6.18748	-4.79353	7	1671	rna
rna.AGCTCATAGGTCCACA-1	8.4924	-6.76502	4	1672	rna
rna.AGCTCATAGTGAGAGC-1	7.59564	8.64384	5	1673	rna
rna.AGCTGCTCAAACGGGC-1	0.735192	-7.45026	8	1674	rna
rna.AGCTGCTCACAGCCTG-1	8.68465	1.36157	8	1675	rna
rna.AGCTGCTCACATTAAC-1	9.04278	1.2835	8	1676	rna
rna.AGCTGCTCAGTAGGAT-1	4.43167	-9.38862	4	1677	rna
rna.AGCTGCTCAGTCTAGC-1	8.02203	6.77148	5	1678	rna
rna.AGCTGCTCATGAATAG-1	6.89949	9.08498	5	1679	rna
rna.AGCTTAATCACCGGTA-1	1.01499	3.11403	19	1680	rna
rna.AGCTTAATCATGCCTC-1	8.5994	-2.9712	1	1681	rna
rna.AGCTTAATCCATAATG-1	8.47672	8.42321	3	1682	rna
rna.AGCTTAATCCCGAAGC-1	6.20216	8.3185	5	1683	rna
rna.AGCTTAATCCCTGATC-1	6.47009	-8.48852	6	1684	rna
rna.AGCTTAATCGATATTG-1	6.05327	-8.13331	4	1685	rna
rna.AGCTTAATCGGTTTGG-1	3.1293	5.23187	18	1686	rna
rna.AGCTTAATCGTCATTT-1	7.84692	-4.4355	7	1687	rna
rna.AGCTTCCTCACTAAGC-1	11.6225	1.59502	16	1688	rna
rna.AGCTTCCTCAGTATTG-1	5.31913	-4.03616	10	1689	rna
rna.AGCTTCCTCATGAAGG-1	8.66835	-6.06371	1	1690	rna
rna.AGCTTCCTCATTACGA-1	8.3885	6.35213	11	1691	rna
rna.AGCTTCCTCCCTGATC-1	7.78915	-2.73447	6	1692	rna
rna.AGCTTCCTCGAGGTGG-1	8.14187	7.1258	3	1693	rna
rna.AGCTTCCTCGTGCTTC-1	7.55442	-5.19032	4	1694	rna
rna.AGCTTCCTCTAGCGTG-1	5.41245	-3.75016	10	1695	rna
rna.AGCTTGGTCAACCAAC-1	4.95216	-9.02235	6	1696	rna
rna.AGCTTGGTCCTGTTCA-1	7.42092	-4.90378	7	1697	rna
rna.AGCTTGGTCCTTCTAG-1	5.86036	0.414982	7	1698	rna
rna.AGCTTGGTCGACCTGA-1	9.15489	1.20333	8	1699	rna
rna.AGCTTGGTCGATAACC-1	3.79695	-9.23308	1	1700	rna
rna.AGCTTGGTCGCTAGTG-1	6.95975	-7.5858	1	1701	rna
rna.AGCTTGGTCTAACCTT-1	5.65331	-6.65569	2	1702	rna
rna.AGCTTGGTCTCACAAA-1	4.74317	-0.16393	10	1703	rna
rna.AGCTTGGTCTCCTCAA-1	5.01907	8.46672	5	1704	rna
rna.AGCTTTAAGAAGCTAG-1	2.59459	4.83984	12	1705	rna
rna.AGCTTTAAGCGATAGA-1	2.74684	-8.20378	1	1706	rna
rna.AGCTTTAAGCTGGACC-1	6.76903	-6.74385	4	1707	rna
rna.AGCTTTAAGGAGGACT-1	4.46621	9.69124	3	1708	rna
rna.AGCTTTAAGGCCTAAT-1	1.77033	-6.88573	16	1709	rna
rna.AGCTTTAAGGCTACTG-1	6.63065	-7.48197	6	1710	rna
rna.AGCTTTAAGTGGCGGA-1	5.99923	-3.09652	2	1711	rna
rna.AGGAAACGTAATTAGC-1	7.8449	-3.43331	7	1712	rna
rna.AGGAAACGTGCTGTAA-1	6.35631	-5.43618	6	1713	rna
rna.AGGAAACGTGGGTACT-1	5.96253	-1.64915	2	1714	rna
rna.AGGAAACGTGGTTATG-1	7.24211	-0.215543	1	1715	rna
rna.AGGAAACGTTGTAACG-1	2.85842	3.95376	12	1716	rna
rna.AGGAAACGTTGTGATG-1	8.27278	8.95056	5	1717	rna
rna.AGGAAACGTTTGCAGA-1	3.9414	6.78769	15	1718	rna
rna.AGGAACCAGCAACAAG-1	7.77044	4.06978	11	1719	rna
rna.AGGAACCAGGCAAGTA-1	9.08668	5.84134	11	1720	rna
rna.AGGAACCAGGCATTAC-1	5.06221	-8.21047	6	1721	rna
rna.AGGAACCAGGCCATCA-1	7.06441	-7.97077	6	1722	rna
rna.AGGAACCAGGGTTATC-1	6.47468	-8.76075	6	1723	rna
rna.AGGAACCAGTAACCAC-1	9.6962	-6.8685	17	1724	rna
rna.AGGAACCAGTTGTCAA-1	6.10256	-5.0052	2	1725	rna
rna.AGGAACGGTAAGCTTG-1	3.47417	-2.89742	13	1726	rna
rna.AGGAACGGTACTGATG-1	8.99316	5.92371	5	1727	rna
rna.AGGAACGGTGGAAACG-1	6.12778	-8.06349	6	1728	rna
rna.AGGAACGGTGTTAAAC-1	6.00167	-4.00753	2	1729	rna
rna.AGGAACGGTTTAAAGC-1	3.05216	-2.8028	14	1730	rna
rna.AGGAACGGTTTAACGG-1	8.38083	-4.99126	1	1731	rna
rna.AGGACGTAGACTAAGG-1	2.90288	7.50498	15	1732	rna
rna.AGGACGTAGATAACCC-1	5.61823	0.573424	7	1733	rna
rna.AGGACGTAGATAGACG-1	6.0067	-3.52516	2	1734	rna
rna.AGGACGTAGCGATAGA-1	7.51162	-8.09684	6	1735	rna
rna.AGGACGTAGGAATAAC-1	5.33766	9.48325	3	1736	rna
rna.AGGACGTAGGCACAGG-1	6.07334	-2.59459	7	1737	rna
rna.AGGACGTAGGCCTAAT-1	8.25328	-3.94672	1	1738	rna
rna.AGGACGTAGTCAGGCC-1	7.59043	4.2643	9	1739	rna
rna.AGGACGTAGTCATGCG-1	2.39153	-3.26971	14	1740	rna
rna.AGGACTAAGACTTATG-1	7.81132	9.1619	5	1741	rna
rna.AGGACTAAGCTGTAAC-1	8.52046	6.8655	3	1742	rna
rna.AGGACTAAGTAGGATG-1	5.00663	-8.20229	7	1743	rna
rna.AGGAGCTAGCAAGATG-1	4.83011	5.71805	18	1744	rna
rna.AGGAGCTAGCCTGAGC-1	4.4443	-8.16744	2	1745	rna
rna.AGGAGCTAGCCTGGTA-1	4.70169	7.35665	5	1746	rna
rna.AGGAGCTAGGAAACTG-1	6.01317	6.33722	15	1747	rna
rna.AGGAGCTAGGACCTGC-1	3.02096	7.06063	15	1748	rna
rna.AGGAGCTAGGGCCATC-1	3.03692	-6.45061	13	1749	rna
rna.AGGAGCTAGTATTGCA-1	5.96608	-7.81561	1	1750	rna
rna.AGGAGCTAGTATTGTG-1	4.53072	-1.52395	10	1751	rna
rna.AGGAGCTAGTGAGGGT-1	8.20209	4.38027	3	1752	rna
rna.AGGAGCTAGTTAGACC-1	6.8489	5.29423	11	1753	rna
rna.AGGATATAGCCGCTAA-1	5.69233	8.97765	5	1754	rna
rna.AGGATATAGGCATGTT-1	3.6021	5.37634	18	1755	rna
rna.AGGATATAGGCTTAGT-1	7.78019	7.95395	3	1756	rna
rna.AGGATATAGGTAAGGC-1	0.676069	-7.4353	12	1757	rna
rna.AGGATATAGTGCTGTG-1	1.72615	-7.87684	4	1758	rna
rna.AGGATCCGTACCCACC-1	8.62638	7.70673	5	1759	rna
rna.AGGATCCGTAGGTGTC-1	5.80561	-7.48586	4	1760	rna
rna.AGGATCCGTCACGAAC-1	6.94627	-5.51167	4	1761	rna
rna.AGGATCCGTGAATCGC-1	11.5198	2.09211	8	1762	rna
rna.AGGATCCGTGTTGCAA-1	3.34661	-4.09612	13	1763	rna
rna.AGGATCCGTTAACAGT-1	3.07699	4.27938	12	1764	rna
rna.AGGATGCAGAACCTGT-1	12.513	1.47599	16	1765	rna
rna.AGGATGCAGAGGCTAA-1	3.78456	-8.82761	2	1766	rna
rna.AGGATGCAGGATGATG-1	6.73342	-4.84939	4	1767	rna
rna.AGGATGCAGGGTTATC-1	6.55388	-6.33333	4	1768	rna
rna.AGGATGTCACAAAGAC-1	7.01795	5.58593	18	1769	rna
rna.AGGATGTCACAACCTA-1	3.75697	-5.07003	13	1770	rna
rna.AGGATGTCACCCTCAC-1	5.71803	9.77267	5	1771	rna
rna.AGGATGTCACGTGCTG-1	6.42682	-5.82841	1	1772	rna
rna.AGGATGTCAGGAACCA-1	6.28377	-7.88402	7	1773	rna
rna.AGGATGTCATGTTTGG-1	1.27347	3.30447	19	1774	rna
rna.AGGATTGAGACAAGTG-1	4.789	-6.27575	2	1775	rna
rna.AGGATTGAGCACCACA-1	7.06089	-4.79579	4	1776	rna
rna.AGGATTGAGGCGCACT-1	8.77971	5.44294	11	1777	rna
rna.AGGATTGAGGTGCGGA-1	5.32708	-7.1581	6	1778	rna
rna.AGGATTGAGTCTTGAA-1	5.73576	7.15661	9	1779	rna
rna.AGGATTGAGTGATTCA-1	7.21732	6.51851	9	1780	rna
rna.AGGATTGAGTTATCTC-1	4.97699	-3.85007	10	1781	rna
rna.AGGCAATCAAACCCTA-1	0.488245	2.61536	19	1782	rna
rna.AGGCAATCAAATTGCT-1	5.6053	-7.29627	4	1783	rna
rna.AGGCAATCAGCAAGTG-1	5.62403	-4.14517	7	1784	rna
rna.AGGCAATCATGAATCT-1	6.03052	-3.61969	2	1785	rna
rna.AGGCAATCATGAGCAG-1	6.66908	-7.1276	4	1786	rna
rna.AGGCAATCATTGACAT-1	13.014	1.12523	16	1787	rna
rna.AGGCAGGTCACAAGCT-1	2.59406	6.44265	12	1788	rna
rna.AGGCAGGTCCCAGTAG-1	6.76662	-5.47462	1	1789	rna
rna.AGGCAGGTCCCGCATT-1	7.55293	-5.71476	1	1790	rna
rna.AGGCAGGTCCTAAGTA-1	4.62355	5.19963	18	1791	rna
rna.AGGCAGGTCTACTAAG-1	6.05062	9.56183	5	1792	rna
rna.AGGCCCAGTACCCACC-1	9.21832	1.22716	8	1793	rna
rna.AGGCCCAGTCTCAGCC-1	7.68272	-5.48548	6	1794	rna
rna.AGGCCCAGTCTTGCTG-1	5.7852	9.91126	5	1795	rna
rna.AGGCCCAGTGCAACTA-1	5.40721	0.342003	10	1796	rna
rna.AGGCCCAGTTACAACG-1	8.07408	-3.65821	1	1797	rna
rna.AGGCCCAGTTATCCTA-1	3.65831	-1.33468	14	1798	rna
rna.AGGCGGATCAATTGGC-1	4.04788	-5.8504	10	1799	rna
rna.AGGCGGATCAGTATTG-1	5.95026	-1.20872	2	1800	rna
rna.AGGCTAAAGAGAGCCG-1	8.64944	4.49869	11	1801	rna
rna.AGGCTAAAGCATCCAG-1	8.55953	8.11371	3	1802	rna
rna.AGGCTAAAGCGCCTTT-1	5.88697	-7.86851	1	1803	rna
rna.AGGCTAAAGGCCTTAG-1	4.15547	-8.92909	1	1804	rna
rna.AGGCTAAAGGGTCTAT-1	11.8528	0.872273	8	1805	rna
rna.AGGCTAAAGTAACAGG-1	7.84887	-3.49948	6	1806	rna
rna.AGGCTAAAGTCATGCG-1	8.10269	1.41891	8	1807	rna
rna.AGGCTAAAGTTGCGTG-1	13.1595	0.506163	16	1808	rna
rna.AGGCTAGCAAACTAAG-1	8.71059	1.44651	8	1809	rna
rna.AGGCTAGCACAATGCC-1	6.68405	-6.86004	1	1810	rna
rna.AGGCTAGCACCTCACC-1	6.19016	-3.90453	2	1811	rna
rna.AGGCTAGCAGCTTACA-1	6.27936	10.0805	5	1812	rna
rna.AGGCTAGCAGGTTATT-1	8.52936	4.64023	11	1813	rna
rna.AGGCTAGCAGTTGCGT-1	7.63326	8.90249	5	1814	rna
rna.AGGCTAGCATCCTGAA-1	8.86175	7.81367	3	1815	rna
rna.AGGCTAGCATGGCCTG-1	12.7026	1.29363	16	1816	rna
rna.AGGCTAGCATTAAACC-1	8.58379	-5.514	1	1817	rna
rna.AGGCTAGCATTGTGAT-1	4.92906	-3.44529	10	1818	rna
rna.AGGGCCTTCAAACCGT-1	3.00266	-8.27731	1	1819	rna
rna.AGGGCCTTCACGCATG-1	2.57052	-2.51042	14	1820	rna
rna.AGGGCCTTCAGCTAAC-1	6.41765	-2.58673	2	1821	rna
rna.AGGGCCTTCATGCTAA-1	6.48805	-7.9574	4	1822	rna
rna.AGGGCCTTCCTCAGTC-1	7.79994	9.00836	5	1823	rna
rna.AGGGCCTTCGAGGAAC-1	3.14071	-2.873	13	1824	rna
rna.AGGGCCTTCTAACTGA-1	3.17645	-5.43554	14	1825	rna
rna.AGGGCCTTCTCACATT-1	5.27852	-8.78794	6	1826	rna
rna.AGGGCCTTCTTTAAGG-1	6.13557	3.17294	3	1827	rna
rna.AGGGCTACACAACCTA-1	8.63732	5.69614	3	1828	rna
rna.AGGGCTACAGCATTAT-1	4.82304	-9.25509	6	1829	rna
rna.AGGGCTACAGTTTACG-1	7.541	-2.50814	4	1830	rna
rna.AGGGCTACATTATGAC-1	2.77547	6.3871	12	1831	rna
rna.AGGGCTACATTGCGAC-1	4.80271	7.18971	15	1832	rna
rna.AGGGTTGCAAGCTTAT-1	7.76621	-5.25075	1	1833	rna
rna.AGGGTTGCAAGGACCA-1	6.14795	8.37321	5	1834	rna
rna.AGGGTTGCAATATGGA-1	3.65856	-2.76633	13	1835	rna
rna.AGGGTTGCACCTCACC-1	8.98375	7.7756	5	1836	rna
rna.AGGGTTGCACGTAAGG-1	8.50454	-6.83952	4	1837	rna
rna.AGGGTTGCAGCAACAG-1	4.49836	5.43039	18	1838	rna
rna.AGGGTTGCAGTTATGT-1	8.8312	7.51437	3	1839	rna
rna.AGGTAACCACATTGCA-1	8.48891	-6.5724	6	1840	rna
rna.AGGTAACCAGAAATGC-1	5.83591	7.24642	5	1841	rna
rna.AGGTAACCAGCCTTGG-1	5.77537	-8.5478	6	1842	rna
rna.AGGTACGCAAATTCGT-1	6.94767	6.94344	11	1843	rna
rna.AGGTACGCAAGCTTTG-1	2.76737	-4.94849	13	1844	rna
rna.AGGTACGCACCGGCTA-1	5.93533	-1.9276	2	1845	rna
rna.AGGTACGCAGCCTTGG-1	6.57399	-4.13419	2	1846	rna
rna.AGGTACGCATAGCAGG-1	5.53722	-2.6185	2	1847	rna
rna.AGGTATTGTGTTTGTC-1	6.37592	-4.83498	2	1848	rna
rna.AGGTATTGTTAGTTGG-1	12.466	1.7517	16	1849	rna
rna.AGGTATTGTTGCAGTA-1	7.06288	6.49356	9	1850	rna
rna.AGGTATTGTTGCTTCG-1	5.30763	6.82501	15	1851	rna
rna.AGGTATTGTTTAAAGC-1	7.37033	8.73481	3	1852	rna
rna.AGGTATTGTTTCCACG-1	7.66789	7.70982	5	1853	rna
rna.AGGTCAAAGAACAAGT-1	1.82778	-6.84709	8	1854	rna
rna.AGGTCAAAGCGATAAG-1	5.33054	8.34376	18	1855	rna
rna.AGGTCAAAGGATCCGC-1	2.32227	-3.2179	14	1856	rna
rna.AGGTCAAAGGCCAATT-1	4.49987	5.1253	18	1857	rna
rna.AGGTCAAAGGCTGGCT-1	5.6633	-8.54357	1	1858	rna
rna.AGGTCAAAGTCGCTAG-1	7.09808	-7.07307	7	1859	rna
rna.AGGTCAAAGTCTTGAA-1	6.50347	-6.29071	2	1860	rna
rna.AGGTCAAAGTTACTTC-1	5.93336	8.95437	3	1861	rna
rna.AGGTCATTCCACCCTG-1	8.66112	-4.49025	6	1862	rna
rna.AGGTCATTCCACCTTA-1	10.3887	1.74058	8	1863	rna
rna.AGGTCATTCCAGGTCA-1	7.95349	-3.96341	17	1864	rna
rna.AGGTCATTCCGCAAGC-1	9.57961	-6.90595	2	1865	rna
rna.AGGTCATTCCTAATAG-1	5.67418	-0.699858	2	1866	rna
rna.AGGTCATTCCTCAGCT-1	4.14734	7.89715	5	1867	rna
rna.AGGTCATTCGCCTGTT-1	8.48353	-3.31976	1	1868	rna
rna.AGGTCATTCGCTTGCT-1	3.16676	-3.30241	13	1869	rna
rna.AGGTCATTCTAACCAA-1	7.55772	6.84738	9	1870	rna
rna.AGGTCATTCTGCAAGT-1	7.52358	-7.81665	6	1871	rna
rna.AGGTCCGGTAAAGCGG-1	6.29557	-8.27	6	1872	rna
rna.AGGTCCGGTATCTGGA-1	5.9543	-5.16961	2	1873	rna
rna.AGGTCCGGTCCAAATG-1	9.14829	6.65643	3	1874	rna
rna.AGGTCCGGTCTTTATG-1	6.75127	7.72812	3	1875	rna
rna.AGGTCCGGTTAAGCCA-1	8.304	6.13459	3	1876	rna
rna.AGGTCCGGTTCACCAT-1	4.75275	5.01676	18	1877	rna
rna.AGGTCTTAGCGAGCGA-1	13.1116	1.00047	16	1878	rna
rna.AGGTCTTAGCTCAAAC-1	7.37412	-3.77077	1	1879	rna
rna.AGGTCTTAGGCAGGTG-1	7.41139	5.87112	9	1880	rna
rna.AGGTCTTAGGCTGTGC-1	5.69767	-6.47748	2	1881	rna
rna.AGGTCTTAGGGACGCA-1	2.34694	-3.14879	14	1882	rna
rna.AGGTCTTAGTCACTCC-1	2.61227	6.40977	12	1883	rna
rna.AGGTCTTAGTCAGTAC-1	2.36747	-4.59742	14	1884	rna
rna.AGGTGAATCAAGCTAC-1	5.76326	-2.5592	2	1885	rna
rna.AGGTGAATCACTCAAA-1	4.30488	9.75831	3	1886	rna
rna.AGGTGAATCATTGTCT-1	3.70336	-4.01963	10	1887	rna
rna.AGGTGAATCCAGGTTG-1	6.97225	-8.45143	6	1888	rna
rna.AGGTGAATCCTTCGTA-1	4.48744	8.7552	5	1889	rna
rna.AGGTGAATCGCTATGG-1	4.42309	-3.99358	10	1890	rna
rna.AGGTGAATCTGGTCCT-1	4.60205	9.88642	5	1891	rna
rna.AGGTGAATCTTGCAAA-1	7.98115	-6.30589	6	1892	rna
rna.AGGTGAGGTACGTTTC-1	5.62502	-8.60485	6	1893	rna
rna.AGGTGAGGTCACGGAT-1	5.66589	-6.44603	7	1894	rna
rna.AGGTGAGGTCGCATAA-1	6.37374	-7.76816	6	1895	rna
rna.AGGTGAGGTGCATCGG-1	3.18131	3.78458	12	1896	rna
rna.AGGTGAGGTGGATTCA-1	4.67751	5.12178	18	1897	rna
rna.AGGTGAGGTGGTTCCC-1	5.75342	-0.723335	10	1898	rna
rna.AGGTGAGGTTCACCAT-1	4.57667	5.95048	18	1899	rna
rna.AGGTTAACAACCGCCA-1	6.38598	8.04097	9	1900	rna
rna.AGGTTAACACAATACT-1	8.21167	5.8692	3	1901	rna
rna.AGGTTAACACTTCACT-1	3.67236	7.2716	15	1902	rna
rna.AGGTTAACAGCATGGA-1	5.37252	-8.51236	6	1903	rna
rna.AGGTTACTCCCTCACG-1	7.19026	-2.96891	7	1904	rna
rna.AGGTTACTCCTAAGTA-1	3.1016	-3.93403	13	1905	rna
rna.AGGTTACTCCTTAAGA-1	8.17991	7.70157	3	1906	rna
rna.AGGTTACTCGAAGCGG-1	6.38126	-5.66999	17	1907	rna
rna.AGGTTACTCGAAGTAG-1	8.78415	-4.37122	4	1908	rna
rna.AGGTTACTCGGTCATG-1	4.68407	5.37957	18	1909	rna
rna.AGGTTAGAGCAGGTTT-1	4.93086	-7.84762	6	1910	rna
rna.AGGTTAGAGCATGTCG-1	6.96269	-6.26937	1	1911	rna
rna.AGGTTAGAGGACCGCT-1	7.31551	-4.37813	7	1912	rna
rna.AGGTTAGAGGAGTAAT-1	6.93783	-3.23681	7	1913	rna
rna.AGGTTAGAGGCGGGTA-1	0.418913	2.51723	19	1914	rna
rna.AGGTTAGAGTTAGCCG-1	7.06005	-4.9002	1	1915	rna
rna.AGGTTGCGTACCCACC-1	4.73575	-8.95665	4	1916	rna
rna.AGGTTGCGTACTTCAC-1	4.16896	-8.99136	4	1917	rna
rna.AGGTTGCGTGCAATGC-1	6.51531	-8.45032	2	1918	rna
rna.AGGTTGCGTGGGAACA-1	10.9197	1.17531	8	1919	rna
rna.AGGTTGCGTTCCTCCT-1	8.95838	6.06845	11	1920	rna
rna.AGGTTGCGTTCTTTAG-1	7.09938	-6.40824	6	1921	rna
rna.AGGTTGCGTTTAGTCC-1	3.92621	-4.0364	10	1922	rna
rna.AGGTTTATCACAGACT-1	5.94843	-0.98434	2	1923	rna
rna.AGGTTTATCATTAGTG-1	3.31393	-3.52208	13	1924	rna
rna.AGGTTTATCATTTGCT-1	2.91485	3.97115	12	1925	rna
rna.AGGTTTATCCGCCTAT-1	8.50194	5.70288	9	1926	rna
rna.AGGTTTATCCTAAGGT-1	6.23185	0.467295	8	1927	rna
rna.AGGTTTATCCTTCAAT-1	7.42376	6.86847	9	1928	rna
rna.AGGTTTATCGCTTCTA-1	5.77099	0.523708	10	1929	rna
rna.AGGTTTATCTTGGATA-1	3.63961	-8.35461	7	1930	rna
rna.AGGTTTGGTAATCCCT-1	9.26118	7.34051	11	1931	rna
rna.AGGTTTGGTCAAGACC-1	8.24694	8.85185	3	1932	rna
rna.AGGTTTGGTCAATAGT-1	9.20148	7.08531	3	1933	rna
rna.AGGTTTGGTGTTGCAA-1	2.50784	-2.89887	14	1934	rna
rna.AGTAAACAGACTTATG-1	8.01657	7.63996	3	1935	rna
rna.AGTAAACAGAGGAGTC-1	7.27479	-2.32147	1	1936	rna
rna.AGTAAACAGCCGGTAC-1	8.1067	-6.54778	1	1937	rna
rna.AGTAAACAGCCTGTTC-1	0.7485	2.89073	19	1938	rna
rna.AGTAAACAGCTGTCAG-1	9.46675	6.53493	11	1939	rna
rna.AGTAAACAGGACCGCT-1	4.9907	9.99482	11	1940	rna
rna.AGTAAACAGGGTTATC-1	8.18942	8.55204	3	1941	rna
rna.AGTAAACAGTCCTGAG-1	6.55659	-8.67648	4	1942	rna
rna.AGTAAACAGTTATGTG-1	4.33587	-9.39716	6	1943	rna
rna.AGTAAACAGTTGCCTC-1	9.30105	7.08869	3	1944	rna
rna.AGTAACACAAGCTTTG-1	9.25414	1.69387	8	1945	rna
rna.AGTAACACAATGCCCG-1	5.30296	7.88152	5	1946	rna
rna.AGTAACACAATTAACC-1	7.0279	-9.13999	2	1947	rna
rna.AGTAACACAGCTAACC-1	2.83665	-8.54475	7	1948	rna
rna.AGTAACACAGGCGAGT-1	0.750124	-7.39289	1	1949	rna
rna.AGTAACACATAGGCGA-1	2.3619	-4.83541	14	1950	rna
rna.AGTAACCTCAATCTAG-1	4.71921	5.018	18	1951	rna
rna.AGTAACCTCACCGGTA-1	7.25774	-3.79598	1	1952	rna
rna.AGTAACCTCATTAGCA-1	6.0952	-6.7278	2	1953	rna
rna.AGTAACCTCATTAGGC-1	6.40021	-3.53506	2	1954	rna
rna.AGTAACCTCATTGTCT-1	7.45324	-9.03237	1	1955	rna
rna.AGTAACCTCCGGTTGA-1	7.59021	-4.98	7	1956	rna
rna.AGTAACCTCCTAATAG-1	8.22782	4.78647	9	1957	rna
rna.AGTAACCTCGGCCATA-1	4.80239	-5.39912	10	1958	rna
rna.AGTAACGAGAGAGGCT-1	6.10636	-6.93999	4	1959	rna
rna.AGTAACGAGAGCCGCT-1	5.35048	-0.0492797	2	1960	rna
rna.AGTAACGAGGCGCTAC-1	5.46196	-0.471858	2	1961	rna
rna.AGTAACGAGTTATTCC-1	5.28939	-3.86014	2	1962	rna
rna.AGTAACGAGTTGTCAA-1	6.43827	7.05832	9	1963	rna
rna.AGTAAGTAGCTTAACA-1	6.9081	-0.428488	6	1964	rna
rna.AGTAAGTAGGATGATG-1	4.24586	-8.69873	10	1965	rna
rna.AGTAAGTAGTAACGAG-1	6.99176	-0.438969	6	1966	rna
rna.AGTAAGTAGTATCGCG-1	2.98025	-8.0335	4	1967	rna
rna.AGTAAGTAGTCACTAA-1	3.29656	7.00741	12	1968	rna
rna.AGTAAGTAGTCACTCC-1	6.83346	7.95496	3	1969	rna
rna.AGTAAGTAGTTAGGCT-1	6.21832	9.65973	11	1970	rna
rna.AGTAAGTAGTTGTCTT-1	9.03589	7.15251	3	1971	rna
rna.AGTAATCGTCATGCCC-1	7.39039	6.05938	9	1972	rna
rna.AGTAATCGTTGCGCGA-1	7.92214	7.61739	3	1973	rna
rna.AGTAATGCAAACGCGA-1	3.78144	-5.91258	10	1974	rna
rna.AGTAATGCAAGTTATC-1	7.41468	-3.70899	1	1975	rna
rna.AGTAATGCACCAGGTT-1	1.08728	-7.50496	10	1976	rna
rna.AGTAATGCACCTACTT-1	8.70116	5.15091	11	1977	rna
rna.AGTAATGCATAAGTTC-1	5.52395	-8.57383	4	1978	rna
rna.AGTACGCGTAGTTACG-1	5.78589	7.9921	5	1979	rna
rna.AGTACGCGTCGACTCC-1	4.65981	-2.20642	10	1980	rna
rna.AGTACGCGTGAGACTC-1	1.00749	3.08928	19	1981	rna
rna.AGTACGCGTGCTCCGT-1	5.73857	0.540915	7	1982	rna
rna.AGTACGCGTTAGTGAT-1	6.55747	-3.11381	10	1983	rna
rna.AGTACGCGTTTGCGAA-1	7.70526	4.06024	9	1984	rna
rna.AGTAGCTTCAGGTCCA-1	12.171	1.87825	16	1985	rna
rna.AGTAGCTTCGGGATTT-1	2.92035	4.43108	12	1986	rna
rna.AGTAGCTTCTCACACC-1	3.21613	-8.41831	1	1987	rna
rna.AGTAGGATCAAACCGT-1	5.87476	-2.93741	2	1988	rna
rna.AGTAGGATCAATCATG-1	6.08658	-8.25823	6	1989	rna
rna.AGTAGGATCAATTGGC-1	6.07252	-6.67111	2	1990	rna
rna.AGTAGGATCATTGCAA-1	7.26925	-3.0322	6	1991	rna
rna.AGTAGGATCGCCTGTT-1	9.41592	6.096	3	1992	rna
rna.AGTAGGATCGCTAAGT-1	5.57044	9.76698	9	1993	rna
rna.AGTAGGATCGTAATCA-1	8.02257	-5.2516	1	1994	rna
rna.AGTATAGCAAACTAAG-1	12.5907	1.56414	16	1995	rna
rna.AGTATAGCAAACTCAT-1	2.3526	-8.13417	7	1996	rna
rna.AGTATAGCAAATACCT-1	6.16042	-2.00513	2	1997	rna
rna.AGTATAGCAAATTCGT-1	5.34823	-1.29404	2	1998	rna
rna.AGTATAGCAACAACAA-1	5.28454	-2.15585	10	1999	rna
[truncated: 21,819 more rows]

## Sheet: umap_cells_simba
	UMAP1	UMAP2	celltype	entity_group
CCCAAATAGCCTGTTC-1_rna	-3.52676	13.3142	5	RNA-seq
TCAAGGAAGCAGCTCA-1_rna	-1.14714	10.0269	9	RNA-seq
AAAGGCTCACAGCCAT-1_rna	10.2317	4.56832	2	RNA-seq
TATAGCTCACCTGCCT-1_rna	-2.38613	12.8604	3	RNA-seq
CGATTTGCACCTACTT-1_rna	-0.63946	5.1523	12	RNA-seq
GTTTGTTTCCACCCTG-1_rna	13.1535	5.62107	7	RNA-seq
TCCAGGTCATAAGTTC-1_rna	6.81476	7.55172	13	RNA-seq
ACATCATCAATAGCCC-1_rna	0.103781	-1.03906	8	RNA-seq
GTGCTGGGTTAGCATG-1_rna	12.0644	5.72544	7	RNA-seq
GCAAGCCTCACGCCAA-1_rna	2.25913	-2.23707	8	RNA-seq
TTTCCACCATGGCCCA-1_rna	-1.05534	12.5867	11	RNA-seq
TTGGATCAGTAACCCG-1_rna	14.9363	13.1682	17	RNA-seq
AACTACTCATAATCGT-1_rna	9.91788	1.63329	7	RNA-seq
CTGAATATCTTAGTGA-1_rna	-2.15659	11.6977	11	RNA-seq
CAAAGTGAGATGGAGC-1_rna	4.14808	-1.9605	16	RNA-seq
AATTAGCGTGTTGTAG-1_rna	-0.718704	9.75133	9	RNA-seq
CTAACCCTCTCAATTC-1_rna	6.83979	11.8977	14	RNA-seq
TAGTAACGTTGGTTCT-1_rna	9.34867	9.09103	17	RNA-seq
CCTTAACGTGCTAGAC-1_rna	-1.80534	11.088	9	RNA-seq
GCTTAACAGTGAGCAA-1_rna	-2.03684	14.673	3	RNA-seq
ATCAAGCTCTGCAAGT-1_rna	5.48803	6.73584	13	RNA-seq
GCTAGCGGTAGTAAGA-1_rna	13.8284	8.81798	6	RNA-seq
CTTTAGGCATGTTGGC-1_rna	13.9708	8.2022	6	RNA-seq
CGTGCTGCAGCTTACA-1_rna	1.98228	-2.20981	8	RNA-seq
GCTGGATGTCAATGTG-1_rna	-2.61644	8.70123	9	RNA-seq
TGATGAACACAGACTC-1_rna	14.6289	8.29378	6	RNA-seq
CGTGCTTTCCATCAGG-1_rna	-1.21005	6.91335	18	RNA-seq
GGTTTAATCGGCTAGC-1_rna	5.33767	7.14579	13	RNA-seq
GTTGCCCGTGATTACG-1_rna	9.40171	9.04343	10	RNA-seq
GCTATTGCAAGGTACG-1_rna	-0.493754	9.94993	9	RNA-seq
GGATAACCATGCTTAG-1_rna	-1.19842	13.3756	3	RNA-seq
ACGCTTGAGCATGTCG-1_rna	-3.55746	7.43019	15	RNA-seq
GTACACCCAAGTCGCT-1_rna	1.04946	-2.11778	8	RNA-seq
AGAAAGGCAGCTTAAT-1_rna	-2.19816	11.366	9	RNA-seq
TGTCAGTAGCCTTAAA-1_rna	-3.08717	13.739	5	RNA-seq
CTTACCGGTGGATTCA-1_rna	9.7069	2.55153	2	RNA-seq
GGCATTGTCATTACGA-1_rna	12.0077	3.73759	2	RNA-seq
ATTGTGATCTAAGGAG-1_rna	13.9479	14.2674	1	RNA-seq
TTGTAAGTCTAATCCT-1_rna	9.69672	1.74672	7	RNA-seq
GGCGGTAAGAGAAGGG-1_rna	-0.188912	11.1339	9	RNA-seq
ACTGAAACATGATTGT-1_rna	13.2311	14.1877	1	RNA-seq
TGTGCGCAGTAACAGG-1_rna	-1.15417	14.6061	3	RNA-seq
CTCCGTCCACCTATAG-1_rna	12.0128	6.23707	7	RNA-seq
TAAGCTGGTCAATAGT-1_rna	11.3693	5.49504	7	RNA-seq
TGGCCAATCCCTCGCA-1_rna	7.8254	2.97076	2	RNA-seq
CTAGGCGGTCATAGAT-1_rna	10.7846	4.58845	2	RNA-seq
GATTAGTGTGATGAGG-1_rna	-1.07044	10.9786	3	RNA-seq
ACCCTGTTCCTCCCTC-1_rna	14.3141	8.95141	6	RNA-seq
GAGGCTACAAATTCGT-1_rna	0.93849	3.52195	8	RNA-seq
TTGAGGCGTGTGCACG-1_rna	10.9048	5.53746	2	RNA-seq
ATGTCATCATAACGGG-1_rna	-0.44143	9.90278	9	RNA-seq
GAGCCTTCAAAGCCTC-1_rna	-4.95379	2.03271	19	RNA-seq
GGATAACCAATCTCTC-1_rna	9.86328	2.54064	2	RNA-seq
TTAGCTGCACATACTG-1_rna	-1.06014	13.1111	11	RNA-seq
GGAGCAAGTGAGACTC-1_rna	-1.20018	7.28765	18	RNA-seq
CTAGGCGGTCCCGAAG-1_rna	14.7754	12.3215	17	RNA-seq
TCACTGACACCAGGTT-1_rna	6.92315	6.57598	10	RNA-seq
TATGGCCCATGCTTAG-1_rna	4.04728	-1.8523	16	RNA-seq
TGACTCCTCGTTACAA-1_rna	6.65375	7.68302	13	RNA-seq
GCGCTAGGTCAATAGT-1_rna	5.81818	7.53288	13	RNA-seq
ACGTACCCAAACTGTT-1_rna	0.729864	4.10155	12	RNA-seq
GAGATAAGTATACTGG-1_rna	-1.44348	7.84754	18	RNA-seq
AACCGCTCACTTAACG-1_rna	-1.71907	9.48801	9	RNA-seq
TAATCCGCATTGACAT-1_rna	11.8246	3.42416	2	RNA-seq
TTGTGAGGTGGGAACA-1_rna	13.3586	6.92526	4	RNA-seq
GACTATTCAAACTGTT-1_rna	0.885472	4.22917	12	RNA-seq
GACTAATGTGAGCAAG-1_rna	6.98398	6.58784	2	RNA-seq
AGGTCATTCCACCTTA-1_rna	0.703844	-1.50931	8	RNA-seq
ACTCAGTAGCGAGTAA-1_rna	-1.00235	14.6762	5	RNA-seq
CAACAGGCAATAGTCT-1_rna	-1.76412	14.8237	3	RNA-seq
GCAATGTTCACTCAAA-1_rna	-1.18945	7.09182	18	RNA-seq
GTAAGGTCATAAAGCA-1_rna	10.7822	2.40349	2	RNA-seq
GAGCATGCACAATGTT-1_rna	13.803	14.2144	1	RNA-seq
ATCGAGGCAATCTCTC-1_rna	13.5308	6.40948	6	RNA-seq
GTAGTTTCAATTAGCT-1_rna	15.1195	13.5546	1	RNA-seq
CTCCGTCCAGAGAGCC-1_rna	-1.75468	14.6594	3	RNA-seq
GCTGAGGAGATTCCTT-1_rna	-1.03213	11.7942	3	RNA-seq
GTGCTTACAATTGACT-1_rna	-1.2918	12.2674	11	RNA-seq
AAGGTGCAGCTAATCA-1_rna	10.0593	1.70275	2	RNA-seq
GAACTTATCCCAGTAG-1_rna	-3.46581	13.3827	5	RNA-seq
AATCCGTAGCACTAAC-1_rna	13.7945	14.9186	1	RNA-seq
CTTCACTCATTAAACC-1_rna	-0.271826	5.10709	12	RNA-seq
TTACAGCAGCCTGGTA-1_rna	13.3951	6.89731	7	RNA-seq
TGACCTTGTTTGTCTA-1_rna	14.8845	13.9349	1	RNA-seq
CTAGATTCACCTGGTG-1_rna	6.92774	6.47015	10	RNA-seq
AATTCGTCATCGCTTT-1_rna	13.914	9.93842	6	RNA-seq
ATTCATGAGTTAGACC-1_rna	14.5499	11.8695	6	RNA-seq
GGATTATGTGCAATAT-1_rna	14.6643	8.06002	4	RNA-seq
CTTGCATGTAATGACT-1_rna	9.69032	8.54771	7	RNA-seq
ACTAACGGTCCTTTAA-1_rna	5.58855	6.89968	13	RNA-seq
ATTGCGCCAGTAGGAT-1_rna	-4.0459	7.57187	15	RNA-seq
TTCCCGCCAAAGCTCC-1_rna	-5.14653	2.12343	19	RNA-seq
CCTCCTGAGTCAGTAC-1_rna	11.2212	2.44284	2	RNA-seq
CGGATAAAGCATGAAG-1_rna	7.53203	2.99538	10	RNA-seq
CGCTACTTCAATGTCA-1_rna	-1.97808	10.4823	3	RNA-seq
CATAAGCTCTGTAATG-1_rna	13.5478	14.7216	1	RNA-seq
CAAGAACCAGTAGCCT-1_rna	14.8191	8.49919	4	RNA-seq
CAAGGCTGTTTAGCGA-1_rna	1.46316	-2.18611	8	RNA-seq
CAGCTAAGTGACATGC-1_rna	13.7074	13.778	1	RNA-seq
TTATCCGTCGCTAGCA-1_rna	6.80041	10.7504	13	RNA-seq
ATGTCAATCTCAATTC-1_rna	6.13979	7.36444	13	RNA-seq
CGCAATCCATTATGAC-1_rna	6.66465	12.0684	14	RNA-seq
ATTCCTCCAGTTTACG-1_rna	10.1638	2.92323	2	RNA-seq
ACGCCTTTCCTCGATC-1_rna	13.6027	15.2396	1	RNA-seq
TCGATTAAGTTAGTTG-1_rna	-0.34007	5.14156	5	RNA-seq
TGTTTGTTCAATCTAG-1_rna	-1.73047	13.6637	11	RNA-seq
ACGTCCAAGCTATGAC-1_rna	14.5062	8.25286	6	RNA-seq
TAATGCATCTTAATGG-1_rna	13.8557	9.62018	6	RNA-seq
TTTAACGAGTTAGTGC-1_rna	1.17398	4.93907	12	RNA-seq
GCCCGTTGTTTCCGGC-1_rna	14.4945	7.53467	4	RNA-seq
CCCTCACCACAATACT-1_rna	1.17383	-2.05337	8	RNA-seq
GCCTTAACAACCCTAA-1_rna	14.8314	8.39416	4	RNA-seq
TGTGCAAGTGTTTGAG-1_rna	13.7436	12.6866	1	RNA-seq
CTTCACTCACGGTTTA-1_rna	-2.37244	11.2467	9	RNA-seq
GGGTGAAGTTCGCTCA-1_rna	13.7539	14.4002	1	RNA-seq
CGCGGATTCCTGGTGA-1_rna	0.681243	4.26581	12	RNA-seq
CCAACATAGACAGGCG-1_rna	11.0124	5.53289	7	RNA-seq
GCTAAGTTCAAATCGC-1_rna	10.8765	4.64552	2	RNA-seq
GTGTGAGCAGTAGGTG-1_rna	12.0826	4.13217	7	RNA-seq
CACATGCCAAGCTTTG-1_rna	-3.79924	8.51097	15	RNA-seq
AAAGGAGCATTAAGTC-1_rna	9.40995	9.04245	2	RNA-seq
AAGCGAGGTAAGCTCA-1_rna	6.61289	6.52123	10	RNA-seq
AGGTCCGGTATCTGGA-1_rna	10.6114	2.93585	2	RNA-seq
GGAGCGATCAGCATTA-1_rna	-3.22579	11.3456	5	RNA-seq
GGGAATATCTGCAAGT-1_rna	14.0823	12.6869	17	RNA-seq
CTCCTAATCTAATCTC-1_rna	-1.17627	11.7666	9	RNA-seq
GGCCATCAGGCTAGAA-1_rna	13.265	8.17516	4	RNA-seq
CTTCTCAAGGCTTAGT-1_rna	2.17874	-2.16261	8	RNA-seq
CGGTTTGAGGAAGTAT-1_rna	6.10246	6.49322	10	RNA-seq
CGCAATGTCGGTCAAT-1_rna	-2.15785	14.0757	3	RNA-seq
TTAGAAGCAAGATTCT-1_rna	6.33139	12.8719	14	RNA-seq
GCCTGACAGTCATGCG-1_rna	3.97296	-1.77564	16	RNA-seq
CTGGTCAAGGCGCTAC-1_rna	6.89385	12.8665	14	RNA-seq
GTTCCTGGTAACGAGG-1_rna	0.683683	-1.92518	16	RNA-seq
GATGCAGCACCAGGTT-1_rna	12.0381	7.6936	7	RNA-seq
TTAAGTGTCAGCACGC-1_rna	6.41157	12.9936	14	RNA-seq
GGTATTTCACAAAGCG-1_rna	0.71167	-2.04806	8	RNA-seq
CGAAGTAAGGGACGCA-1_rna	10.5811	5.34243	2	RNA-seq
TGAACAACAGCTCAAC-1_rna	14.1118	10.7472	4	RNA-seq
GGGCTAACAACTAGCC-1_rna	10.6451	1.94585	2	RNA-seq
ACTAACGGTACAAAGA-1_rna	-3.1625	11.3168	5	RNA-seq
GGACAGCCAAGGTGGC-1_rna	14.9309	12.7402	17	RNA-seq
GCACATTAGTATGTGC-1_rna	-1.26691	11.6972	9	RNA-seq
TCCATGCTCAGGTTTA-1_rna	1.16646	4.35991	12	RNA-seq
ACAGGTAAGGACGTAA-1_rna	14.2842	8.611	6	RNA-seq
CAGGGCTTCAAGACTC-1_rna	8.87482	6.3772	10	RNA-seq
TAGGCTTAGGGTGAGT-1_rna	0.422779	-1.93162	8	RNA-seq
GCGATTAGTGCAACTA-1_rna	14.4801	15.0245	1	RNA-seq
ATATGTCCATGAAATG-1_rna	13.3104	9.2603	1	RNA-seq
GGTACCGGTAGGTTGC-1_rna	0.734189	-1.42017	8	RNA-seq
GATTATGTCCCTGGAA-1_rna	6.46673	12.9882	14	RNA-seq
CCGACAGGTCCTTCAG-1_rna	9.36764	6.24028	7	RNA-seq
CCCAATTGTGGAAGGC-1_rna	13.8052	9.95294	6	RNA-seq
TGTATCCGTTAGCAGC-1_rna	-0.512595	10.7684	9	RNA-seq
GTCATGCCAGCACCAT-1_rna	6.35945	12.8253	14	RNA-seq
TGGCCATCAGAAACGT-1_rna	6.06355	8.30679	13	RNA-seq
ACATCAATCCTCAGTC-1_rna	12.4755	8.40817	7	RNA-seq
AACATCATCCGTGACA-1_rna	7.1602	10.7153	10	RNA-seq
ACATCAATCTGTGCCT-1_rna	-1.8475	10.9939	3	RNA-seq
ATTGTGATCGGTCAGC-1_rna	-4.28191	7.85393	15	RNA-seq
ACATCATCAATTAGCT-1_rna	-0.772573	10.3378	12	RNA-seq
GAAGTGATCACATTGA-1_rna	-1.80564	7.19674	18	RNA-seq
GCTAGCGGTTAAGTGT-1_rna	-0.651734	14.1438	3	RNA-seq
CAGGAAGGTCATCAAG-1_rna	14.4874	7.37347	4	RNA-seq
GTACCTTGTTAGGCTA-1_rna	9.59887	2.00553	2	RNA-seq
ATGGCTGTCTTGAGCG-1_rna	3.95175	-2.20452	16	RNA-seq
CAGGTCCAGTTGGATC-1_rna	11.1991	2.57207	2	RNA-seq
CCCTGGACAGGATTAA-1_rna	-1.30997	13.573	11	RNA-seq
CAGGCTGGTAATGACT-1_rna	-2.20954	13.8115	5	RNA-seq
CATTATCTCACAAGCT-1_rna	12.7131	5.32994	4	RNA-seq
GAGCGATAGTAGGATG-1_rna	-0.464636	10.398	9	RNA-seq
TCTCGCCCATTAAGCT-1_rna	6.46774	11.9796	14	RNA-seq
CTGGTTACAGGAATCG-1_rna	9.63658	1.48126	2	RNA-seq
GGCATGGAGTTGGCCA-1_rna	-1.11783	9.80062	12	RNA-seq
CCCAACCGTGGAGCAA-1_rna	12.0504	4.49056	7	RNA-seq
TTATCCGTCTCCTCAA-1_rna	3.82576	-1.69469	16	RNA-seq
CTCCGTCCAGGCTTGT-1_rna	7.54204	2.99387	10	RNA-seq
TCGACAAGTTGCAATG-1_rna	14.8328	8.586	6	RNA-seq
TATTCGTTCCGCCTCA-1_rna	-2.16163	14.1787	5	RNA-seq
AAAGCTTGTCGACTAA-1_rna	11.2805	5.69864	7	RNA-seq
GCGCAAACAATGCCCG-1_rna	14.7844	8.45753	6	RNA-seq
GTCTAACAGTTGGATC-1_rna	-0.991836	14.3986	5	RNA-seq
CCTTAACGTGACCTGG-1_rna	15.0509	13.1523	17	RNA-seq
AACCGGCTCTTGAGCG-1_rna	13.5115	8.63415	6	RNA-seq
TAGGCTGTCCACCTGT-1_rna	-3.45968	13.2782	5	RNA-seq
CTACGAAGTTTAAAGC-1_rna	12.3865	5.77012	7	RNA-seq
AATTAGGCATGTGGGA-1_rna	-0.8608	9.68948	9	RNA-seq
ATCTTTGGTTCACCCA-1_rna	0.769129	4.46124	12	RNA-seq
GTCTATGCAGACAAAC-1_rna	10.0584	2.93259	2	RNA-seq
CGCCACACAAGGTGGC-1_rna	-0.0245064	4.83734	12	RNA-seq
TCATTACTCGTTAACA-1_rna	-0.78618	9.72424	18	RNA-seq
CTGACATAGTTATCTC-1_rna	-3.58893	7.44449	15	RNA-seq
GGTGTCCAGCCAGTAT-1_rna	0.710598	5.11903	12	RNA-seq
CTGGTAAGTACGGTAC-1_rna	9.65709	1.4644	7	RNA-seq
TACTTCGTCCCTCGCA-1_rna	-1.69219	7.97816	9	RNA-seq
AGTTTGATCCTAAGTA-1_rna	1.13382	4.25667	12	RNA-seq
GAGTAATAGCTAATCA-1_rna	-2.50177	14.1051	3	RNA-seq
TGCTTGTGTCCTCCAA-1_rna	0.407419	4.27897	12	RNA-seq
CCGCTTAGTTACAACG-1_rna	14.269	7.80026	4	RNA-seq
TGGTTGAGTTCACCCA-1_rna	13.4279	10.5732	6	RNA-seq
CAAACATGTGTTTGTC-1_rna	6.30495	11.973	14	RNA-seq
GTTGCCCGTAGTTAAC-1_rna	-1.11066	12.7914	11	RNA-seq
GAGGAGGCACTGGCCA-1_rna	12.2432	4.15002	2	RNA-seq
CCAGGAACAGCCAGAA-1_rna	1.32028	-2.0007	8	RNA-seq
GACCTTTGTTTACCGT-1_rna	6.34031	12.7466	14	RNA-seq
TCAGGTTAGTTATTCC-1_rna	-4.01326	8.04593	15	RNA-seq
GCGTAACGTCCAAATG-1_rna	0.853675	-2.0745	16	RNA-seq
TGTTCCTCAATATGGA-1_rna	-0.282232	10.3184	5	RNA-seq
GGATGAATCTACTAAG-1_rna	-0.900055	12.362	3	RNA-seq
CCAGTTTGTACTGATG-1_rna	0.476804	-1.57134	8	RNA-seq
TGTTCCTCAAACCTAT-1_rna	-0.440056	5.10915	12	RNA-seq
TGTGCTGAGGAACACA-1_rna	-1.72987	13.6156	5	RNA-seq
TGTTCCTCAAATACCT-1_rna	5.25669	6.91326	13	RNA-seq
GAGGTTAAGCTTAGCG-1_rna	-3.11548	8.80281	9	RNA-seq
TCCTTTACAAACTGCC-1_rna	14.234	7.51837	4	RNA-seq
CTTGTTCCACTAAATC-1_rna	-1.48782	7.93424	18	RNA-seq
ACGAACAAGAATGACG-1_rna	1.31985	4.24777	12	RNA-seq
TCTAGCGAGCTTACTT-1_rna	13.781	14.028	17	RNA-seq
GCCTACTTCGCTAAAC-1_rna	13.5585	14.5403	1	RNA-seq
GTTAAGTGTATTGGTG-1_rna	-1.55258	8.04245	18	RNA-seq
CTATTCAGTTGTGATG-1_rna	11.2133	3.54402	7	RNA-seq
CTAGCTGAGCTTTGGG-1_rna	11.1134	2.19335	2	RNA-seq
TCCTTTACAATTAGGA-1_rna	9.52037	1.63419	2	RNA-seq
AGAAACCCAACTGGGA-1_rna	8.4277	7.9661	14	RNA-seq
ACAAACTGTAGGTTGC-1_rna	0.16365	-0.965741	8	RNA-seq
CTTTGGTGTCAAAGAA-1_rna	1.37027	4.27379	12	RNA-seq
TTTCAGTTCGATCAGT-1_rna	0.194823	-1.41737	8	RNA-seq
CTAATCCGTCTTTATG-1_rna	1.30411	4.1779	12	RNA-seq
CAAGGTTTCCTTGCGT-1_rna	-3.21012	10.4023	5	RNA-seq
ACGCCTAAGGATCCGC-1_rna	0.375466	4.70039	12	RNA-seq
TTTGACTTCATTGTTC-1_rna	12.8399	5.33053	7	RNA-seq
CCATAAGGTTAGTACG-1_rna	14.4275	13.5201	1	RNA-seq
CCTGTAACACTGACTA-1_rna	10.9272	4.10064	2	RNA-seq
CTAGTGAGTTAGCAGC-1_rna	1.86967	-2.21459	8	RNA-seq
TGGTCAGTCCTGATTT-1_rna	-2.32416	14.39	3	RNA-seq
GGCTGAGAGTCATTGA-1_rna	13.9269	15.3431	1	RNA-seq
TTAACTGAGACAAAGT-1_rna	1.25349	-1.08777	8	RNA-seq
GGAACCACAACCCTCC-1_rna	13.439	6.94916	4	RNA-seq
CGAACCGGTGGATTAT-1_rna	8.43926	6.01046	10	RNA-seq
GGGAGTAGTTCCAGGG-1_rna	11.0858	2.11272	2	RNA-seq
CCAACCCGTAGCTAGC-1_rna	0.782361	-1.40678	8	RNA-seq
GGAGCGATCCTTGCGT-1_rna	10.7887	4.41276	2	RNA-seq
TGCGGTTCACTAAGTT-1_rna	13.7762	12.3909	17	RNA-seq
GTCTAACAGGCCCAGT-1_rna	11.8648	6.89488	4	RNA-seq
AAGCGTTTCACAGGAA-1_rna	14.8757	8.53635	6	RNA-seq
CTAATAGTCAGAAACG-1_rna	-1.3826	14.2607	11	RNA-seq
CAACCGGGTGTGCAAC-1_rna	-3.48863	8.38884	9	RNA-seq
ACCTGTTGTCGCAAAC-1_rna	1.74428	-2.21339	8	RNA-seq
AGAGGATGTGAAACAA-1_rna	13.812	8.17494	4	RNA-seq
TACTAAGTCAGGTTTA-1_rna	14.5707	8.32777	4	RNA-seq
CTAAATGTCTAAGGTC-1_rna	13.651	11.032	1	RNA-seq
GCTCATTGTTCACCAT-1_rna	14.9746	13.4943	1	RNA-seq
GTCATGAGTGGATTAT-1_rna	15.066	13.0431	1	RNA-seq
TAATCACCAAGCCAGA-1_rna	-3.24242	10.9295	5	RNA-seq
AGACCCGGTTACTAGG-1_rna	7.77615	6.48039	10	RNA-seq
GACCTAAGTTGTTGTC-1_rna	-5.03751	2.1682	19	RNA-seq
GTTTAACCAATCGCAC-1_rna	-3.69156	7.67023	15	RNA-seq
TTAGCAGGTGGATTCA-1_rna	11.9824	4.81492	7	RNA-seq
GTAGGTGCAACTGGGA-1_rna	-1.1271	9.75474	9	RNA-seq
TTTCTCACAGGCAAGC-1_rna	14.2031	7.44479	4	RNA-seq
TGCATTAAGGCTTAGT-1_rna	5.23252	6.9709	13	RNA-seq
TGAGCTTAGGGTCTAT-1_rna	8.80756	7.04942	10	RNA-seq
CTTGAATCAATTAACC-1_rna	0.909035	3.1059	12	RNA-seq
TGTCATAAGGTATTGC-1_rna	-1.40725	13.4281	3	RNA-seq
TTCCCGCCATGTGGGA-1_rna	-1.07063	12.8409	5	RNA-seq
TTGATGTCATAAACCT-1_rna	6.42779	12.2538	14	RNA-seq
TAAACAGCACTTCACT-1_rna	3.08457	-1.76509	8	RNA-seq
ATGTAAGCACATGCTA-1_rna	-0.871462	14.7637	3	RNA-seq
CTCCATCAGTATTGTG-1_rna	14.115	8.60875	6	RNA-seq
AAGCCTCCAGAATGAC-1_rna	9.56168	9.14	4	RNA-seq
GACTCACCATGTCGCG-1_rna	-2.41839	13.7859	5	RNA-seq
TTAGCCTGTCTTTATG-1_rna	1.24442	4.88485	12	RNA-seq
ATGTAACGTTTGGGTA-1_rna	12.442	7.789	4	RNA-seq
GGCAATCGTGTGAGAG-1_rna	7.94548	6.56253	13	RNA-seq
CGCATTTGTCACAAAT-1_rna	9.16906	2.94187	2	RNA-seq
GTGTCCAAGAACCTAC-1_rna	14.2517	13.875	17	RNA-seq
CTGGTAAGTCCTTTAA-1_rna	3.77586	-1.74079	16	RNA-seq
GTACTTAAGCTAAGTC-1_rna	-3.30461	9.75106	15	RNA-seq
CGACTAAGTGCTAGCG-1_rna	6.2314	12.773	14	RNA-seq
AGGTCAAAGGCCAATT-1_rna	-1.21174	7.10494	18	RNA-seq
TCCTTCAAGGCGAATA-1_rna	14.5478	7.47497	6	RNA-seq
CTTACCGGTTAGTACG-1_rna	13.9652	10.8917	6	RNA-seq
AAACAGCCATCCAGGT-1_rna	-3.77227	7.49331	15	RNA-seq
GCGAGTGAGGACCAGG-1_rna	-0.613227	9.72006	9	RNA-seq
AGGATCCGTACCCACC-1_rna	-0.388977	12.8321	5	RNA-seq
CAGGCTATCACCGGTA-1_rna	-1.30321	14.3751	11	RNA-seq
CGGAATCGTCTATCGT-1_rna	3.75096	-1.94977	16	RNA-seq
ACCCGTAAGGATTGAG-1_rna	12.0841	3.973	7	RNA-seq
CGCTACTTCTCGCCCA-1_rna	-1.21551	11.5304	9	RNA-seq
CGCTCCATCAATGTGC-1_rna	10.37	1.73291	2	RNA-seq
GATCAAGAGTAGCTTA-1_rna	15.1647	8.44223	6	RNA-seq
CTAATGTCATTAGCCA-1_rna	13.8547	8.47574	4	RNA-seq
GATAACGAGTCGCTAG-1_rna	-0.518945	11.4202	9	RNA-seq
CAGGGCTTCACGCGGT-1_rna	0.299507	-1.63366	8	RNA-seq
CCGTTAACATTGTGAT-1_rna	12.1486	5.50135	7	RNA-seq
CTTCATCCACCTGCCT-1_rna	10.3671	5.16167	2	RNA-seq
GCTGGTTCATGAATCT-1_rna	2.92018	-2.34561	8	RNA-seq
GCCTGCTGTAGGTTAT-1_rna	15.0888	12.9817	17	RNA-seq
CAGGGCTTCAATGACC-1_rna	14.3387	13.4184	17	RNA-seq
CGAATCTAGTTAGACC-1_rna	-3.69807	7.47555	15	RNA-seq
TACCGTTGTACTAAAC-1_rna	-1.19265	12.5081	3	RNA-seq
GAACCGCTCGAGGAAC-1_rna	11.8438	3.70228	2	RNA-seq
GATTAGCTCACAGCCA-1_rna	9.53417	6.53892	7	RNA-seq
GTTTCTAGTCACCAAA-1_rna	-1.0335	13.0943	11	RNA-seq
TCCCTGGTCGAGGAGT-1_rna	-1.44807	7.91635	18	RNA-seq
CGCTAACCAATGAATG-1_rna	-3.35151	10.1416	5	RNA-seq
GAGTAATAGGCTACTG-1_rna	14.7025	13.0667	17	RNA-seq
AGGTACGCAAATTCGT-1_rna	-3.23696	11.7201	11	RNA-seq
TAAGTAGCATGACTAT-1_rna	11.8567	8.8681	1	RNA-seq
CTCGTTATCAGGTCCA-1_rna	0.160707	-0.957508	8	RNA-seq
GATCGATTCTCGACCT-1_rna	13.6251	14.634	1	RNA-seq
ATGAATGCATTGTCAG-1_rna	-1.913	10.4323	5	RNA-seq
CGAACAAAGTTTCCGC-1_rna	-2.48781	12.282	5	RNA-seq
AACTAGTGTAATTAGC-1_rna	0.84732	-1.46869	8	RNA-seq
GCTATAGGTCACGAAC-1_rna	14.3759	7.889	4	RNA-seq
ATTGTGATCGCATTAA-1_rna	-3.17915	11.2308	9	RNA-seq
TTAATCGAGACACCGC-1_rna	6.33693	12.3469	14	RNA-seq
AGGAACCAGGCATTAC-1_rna	13.8274	10.2497	6	RNA-seq
CCATAAGGTAACCAGC-1_rna	1.88353	-1.22482	8	RNA-seq
TCCATGCTCATGCCTC-1_rna	13.5747	14.7871	1	RNA-seq
GTTCGCTTCCCTCATA-1_rna	-1.48059	6.78517	18	RNA-seq
GCCACACAGGGATGCG-1_rna	0.170901	-1.49442	8	RNA-seq
ACTAACTCAGGAACCA-1_rna	1.18432	4.75127	12	RNA-seq
CGAAGCCTCCGCTAGA-1_rna	0.624023	-2.05003	8	RNA-seq
CCTACTTCAAGTGTTT-1_rna	7.23887	7.23287	13	RNA-seq
ACACTTGCAGCAAGTG-1_rna	14.6098	8.61364	6	RNA-seq
GTGCATTAGTTAGCCG-1_rna	13.3149	12.012	6	RNA-seq
ATCGGCCAGAAGGTGC-1_rna	-1.51361	14.4422	11	RNA-seq
AAGCGCTGTTATAGCG-1_rna	5.62191	6.63467	13	RNA-seq
CGCTCAGCATTAAACC-1_rna	-1.26777	11.6374	11	RNA-seq
GTCTTGCTCTTTGACT-1_rna	14.0083	10.8999	4	RNA-seq
TGGACAAAGGCGAATA-1_rna	13.5799	14.5967	1	RNA-seq
ATTGTGATCATGCTCC-1_rna	14.9	14.0948	1	RNA-seq
TCAAGTATCCGTAAAC-1_rna	-0.870415	13.6349	5	RNA-seq
CGTATTGCAGGAACCA-1_rna	11.9312	8.64514	1	RNA-seq
TGTGTGAGTAACGAGG-1_rna	-0.520776	11.7107	9	RNA-seq
CCATTGTGTAATCACG-1_rna	10.2509	4.96895	10	RNA-seq
TGCTCAACACTTCACT-1_rna	0.862609	4.32902	12	RNA-seq
CAGGTTTAGTTGTCCC-1_rna	14.577	8.46475	6	RNA-seq
CTATGACAGTCAGTAC-1_rna	14.5643	8.76699	6	RNA-seq
GAGGGAGCACAGAACG-1_rna	-0.929319	14.1671	3	RNA-seq
TTGCAAGGTCTATCGT-1_rna	6.27901	11.6805	14	RNA-seq
TCCTGGTTCACAGACT-1_rna	9.63901	1.48156	2	RNA-seq
GCGTAACGTTCAAGAT-1_rna	11.1547	5.58372	7	RNA-seq
TCGCTAACAGTACCGT-1_rna	14.2012	15.0441	1	RNA-seq
TAGTGTGGTAATCGTG-1_rna	14.1694	7.40989	4	RNA-seq
GTTGCCCGTTCGGTAA-1_rna	14.8257	8.71081	6	RNA-seq
AAGCGCTGTCATAAGT-1_rna	12.7634	6.58369	7	RNA-seq
TGATGACTCCAAGTTA-1_rna	-2.29218	10.3693	18	RNA-seq
ACCAAGCGTCATAAGT-1_rna	-1.47992	9.1101	9	RNA-seq
ACTCGCGCAGGTTTGC-1_rna	14.1531	8.11016	6	RNA-seq
CAGGGCTTCGCTTCTA-1_rna	13.8129	15.0139	1	RNA-seq
GGATTCAGTTTGGGCG-1_rna	11.9672	5.75113	7	RNA-seq
TGATGAACACTAGGTC-1_rna	-2.43411	13.9787	3	RNA-seq
GCGAAGCCACACAATT-1_rna	0.0318591	11.9483	11	RNA-seq
TCTAGCGAGCTGAGGG-1_rna	-1.83268	12.2062	11	RNA-seq
AGCTATATCGTTTCTG-1_rna	14.3041	13.6169	1	RNA-seq
AGCGTGCTCCGGTTGA-1_rna	9.25604	3.10824	10	RNA-seq
CTGTTGGAGTAGGCGG-1_rna	-1.19267	11.5631	9	RNA-seq
TAGCTAGGTTATAGCG-1_rna	14.6138	14.1463	1	RNA-seq
CGGATAAAGTAGAGGC-1_rna	13.3738	15.145	1	RNA-seq
GCAAACCGTCTAACAG-1_rna	14.6594	8.7127	6	RNA-seq
CCACATTGTGCTAGAC-1_rna	9.82868	2.58056	2	RNA-seq
CGCCTCATCGCATTAA-1_rna	0.287482	-1.71214	8	RNA-seq
GAGCGATAGGTGTCCA-1_rna	1.51346	-1.96383	8	RNA-seq
GGTACTAGTGACATGC-1_rna	-3.42261	13.2466	3	RNA-seq
TTGAGCTAGATGGAGC-1_rna	8.22818	6.10772	10	RNA-seq
GTGCAAGCAATGAGGT-1_rna	10.3186	5.02966	2	RNA-seq
GTTTCTAGTTAGTTGG-1_rna	-2.14576	14.6195	3	RNA-seq
TAGGCTGTCATGTTTC-1_rna	7.81187	6.45272	10	RNA-seq
TAGGTTATCATAACCA-1_rna	10.9642	3.79948	2	RNA-seq
GCCTGACAGTGGACAA-1_rna	-2.54541	13.8261	3	RNA-seq
TGATTAGTCGCTATGG-1_rna	14.8334	12.6835	1	RNA-seq
TGGTCATAGGAGGGTT-1_rna	-2.85368	9.23444	11	RNA-seq
TGACCTTGTTTGCAGA-1_rna	11.2261	2.46289	2	RNA-seq
GACCGAACAGGAACTG-1_rna	-2.34444	13.3671	3	RNA-seq
GTTTGTTTCCGGTATG-1_rna	13.3584	15.0615	1	RNA-seq
AAGACAAGTTGTTGTC-1_rna	-1.10849	12.1293	3	RNA-seq
GGTTGCGGTTAACAGT-1_rna	10.7462	5.41322	2	RNA-seq
TTTCCGGGTAACCACA-1_rna	1.06217	4.2069	12	RNA-seq
GGCTGTCAGCTGGAAA-1_rna	-1.38921	11.1382	9	RNA-seq
TACTTCGTCCGGTATG-1_rna	13.2839	13.2431	1	RNA-seq
TCCATATTCTAGCGAT-1_rna	-3.86634	9.1995	15	RNA-seq
TGAGGGCCAACTCGCG-1_rna	14.5454	9.01915	6	RNA-seq
TCTTGACGTTCAAGCA-1_rna	14.9839	13.6622	1	RNA-seq
AGCTTGGTCTCACAAA-1_rna	7.30135	7.24082	10	RNA-seq
ATGAATGCAAGGACCA-1_rna	-3.72255	7.58205	15	RNA-seq
AACCTCACATTTGCTC-1_rna	5.38079	6.81316	13	RNA-seq
CTAGCTGAGACAAGTG-1_rna	13.9854	15.1577	1	RNA-seq
ATGACTCAGGCGCACT-1_rna	-1.54496	12.2114	11	RNA-seq
AGGTCATTCCTCAGCT-1_rna	-0.823581	9.49783	5	RNA-seq
AGCACTAGTTACGCGG-1_rna	10.099	4.72188	2	RNA-seq
TGCTTGCTCATCCTCA-1_rna	-3.42443	9.23978	9	RNA-seq
CTTCACTCAACCCTCC-1_rna	-1.54009	11.2963	16	RNA-seq
AATCCCTGTTAACAGT-1_rna	12.1174	4.70161	7	RNA-seq
ATGGCCCAGTTTCCTG-1_rna	15.1996	13.0037	17	RNA-seq
CTTGCTCAGCTGCACA-1_rna	9.40251	9.06381	14	RNA-seq
ATTACCCGTACTGATG-1_rna	5.8333	6.72166	13	RNA-seq
TAGACCAGTTTAACCC-1_rna	-3.92137	7.62245	15	RNA-seq
ACTTAGGGTTCCTGTG-1_rna	11.8651	4.08226	2	RNA-seq
GGCTTCAAGCTTTGTT-1_rna	15.098	8.53583	6	RNA-seq
TGGTGATTCAGGTTTA-1_rna	4.11869	-1.92366	16	RNA-seq
ACACTAGGTGAACAAA-1_rna	1.14784	4.3093	12	RNA-seq
TTGGGTTAGCAAGGGT-1_rna	10.6514	4.36667	2	RNA-seq
AGTCAATGTGACATGC-1_rna	-1.39567	14.3463	11	RNA-seq
GTGCATTAGGACGTAA-1_rna	-1.8465	14.5586	3	RNA-seq
AAAGCCGCATTAAGCT-1_rna	-3.28653	13.3978	5	RNA-seq
GTCTATCGTGTCCTGC-1_rna	-1.82509	12.6757	3	RNA-seq
GGAACCACAAAGCCTC-1_rna	8.02242	6.17323	2	RNA-seq
ACAAACTGTCCGTAGG-1_rna	14.5081	15.1515	1	RNA-seq
GGTAAGGGTCACAAAT-1_rna	1.01582	4.45351	12	RNA-seq
CAAGTTATCTGTGCAG-1_rna	10.0089	1.96006	2	RNA-seq
CTCATCATCTATGACA-1_rna	6.97746	10.9031	10	RNA-seq
ATAACGACAATGAGGT-1_rna	11.5238	3.11302	2	RNA-seq
ATTCGTTTCTCACACC-1_rna	5.57314	7.11834	13	RNA-seq
GAGGCCTTCGTGCCTT-1_rna	0.0922331	11.3371	9	RNA-seq
GTTCTTAGTTGGCGTG-1_rna	-3.45953	13.3654	5	RNA-seq
GAGGAGGCAGGCAAGC-1_rna	-2.02627	10.4282	5	RNA-seq
TAGGAACCATCCATCT-1_rna	14.3637	8.87029	6	RNA-seq
CGTATTGCAAGGAATC-1_rna	-2.34083	13.8335	5	RNA-seq
TTATGCGCACAACAGG-1_rna	1.31103	4.27479	12	RNA-seq
ATTGCTCGTAATCGCA-1_rna	14.9039	12.5267	1	RNA-seq
GGCAGGATCATCCTAT-1_rna	0.0725868	11.3776	11	RNA-seq
TGAGCCGGTAGCCTAA-1_rna	13.625	7.07173	4	RNA-seq
TATTACCTCATGGCCA-1_rna	10.0247	1.7935	2	RNA-seq
TTAAGGACACTAAATC-1_rna	7.58108	3.15974	10	RNA-seq
GATTGATGTCAGGCCA-1_rna	6.42955	12.9318	14	RNA-seq
CACATACAGTATCGCG-1_rna	-1.35801	14.7377	11	RNA-seq
TTTCCGGGTGGGTGAA-1_rna	1.98391	-1.97988	8	RNA-seq
AGAGAAGCAGTAGCCT-1_rna	9.26049	2.24781	2	RNA-seq
ACTTATGAGTTCCCGT-1_rna	15.1335	8.75481	6	RNA-seq
GCGGTTGGTTTATTCG-1_rna	4.08893	-1.8367	16	RNA-seq
GTGTGTTAGAAGGTGC-1_rna	14.5692	14.7934	1	RNA-seq
GATTACTCAACAACAA-1_rna	0.262596	-1.79233	8	RNA-seq
CCGTTAACACCAGCAT-1_rna	-0.343699	13.3448	3	RNA-seq
TCTAAGGGTTACAAAC-1_rna	14.2476	15.0703	1	RNA-seq
TACAATGTCTATGACA-1_rna	15.1084	12.8996	17	RNA-seq
ATAGATGCAGGTTAAA-1_rna	10.7754	2.05408	2	RNA-seq
GATTTGCAGCGGGCAA-1_rna	12.7223	5.88351	2	RNA-seq
TAAGTGCTCCGCAAAT-1_rna	6.62824	12.0551	14	RNA-seq
CTAATCCGTAATCACG-1_rna	-0.589087	5.03231	12	RNA-seq
CGCATGATCCATCAGG-1_rna	1.07039	-1.87737	8	RNA-seq
ATGTAAGCACTCAACA-1_rna	14.9831	8.64175	4	RNA-seq
CAGTACCCAAAGCGGC-1_rna	0.596141	4.5934	12	RNA-seq
ATCAAGACATCTAGCA-1_rna	14.5576	8.69125	6	RNA-seq
TGTATCGCAAGTAAGC-1_rna	-3.44773	13.2864	5	RNA-seq
AGCCAGTGTGCTCCAC-1_rna	-0.9477	14.4358	5	RNA-seq
GCATGAGCACACCAAC-1_rna	12.1392	4.13897	7	RNA-seq
CGTGCTGCATTGGGAG-1_rna	13.8859	8.766	4	RNA-seq
AGCCTAGTCAAAGGCA-1_rna	7.14601	10.8414	10	RNA-seq
AGGATATAGCCGCTAA-1_rna	-2.09882	10.191	5	RNA-seq
AACAGATAGTAACCCG-1_rna	-5.22652	2.20662	19	RNA-seq
GGCTATGTCCCTGGTT-1_rna	1.21268	4.28303	12	RNA-seq
AGCAGGTAGCGAGGTG-1_rna	6.61519	6.71959	10	RNA-seq
TTTCTCACACAATGTT-1_rna	13.9944	13.7723	1	RNA-seq
CAATGTGGTTTAACGG-1_rna	5.89108	6.53444	13	RNA-seq
TAGGAGGGTTGGTTCT-1_rna	14.3157	11.1105	7	RNA-seq
AATAGAGGTAGGATCC-1_rna	14.2554	8.45519	7	RNA-seq
CGTGAGGAGGGTCCAC-1_rna	13.5063	12.3126	17	RNA-seq
GCTGTAAGTTTGGCGG-1_rna	7.60372	3.06541	13	RNA-seq
ACGAACAAGCCACAAT-1_rna	12.5396	8.25119	4	RNA-seq
AAATGGCCAGCCTTGG-1_rna	0.160096	-0.962056	8	RNA-seq
AAGCGAATCCCGCATT-1_rna	13.5118	14.9009	1	RNA-seq
AACATAGCACCAAAGG-1_rna	-0.579027	5.03184	12	RNA-seq
CTTGCATGTAGTCAAT-1_rna	14.6329	8.68245	6	RNA-seq
GGTTGCATCCTGGCTT-1_rna	-1.20043	12.2467	11	RNA-seq
GAGTTGCGTAACAGGG-1_rna	-1.46197	13.7242	11	RNA-seq
CTCCAACTCCCTGGTT-1_rna	6.71525	10.6632	14	RNA-seq
GCCACACAGCTAAGTC-1_rna	9.2814	9.11575	18	RNA-seq
CTTAGGAGTCGCAAAC-1_rna	-1.15563	9.72549	9	RNA-seq
CCTTAGTGTATTGGAT-1_rna	-3.75643	7.42486	15	RNA-seq
CCTATAGCAGTTTACG-1_rna	13.2474	6.50125	7	RNA-seq
ATGTCCACAGGTTCAC-1_rna	9.82151	1.69666	2	RNA-seq
CCGCAAGGTAGCTGCG-1_rna	-3.10694	8.03592	15	RNA-seq
TGATCAATCATAACGC-1_rna	12.4134	4.58334	7	RNA-seq
GATCAGGCAGTACCGT-1_rna	14.4859	8.96828	6	RNA-seq
GTGCTCCGTACGTTTC-1_rna	13.7571	8.65893	6	RNA-seq
CTAACCACAGTTTGTG-1_rna	-2.40984	14.4674	11	RNA-seq
GATGCAGCACATGCTA-1_rna	-0.984574	9.35245	9	RNA-seq
CGCCAAATCAATCTCT-1_rna	-0.897	14.3574	3	RNA-seq
AGCGTGCTCGCTAGCA-1_rna	11.5067	6.66268	7	RNA-seq
AAGCGGGTCCGTCCAT-1_rna	-3.58928	7.56317	15	RNA-seq
CCTACTTCAGAATGAC-1_rna	0.502255	4.51416	12	RNA-seq
GCTAACAGTACCGTAA-1_rna	10.3368	4.6268	2	RNA-seq
TGAAGTGAGGACTTAC-1_rna	11.3402	3.06469	2	RNA-seq
AAAGGCTCAGGATAAC-1_rna	14.6503	12.1182	1	RNA-seq
GACTTGGTCCGCAAGC-1_rna	8.12173	5.85808	10	RNA-seq
GTTTAACCATAAGCAA-1_rna	-3.2691	13.305	5	RNA-seq
CACAAGCGTCTAACAG-1_rna	2.56432	-0.990165	8	RNA-seq
CGGTTGGGTTAAGGTT-1_rna	-0.840364	11.5067	9	RNA-seq
AGGTACGCAGCCTTGG-1_rna	10.9216	4.0867	2	RNA-seq
GATCACTAGGGTCCAC-1_rna	6.33723	6.37369	10	RNA-seq
GAGCGAAGTTAGGATT-1_rna	13.0933	12.8329	1	RNA-seq
TGGTAAACACACAATT-1_rna	-0.497666	10.5243	3	RNA-seq
CTCCCTGAGTTCCCGT-1_rna	-2.30599	12.8427	3	RNA-seq
TTGATGTCACTATGGC-1_rna	0.653235	-1.42476	8	RNA-seq
CTGTGTGAGCTCAATA-1_rna	13.5333	15.0911	1	RNA-seq
ATGTTGTCACAAAGCG-1_rna	-2.18952	14.524	3	RNA-seq
TCATTGTTCCTTGCGT-1_rna	13.7229	13.8573	1	RNA-seq
GAAACTGAGTCTATGA-1_rna	13.5648	15.1806	1	RNA-seq
ATAACGACACTAAGTT-1_rna	8.72345	6.17036	10	RNA-seq
GCAGGAAGTCATAGAT-1_rna	13.5345	15.0416	1	RNA-seq
TCAAGGTTCACAAGCT-1_rna	11.8249	5.00527	7	RNA-seq
CATTGCGAGTCATTTC-1_rna	-1.75978	6.92356	18	RNA-seq
ATATGGTGTCAGGAAG-1_rna	12.0774	8.30501	1	RNA-seq
GAACCTGTCCGCCTCA-1_rna	-3.11385	12.8957	5	RNA-seq
CCTGCTCCACCTACTT-1_rna	-1.98622	13.39	3	RNA-seq
TATTACCTCCCTCGCA-1_rna	-1.72449	11.4718	9	RNA-seq
AGTGATGAGTCACCTC-1_rna	14.1143	9.88079	6	RNA-seq
ACAACACTCTTGGATA-1_rna	7.38596	7.04039	13	RNA-seq
TCTCACCAGTGAGGGT-1_rna	-2.97691	13.7538	5	RNA-seq
TGTAACTCAATTAGCT-1_rna	-0.556963	10.4162	9	RNA-seq
ATTGGTTCAAAGCCTC-1_rna	-0.899554	10.5098	9	RNA-seq
GAGTATCTCTTAGCGG-1_rna	-2.32571	14.5997	3	RNA-seq
AATTGACGTGCTAGAC-1_rna	13.4674	14.1537	1	RNA-seq
AGCTTTAAGGCTACTG-1_rna	13.5103	8.64697	6	RNA-seq
GTTGGCGGTTGGTTGA-1_rna	6.1203	6.56839	10	RNA-seq
GTACTTCGTGGATTAT-1_rna	11.1025	5.2369	7	RNA-seq
ATGCTTAAGTTCCCAC-1_rna	11.6339	3.3513	2	RNA-seq
TTGCGTCTCCTGCGAA-1_rna	2.14182	-1.37106	8	RNA-seq
GCTGCACAGTGACCTG-1_rna	10.2734	4.65388	2	RNA-seq
GGCAAATCATATTGAC-1_rna	7.98935	6.26074	10	RNA-seq
TCCTCAATCACGAATC-1_rna	-1.11131	9.67963	9	RNA-seq
AACCGCTCATCTAGCA-1_rna	11.3319	6.53401	4	RNA-seq
TAGGCTAGTCAATAGT-1_rna	13.7204	7.54543	4	RNA-seq
GGACGAAGTACGGGTT-1_rna	1.57433	-1.7051	8	RNA-seq
TTGTCCCAGTGTTGCG-1_rna	6.21006	12.7689	14	RNA-seq
TACAGGTTCTGTTGCC-1_rna	12.2698	4.47248	7	RNA-seq
ATCGAGGCATCGCTCC-1_rna	6.98391	12.8978	14	RNA-seq
CTTCTAAGTTAGTTGG-1_rna	1.04999	4.21908	12	RNA-seq
TCACGGATCGAGCAAA-1_rna	-1.20446	12.2652	3	RNA-seq
GACCTGCAGGATCACT-1_rna	0.394746	4.60851	12	RNA-seq
ACCGGCTAGTAGCGGG-1_rna	-2.48404	12.386	5	RNA-seq
CCCAATTGTTCACTGT-1_rna	14.5531	7.75626	6	RNA-seq
TTTGTCTAGACAACAG-1_rna	1.94165	-0.909623	8	RNA-seq
ACGTCCTTCCACCTGT-1_rna	-2.22386	14.6659	3	RNA-seq
AACATAGCAATGAGGT-1_rna	11.7119	5.94874	7	RNA-seq
TACTGGCCAGCATGTC-1_rna	-3.16767	10.3939	5	RNA-seq
GTTTATCTCAATGTCA-1_rna	11.4547	2.72338	2	RNA-seq
GTTCTCATCACGCCAA-1_rna	13.5128	7.43818	4	RNA-seq
GTTACTCGTTAGGTTG-1_rna	-0.483352	10.062	9	RNA-seq
CCTCAAACACTAAGTT-1_rna	-2.16103	14.3783	5	RNA-seq
CCCGTAAAGTTAGAGG-1_rna	14.5056	14.0491	1	RNA-seq
TCCAGGATCTGCAAAC-1_rna	7.03471	12.9313	14	RNA-seq
CGCACCACATTGCGTA-1_rna	13.9911	15.2192	1	RNA-seq
TTGCTTTAGGCGGGTA-1_rna	1.91966	-0.840137	8	RNA-seq
TTTCCACCAGCAAGTG-1_rna	1.86306	-1.48356	8	RNA-seq
TACGTAATCGCTTCTA-1_rna	14.7332	12.8953	17	RNA-seq
AAGTTACGTTCATTTG-1_rna	-1.29784	11.5669	9	RNA-seq
GCAATCTAGCCTAACG-1_rna	13.6455	8.56374	4	RNA-seq
GCCTGCTGTGTTTGTC-1_rna	6.90438	12.7391	14	RNA-seq
GGAGTGAGTTGGTGAC-1_rna	7.71306	3.27688	10	RNA-seq
TCTACTAGTAGGTTAT-1_rna	7.69457	3.10073	10	RNA-seq
ATCGCCCGTTCGCTCA-1_rna	5.51545	6.84086	13	RNA-seq
CCCTCAGTCCATAAGC-1_rna	11.9328	4.34945	7	RNA-seq
TGTATCGCACTGACTA-1_rna	-1.20005	14.0341	11	RNA-seq
AGGTTTATCCGCCTAT-1_rna	-1.29404	11.6121	9	RNA-seq
ACCAGGCTCCGTTATT-1_rna	6.51334	13.0406	14	RNA-seq
CGATTCCTCTTTGACT-1_rna	-2.07943	13.1507	9	RNA-seq
TTCCCACAGTGGCGGA-1_rna	13.5419	11.4428	6	RNA-seq
GCAAACTTCATAACTG-1_rna	7.02433	12.9752	14	RNA-seq
GCGGTTGGTTCACCCA-1_rna	6.33679	12.7417	14	RNA-seq
TTCCCACAGTGTGATC-1_rna	3.95409	-1.87757	16	RNA-seq
AAGGTCAAGGGTCTAT-1_rna	14.2701	7.58119	6	RNA-seq
TCCGCCATCAGCCAAT-1_rna	14.9814	8.63036	6	RNA-seq
TGCACTTGTACCGTAA-1_rna	-1.01332	12.6769	11	RNA-seq
CAGCTCAAGGGTGAAC-1_rna	-1.54856	10.197	9	RNA-seq
ATCCCGCGTTTGTTGC-1_rna	13.1258	8.68083	6	RNA-seq
TTACACCGTACTAAAC-1_rna	14.6912	13.9286	1	RNA-seq
GGGATAATCGAGGAGT-1_rna	13.4383	6.89331	6	RNA-seq
CATCATAAGCTAATCA-1_rna	6.3093	9.79252	13	RNA-seq
CCTGATGAGCTAATTG-1_rna	13.4508	13.6135	17	RNA-seq
AGTGCACGTTCCGCAC-1_rna	-1.64285	9.84303	9	RNA-seq
AGGACGTAGACTAAGG-1_rna	-4.33908	8.17108	15	RNA-seq
AAAGCGGGTAAGGTCC-1_rna	0.417289	4.46951	12	RNA-seq
TCATACTTCTCACTCA-1_rna	-1.30756	14.1544	3	RNA-seq
CCGCAAATCGTTACAA-1_rna	-2.12337	13.7029	5	RNA-seq
ATATGCATCCTTCTAG-1_rna	11.187	4.67575	2	RNA-seq
ACTCGCGCAATGCGCT-1_rna	14.344	8.1943	6	RNA-seq
TGGCCTTTCTACTAAG-1_rna	14.4383	7.76399	4	RNA-seq
GCAAACCGTCAGGCCA-1_rna	1.86505	-0.852484	8	RNA-seq
ATGGTTATCCTAAGGT-1_rna	-0.612151	10.1496	9	RNA-seq
GCCTTAGAGGTCCTGA-1_rna	14.2389	7.6012	6	RNA-seq
TCCAGCAAGCTAAGTC-1_rna	-2.67398	13.3766	3	RNA-seq
CGAAGCGAGATGCCTG-1_rna	-0.670646	10.2896	9	RNA-seq
GGAAGCTAGTTGGATC-1_rna	12.8253	6.27303	7	RNA-seq
ATCAGGTTCGGCCAGT-1_rna	-1.47794	8.39097	9	RNA-seq
GACTAATGTTCCATTA-1_rna	7.97841	7.01046	10	RNA-seq
GGCTGAGAGGACCGCT-1_rna	5.90347	6.73242	13	RNA-seq
AGGCAATCATGAGCAG-1_rna	14.5406	9.0323	4	RNA-seq
TAAGGACCAACTAGAA-1_rna	2.95831	-2.44003	16	RNA-seq
TAGCCGGGTTTGGCGG-1_rna	14.3712	11.5984	17	RNA-seq
GCGATATTCCTAATGA-1_rna	-1.45075	6.71555	18	RNA-seq
CGCTTGCGTTACTAGG-1_rna	14.1198	7.32015	4	RNA-seq
TTATTGCTCCTAAGTA-1_rna	-1.02029	13.9456	3	RNA-seq
TCCGGTTTCTTAGGAC-1_rna	-3.29581	11.5142	5	RNA-seq
AAGCAAGTCCCTCACG-1_rna	10.4061	1.94886	2	RNA-seq
AAGCCTCCAAGTGAAC-1_rna	6.85693	12.9318	14	RNA-seq
AGTAAGTAGTCACTAA-1_rna	-0.543728	5.05246	12	RNA-seq
TTACCTGTCTCCTCTT-1_rna	0.324807	4.50593	12	RNA-seq
GCTTGTTGTAATCGCA-1_rna	7.84234	6.2897	10	RNA-seq
GGTGCTTCATCACTTC-1_rna	-1.925	14.6051	3	RNA-seq
ACTCACTGTCCCGAAG-1_rna	-0.873921	12.1737	9	RNA-seq
GGGAATATCAAACCTA-1_rna	2.48394	-0.912606	8	RNA-seq
ACACTAGGTGTAACCA-1_rna	4.03968	-1.87209	16	RNA-seq
TGGCTATAGGTACCGC-1_rna	7.60626	2.95544	10	RNA-seq
CGCTGTGCATTGTGGC-1_rna	11.0068	2.4938	7	RNA-seq
GCCTTTATCGAGCAAA-1_rna	12.5463	5.17243	7	RNA-seq
GGAGCATAGGCCGGAA-1_rna	12.0061	8.00684	7	RNA-seq
GCCTTACTCCTGGTGA-1_rna	14.5485	8.48723	4	RNA-seq
TAGAGCCGTTAGAGCC-1_rna	-1.11928	14.7275	3	RNA-seq
TGGTGATTCTAAGTCA-1_rna	-0.267629	13.2595	5	RNA-seq
GACTTAGGTACGCGCA-1_rna	-3.06351	8.96469	9	RNA-seq
GGTACCGGTGGGTACT-1_rna	-1.26945	6.78511	12	RNA-seq
ACCCTGTTCTGGCAAT-1_rna	-4.19573	8.16643	15	RNA-seq
AACTTAGTCGTACCGA-1_rna	10.9418	5.59816	7	RNA-seq
GCGCCTTGTTCGCTCA-1_rna	14.039	14.6742	1	RNA-seq
ATTAGCTCAGCAACCT-1_rna	6.18151	6.43914	13	RNA-seq
ATTGCAGGTGTTGTGA-1_rna	10.2048	1.75352	7	RNA-seq
TAGTACGGTTCGCTTG-1_rna	-2.0594	9.57076	9	RNA-seq
TAGTTTGAGGTTTGCG-1_rna	8.80584	6.01824	2	RNA-seq
CGGACCTAGGCAATAG-1_rna	6.84543	12.63	14	RNA-seq
GTCATGAGTCAAACTG-1_rna	-3.56266	7.51675	15	RNA-seq
GCGCTTAAGCCTGATG-1_rna	6.13239	8.58649	14	RNA-seq
CTAGTTGCACAAAGAC-1_rna	5.83796	6.47862	13	RNA-seq
TTAAAGGCAATAAGCA-1_rna	13.7377	14.5695	1	RNA-seq
GTGCGGTTCCTCACTA-1_rna	7.69794	3.49394	13	RNA-seq
CGGAGCAAGCGCATTG-1_rna	5.45381	7.26611	13	RNA-seq
TCGTAATCAGCATTAT-1_rna	-1.53463	13.7596	3	RNA-seq
GTTTCTAGTTAACGAT-1_rna	12.5947	4.83572	7	RNA-seq
TAGCGGCTCGCTAAAC-1_rna	13.3399	11.6994	1	RNA-seq
GGTCAAGCATAGCGGA-1_rna	9.3808	5.45617	2	RNA-seq
GACGCCTAGGGTGAGT-1_rna	6.45002	11.5328	14	RNA-seq
GATTCAGGTTGGTTAG-1_rna	14.7346	7.83314	1	RNA-seq
TAATCCGCAGCAACCT-1_rna	6.82067	6.41108	10	RNA-seq
GACCGTTCATAAGGAC-1_rna	11.3941	4.24266	7	RNA-seq
CAAACCGTCATCCTGC-1_rna	11.1641	3.6551	2	RNA-seq
GTTAACCAGGGATGAC-1_rna	-3.4514	12.9914	5	RNA-seq
CTTTGGTGTTCGCTCA-1_rna	-1.02261	11.0259	11	RNA-seq
GTATGTTCAGGTTATT-1_rna	13.8937	15.337	1	RNA-seq
GTAATAGCAGGCTACT-1_rna	6.01333	7.29911	13	RNA-seq
CTGACCAAGCGCCTTT-1_rna	-3.20819	11.7098	5	RNA-seq
TCCTTCAAGACTCGCA-1_rna	10.6682	5.22385	2	RNA-seq
GGGTGAAGTCGCAAAC-1_rna	1.19621	4.92278	12	RNA-seq
GTAGCGCTCGTTAACA-1_rna	-1.32925	8.24142	18	RNA-seq
TTCACTGTCGCAAACT-1_rna	9.82662	1.64649	2	RNA-seq
AGAGAAGCATGTCAAT-1_rna	7.14359	10.6759	10	RNA-seq
ATTGGTTCACATTAAC-1_rna	-1.09189	12.964	11	RNA-seq
GCGAAGCCAGGAACTG-1_rna	-1.25417	13.6128	3	RNA-seq
CTTCAAGCACTTGTTC-1_rna	0.975358	3.776	12	RNA-seq
TTGAGCTAGCTCATAA-1_rna	14.6496	12.1085	17	RNA-seq
CAGAATCTCAGAAACG-1_rna	14.4799	15.0982	1	RNA-seq
GAGTCAAAGTCACCAG-1_rna	12.6672	4.84771	7	RNA-seq
CTAGTAATCAAACCTA-1_rna	-1.43805	14.316	11	RNA-seq
ACGTACCCAGAGGCTA-1_rna	15.1187	13.183	17	RNA-seq
AAGCTCCCATTAAGCT-1_rna	14.8205	13.7698	1	RNA-seq
AAATGGCCAAGGTACG-1_rna	-3.51902	7.37091	15	RNA-seq
TACAATGTCTTGTTCG-1_rna	2.61826	-1.26542	8	RNA-seq
GAACGAATCCTTAGTT-1_rna	5.20952	6.66568	13	RNA-seq
AAGACAAGTGGACCTG-1_rna	-1.80959	8.05028	18	RNA-seq
TCCCTCACAGCCGCTA-1_rna	7.96212	6.31399	10	RNA-seq
CAAGTAACACTGGCTG-1_rna	-1.7943	7.51104	5	RNA-seq
GCTGAGGAGGCCCAGT-1_rna	12.0925	8.24881	4	RNA-seq
TGTAAGTGTGCAATAT-1_rna	10.4529	2.32746	2	RNA-seq
TTCCCGCCAAACTCAT-1_rna	-2.22658	14.532	3	RNA-seq
GCCCATAAGCAAGGTA-1_rna	-0.723149	10.6367	9	RNA-seq
ACAAAGGTCAGTTCCC-1_rna	15.0032	8.47955	4	RNA-seq
CGCATTACATGTGGGA-1_rna	3.99892	-2.15424	16	RNA-seq
CTAACCCTCAAGCCTG-1_rna	13.2497	11.6715	10	RNA-seq
ATTGAAGCAAGACTCC-1_rna	-0.559102	12.492	3	RNA-seq
TCAGGAGCAGCCTGCA-1_rna	-0.698235	10.9342	9	RNA-seq
CGTAACCCACGTAATT-1_rna	-3.81699	7.64023	15	RNA-seq
ATTACTGAGGATGATG-1_rna	13.2228	14.1377	1	RNA-seq
TTTCCTGAGCTTAGTA-1_rna	-5.06809	2.0404	19	RNA-seq
GGATTTATCTTCAATC-1_rna	12.6091	8.91358	1	RNA-seq
GTATTGATCACGTTAA-1_rna	14.0002	8.83349	6	RNA-seq
GGGTTTCCAGTTTACG-1_rna	14.6607	8.11141	4	RNA-seq
CCTTGCGTCGTTTCTG-1_rna	-0.818674	9.59532	9	RNA-seq
ATGACGAAGGAGGGTT-1_rna	14.5651	8.55872	6	RNA-seq
AGCAATACAATATACC-1_rna	4.19325	-1.93776	16	RNA-seq
AAACGTACAAGTGTTT-1_rna	13.7936	13.2037	17	RNA-seq
TGCATGAGTAGGTTGC-1_rna	1.03502	-1.42601	8	RNA-seq
GAGTGTTTCGGTTTGG-1_rna	6.38097	11.6973	14	RNA-seq
CGGAGTCTCACACAGT-1_rna	-3.13851	10.8961	5	RNA-seq
CCATCATGTCCGTAGG-1_rna	14.061	10.8331	6	RNA-seq
CTACAACAGGCCTAAT-1_rna	12.5594	4.76043	7	RNA-seq
GGCTAGACAGACAAAC-1_rna	9.27689	2.24113	2	RNA-seq
GGTTTGTAGTCCTTCA-1_rna	13.986	15.1924	1	RNA-seq
GCCAGGTTCCTTCAAT-1_rna	-2.12673	13.338	11	RNA-seq
AGGTACGCATAGCAGG-1_rna	9.4836	2.35246	2	RNA-seq
TGTGGAGCACAGAAAC-1_rna	14.3776	13.8818	17	RNA-seq
CGTGCTGCAAGATTCT-1_rna	-2.27235	14.3554	3	RNA-seq
CAAGGGAGTTGTAAAC-1_rna	-0.828521	9.59504	9	RNA-seq
CCGTTGCGTCCTTCTC-1_rna	9.58381	1.6251	10	RNA-seq
GCGGTTATCTAGCTAA-1_rna	13.6974	15.3211	1	RNA-seq
CGCTAATAGGAGGGTT-1_rna	11.7606	7.22811	7	RNA-seq
AATTAGCGTACCGGAT-1_rna	13.7608	8.67875	6	RNA-seq
CACCTGTTCGGTTACG-1_rna	-1.23068	13.4857	11	RNA-seq
AGTCCTTGTGCTTACT-1_rna	-3.15507	7.92592	15	RNA-seq
GACCGTTCATGTTGGC-1_rna	7.91211	7.03966	10	RNA-seq
TTGCGAGTCATGCGTG-1_rna	-3.56675	7.40786	15	RNA-seq
CTACGAAGTGGACATC-1_rna	6.25313	12.7805	14	RNA-seq
CGCATTACATAGCAGG-1_rna	8.10235	6.18068	2	RNA-seq
ATCAGGTTCCCGTTGT-1_rna	7.20693	7.33451	13	RNA-seq
TGAGGCACAGCAGGTA-1_rna	0.397638	-1.80255	8	RNA-seq
CACATTAAGTCGCAAT-1_rna	14.7198	8.57101	6	RNA-seq
AGTAAACAGCCTGTTC-1_rna	-5.07363	2.05651	19	RNA-seq
GTGTTACAGGCTGTGC-1_rna	13.1197	6.7386	7	RNA-seq
CCGCAAGGTGGTGAGA-1_rna	14.7945	8.24142	6	RNA-seq
GTTCATTTCTTGGATA-1_rna	13.8616	10.3963	6	RNA-seq
CGATTGAGTTAAGGTT-1_rna	14.1503	7.5535	4	RNA-seq
CATTATCTCAATCTCT-1_rna	14.655	8.21828	6	RNA-seq
TCATAACCATTGCGAC-1_rna	-4.24587	7.8131	15	RNA-seq
ATTGACTCATTAGCGC-1_rna	14.6258	8.5532	6	RNA-seq
AGTTGGCGTTGCCTCA-1_rna	11.9003	4.94341	2	RNA-seq
TGATGATGTTCACCAT-1_rna	5.97009	7.35535	13	RNA-seq
ATGATGACATGGTTAT-1_rna	7.905	6.2888	10	RNA-seq
CGGTTTCTCGTTATCT-1_rna	-4.01405	8.0908	15	RNA-seq
GTCCTAGAGCCTGTGA-1_rna	11.6764	7.06091	7	RNA-seq
CTCTATGTCAGGTTTA-1_rna	14.6852	13.0251	17	RNA-seq
CTCTAAGCAGTTTACG-1_rna	-4.58944	2.42413	19	RNA-seq
ACTTAGTCAATTGCGC-1_rna	14.8073	13.2511	17	RNA-seq
AAACATGCAGGGAGCT-1_rna	6.35056	11.4155	14	RNA-seq
TTGGAGGCATAATGTC-1_rna	6.24798	8.4892	13	RNA-seq
GTGGACACAATGCCTA-1_rna	-1.35429	14.3661	11	RNA-seq
TAGGAGTCAGTCTAGC-1_rna	14.5954	15.0631	1	RNA-seq
CAGTATGGTATTTGGG-1_rna	-1.92737	13.4021	5	RNA-seq
TCAAGTATCCGCAACA-1_rna	12.6874	5.84748	7	RNA-seq
TTGTCCATCGAGCTAT-1_rna	13.1118	13.1378	1	RNA-seq
CTGTATTTCGGTTTGG-1_rna	1.10559	4.28688	12	RNA-seq
GGTGATTTCAAGTGAG-1_rna	13.8413	8.8359	6	RNA-seq
TAGTGTGGTAGCTAAT-1_rna	-1.58266	14.3878	3	RNA-seq
ATCCGTGAGCGGCTGT-1_rna	14.2249	9.58657	6	RNA-seq
GGCATGGAGTTTGCGG-1_rna	7.21337	10.5092	10	RNA-seq
CTCGACAAGCGCATTG-1_rna	-1.1451	10.6974	9	RNA-seq
CGGACAACATTCCTCG-1_rna	13.8974	10.276	6	RNA-seq
CTTACTAGTTGGATCA-1_rna	-3.26494	11.4537	9	RNA-seq
AATGTCCAGCTTAGTA-1_rna	-0.52759	9.89125	9	RNA-seq
TAATGGTGTTTGGTTC-1_rna	-2.49905	8.62425	15	RNA-seq
GAGCATGCAAGGTACG-1_rna	-2.92676	13.981	3	RNA-seq
CCATTGTGTGCACGCA-1_rna	-1.40279	9.4443	9	RNA-seq
TTAACTGAGCCGCTAA-1_rna	6.11415	7.34147	13	RNA-seq
GGCTTCAAGGAAGCAC-1_rna	12.6768	8.0339	4	RNA-seq
ATTACTGAGGCTACTG-1_rna	11.4336	5.71304	7	RNA-seq
CGTTTGTGTGGATTAT-1_rna	0.170101	-0.943613	8	RNA-seq
ACTTGTCGTTAAGCTG-1_rna	-1.69542	6.77657	12	RNA-seq
TCACTGACACGCAACT-1_rna	-1.47782	7.15479	18	RNA-seq
CAAACTGGTTGGCCGA-1_rna	14.7174	13.9353	1	RNA-seq
AAGTTACGTACTGAAT-1_rna	7.658	2.96656	10	RNA-seq
CAGTATGGTATGTGGC-1_rna	13.3953	6.55089	4	RNA-seq
GCGCGATTCAGTATTG-1_rna	-2.61044	9.2107	9	RNA-seq
GAGGCTACAGCAACCT-1_rna	-1.39399	11.9065	5	RNA-seq
TATCGAGGTTTGCGCC-1_rna	11.7834	8.93087	1	RNA-seq
CTACAACAGCTATTAG-1_rna	-2.39288	13.1369	11	RNA-seq
GCAGGCAAGGCTGTGC-1_rna	5.84839	7.88842	13	RNA-seq
ACCACACCACATGCTA-1_rna	6.55492	7.70284	14	RNA-seq
TTCAGTTTCATCACTT-1_rna	5.87859	6.93943	13	RNA-seq
TAGCGGACACTTCACT-1_rna	7.27646	7.20133	10	RNA-seq
ATGCATTCAACAGCCT-1_rna	13.416	14.803	1	RNA-seq
CTTCAATTCGACAAAG-1_rna	15.0364	8.53213	6	RNA-seq
AGCCGCTAGGATGATG-1_rna	-0.637755	10.6832	9	RNA-seq
TACCGTTGTTCGCGCT-1_rna	5.64332	7.58695	13	RNA-seq
GCTCACAAGACAAAGT-1_rna	13.5442	6.80428	7	RNA-seq
GGTTAATGTTGTAAAC-1_rna	11.6148	5.90223	7	RNA-seq
TTCTTAGGTCTTTGAC-1_rna	0.174984	-0.965681	8	RNA-seq
TACCAGGTCTGCAACG-1_rna	-1.19996	10.8076	9	RNA-seq
CGGGACAAGTTACCGG-1_rna	6.92158	12.935	14	RNA-seq
CGGTGAACACTCGCTC-1_rna	13.3738	14.8947	1	RNA-seq
CCCTGTTAGCACAGAA-1_rna	-5.14909	2.13003	19	RNA-seq
ACTTGTAAGAACCTGT-1_rna	-4.42094	8.13969	15	RNA-seq
CTCATTTAGGGTCTAT-1_rna	-1.28796	9.80148	9	RNA-seq
GTCCTAGAGACTTATG-1_rna	-3.24794	8.89529	9	RNA-seq
AAAGGCTCAATCCTAG-1_rna	-1.08998	13.0525	11	RNA-seq
GGATGGCCAACCTAAT-1_rna	14.1591	8.94025	6	RNA-seq
CCAACCCGTAGGATTT-1_rna	-1.18186	11.8575	11	RNA-seq
ATTTAGCCATTTGCTC-1_rna	13.5053	8.60345	4	RNA-seq
ATCCTTAGTACAAAGA-1_rna	6.72148	12.9728	14	RNA-seq
CCTACTTCAATTTAGC-1_rna	11.8671	5.61051	7	RNA-seq
TCAGTGAGTGGCTTCC-1_rna	11.646	5.80657	7	RNA-seq
GGGCATTGTCCTAACT-1_rna	6.31381	12.1622	14	RNA-seq
CTTTAGGCATTTAAGC-1_rna	14.0249	15.1795	1	RNA-seq
GGCGGTTTCGGGACTC-1_rna	5.59525	7.49059	13	RNA-seq
TGGATTGGTACAATGT-1_rna	-3.64428	7.39305	15	RNA-seq
TTGTTGTTCTTAGTGA-1_rna	14.0143	7.12115	7	RNA-seq
CGGCAATGTCGCGCAA-1_rna	8.08507	6.77172	10	RNA-seq
TGATCACAGCGATAGA-1_rna	14.0018	7.78045	6	RNA-seq
GTTTGCTGTTTGGGCG-1_rna	11.9308	8.33742	6	RNA-seq
TACTTGTTCGTCATTT-1_rna	14.9015	8.71902	4	RNA-seq
CACCGGTAGCCAGTAT-1_rna	-1.46453	7.92831	18	RNA-seq
CGTGCTGCAGTTAAAG-1_rna	0.312513	-1.28061	8	RNA-seq
AACAAGCCAACCGCCA-1_rna	12.4265	7.82207	4	RNA-seq
TCTCACCAGTAGGATG-1_rna	10.4351	5.08946	2	RNA-seq
AACAGGATCCTAATAG-1_rna	14.745	8.77391	6	RNA-seq
GACTTGGTCGCCTAAG-1_rna	5.55618	7.28735	13	RNA-seq
CTATGATCACTTGTTC-1_rna	-1.56853	13.1172	11	RNA-seq
AGTTATGTCTAACCTT-1_rna	14.6002	8.82791	6	RNA-seq
GTTAAGCTCGTTATAG-1_rna	0.111014	-0.908525	8	RNA-seq
TACCTTTAGCAGCTAT-1_rna	5.53476	6.72668	13	RNA-seq
ACGCTTGAGGTCCTGA-1_rna	-1.16373	9.56428	9	RNA-seq
CCTGAGTCATCGCTCC-1_rna	14.1065	8.64654	6	RNA-seq
AGGCTAGCATGGCCTG-1_rna	4.22054	-1.79915	16	RNA-seq
TGATCAATCCTCCCTC-1_rna	2.70102	-2.28912	16	RNA-seq
TTTCACCCATAGCAGG-1_rna	12.8267	6.55257	7	RNA-seq
GCAGGACCATAGCTTG-1_rna	2.36664	-0.910955	8	RNA-seq
AGCTTCCTCGAGGTGG-1_rna	-0.375567	13.4419	3	RNA-seq
GTCTAGCCATCGCTCC-1_rna	14.395	13.7144	1	RNA-seq
ACGATTCAGTATGTGC-1_rna	-1.737	14.954	3	RNA-seq
AGCTAACTCTGTGCCT-1_rna	7.88518	2.9578	2	RNA-seq
AAGTTAGCACTAGCGT-1_rna	10.9308	4.60294	7	RNA-seq
AAATGGCCACGAACAG-1_rna	14.4933	8.71891	6	RNA-seq
GGTCCTGCACCTAATG-1_rna	-1.46812	6.68475	18	RNA-seq
CTTGTTCCAGCAAATA-1_rna	9.18706	6.28462	7	RNA-seq
AGGTCATTCGCTTGCT-1_rna	5.85135	6.66607	13	RNA-seq
TTTAACGAGCTAATCA-1_rna	-1.56616	7.8252	5	RNA-seq
AATGTCCAGTTAGAGG-1_rna	12.9982	8.32209	4	RNA-seq
GAAGGAACAGCACGAA-1_rna	-1.05385	9.81592	9	RNA-seq
CCGGTTAAGCGCATTG-1_rna	0.774936	4.40386	12	RNA-seq
GCCTTAACACATTGCA-1_rna	-3.08661	8.37593	9	RNA-seq
TTAACTGAGCACTAAC-1_rna	13.8542	15.3355	1	RNA-seq
TTTGGTGCACAGCCTG-1_rna	7.19811	7.11147	10	RNA-seq
GAGGCCTTCGAGGAGT-1_rna	6.20957	12.4998	14	RNA-seq
TACTGGCCATGAAGTA-1_rna	5.48457	6.4862	13	RNA-seq
TGGCTATAGAACCTAC-1_rna	-0.807096	13.0898	3	RNA-seq
GCCCGTTGTAGTTACG-1_rna	11.5084	3.73859	2	RNA-seq
ATCAAGCTCGGGATTT-1_rna	11.3884	4.15338	2	RNA-seq
GCGCCTTGTTTGGCGG-1_rna	11.4002	3.69862	7	RNA-seq
CACATAATCAATAGCC-1_rna	0.976793	-1.644	8	RNA-seq
GTTCCTTCACAGGGAC-1_rna	12.8787	8.89177	6	RNA-seq
AGGTCCGGTAAAGCGG-1_rna	14.6783	8.75271	6	RNA-seq
AAGGATGTCGCATTAA-1_rna	-1.23925	13.1077	11	RNA-seq
ATGACAACAAGTTATC-1_rna	0.965577	4.19574	12	RNA-seq
GAAGGAACAACCGCCA-1_rna	-5.15901	2.16191	19	RNA-seq
TCACGGATCTCACAAA-1_rna	0.729978	-0.245315	8	RNA-seq
AGTAACACAGGCGAGT-1_rna	11.8985	8.27	1	RNA-seq
CGTTATTTCAAGGACA-1_rna	-0.513239	11.5665	9	RNA-seq
TCGTTATTCGTTAAGC-1_rna	14.8545	13.0847	17	RNA-seq
CGCCACACATTATCCC-1_rna	12.9754	13.7886	6	RNA-seq
GTGCTGATCCTTCGTA-1_rna	-2.09289	14.6801	3	RNA-seq
CTAACCACAGTACCGT-1_rna	-3.97043	7.72148	15	RNA-seq
ACACTAGGTAGTAAGA-1_rna	14.8686	7.8675	4	RNA-seq
GGGTTATTCGAAGCGG-1_rna	-3.2924	9.99192	9	RNA-seq
TAATTGCCATGTCAAT-1_rna	7.95758	6.22634	10	RNA-seq
CTCGACAAGTAACCAC-1_rna	15.1693	12.8705	1	RNA-seq
TGCTCACTCCGGTATG-1_rna	13.3368	6.8383	7	RNA-seq
TCACATAAGGATTTGC-1_rna	10.9082	5.60191	2	RNA-seq
ATTGTCCGTCGCGCAA-1_rna	-2.21932	13.92	5	RNA-seq
TACTGGCCATCGCTTT-1_rna	2.22193	-0.861393	8	RNA-seq
TTGGCTTGTTTAACGG-1_rna	8.27185	6.24065	2	RNA-seq
CGATTTGCATTGTCAG-1_rna	-3.3962	13.1748	5	RNA-seq
ATTGAAGCATTATGAC-1_rna	-4.94609	2.04259	19	RNA-seq
AACCTCCTCATTACGA-1_rna	9.03561	5.49451	2	RNA-seq
GGTGAGTAGTGAGGGT-1_rna	14.0274	12.3747	6	RNA-seq
GCCTGACAGTCACCTC-1_rna	5.86774	6.4098	10	RNA-seq
AGGTATTGTTGCAGTA-1_rna	-0.834929	9.94468	9	RNA-seq
CAAAGCGCACAACCTA-1_rna	-1.22006	9.52733	5	RNA-seq
GACGCAACAATCTCTC-1_rna	5.69655	7.21854	13	RNA-seq
GATCAGTTCTAACTGA-1_rna	-3.72668	8.65897	15	RNA-seq
GCCATTACAGAATGAC-1_rna	-1.59316	14.4835	3	RNA-seq
TTTGTGTTCTCCATAT-1_rna	-0.434859	10.2203	5	RNA-seq
GCTGTAAGTAAACAAG-1_rna	-3.71075	7.52439	15	RNA-seq
GCCTTTGGTAACAGGG-1_rna	4.20087	-1.72982	16	RNA-seq
GAGCGGTCATTATGAC-1_rna	13.3212	7.40916	4	RNA-seq
CTCCATCAGCCTGAGC-1_rna	10.1953	3.12733	2	RNA-seq
ACTCAGTAGGATTGAG-1_rna	-0.726957	10.082	9	RNA-seq
TGCATCCTCTGTGAGT-1_rna	-1.2476	7.03868	18	RNA-seq
AAGGTGCAGCTATGAC-1_rna	11.2271	2.24016	7	RNA-seq
CAGGTGGAGGACAACA-1_rna	12.298	7.62847	4	RNA-seq
CTTGAATCAGGCTAGA-1_rna	13.6064	9.71269	4	RNA-seq
ATGTCATCATAATCGT-1_rna	-0.637477	9.69653	18	RNA-seq
TGGACGGAGGCCGGAA-1_rna	0.0148115	-1.42529	8	RNA-seq
CTTCAATTCAAGACTC-1_rna	6.04891	7.2949	13	RNA-seq
GACGCCTAGCCAGGTC-1_rna	-1.62	14.8195	5	RNA-seq
TAGTGGCGTTAAGCGC-1_rna	13.0959	11.3863	6	RNA-seq
GCTTCGCGTGGAGCAA-1_rna	9.48069	2.90229	2	RNA-seq
CTCTCACAGCGCATTG-1_rna	-3.47376	13.2275	5	RNA-seq
CAGGACCTCCAAGTTA-1_rna	6.37716	12.4406	14	RNA-seq
GCTGATCCAAAGGTAC-1_rna	9.27795	9.16122	11	RNA-seq
ATTAGCTCATTGTCCT-1_rna	-1.04247	10.1414	9	RNA-seq
CATGCATAGTTTGGGT-1_rna	10.9171	2.67795	2	RNA-seq
GTGCTTCTCCTGGTGA-1_rna	11.2195	3.93748	2	RNA-seq
ATAAGTCGTTGGCCGA-1_rna	9.10529	6.08345	7	RNA-seq
CTGTATTTCCTAATTC-1_rna	12.419	8.24436	4	RNA-seq
AGTAGGATCGCCTGTT-1_rna	-2.06286	13.6689	3	RNA-seq
TCTAGCCTCAATCTAG-1_rna	0.760559	-0.290964	8	RNA-seq
TAGCTAATCCTTAATC-1_rna	-3.17966	10.6745	5	RNA-seq
CCATCATGTAACCAGC-1_rna	13.6771	15.3858	1	RNA-seq
AGGATTGAGGTGCGGA-1_rna	12.7828	8.45659	6	RNA-seq
GCCACACAGTCATGCG-1_rna	-3.07963	13.7776	5	RNA-seq
CCTTGCGTCGGCTAGC-1_rna	-2.03312	11.3666	3	RNA-seq
CCTCAAACAGTTTACG-1_rna	14.812	8.84587	6	RNA-seq
CCTTTAGTCTTGACCC-1_rna	7.69275	6.31902	10	RNA-seq
GCAATGAAGCGCATTG-1_rna	11.2423	4.60083	2	RNA-seq
GGATTATGTGGCTTCC-1_rna	14.0492	12.3136	1	RNA-seq
TCAGCGATCGCTAAGT-1_rna	2.93	-2.41909	16	RNA-seq
CAAGGCTGTGTTTGCT-1_rna	9.08913	2.73019	10	RNA-seq
TCTTTGTAGTCGCAAT-1_rna	-5.19443	2.14613	19	RNA-seq
ACCGCAATCCCGAACA-1_rna	8.03555	6.30404	10	RNA-seq
CCTACTTCAGTAGGAT-1_rna	-1.47116	6.78065	18	RNA-seq
AAGACATAGTTATGTG-1_rna	14.5952	13.5442	1	RNA-seq
TCAGGTCCACTGGCCA-1_rna	9.56663	1.54184	2	RNA-seq
GAGCGATAGCCTAACG-1_rna	-1.19495	14.0146	3	RNA-seq
CATTGTAAGCGCATTG-1_rna	14.5904	13.2334	1	RNA-seq
GCTGATCCATGATTGT-1_rna	-1.27667	7.31056	18	RNA-seq
AGCATCCCATCGTTCT-1_rna	-3.12267	11.144	5	RNA-seq
GTAGTTATCTGCAAAC-1_rna	-0.60346	5.06403	12	RNA-seq
TGGCCTGCAATATACC-1_rna	10.515	8.13009	2	RNA-seq
CGAGGTGAGGCATTAC-1_rna	-0.0253926	13.2466	11	RNA-seq
CGCTAATAGCACAGAA-1_rna	-1.1186	12.0824	5	RNA-seq
GCAACAGCAGTAGCCT-1_rna	1.15951	4.60343	12	RNA-seq
TGGCTTTGTTGCAATG-1_rna	4.10757	-1.92766	16	RNA-seq
CACTGACCACTTAGGC-1_rna	1.1671	4.25832	12	RNA-seq
TCTTTGTAGTAACGAG-1_rna	14.94	13.2098	17	RNA-seq
GCTTAACAGATGGACA-1_rna	14.1578	12.5829	1	RNA-seq
CAGCTATAGTGATTCA-1_rna	-1.18915	10.9023	9	RNA-seq
AAGCGCTGTAGCTGCG-1_rna	13.3765	8.03548	4	RNA-seq
GTGCTGGGTATTGCAG-1_rna	13.4863	11.021	1	RNA-seq
AAAGGAGCACAGAAAC-1_rna	1.57137	-2.00812	8	RNA-seq
AGAATCGAGTCTTGAA-1_rna	13.4792	9.07089	4	RNA-seq
TGGTCCTTCAAGCTTA-1_rna	-2.92331	8.3825	15	RNA-seq
GGATACTTCACGCATG-1_rna	-1.93253	12.2217	11	RNA-seq
TCAAACCAGCCACAAT-1_rna	12.7648	6.88059	7	RNA-seq
GTCGCAATCATGCAAC-1_rna	9.66502	6.30714	7	RNA-seq
CTGTTAAAGCACAGCC-1_rna	-1.66533	6.73728	18	RNA-seq
ATCATCAAGATAACCC-1_rna	-2.17304	12.9871	3	RNA-seq
CTTTGGTGTTAATGAC-1_rna	13.9902	15.1136	1	RNA-seq
TTTGACTTCAATCTAG-1_rna	-1.81869	8.62876	5	RNA-seq
CGGTGAACACGTTACA-1_rna	10.2388	4.93528	2	RNA-seq
GTTACAGGTAGGTTAT-1_rna	13.2488	6.09353	7	RNA-seq
ACCGAAGCACAGGGAC-1_rna	12.1404	5.46174	7	RNA-seq
TGATGAACAAAGCTAA-1_rna	14.5324	13.3366	1	RNA-seq
GATCACTAGGATGATG-1_rna	15.1232	12.876	17	RNA-seq
AGTGAGTCAGGATAAC-1_rna	-5.11647	2.11101	19	RNA-seq
ACCAGGGAGGATTGCT-1_rna	-4.2914	8.39207	15	RNA-seq
CCAGTTTGTGCATTAG-1_rna	14.0073	14.8729	1	RNA-seq
TTTCCACCAGGCTACT-1_rna	13.0951	8.48504	4	RNA-seq
TCCTCAATCGAAGTAG-1_rna	-3.15942	13.7228	5	RNA-seq
GTGAACAAGCTATGAC-1_rna	13.6739	15.0958	1	RNA-seq
CTTGTCCAGCACGTTG-1_rna	6.25462	12.5977	14	RNA-seq
AGGTCAAAGTCTTGAA-1_rna	10.7687	3.54524	2	RNA-seq
AGGAACCAGTAACCAC-1_rna	14.8683	12.3708	17	RNA-seq
GTCATGAGTTGAATCG-1_rna	0.624861	-1.50385	8	RNA-seq
TCATACTTCTCAATGA-1_rna	14.4698	8.14341	6	RNA-seq
CTCCAACTCCGCACAA-1_rna	6.42594	11.7836	13	RNA-seq
TTGTGAGGTGCTTAGA-1_rna	-3.21113	11.6139	3	RNA-seq
GGGTTACGTGGAAGGC-1_rna	10.0934	4.84396	2	RNA-seq
GCGATTAGTATTGCAG-1_rna	-2.64699	14.3625	5	RNA-seq
ATCCAACAGCTATATG-1_rna	-3.29734	11.449	5	RNA-seq
GTCTAATCAGCTTAAT-1_rna	6.86037	12.7451	14	RNA-seq
TTGGATATCATTGCGG-1_rna	-3.82684	7.54166	15	RNA-seq
GCTTGACCACCTGCCT-1_rna	13.0268	6.98931	7	RNA-seq
TGGATTGGTGGCTTCC-1_rna	6.84369	12.8149	14	RNA-seq
CGCATTACATTGTTGG-1_rna	14.9477	13.5536	1	RNA-seq
ATGATGGAGTAAGGGC-1_rna	11.2839	3.17879	2	RNA-seq
CTCTATGTCTCCTCAA-1_rna	9.26757	6.60144	10	RNA-seq
GGTTGGTGTTCAAGCA-1_rna	9.73994	2.62079	2	RNA-seq
CAGGACCTCGCAGGCT-1_rna	6.39757	11.4466	14	RNA-seq
GACCTAGTCGCTTCTA-1_rna	0.871052	3.19527	8	RNA-seq
TGGCCATCAAATATCC-1_rna	-2.66654	13.0468	3	RNA-seq
AATAGCTGTCGCGCAA-1_rna	1.167	4.35076	12	RNA-seq
GTCTATGCACGAATCC-1_rna	-0.887952	14.2724	3	RNA-seq
GCATTGCCACTGACTA-1_rna	10.9126	2.96837	2	RNA-seq
AATAACCGTCACCAAA-1_rna	7.05828	6.45813	10	RNA-seq
GTTACTCGTAATCACG-1_rna	-4.38124	8.09153	15	RNA-seq
TGCCATTGTAACTACG-1_rna	-0.514366	11.2977	11	RNA-seq
CGGACAACACAAAGGT-1_rna	-0.997864	12.9824	3	RNA-seq
CGCTTCTAGTTAGTTG-1_rna	6.04432	8.13424	13	RNA-seq
ATCCTGACAATGCCTA-1_rna	0.917015	3.18752	12	RNA-seq
CTAACCACAAGATTCT-1_rna	14.0224	15.2042	1	RNA-seq
GCCTTACTCACCAATA-1_rna	-1.32245	9.75672	5	RNA-seq
TCCATAAAGAGCCGGA-1_rna	12.8211	5.93578	7	RNA-seq
CGGTGAGAGGTTTGAC-1_rna	-0.872189	11.4578	3	RNA-seq
CGATCCTTCAAGGACA-1_rna	14.4661	12.321	1	RNA-seq
CATAGGCGTTTATCGC-1_rna	14.0184	15.2549	1	RNA-seq
TTCACTGTCGGCTAGC-1_rna	11.0362	5.38474	7	RNA-seq
TAGGCTAGTTAGGACC-1_rna	14.1625	15.135	1	RNA-seq
TCTTAGCGTCTTGCTG-1_rna	12.5588	8.41275	4	RNA-seq
GTTAGGCGTCCTCCAA-1_rna	14.798	12.979	1	RNA-seq
GTGAACAAGGCTTAGT-1_rna	13.8465	8.55363	6	RNA-seq
AACATTGTCTCGCCTG-1_rna	14.6306	14.9955	1	RNA-seq
CTTACCGGTACAAAGA-1_rna	0.725216	4.22301	12	RNA-seq
TAGGTGCGTGGTTCCC-1_rna	14.219	12.4043	6	RNA-seq
CATGCATAGGTGAAAT-1_rna	14.3727	8.96605	6	RNA-seq
CGCCACACATAGACTT-1_rna	-2.59626	12.4095	5	RNA-seq
TAGCGCGGTTACAAAC-1_rna	-0.707527	9.71382	18	RNA-seq
GTCGGTTCAGTTTGGC-1_rna	-1.16603	9.56129	9	RNA-seq
ATTCGTTTCATGCCTC-1_rna	9.44655	9.09382	10	RNA-seq
CGAAGTAAGCACGTTG-1_rna	3.0302	-2.40523	16	RNA-seq
TACGCTTGTTAGTTGG-1_rna	12.6406	8.29496	4	RNA-seq
CAAGCTAGTGTGCACG-1_rna	-3.36921	9.87825	9	RNA-seq
TCTCACCAGTTATGTG-1_rna	-1.443	12.4735	11	RNA-seq
AGTAGCTTCAGGTCCA-1_rna	0.926783	-2.12642	16	RNA-seq
TCCGCCATCTAATCTC-1_rna	14.0524	9.6523	6	RNA-seq
CTAACCCTCCCTGGAA-1_rna	-0.917639	14.0611	3	RNA-seq
AGCCGGTTCAGGAAGC-1_rna	14.8896	13.7952	1	RNA-seq
AAGACATAGGAGGTTA-1_rna	6.37431	6.40837	10	RNA-seq
GGTTGCTCAAGCCACT-1_rna	-1.60097	14.4326	11	RNA-seq
CTCCTGAGTTATCCTA-1_rna	5.40266	7.12793	13	RNA-seq
GTGCTGGGTATTGTCC-1_rna	3.60266	-1.63071	16	RNA-seq
TTTCTTGCACATTAAC-1_rna	14.1197	9.21942	6	RNA-seq
ATCCTTAGTGTGCACG-1_rna	-2.16979	14.659	3	RNA-seq
GACTAATGTGGAAACG-1_rna	0.853307	3.70561	8	RNA-seq
CTAGGACGTTCGCGCT-1_rna	10.582	7.5889	1	RNA-seq
TCCATTGTCTAAATCG-1_rna	-3.00133	12.4862	3	RNA-seq
GCTGCAATCCGGAACC-1_rna	11.9045	5.71874	7	RNA-seq
ATGAAGTAGGATTGCT-1_rna	-1.41131	7.72547	18	RNA-seq
ACTAATCCACTCGCTC-1_rna	1.0731	4.07358	12	RNA-seq
TGCTCCGTCCCATAGG-1_rna	0.777453	4.33948	12	RNA-seq
ATTGGTTCACCTCACC-1_rna	0.929991	3.16224	8	RNA-seq
AAACATGCACTTGTTC-1_rna	12.8526	7.9724	4	RNA-seq
GTTTGTCGTCTAGCTT-1_rna	-1.45526	8.33894	9	RNA-seq
AGGTTGCGTGGGAACA-1_rna	0.684828	-1.42063	8	RNA-seq
GCAGGAAGTTGTAACG-1_rna	9.79723	2.57149	2	RNA-seq
GGTTAGCGTGACCTGG-1_rna	14.1607	7.83459	4	RNA-seq
TTAAGGACATGATTGT-1_rna	14.6894	13.0742	17	RNA-seq
CCCAACCGTGAGCACT-1_rna	2.62775	-2.30711	16	RNA-seq
ACGCCTAAGCTGAGGG-1_rna	13.3044	8.50153	7	RNA-seq
ACGGTTAGTGTCACGG-1_rna	0.168954	-1.3517	8	RNA-seq
TTAGTCAAGGAGGGTT-1_rna	6.28978	12.6116	14	RNA-seq
TCTCAAGCATTGCGGT-1_rna	-0.886281	11.5038	9	RNA-seq
GCAGGACCATTAGCCA-1_rna	6.3268	12.7431	14	RNA-seq
GTTTGCTGTGGAAGGC-1_rna	14.2131	7.36457	6	RNA-seq
TCAAGACTCGCTATGG-1_rna	-2.69357	9.4096	11	RNA-seq
TATGGTCAGATTCCTT-1_rna	5.61466	6.86474	13	RNA-seq
CGGGTCTAGTGGCGGA-1_rna	14.2774	13.8072	17	RNA-seq
TCCCGGACATGCTCCC-1_rna	5.70367	6.96745	13	RNA-seq
TGAGAACCAAGGTCCT-1_rna	14.0782	14.376	1	RNA-seq
ATGGCCCAGCTAGAAG-1_rna	-0.791456	13.8113	3	RNA-seq
GCTAGTGTCCGCATGA-1_rna	9.72967	1.56567	2	RNA-seq
GGTCTTTGTAGACAAA-1_rna	-1.46917	14.3926	11	RNA-seq
ACCCAGGGTAGCCATA-1_rna	14.9378	8.18256	6	RNA-seq
ACGGTACGTTGTTGCT-1_rna	-1.37948	10.6899	9	RNA-seq
AGTTGTCAGAACCTGT-1_rna	14.7561	12.8992	17	RNA-seq
AAATCCGGTCTAGCTT-1_rna	3.51237	-1.70819	16	RNA-seq
CTCTGTTCACGTTACA-1_rna	6.9998	12.9831	14	RNA-seq
CAAGGTAAGTTGTCAA-1_rna	-2.51109	13.5803	3	RNA-seq
CGATTATCAATGCGCT-1_rna	7.56557	3.12976	10	RNA-seq
CAGCCTTTCATGAGCT-1_rna	13.2256	8.09732	6	RNA-seq
CACGCTAAGTTAGCCG-1_rna	-1.75309	14.9059	3	RNA-seq
CGCATTACAATATAGG-1_rna	-1.17047	6.55803	8	RNA-seq
ATTCGTTTCTTGCAAA-1_rna	13.4356	15.1466	1	RNA-seq
GAGGCTTGTATTGTCC-1_rna	13.9432	7.88854	4	RNA-seq
GGAAGCTAGCTGTAAC-1_rna	14.3503	14.9194	1	RNA-seq
ACTGAAACATGCAACC-1_rna	-1.67492	7.99278	5	RNA-seq
AACAAGCCACAGACTC-1_rna	-1.6108	14.3985	11	RNA-seq
ATGGTCTAGACAAAGT-1_rna	14.4347	8.082	6	RNA-seq
GATTAGCTCTCAATAG-1_rna	-0.536867	13.4319	12	RNA-seq
AATTGGACATGCTTAG-1_rna	12.331	4.76149	7	RNA-seq
TCAGTAGGTGACATGC-1_rna	15.0195	13.2209	1	RNA-seq
CGCTAACCAACACCTA-1_rna	-1.04938	6.56577	18	RNA-seq
ACTTGTCGTGTGCACG-1_rna	13.0856	13.0795	1	RNA-seq
ATACCTGCAACTAGGG-1_rna	-4.37456	8.01895	15	RNA-seq
TAGGAGGGTGGACATC-1_rna	-0.754137	13.1609	11	RNA-seq
GCAGCTATCATTATGG-1_rna	0.0854777	-1.41511	8	RNA-seq
TAACCTAAGCTCCTTA-1_rna	-3.53515	13.2651	5	RNA-seq
GCTGGTTCAATTGACT-1_rna	13.1432	7.39663	7	RNA-seq
ATCCGTGAGGACTAAG-1_rna	-3.17423	10.4038	5	RNA-seq
TCAGGAGCAGTTAGCC-1_rna	14.6381	8.49417	6	RNA-seq
CAGCCAATCGTTAGTA-1_rna	-3.6516	7.34576	15	RNA-seq
AAACAGCCAATCCCTT-1_rna	10.8081	2.09851	15	RNA-seq
CTCCTAATCATTTGTC-1_rna	12.903	5.55118	7	RNA-seq
CGAACAAAGGACTTAC-1_rna	-2.32524	14.0931	5	RNA-seq
CAGGGCTTCCCATAGG-1_rna	14.0187	14.2023	1	RNA-seq
GAGTAATAGAGAGCCG-1_rna	14.309	14.8074	17	RNA-seq
CCAGACTCAAGGACCA-1_rna	0.893368	3.21357	9	RNA-seq
CGTGCTTTCAATGACC-1_rna	6.1417	7.72258	13	RNA-seq
GAGCGGTCAAGGATTA-1_rna	-1.52334	9.69151	5	RNA-seq
GAGGTGAGTGATGAAA-1_rna	13.2505	12.5751	1	RNA-seq
CCTATTGTCTCACTAT-1_rna	11.2326	2.18787	2	RNA-seq
TTCAGGTAGGCTTAGT-1_rna	14.7722	12.9206	1	RNA-seq
TTTGTCTAGCTATTAG-1_rna	-2.02031	13.5193	11	RNA-seq
TGACTCCTCCATAATG-1_rna	14.8755	12.6736	17	RNA-seq
TGACTCCTCGGCCAGT-1_rna	-3.14354	9.87728	9	RNA-seq
TCTGTGACAATTAAGG-1_rna	13.9202	12.6046	17	RNA-seq
CACAGGGAGTAGGCGG-1_rna	-2.964	13.1433	3	RNA-seq
CCATAATCAATTTGGT-1_rna	11.0847	2.08948	2	RNA-seq
GGTTCCCGTACGGGTT-1_rna	9.6251	1.44727	2	RNA-seq
CGCTTAACACAGCCAT-1_rna	14.0354	14.9046	1	RNA-seq
CTGGCTTTCTCAATAG-1_rna	-1.24227	10.3213	9	RNA-seq
GCGATATTCTCACTAT-1_rna	1.13486	4.53196	12	RNA-seq
GGGAGTAGTAGGTTGC-1_rna	-2.3883	13.7604	5	RNA-seq
GTCTATGCAATAACCT-1_rna	-3.39568	13.4458	3	RNA-seq
CAAGTATGTTCATTTG-1_rna	-1.41753	13.8503	11	RNA-seq
CAACCCTTCAGCCAAT-1_rna	-2.17577	13.612	11	RNA-seq
CATTCATTCAAACACC-1_rna	-1.02118	10.1512	9	RNA-seq
CTACTAAAGTTAGCCG-1_rna	5.6254	7.57952	13	RNA-seq
TAGGTTATCGGGCCAT-1_rna	-2.6016	11.2292	9	RNA-seq
TTTAAGCCACAGCCAT-1_rna	12.2259	4.07418	2	RNA-seq
TGAGGGAGTTGCAGTA-1_rna	13.9473	13.7199	1	RNA-seq
ATTCCTCCAGGTTCAC-1_rna	15.0848	13.7018	1	RNA-seq
GCTTGACCAGCAACCT-1_rna	12.0114	7.04967	4	RNA-seq
ATTCCTCCAAGGTGCA-1_rna	1.45899	-1.85836	8	RNA-seq
CCGGTTAAGTAAAGGT-1_rna	6.11394	8.3346	14	RNA-seq
TTGTCCGGTAATCGGC-1_rna	-3.4978	13.3589	3	RNA-seq
CTTCAAGCAGGACCTT-1_rna	14.7004	14.0179	1	RNA-seq
AGTAAACAGGGTTATC-1_rna	-0.74188	14.3075	3	RNA-seq
CAGAATCTCTCCATGC-1_rna	14.1461	8.32817	6	RNA-seq
GCGGTTATCAGGCTAT-1_rna	4.14323	-1.97831	16	RNA-seq
TTTCCACCAGGCATCT-1_rna	-1.58858	12.478	3	RNA-seq
GGCCTAATCCCTGTTA-1_rna	11.5322	5.70845	7	RNA-seq
CTCCATCAGCTTATGA-1_rna	3.58737	-1.81641	16	RNA-seq
CGAAGCGAGGTGCTGC-1_rna	-1.47871	14.3855	11	RNA-seq
TTCAGGTAGGACAATG-1_rna	14.6049	14.8076	1	RNA-seq
CGCTACTTCTTGATGA-1_rna	10.1142	4.90116	2	RNA-seq
ACGACTTAGCAAGGTA-1_rna	1.30237	4.22277	12	RNA-seq
CGTTTGGAGTCAGGCC-1_rna	-5.12162	2.11728	19	RNA-seq
AGAACCAAGGTCCTGA-1_rna	-1.86792	13.4599	11	RNA-seq
ATGCTTAAGCACTAAC-1_rna	-3.20211	11.5706	9	RNA-seq
TACATCAAGTAACCCG-1_rna	13.9668	14.3231	1	RNA-seq
CGTAACCCAGGCGATA-1_rna	-1.39084	13.1137	3	RNA-seq
ACGGTACGTTGCAGTA-1_rna	-4.40476	8.2379	15	RNA-seq
GTTACTAAGGCCATCA-1_rna	13.9165	15.1176	1	RNA-seq
TTGGAGGCATCTTGAG-1_rna	0.945828	3.17319	12	RNA-seq
GCGGATACACGTAAGG-1_rna	14.433	8.75467	6	RNA-seq
ACCTGGTCACGTAATT-1_rna	-3.32835	13.3109	5	RNA-seq
TATAGCCAGCCACAAT-1_rna	13.4275	14.5385	1	RNA-seq
CTACGAAGTGTCCAGG-1_rna	-3.30799	13.4105	5	RNA-seq
CTCAATAAGTAACCCG-1_rna	14.5374	14.5802	1	RNA-seq
GACCGTTCAGGTTATT-1_rna	14.6131	13.5076	1	RNA-seq
TCTCAAGCATCGCTTT-1_rna	-0.991725	10.3447	9	RNA-seq
CGTAGTTAGGACCTGC-1_rna	14.6236	7.57558	6	RNA-seq
ACGAACAAGTCACTCC-1_rna	-1.7284	13.524	11	RNA-seq
GAACACAAGAGAAGGG-1_rna	3.96902	-1.92804	16	RNA-seq
CGAGGCAAGTAACGAG-1_rna	3.099	-1.81436	8	RNA-seq
CCCATAACAACAGCCT-1_rna	14.0103	8.81076	6	RNA-seq
ATTCATGAGCTTTGGG-1_rna	-0.218033	10.7177	3	RNA-seq
CTATGGCCACTTAGGC-1_rna	13.5947	15.3761	1	RNA-seq
GATTAGTGTTAGTTGG-1_rna	13.2157	8.39798	4	RNA-seq
TGCTTCATCGACAAAG-1_rna	9.79373	2.39634	7	RNA-seq
GGATTATGTTGCCTCA-1_rna	14.8161	7.81655	6	RNA-seq
TAGCGGCTCGCTAGCA-1_rna	13.8619	15.3609	1	RNA-seq
AAGTGCAAGCCAAATC-1_rna	13.8745	9.46634	6	RNA-seq
CAAGGTAAGCATGCAT-1_rna	6.31828	10.9792	14	RNA-seq
CAGCTATAGTTGGCCA-1_rna	-1.15976	11.0522	5	RNA-seq
GGTTTCCTCTGTAATG-1_rna	15.0768	13.0985	1	RNA-seq
AGCAAGGGTGAAACAA-1_rna	1.16359	4.21168	12	RNA-seq
TGCACTTGTTTACGTC-1_rna	0.407935	-1.92465	8	RNA-seq
CGTAACCCAGCAACAG-1_rna	0.203431	11.5919	3	RNA-seq
CCAGACTCAGGAACTG-1_rna	9.372	9.01428	12	RNA-seq
GCAGCAACACTAAGCC-1_rna	10.5877	1.92579	2	RNA-seq
GGTGAGCCACATAGCC-1_rna	6.32925	6.40657	10	RNA-seq
TTTAGCAAGGGACTAA-1_rna	2.15342	-1.23887	8	RNA-seq
TGGCTAAGTGAGAAAC-1_rna	14.0781	8.95422	6	RNA-seq
CATGAGGCAAGCTTAT-1_rna	11.4952	5.47996	2	RNA-seq
TTGCTTTAGCTTATGA-1_rna	-0.621724	10.3121	9	RNA-seq
CAATAAGCATAGACCC-1_rna	-3.24396	12.9033	5	RNA-seq
GCAATAGAGGACCTCA-1_rna	13.3607	13.1987	1	RNA-seq
TGTTGCACAGTAAGTA-1_rna	14.6645	13.0771	1	RNA-seq
GATCCGTCACAAAGCG-1_rna	-3.55569	9.64422	15	RNA-seq
CATAGGTTCTTAGGGT-1_rna	5.58054	6.79318	13	RNA-seq
CTTGCTCAGACAAACG-1_rna	-3.83738	7.41038	15	RNA-seq
CGAACAAAGGAGTAAT-1_rna	-1.59779	7.83688	18	RNA-seq
AGCCAGTGTTCCTCCT-1_rna	13.8064	10.1699	6	RNA-seq
GCAAACCGTTCCTGAT-1_rna	14.4476	7.64644	4	RNA-seq
TGGATTCAGGGCTTTG-1_rna	-1.45448	14.2389	11	RNA-seq
TCGTGCTTCAGCTAAC-1_rna	2.0003	-0.848922	8	RNA-seq
TGGTCAAGTTCACCAT-1_rna	7.93009	3.25052	10	RNA-seq
TGCACACCATCTAGCA-1_rna	-0.724706	14.1818	3	RNA-seq
GTCTATCGTAAAGCGG-1_rna	0.0810581	10.8728	9	RNA-seq
GTGATCAGTGATCATG-1_rna	-1.47214	13.3763	11	RNA-seq
AGGTTAGAGGACCGCT-1_rna	12.7079	6.49583	7	RNA-seq
GTTAAGCTCATTTGCT-1_rna	-0.898645	9.87975	9	RNA-seq
GCTAGCGGTTTATGGG-1_rna	14.3052	7.70429	7	RNA-seq
CGAAATGAGATTGAGG-1_rna	14.6169	8.66171	6	RNA-seq
GTTTGTAAGGCCTGGT-1_rna	1.20104	4.20863	12	RNA-seq
GGGAATATCGTTTCGC-1_rna	9.24486	8.95188	7	RNA-seq
ATTTAGCCACCTCGCT-1_rna	-4.26663	7.96456	15	RNA-seq
AGGAGCTAGCCTGAGC-1_rna	11.0919	2.27984	2	RNA-seq
ACCCGTAAGAGGAGTC-1_rna	13.6484	14.6926	1	RNA-seq
ATATGGTGTTATTGCC-1_rna	13.7212	8.74066	6	RNA-seq
ACTTAGTCAATCTCTC-1_rna	6.02471	6.38937	13	RNA-seq
GGTATTTCAATATGGA-1_rna	6.63194	12.9868	14	RNA-seq
GACGCAACACGTGCTG-1_rna	13.5037	6.57596	4	RNA-seq
GGTCTTGAGATACTTG-1_rna	6.70301	12.5571	14	RNA-seq
TTGCTTTAGTTACTTC-1_rna	-1.73426	14.6624	11	RNA-seq
TGCTTAAAGCTATTAG-1_rna	14.219	14.8678	1	RNA-seq
CAATGAACATAAGGAC-1_rna	11.028	2.41803	2	RNA-seq
TAAGGCTTCTGGCTTC-1_rna	13.822	7.23977	4	RNA-seq
TCGGTTTGTCATCCTG-1_rna	9.84343	2.62699	2	RNA-seq
GGTCATTAGGCATGTT-1_rna	6.71492	7.85929	13	RNA-seq
CCGCCAACATTGACAT-1_rna	10.7173	3.17593	2	RNA-seq
CTTGTTTAGTAAGGGC-1_rna	-1.41116	12.2232	5	RNA-seq
TAGTGTGGTTACAAAC-1_rna	-3.2727	11.5541	5	RNA-seq
CTAGGACGTTGTAACG-1_rna	6.60991	11.0731	14	RNA-seq
GAAGGCCCATTATCCC-1_rna	0.364642	-1.77284	8	RNA-seq
ATCCTTAGTGAGACTC-1_rna	0.154134	4.86789	12	RNA-seq
CCCTCATAGGAAGCAC-1_rna	12.269	4.06956	2	RNA-seq
TCCATCATCGCTATAA-1_rna	-0.899612	12.3218	3	RNA-seq
ATTGTCCGTATTGGAT-1_rna	14.5864	13.744	1	RNA-seq
GAGTCAAAGGCATTGT-1_rna	9.33403	9.0903	1	RNA-seq
ACCAATATCGAAGTGA-1_rna	14.7769	13.1255	1	RNA-seq
CCCATAACAATGAATG-1_rna	9.49934	1.5632	2	RNA-seq
GACACTAGTACAAAGA-1_rna	0.617765	4.48793	12	RNA-seq
TAATCACCATACTCCT-1_rna	-3.66696	7.4432	15	RNA-seq
CTACGAAGTTATCCTA-1_rna	10.0015	2.738	10	RNA-seq
TATCCAGCAACCTAAT-1_rna	-1.16458	11.9604	3	RNA-seq
TGAGCTTAGCGGATTT-1_rna	-2.24134	13.3053	11	RNA-seq
ACTAATCCATGAATCT-1_rna	14.0011	8.88972	4	RNA-seq
GAGGTAGGTCAAACTG-1_rna	14.0378	14.3522	1	RNA-seq
GTGCACGGTTCACCAT-1_rna	11.8551	8.95069	1	RNA-seq
TGAGGTGCAGAATGAC-1_rna	-2.57049	10.4528	9	RNA-seq
CCTCAAACACTTGTTC-1_rna	-1.39948	9.10267	18	RNA-seq
GCCTGACAGGACCTCA-1_rna	-1.29485	7.73397	18	RNA-seq
TCCAGCAAGTTGCCTC-1_rna	1.34517	4.2393	12	RNA-seq
TTTAAGGTCACAGCCA-1_rna	3.55404	2.62242	19	RNA-seq
AGGCTAGCAGCTTACA-1_rna	-2.50809	12.6418	5	RNA-seq
TGTGCAAGTGACCTGG-1_rna	13.9406	13.4222	1	RNA-seq
ACAACAACAACAGGTG-1_rna	-3.19536	10.6404	5	RNA-seq
GAACTTATCAAGACTC-1_rna	0.163899	-0.98762	8	RNA-seq
TGGCTATAGGCTATGT-1_rna	13.713	13.3946	17	RNA-seq
ACGAACAAGCAATAGG-1_rna	10.1598	4.75469	2	RNA-seq
TTTGTCCCATAGCGAG-1_rna	12.9933	6.58623	7	RNA-seq
CCAGACTCATGTCAAT-1_rna	3.02058	-1.47371	16	RNA-seq
GCAGGACCAGAATGAC-1_rna	12.154	4.04678	7	RNA-seq
CTCATTAGTTTATCGC-1_rna	13.7264	7.92251	4	RNA-seq
CTGCTCCCAGGTTATT-1_rna	14.47	7.41332	4	RNA-seq
TTGCAAGGTCACCTAT-1_rna	8.84836	6.19843	2	RNA-seq
TCATACTTCAACAAGG-1_rna	0.865803	4.42527	12	RNA-seq
CAGGCTATCCCGCCTA-1_rna	-0.964007	9.72174	5	RNA-seq
CCAACCCGTTGTAAAC-1_rna	14.9218	8.55221	6	RNA-seq
TGTCATAAGCCTGGTA-1_rna	7.0547	11.3677	10	RNA-seq
AAGTGCAAGACAAGTG-1_rna	9.63299	1.67813	2	RNA-seq
CTTGCTCAGCACGATT-1_rna	14.9515	13.6864	1	RNA-seq
ACGACTTAGGTGTCCA-1_rna	-1.12813	12.1659	3	RNA-seq
CGCTCCATCGGGACCT-1_rna	13.2755	6.52844	4	RNA-seq
ACACTTGCATAATCCG-1_rna	5.73439	6.45134	13	RNA-seq
ACTAATCCAAGTAAGC-1_rna	14.3529	7.96202	6	RNA-seq
ATCCGTGAGGCAACAA-1_rna	10.6417	5.34947	7	RNA-seq
CTGACCAAGGACAACA-1_rna	-2.40587	13.7172	11	RNA-seq
CGCATGATCATGGCCA-1_rna	6.40173	12.6246	14	RNA-seq
GCTCTGTTCCACAATA-1_rna	14.9426	8.46448	6	RNA-seq
TCAACAATCAAGTGTC-1_rna	13.8744	8.65183	4	RNA-seq
TAGCCTCTCATCCACC-1_rna	6.21706	8.43397	14	RNA-seq
CATAGGTTCGAGGAAC-1_rna	-3.43464	12.7924	5	RNA-seq
GTTGCATAGCTCGCTT-1_rna	1.24806	4.7	12	RNA-seq
ATCATCAAGCCTGACA-1_rna	13.2568	7.17919	4	RNA-seq
ACTTGTCGTTTCAGGA-1_rna	14.8972	12.6603	1	RNA-seq
GTGCCTTTCCTGCGAA-1_rna	14.4531	7.53026	6	RNA-seq
CAACTAGGTGCGCGTA-1_rna	-1.57938	12.7271	3	RNA-seq
GACCGTTCAAACTAAG-1_rna	14.9374	8.8279	6	RNA-seq
AGCCGCTAGGCGCTAC-1_rna	13.3474	13.3873	6	RNA-seq
CCTGGATCATTGTGTG-1_rna	13.2182	6.49238	4	RNA-seq
CGGTTATAGATAGACG-1_rna	14.0807	9.65212	6	RNA-seq
CGTGCTGCAAGGTATA-1_rna	15.2109	12.9796	17	RNA-seq
ACTTGCACAATTTAGC-1_rna	10.015	2.72766	2	RNA-seq
GAGTGTTTCGCTAAGT-1_rna	14.1362	12.8866	1	RNA-seq
GTTACGTAGCTATATG-1_rna	12.5292	4.81455	7	RNA-seq
AGAACCAAGGCTACAT-1_rna	6.33341	12.798	14	RNA-seq
CAGCATTAGCCTTAAA-1_rna	1.24557	-1.14231	8	RNA-seq
GGTTACTAGGATTTGC-1_rna	-0.590269	5.06325	15	RNA-seq
GCAATATGTAGCTGGT-1_rna	7.55174	3.11716	10	RNA-seq
AAAGGTTAGTTAGCCG-1_rna	-3.08688	9.00877	9	RNA-seq
TCAGTAGGTCCTAATC-1_rna	8.92079	7.35063	2	RNA-seq
TCGCATTGTCAAACTG-1_rna	12.3279	4.62686	7	RNA-seq
CACCAACCACAACAAA-1_rna	-4.02971	7.82799	15	RNA-seq
TGAGCAAAGACAAGTG-1_rna	13.4633	6.98451	4	RNA-seq
CTCTAAGCACAGCCTG-1_rna	-3.37329	13.2593	5	RNA-seq
GTAAGCGCATAAGCAA-1_rna	-3.23039	11.4953	5	RNA-seq
TGTTACTTCGCCTAAG-1_rna	4.01998	-2.0225	16	RNA-seq
GTGTAACTCCACCCTG-1_rna	4.01544	-1.71327	16	RNA-seq
AACGACAAGCTGGCTA-1_rna	-3.62575	7.56816	15	RNA-seq
ATGGCCGGTGTTAAAC-1_rna	14.2977	7.59157	6	RNA-seq
GTTACTCGTACGGGTT-1_rna	13.4064	12.4313	4	RNA-seq
AATGCGCGTTTGAGGC-1_rna	-3.09564	11.4244	5	RNA-seq
TGCTTCCAGTAACCCG-1_rna	-1.22199	12.2747	11	RNA-seq
TGTGGAGCAACCTGGT-1_rna	14.562	14.9275	1	RNA-seq
GTCATGCCATCGCTCC-1_rna	14.3069	14.3343	1	RNA-seq
TAGAGCCGTAACGTGC-1_rna	-1.22375	6.59039	18	RNA-seq
GACTCACCATAATCGT-1_rna	11.0114	3.64002	7	RNA-seq
GCAGCTATCCCTGATC-1_rna	13.8215	8.77869	6	RNA-seq
CGTTGCAAGCTGTACG-1_rna	5.95219	7.36859	13	RNA-seq
CAAGGTAAGTCATTTC-1_rna	10.0879	1.87113	2	RNA-seq
TTAATCGAGTGAGGGT-1_rna	-2.24665	14.5618	3	RNA-seq
GTAAGCTTCACGCCAA-1_rna	13.4968	6.95604	4	RNA-seq
CATAGCTAGTGGCGGA-1_rna	6.3792	12.7636	14	RNA-seq
ATGGCCGGTCTCAGCC-1_rna	13.3673	13.4387	1	RNA-seq
ACTTGTCGTCTAACCT-1_rna	7.29527	7.20738	13	RNA-seq
CCGTTGCGTGGATTCA-1_rna	13.5992	8.67911	6	RNA-seq
TGACTTCGTGGTGAGA-1_rna	13.7302	11.7901	6	RNA-seq
ACTAACGGTCCGGTTC-1_rna	14.1145	11.6515	6	RNA-seq
ACGCCTTTCCTAGTAA-1_rna	2.07466	-0.933478	8	RNA-seq
AGGCAATCAAACCCTA-1_rna	-5.04818	2.04145	19	RNA-seq
CTCCTAATCCAATTAG-1_rna	3.9132	-1.78456	16	RNA-seq
GTCCTAGAGTCACCAG-1_rna	10.63	4.33611	2	RNA-seq
TCTGTGACACAGAACG-1_rna	11.3618	2.93057	2	RNA-seq
TCACATAAGCATGTTA-1_rna	-1.31589	9.16807	15	RNA-seq
ACAAAGGTCAGCACCA-1_rna	-0.653772	10.1667	9	RNA-seq
AGGGCCTTCGAGGAAC-1_rna	5.90412	8.00929	13	RNA-seq
AGCTTAATCGGTTTGG-1_rna	3.52183	2.65432	18	RNA-seq
CTTACCGGTTGGATCA-1_rna	3.56411	-2.49094	16	RNA-seq
GGAGCGATCCACCTGT-1_rna	-0.88785	9.4137	9	RNA-seq
CAACCCGCAACTGGGA-1_rna	-1.47772	7.17527	18	RNA-seq
AGCAGGTAGGGACCTC-1_rna	-0.970115	12.7861	11	RNA-seq
AGATGCTTCTTCAATC-1_rna	10.3014	5.0067	2	RNA-seq
CTAGATTCAAGGTACG-1_rna	-2.60449	13.4405	3	RNA-seq
CTAGCTTGTGCTAGAC-1_rna	0.548446	-1.88682	8	RNA-seq
GCTTTCATCAATCATG-1_rna	-1.53244	6.96764	18	RNA-seq
GGGTGTTGTTAATCGG-1_rna	9.37112	8.94529	10	RNA-seq
GGAAGCTAGCACGTTG-1_rna	6.43843	12.3631	14	RNA-seq
AACTAGTGTGTTTCAC-1_rna	-0.56166	11.1464	9	RNA-seq
TACAACATCTACCTCA-1_rna	-1.4029	13.3563	3	RNA-seq
GACCTGATCGTTAACA-1_rna	13.2147	8.54939	6	RNA-seq
TGCTATGCATCGCTTT-1_rna	1.35888	-2.03278	8	RNA-seq
TCCAGGTCATTGCGTA-1_rna	10.8818	3.11885	2	RNA-seq
CATATCGCATTGACAT-1_rna	-1.31343	13.5631	3	RNA-seq
GCAATGTTCCCTTGCG-1_rna	14.9996	12.7843	1	RNA-seq
GCAATGTTCCTAAGTA-1_rna	14.8544	12.7371	1	RNA-seq
CTTGGACCACGGTTTA-1_rna	10.2435	1.82916	2	RNA-seq
CTAGTAGGTCTAGCTT-1_rna	0.824989	4.43864	3	RNA-seq
TAAACAGCAGGATAAC-1_rna	14.4822	9.06258	6	RNA-seq
TGTAATGTCCTCACAC-1_rna	11.1516	2.43105	2	RNA-seq
GATAATCGTGAACAAA-1_rna	13.9577	8.57141	6	RNA-seq
ATGACGAAGTAACAGG-1_rna	10.2471	2.79279	2	RNA-seq
TTTGGTGCAGTATGTT-1_rna	-0.371288	13.0933	5	RNA-seq
GCTGGATGTTTAGTCC-1_rna	11.9137	4.9384	7	RNA-seq
CCTGGTAAGCGAGGTG-1_rna	6.20931	6.31915	10	RNA-seq
TCCTTAGTCCCTGATC-1_rna	11.5843	5.63843	7	RNA-seq
GCAGGTTGTCACAAAT-1_rna	1.62236	-2.01637	8	RNA-seq
GCTATAGGTCCTAAGA-1_rna	6.10859	6.57625	13	RNA-seq
ACCAGGACAACTGGGA-1_rna	5.64141	7.55965	13	RNA-seq
CCAACCAAGAGGGACT-1_rna	14.4616	14.4288	1	RNA-seq
TGTTACTTCATGCTTT-1_rna	-1.17489	10.0941	9	RNA-seq
TGTGCGGGTCAGGCAT-1_rna	10.0262	2.63898	2	RNA-seq
TCACCTCAGGCTAGAA-1_rna	-1.59587	14.1005	11	RNA-seq
GGCGTTATCTGTAATG-1_rna	1.19501	4.45972	12	RNA-seq
CCTGTATGTCCAAGAC-1_rna	0.802624	4.17635	12	RNA-seq
CCTGTTGGTCAGGAAG-1_rna	9.04613	6.67653	7	RNA-seq
GGACGGATCTCCTCTT-1_rna	-4.0216	7.53639	15	RNA-seq
GAGTTGCGTAGTAAGA-1_rna	-0.584427	10.9962	9	RNA-seq
GCAAACCGTCATTAGG-1_rna	3.45991	-1.58206	16	RNA-seq
CGTGTGTCAGCAAGGC-1_rna	0.770619	4.09192	12	RNA-seq
CTTAAGGGTTTACCGT-1_rna	6.85016	12.5717	14	RNA-seq
CTTCAAGCACCAAAGG-1_rna	4.02897	-1.79427	16	RNA-seq
GCAGGATAGTTTCCGC-1_rna	2.02545	-0.867772	8	RNA-seq
TATTCGTTCTGTGAGT-1_rna	12.3616	5.46478	7	RNA-seq
GATTAGCTCTGCAAGT-1_rna	5.44184	6.84603	13	RNA-seq
GCGGAACCAACTAGCC-1_rna	13.2851	12.9216	1	RNA-seq
TTAGGCGTCGCTATAA-1_rna	7.53257	3.00064	10	RNA-seq
TCACATAAGGCGGGTA-1_rna	-0.490927	10.7628	5	RNA-seq
AACGCTAGTAATAACC-1_rna	-1.73027	6.75941	18	RNA-seq
ATGACTCAGTGAAGTG-1_rna	5.95807	6.9493	13	RNA-seq
GAACACAAGTCCTGAG-1_rna	12.2029	4.17574	7	RNA-seq
CTTTGAGCACAACAAA-1_rna	1.45067	-2.13822	8	RNA-seq
GTATTGCAGTGAGCGG-1_rna	10.99	4.00215	2	RNA-seq
TTGTAAGTCGAAGCGG-1_rna	6.29152	12.3029	14	RNA-seq
GTTGCGGGTAGGTTTG-1_rna	6.32838	10.6582	14	RNA-seq
GCACCTAAGTTAGTGC-1_rna	14.41	13.3733	17	RNA-seq
TCCGGTAAGTCAGTAC-1_rna	-1.09176	14.8647	3	RNA-seq
CGGTGAGAGGGTTATC-1_rna	0.164169	13.287	11	RNA-seq
GTATTGATCGATTATG-1_rna	5.83079	7.06015	13	RNA-seq
ATCCTTAGTTTATTCG-1_rna	0.249349	-1.65523	8	RNA-seq
TATGACATCTTAGGGT-1_rna	10.3462	1.83777	2	RNA-seq
TCCTCTAAGCTCCTTA-1_rna	-1.44603	13.8314	5	RNA-seq
ACTTACAAGGAGCACG-1_rna	11.6641	4.2202	2	RNA-seq
CTTGTCCAGCGTGCAC-1_rna	-1.89586	13.7366	3	RNA-seq
TCAAGTATCTATTGTC-1_rna	3.18129	-2.49074	8	RNA-seq
AAGCGGGTCCTCACAC-1_rna	14.8245	8.43814	6	RNA-seq
GTCTCACTCCGGGACT-1_rna	14.0405	13.9955	1	RNA-seq
AAGAATCAGTTCCCGT-1_rna	12.5333	8.51426	6	RNA-seq
AGGATCCGTTAACAGT-1_rna	1.33137	4.19943	12	RNA-seq
TAGCTAGGTTAAGTGT-1_rna	9.81595	2.66692	2	RNA-seq
TAATGGACACCTGCCT-1_rna	3.52774	2.64795	19	RNA-seq
TTCGTTAGTTCCAGGG-1_rna	-0.183869	13.4512	3	RNA-seq
GTTTGCTGTGTTCCCA-1_rna	6.7953	12.7625	14	RNA-seq
TCGTTACGTCTAGCTT-1_rna	-2.14287	14.1499	3	RNA-seq
CTTCACTCAAAGCCTC-1_rna	11.0804	3.35422	7	RNA-seq
AAGCCTCCACAGGAAT-1_rna	14.9033	12.7301	1	RNA-seq
CGTAACTAGCGGTTAT-1_rna	0.747605	4.30687	11	RNA-seq
GATCACTAGCAGGTTT-1_rna	13.9833	12.3457	10	RNA-seq
GCAGCCAGTTTCAGGA-1_rna	-3.25136	11.7721	5	RNA-seq
TAGCCGGGTCTTTATG-1_rna	10.186	2.91772	2	RNA-seq
TCGTTAAAGACAAGTG-1_rna	-1.48573	10.0577	3	RNA-seq
ATTGAAGCAGGTTACC-1_rna	13.0439	7.62372	4	RNA-seq
TGTTGTTTCGCTAGAT-1_rna	-0.505947	14.1696	3	RNA-seq
TTAAGTGTCCTCATCA-1_rna	-1.18283	9.22251	9	RNA-seq
ATTCCTCCACCTACGG-1_rna	11.4174	2.64387	2	RNA-seq
CATATCGCATTGCAGC-1_rna	-1.65849	6.61619	18	RNA-seq
GTTTCTAGTCATGAGC-1_rna	4.12557	-1.92602	16	RNA-seq
ATTGCGCCAATGCCCG-1_rna	10.1291	4.89289	2	RNA-seq
CGGTGAACACGAATTT-1_rna	-1.80301	7.33247	18	RNA-seq
ACTCACTGTTACCTGT-1_rna	15.1538	12.7983	17	RNA-seq
GGCAAGCCAGCCAGAA-1_rna	9.72022	6.28681	1	RNA-seq
GCTATCCTCATGGCTG-1_rna	11.6834	3.91621	7	RNA-seq
GACGTAAAGCCAAATC-1_rna	14.5098	14.9469	1	RNA-seq
GTGCCTTTCTGTAATG-1_rna	6.47481	6.55685	13	RNA-seq
TCGACAAGTGCGCGTA-1_rna	13.2363	8.47927	4	RNA-seq
TGAAGTGAGTATGTGC-1_rna	14.5118	8.56111	7	RNA-seq
AGTATAGCACACTAAT-1_rna	1.39805	-1.94359	8	RNA-seq
GAAACCCGTTCCGCAC-1_rna	-3.29592	8.41109	15	RNA-seq
CCCGCAACAGCTAACC-1_rna	13.3434	12.8713	1	RNA-seq
GATCCGTCACAACAAA-1_rna	-3.30948	12.538	5	RNA-seq
TGCTGGATCCTGGTGA-1_rna	14.4788	14.121	17	RNA-seq
GCAATCTAGGAGGTTA-1_rna	-1.73093	7.09958	18	RNA-seq
ATTATCCTCAGAAACG-1_rna	14.2264	12.617	1	RNA-seq
GTAAAGCCAGCCGCTA-1_rna	-1.82759	9.7447	5	RNA-seq
TCATTGTTCTGGCAAT-1_rna	0.0896307	12.407	5	RNA-seq
CTAATTGAGAGGAGTC-1_rna	-0.638741	9.75101	18	RNA-seq
AAAGCCCGTTATCCTA-1_rna	-1.15693	12.4666	11	RNA-seq
AATCATCCAGTTTGTG-1_rna	-2.40764	9.44178	9	RNA-seq
GTGGTTAGTGGAGCAA-1_rna	13.7726	10.4064	4	RNA-seq
TATCGCACATTGTGGC-1_rna	11.181	5.22215	7	RNA-seq
GAGAACCAGAGAGCCG-1_rna	0.891419	3.7151	10	RNA-seq
CAGGAAGGTACCCACC-1_rna	1.05784	-1.7609	8	RNA-seq
TCATTGCGTAACCTAG-1_rna	10.8818	3.71046	2	RNA-seq
TTATCCGTCAGGAACA-1_rna	6.89081	7.69136	13	RNA-seq
CGAGCTGGTTAAGCCA-1_rna	-3.66085	9.49652	5	RNA-seq
ACTCGCGCATAGGCGA-1_rna	14.6092	13.1028	17	RNA-seq
CTAGTGAGTCTTGCAT-1_rna	-3.27772	13.4839	3	RNA-seq
CGGGACAAGGAGGTTA-1_rna	-0.558649	4.97459	15	RNA-seq
GGCTCACAGTTGGCCA-1_rna	10.2623	2.0683	2	RNA-seq
AGCCTAGTCATGCTTT-1_rna	0.847898	4.3307	12	RNA-seq
ATACCGGTCTAAGTGC-1_rna	5.2885	6.83162	13	RNA-seq
TCGTAATCAGCCTTGG-1_rna	-1.05418	11.3339	9	RNA-seq
AGTAAACAGTTATGTG-1_rna	12.3515	8.48261	6	RNA-seq
GCACTAAGTGTTCCCA-1_rna	13.3244	13.0548	1	RNA-seq
TGGGCCTAGACTCGCA-1_rna	13.4536	14.9611	1	RNA-seq
CGAAGCGAGGTTTGCG-1_rna	13.4053	14.7968	1	RNA-seq
CGTGGTTCATCTTGAG-1_rna	12.9143	6.04309	7	RNA-seq
GTATCGCCACAATGTT-1_rna	14.9101	8.62288	6	RNA-seq
ACTAACTCAAGGCCAA-1_rna	12.6025	8.35607	6	RNA-seq
CTATTACTCCGGTTGA-1_rna	3.52864	2.64859	19	RNA-seq
AATCCGTAGGGCTAAA-1_rna	14.7676	8.42741	4	RNA-seq
CGCCTGTGTCCGTAGG-1_rna	13.1698	6.77392	4	RNA-seq
TACCGAAGTAACCACA-1_rna	9.53011	9.06898	17	RNA-seq
ATGAAGTAGGGATGCG-1_rna	14.8366	8.63133	6	RNA-seq
TTAACCAAGGAGCAAC-1_rna	-3.25182	13.3343	5	RNA-seq
TTAAGTGTCTCTAGCC-1_rna	13.3171	13.7018	1	RNA-seq
ACGGTTTAGCCTGAGC-1_rna	-3.23057	11.1538	5	RNA-seq
CGAGCGAAGCGAAGTA-1_rna	14.2921	13.8489	1	RNA-seq
CTGTTAAAGCGCATTG-1_rna	13.7486	7.14543	4	RNA-seq
AGTGAACCACTGGCTG-1_rna	11.4449	2.80424	2	RNA-seq
GCCTTAACAAATTCGT-1_rna	5.65178	6.78231	13	RNA-seq
GTTGCGGGTGAGCAAG-1_rna	5.91151	6.29474	13	RNA-seq
GCATTAGGTCCTTCAG-1_rna	-4.27844	7.80191	15	RNA-seq
AAGAACAGTATTCGTC-1_rna	14.1398	10.935	6	RNA-seq
ATCAGGTTCCTTGAGG-1_rna	14.1471	11.0243	1	RNA-seq
AACTTAGTCCCTGACT-1_rna	6.16473	7.56256	13	RNA-seq
TAGCGGACAATTGAGA-1_rna	-2.30414	13.6779	11	RNA-seq
CCCTGGACAGGCGAGT-1_rna	13.8611	14.7914	1	RNA-seq
ATGGCTTAGCATGTTA-1_rna	-0.599242	10.2687	3	RNA-seq
GGCTGGTTCCAGGAAA-1_rna	0.91601	3.00701	8	RNA-seq
GTTAACGGTTAGTACG-1_rna	9.46647	9.08206	12	RNA-seq
AACCTTAAGCCTTAAA-1_rna	10.2237	2.8745	10	RNA-seq
AGTCAAGAGGAAACTG-1_rna	12.587	6.92943	4	RNA-seq
GGCGGTTTCAAACCGT-1_rna	14.602	8.70841	4	RNA-seq
ACAGTATGTGGAAGGC-1_rna	14.17	7.59025	6	RNA-seq
GTTACGCCACTGGCCA-1_rna	1.19653	4.9265	12	RNA-seq
GTTTCAGCAATCTCTC-1_rna	12.056	5.97631	7	RNA-seq
GCTATCCTCGATAACC-1_rna	13.2743	14.6993	1	RNA-seq
AATGTCATCCGCAACA-1_rna	6.15086	6.64058	13	RNA-seq
ATTCAACCACGCAACT-1_rna	14.6587	8.66709	6	RNA-seq
ACACAATGTCCAAGAC-1_rna	-1.57297	14.8281	3	RNA-seq
CATCATGCAAGCTTTG-1_rna	14.8446	8.54475	6	RNA-seq
CGAAATGAGGACCTTG-1_rna	-1.30972	12.4459	11	RNA-seq
GTCATGCCAGTAGCCT-1_rna	2.14356	-2.22921	8	RNA-seq
TGAGGCACAATTAGCT-1_rna	13.4109	9.32557	6	RNA-seq
GATCAAGAGACAAGTG-1_rna	13.9058	9.43049	1	RNA-seq
AGCACTAGTTAACACG-1_rna	-1.37337	13.218	3	RNA-seq
GTAAGGTCATCGCTTT-1_rna	-0.404114	5.1395	9	RNA-seq
GGAATCTTCACAGGAA-1_rna	-0.584192	11.0747	3	RNA-seq
GCGGGTTTCGAGGAGT-1_rna	13.9305	14.4263	1	RNA-seq
AAACCGAAGTGAGCAA-1_rna	6.79693	12.0801	14	RNA-seq
CAAATCATCCATTACT-1_rna	6.00737	7.33723	13	RNA-seq
TCGTTACGTTGGCCGA-1_rna	0.908268	3.27191	9	RNA-seq
AGTTATGTCATGTGGT-1_rna	-2.51992	14.4368	3	RNA-seq
TTCACTGTCCTCCTAA-1_rna	6.29565	7.23475	10	RNA-seq
AATTAGGCATACTCCT-1_rna	-1.0061	9.96353	9	RNA-seq
TTGTCAAAGGGATGAC-1_rna	13.6174	14.4263	1	RNA-seq
GATTGCAGTGCTGTAA-1_rna	12.0143	8.22166	4	RNA-seq
GCGGATACAAAGGTAC-1_rna	13.3765	15.1986	1	RNA-seq
GATCGCTCAAGCGAGC-1_rna	-1.17043	12.8437	11	RNA-seq
AACCTCCTCGCAAACT-1_rna	14.3792	7.99942	4	RNA-seq
GATTCCTGTCATAAGT-1_rna	12.8445	8.65763	6	RNA-seq
TAATGCATCGGTTCCT-1_rna	-1.11094	9.72517	9	RNA-seq
TTTCCTGAGCTTAGCG-1_rna	-1.67022	10.2404	9	RNA-seq
GATAAGCCAGCTAATT-1_rna	13.8243	15.0299	1	RNA-seq
AGGTTTATCCTAAGGT-1_rna	14.3092	11.4291	8	RNA-seq
AGGGCCTTCTCACATT-1_rna	12.4942	8.33043	6	RNA-seq
TGGATTGGTCAAAGAA-1_rna	14.9251	13.2072	1	RNA-seq
CAAATCATCTCACTAT-1_rna	11.0361	2.27552	2	RNA-seq
AGGTTTGGTCAAGACC-1_rna	-2.29057	13.7449	3	RNA-seq
GGTTGCGGTTCACCAT-1_rna	-3.43247	7.48952	15	RNA-seq
CTCATGCTCCTAATGA-1_rna	-2.68534	13.5825	3	RNA-seq
ATCAGGTTCCTTGCGT-1_rna	-1.408	10.8906	11	RNA-seq
AACCTTGCAAGGAATC-1_rna	13.8135	14.7267	1	RNA-seq
CCGCACACATGTCAAT-1_rna	5.99781	8.178	13	RNA-seq
CACAAGCGTGACATAT-1_rna	10.4975	3.33482	2	RNA-seq
CTCATTAGTGAGGTAG-1_rna	13.8656	9.62026	4	RNA-seq
TAAACAGCAGTAATAG-1_rna	-1.1031	12.7838	11	RNA-seq
GCCTGAGGTTGCGCGA-1_rna	6.18979	8.73706	14	RNA-seq
GTTCTCATCCATAAGC-1_rna	0.156261	-1.62394	8	RNA-seq
CGTGAGGAGCTCAAAC-1_rna	6.08281	7.20546	13	RNA-seq
AATGCGCGTACGGGTT-1_rna	6.24893	12.7823	14	RNA-seq
ACCATAATCAATCATG-1_rna	-2.22332	9.46452	9	RNA-seq
GTATCGCCATGCAACC-1_rna	14.7138	12.7626	1	RNA-seq
GCTATTGCAATCCTGA-1_rna	14.1245	8.69122	6	RNA-seq
GATAAGCCAAGTAAGC-1_rna	11.2244	5.07682	2	RNA-seq
GATTCATCATCATGTG-1_rna	13.1561	11.3715	7	RNA-seq
CACATGCCACCTCGCT-1_rna	-1.36408	11.7836	15	RNA-seq
GGCTATTAGCCACAAT-1_rna	14.1567	7.51265	4	RNA-seq
AGGAAACGTGGTTATG-1_rna	14.651	12.2313	1	RNA-seq
GCAACAGCAGGCCTTG-1_rna	-1.02158	9.41242	15	RNA-seq
AGTAAGTAGTCACTCC-1_rna	-1.58923	10.8874	3	RNA-seq
GGCAATCGTCATAACG-1_rna	-2.16645	14.0029	5	RNA-seq
TGTAAGTGTGTTAGCA-1_rna	-1.31156	7.47569	18	RNA-seq
AATTTGCCAAGTTATC-1_rna	4.09165	-1.85487	16	RNA-seq
CACTGACCACTGGCCA-1_rna	15.1382	13.129	1	RNA-seq
CTTACCGGTAGGATTT-1_rna	1.43767	-1.97715	8	RNA-seq
GTCATGAGTTACCTGT-1_rna	14.8156	8.32082	4	RNA-seq
TGCGCGAGTTAGGCTA-1_rna	13.3721	14.821	1	RNA-seq
CATGCATAGGGCTTTG-1_rna	14.1339	7.58722	4	RNA-seq
AGCTTCCTCTAGCGTG-1_rna	7.50867	2.97266	10	RNA-seq
CTAAATGTCCGTCCAT-1_rna	13.4076	15.1788	1	RNA-seq
TCTTAGCGTGTTGTGA-1_rna	-0.821028	13.3336	3	RNA-seq
AATTTGCCAGTTAGCC-1_rna	-1.06695	11.1462	9	RNA-seq
GAGTGATCATAATCCG-1_rna	13.2655	14.4544	1	RNA-seq
GGTATTTCAGACAAAC-1_rna	4.05323	-1.74329	16	RNA-seq
AATTGGGAGAGAGGCT-1_rna	8.47497	5.75065	2	RNA-seq
TGTCAGTAGGCGGGTA-1_rna	13.8331	14.7957	1	RNA-seq
TTATGACCAGCAAATA-1_rna	6.44009	12.9719	14	RNA-seq
GTGCCTTTCGCTCCAT-1_rna	-1.46368	8.51611	18	RNA-seq
CGCACCACAGCAAGTG-1_rna	6.59823	12.051	14	RNA-seq
AAGACATAGTTACCGG-1_rna	5.62324	7.54439	13	RNA-seq
CGTTTGGAGCGCAATT-1_rna	-3.06465	11.7791	3	RNA-seq
AGTCGCATCCAAACAC-1_rna	6.7435	6.46782	10	RNA-seq
GAGGTACAGTAAGTGG-1_rna	14.0898	14.6777	1	RNA-seq
TTTGCATTCAAACCGT-1_rna	12.2962	4.72219	7	RNA-seq
AAGGATTAGGAGGGTT-1_rna	6.61487	12.7291	14	RNA-seq
TAACAAGCACTTCATC-1_rna	13.8755	14.9945	1	RNA-seq
GTTGCGGGTGCTCACC-1_rna	8.24178	5.95019	10	RNA-seq
ATAGGTACATCCAGGT-1_rna	14.6978	14.3094	1	RNA-seq
ATTACCGCAATGCCCG-1_rna	-1.82294	12.1403	3	RNA-seq
TACCCGGCACAGAACG-1_rna	14.0779	12.1601	17	RNA-seq
TTCAGCACATGAGTTT-1_rna	11.801	5.41174	7	RNA-seq
TTGAGCTAGCCGCTTT-1_rna	7.44165	6.42673	10	RNA-seq
GCAAGCCTCTTTAAGG-1_rna	14.7204	8.42087	4	RNA-seq
AAAGCCCGTGGAAGGC-1_rna	14.2952	7.74391	4	RNA-seq
CGGATTAGTAGCCTCC-1_rna	-1.46996	14.4715	3	RNA-seq
AATCTCAAGGCTTAGT-1_rna	11.2426	2.08272	2	RNA-seq
CTTGCATGTTATCCTA-1_rna	7.59519	2.99533	10	RNA-seq
CACATTAAGTTAGAGG-1_rna	-2.02015	14.1207	5	RNA-seq
GGTTGCTCAAGGTGCA-1_rna	1.2804	-0.998806	8	RNA-seq
TTGGAGGCAGACAAAC-1_rna	6.44583	11.4817	14	RNA-seq
AAAGCAAGTGTAATAC-1_rna	11.1915	3.30747	7	RNA-seq
ATTCCGGAGCTATTAG-1_rna	14.5524	13.2255	1	RNA-seq
GCTTGTTGTTAGCATG-1_rna	6.14985	6.97544	13	RNA-seq
CCTAAGTAGGCTACAT-1_rna	13.5358	6.53243	4	RNA-seq
GCAATGAAGATTGAGG-1_rna	13.5329	15.0203	1	RNA-seq
AGCCAGTGTTATAGCG-1_rna	13.8054	10.3228	6	RNA-seq
CTTACTAGTTGAGGTC-1_rna	-2.04191	11.368	5	RNA-seq
CACTAGCCATTGCGGT-1_rna	-2.51387	10.7691	11	RNA-seq
GAGCGGTCACCCACCT-1_rna	1.17173	-1.7516	8	RNA-seq
TATTACCTCGCTAAAC-1_rna	7.59852	2.98483	10	RNA-seq
CATCAGCCACTCAACA-1_rna	-2.59218	13.6167	5	RNA-seq
CCTCAGTTCAAGCTAC-1_rna	5.67596	6.42076	10	RNA-seq
TAATGCATCCAGCACA-1_rna	-3.21892	11.1001	9	RNA-seq
AACAGGATCATGCGTG-1_rna	1.92108	-1.61178	8	RNA-seq
TATGGTCAGCTAAAGG-1_rna	-1.08592	13.2803	11	RNA-seq
TTAGCAATCGTTCACC-1_rna	-1.61987	12.9422	11	RNA-seq
AATCATCCAGCACGAA-1_rna	1.03069	-1.66285	8	RNA-seq
TGGCCAATCCTGGTGA-1_rna	-1.57644	6.95926	18	RNA-seq
GTCCAAGTCAAGTGAG-1_rna	-1.37135	9.37962	9	RNA-seq
CCTATAGCAGTTGCGT-1_rna	13.5354	6.68358	4	RNA-seq
ATCCCGCGTAACCAGC-1_rna	13.9218	8.21253	6	RNA-seq
GCAAGTCGTAATAGCT-1_rna	5.63761	7.06289	13	RNA-seq
TCCATATTCCTTAGTT-1_rna	13.5265	15.2681	1	RNA-seq
GTATTGATCCCATAAA-1_rna	0.18933	-0.946375	8	RNA-seq
GATAGACCATTAAGCT-1_rna	12.4794	4.45144	7	RNA-seq
GGTTCCCGTAACGTGC-1_rna	-5.16487	2.09279	19	RNA-seq
CGTAACTAGGATGATG-1_rna	12.4108	8.31897	6	RNA-seq
ACTTGTAAGGCGGGTA-1_rna	-2.07373	14.6193	3	RNA-seq
GAGCGATAGTTTGAGC-1_rna	-1.60508	13.2305	5	RNA-seq
GAGTCAAAGCCAGGTC-1_rna	-1.12348	9.51869	9	RNA-seq
GCAATATGTGCTAGCG-1_rna	15.1649	12.9733	1	RNA-seq
GAAGTGATCCCTCATA-1_rna	-1.27595	7.07907	18	RNA-seq
GCAAGTCGTCAATAGT-1_rna	12.7544	6.0282	7	RNA-seq
TGTTGCACACAACAGG-1_rna	13.87	12.739	1	RNA-seq
CTTGTAAAGTCACCTC-1_rna	-3.2171	11.0328	5	RNA-seq
GGTTTCCTCGTTACAA-1_rna	-4.38839	8.19818	15	RNA-seq
AGCAAGGGTGCATTTC-1_rna	9.55849	1.86364	2	RNA-seq
GTGTTACAGGCTTAAC-1_rna	5.72114	7.65811	13	RNA-seq
ACACCTTGTCGCAAAC-1_rna	3.94387	-2.04917	16	RNA-seq
ATGGCTAGTAATAACC-1_rna	14.0343	15.4349	1	RNA-seq
CGCTACTTCTAACCAA-1_rna	0.0874202	-1.12678	8	RNA-seq
GGATGGCCAGTAGGTG-1_rna	14.4086	12.2394	10	RNA-seq
GTCTTTGTCCGTTAAA-1_rna	9.49785	9.13725	7	RNA-seq
TGATGAACAATTGAAG-1_rna	-0.19716	10.6592	3	RNA-seq
CCTAATCGTCCTTTAA-1_rna	-1.09254	12.6097	11	RNA-seq
CAACTAATCGTTTCGC-1_rna	-3.42768	12.8889	5	RNA-seq
GATGACTTCATTGACA-1_rna	13.8992	8.49228	6	RNA-seq
GAACCAGCAAGATTCT-1_rna	-1.72253	14.4917	3	RNA-seq
TGTCCTGGTTATCGAG-1_rna	-0.645695	9.81254	9	RNA-seq
CTCGCTAGTGGGTACT-1_rna	-2.27631	14.0749	3	RNA-seq
CAGAATCTCAGGAAGC-1_rna	13.2508	6.93716	4	RNA-seq
GGTTAATGTAAGCTCA-1_rna	13.2222	12.4371	1	RNA-seq
TTTGAGTCACTTAACG-1_rna	14.0899	7.71886	4	RNA-seq
CTTTAGGCAAACTAAG-1_rna	12.1235	5.52517	7	RNA-seq
ATCATGTCAATGCGCT-1_rna	11.3104	4.95643	2	RNA-seq
TTGTCAAAGTATGTGC-1_rna	1.22922	4.7781	12	RNA-seq
GTGTGAGCAACTAACT-1_rna	13.957	15.0105	1	RNA-seq
AGGCCCAGTGCAACTA-1_rna	8.29474	7.02784	10	RNA-seq
TCGTTAGCACAGCCAT-1_rna	-3.15576	11.8248	5	RNA-seq
GCGCGATTCTTGACCC-1_rna	13.5807	14.5207	1	RNA-seq
TGGCTTTGTCACGAAC-1_rna	-0.830902	11.476	9	RNA-seq
ATGGCTGTCCATCAGG-1_rna	-3.62485	7.42849	15	RNA-seq
GAAAGGCTCCTGAATA-1_rna	11.5927	2.79101	2	RNA-seq
TCCAGCAAGGCTATGT-1_rna	6.56826	6.5787	13	RNA-seq
AAGCCTGTCTAGCGAT-1_rna	9.56555	2.45541	2	RNA-seq
AACGCTAGTTTGTCTA-1_rna	-2.66911	10.6642	9	RNA-seq
CGCTTACTCTGCAAAC-1_rna	-5.1133	2.12853	19	RNA-seq
ATTCGTTTCCGGTTAG-1_rna	-1.00047	14.7766	5	RNA-seq
ATCCCGCGTTATAGCG-1_rna	14.1957	13.8048	1	RNA-seq
TGTAAGTGTACCGTAA-1_rna	-3.55523	8.73652	15	RNA-seq
ATGCATTCATCATGTG-1_rna	12.9419	8.02687	7	RNA-seq
GTAGGTGCAAGCCACT-1_rna	-3.86957	8.34466	15	RNA-seq
CTAATGTCAATCGCAC-1_rna	13.8799	15.3011	1	RNA-seq
TAACCTAAGTCCTTCA-1_rna	14.1502	7.43554	4	RNA-seq
GACCTAAGTACGTTTC-1_rna	-1.47078	7.96151	18	RNA-seq
AAGTGCAAGGGTGGAT-1_rna	13.0801	8.0489	4	RNA-seq
CGGACCTAGTCACTCC-1_rna	6.64413	12.0242	14	RNA-seq
GCAAGTGCACACAATT-1_rna	-1.25416	6.8536	18	RNA-seq
CTCATGACAAGGTCGA-1_rna	5.49485	6.61393	13	RNA-seq
CCTTATGTCCTTGCAC-1_rna	14.3001	7.70599	4	RNA-seq
GATCGCTCAGCGCTTG-1_rna	11.2212	5.35284	7	RNA-seq
TCTTCAAGTTTCAGGA-1_rna	6.65319	12.0409	14	RNA-seq
GACCGTTCATTAAACC-1_rna	-2.27032	10.4585	5	RNA-seq
GGGTCAACATGACTAT-1_rna	12.978	6.57523	7	RNA-seq
ATGCGATTCTTGATGA-1_rna	14.3621	8.17766	4	RNA-seq
GGTAATTGTTTGTCTA-1_rna	6.02419	7.33499	10	RNA-seq
AGCGCTCAGGACTTAC-1_rna	-2.99059	8.56607	9	RNA-seq
ATGGTCTAGCGTGCAC-1_rna	-2.40886	10.7469	9	RNA-seq
CTCGCTAGTAGCCATA-1_rna	13.0177	6.73362	4	RNA-seq
GCGTGCTAGACTAAGG-1_rna	9.63162	1.47768	2	RNA-seq
TTGTGAGGTTAGGTGC-1_rna	-2.96726	9.29883	9	RNA-seq
TATTTGGAGTCACCAG-1_rna	13.758	8.64004	6	RNA-seq
CATAGGTTCTGTGAGT-1_rna	13.13	6.82092	7	RNA-seq
TAGCGGACAAATGCCC-1_rna	-1.28549	9.97776	9	RNA-seq
CTAGGACGTTTCCTCC-1_rna	-4.2169	7.77372	15	RNA-seq
CCGTGCTGTTAGCTGA-1_rna	-3.66217	7.41522	15	RNA-seq
CAACTAGGTTTGGGTA-1_rna	10.1699	2.75107	2	RNA-seq
CGTTAGTAGAGGAGGA-1_rna	-3.70741	7.51343	15	RNA-seq
CATTGTAAGAGGAAGG-1_rna	10.8543	2.6709	2	RNA-seq
CAGGACACACTAAATC-1_rna	-1.94269	13.7335	11	RNA-seq
ATATGCTCAATGAAGC-1_rna	1.59652	-2.16548	8	RNA-seq
ACCTTGTGTTGCCTCA-1_rna	13.5175	13.3276	6	RNA-seq
CATGAGGCATAACGGG-1_rna	7.63408	3.18675	10	RNA-seq
AACTACTCAACCGCCA-1_rna	-2.06565	14.1191	3	RNA-seq
CGGCTCACAATGAGGT-1_rna	-0.592017	10.133	9	RNA-seq
ATGACCAGTTAGACCA-1_rna	-1.7203	14.8291	3	RNA-seq
TTGCAATCACGGTACT-1_rna	-1.92169	13.2503	3	RNA-seq
CTGACCAAGTACTGGT-1_rna	14.3227	8.02232	6	RNA-seq
CTGCTACTCTTGGACG-1_rna	14.8012	12.8146	1	RNA-seq
GCTGGTTCAGGTTCAC-1_rna	13.5935	8.46226	4	RNA-seq
AAAGGACGTCAATAGT-1_rna	-1.42199	9.21177	5	RNA-seq
AGGATTGAGCACCACA-1_rna	13.3335	8.47629	4	RNA-seq
GGCAATCGTTGCCTCA-1_rna	6.61621	7.12138	13	RNA-seq
GCCAGGAAGTCAGTAC-1_rna	14.2929	13.9772	1	RNA-seq
GGTTTCCTCGTGCTTC-1_rna	-3.25938	13.4696	5	RNA-seq
GGTGATTTCCATCAGG-1_rna	-1.65655	7.95619	5	RNA-seq
GTTTAGCAGGGATTAG-1_rna	14.1307	10.3765	4	RNA-seq
ACCGGCTAGGACCTGC-1_rna	0.637321	-2.00283	8	RNA-seq
CAAGTAACACATGCTA-1_rna	0.705251	4.40835	12	RNA-seq
GCACATTAGAATCGCT-1_rna	-1.25484	12.9525	11	RNA-seq
ATAGCATGTTATCCGT-1_rna	14.5734	12.8929	17	RNA-seq
CTCCTAATCCTCACTA-1_rna	6.44305	12.6266	14	RNA-seq
TTCGTGCTCGAGCAAA-1_rna	11.2537	4.15107	2	RNA-seq
GGCCTTCGTAACAGGG-1_rna	-2.21033	9.5133	9	RNA-seq
GTCCTCCCAGGCGATA-1_rna	10.8181	5.32822	7	RNA-seq
ACATCATCAGCATGTC-1_rna	-3.50059	13.3565	5	RNA-seq
GTTCTCATCTATGACA-1_rna	-0.316346	4.9299	12	RNA-seq
GGAGTGAGTGACATAT-1_rna	-0.681988	11.5521	9	RNA-seq
TAACAAGCAATAGTCT-1_rna	10.2653	2.59534	2	RNA-seq
ACCTACCTCTTTAAGG-1_rna	-3.66093	9.48187	15	RNA-seq
CCTTGCGTCGCTTCTA-1_rna	11.0836	5.35096	7	RNA-seq
TGCACACCAGAGGCTA-1_rna	2.80114	-2.37275	8	RNA-seq
GGCATTGTCAGGTTTA-1_rna	14.2503	15.2688	1	RNA-seq
AGTGCACGTCAAAGGG-1_rna	-2.67225	12.1101	5	RNA-seq
TGAGTTTCAAAGCCTC-1_rna	-1.24189	7.49575	18	RNA-seq
GAGGAGGCAAGGGTTG-1_rna	0.902422	3.28976	8	RNA-seq
GTCTTTAGTTTGGGCG-1_rna	-1.0708	13.497	11	RNA-seq
GCTGTACCACAAACTT-1_rna	14.4386	7.45224	6	RNA-seq
AGTTACTCAGCTTACA-1_rna	-2.47049	14.4252	3	RNA-seq
GGTTACTAGGACCGCT-1_rna	-2.5469	13.6018	3	RNA-seq
GATGGACAGCGAGTAA-1_rna	-1.24724	14.2434	11	RNA-seq
GCTAAGTTCCTAAGTA-1_rna	13.0696	12.7621	1	RNA-seq
TGCCATTGTTAGGCTA-1_rna	-1.18557	10.3127	9	RNA-seq
CTGGTTTGTTTCCACG-1_rna	-1.51032	13.9334	5	RNA-seq
AGACACGCAGACAAAC-1_rna	-1.44469	14.8437	3	RNA-seq
TGATTAGTCCCGCAAA-1_rna	0.556623	-1.79559	8	RNA-seq
GGCCTTCGTCACAGCG-1_rna	12.7133	6.43362	7	RNA-seq
CCGCAAGGTGGACATC-1_rna	-1.65184	13.1062	3	RNA-seq
AATTGGGAGTTACTTC-1_rna	6.45048	11.5302	14	RNA-seq
GTCTTTAGTACTTCAC-1_rna	3.59048	-1.80384	16	RNA-seq
GTGATCAGTAATCGTG-1_rna	13.4544	15.0807	1	RNA-seq
CCAGACTCACCTGCTC-1_rna	0.728706	-0.269232	8	RNA-seq
GTCCGTAAGGACACTT-1_rna	13.6639	12.8601	1	RNA-seq
GAGCCTTCAACAGGTG-1_rna	9.73056	2.58927	2	RNA-seq
AGGTGAATCAAGCTAC-1_rna	10.9468	3.47622	2	RNA-seq
CAAGTAACAACAGGAT-1_rna	-1.28579	6.9589	18	RNA-seq
AACATCATCTTGATGA-1_rna	14.5791	11.9388	17	RNA-seq
ATTAGCTCACCTAAGC-1_rna	6.66083	11.6519	14	RNA-seq
TTTGGTGCAGTTTGTG-1_rna	-1.11212	11.0071	5	RNA-seq
CTGCTCCCAATAGCAA-1_rna	10.6888	5.28207	7	RNA-seq
CGAGCGAAGGAACCAA-1_rna	11.3624	2.79948	2	RNA-seq
CGGTTTCTCGTTCACC-1_rna	8.53062	7.94511	14	RNA-seq
GCAACAGCACTAAGTT-1_rna	2.54007	-0.954404	8	RNA-seq
ATTACCCGTCCTTCTC-1_rna	11.31	4.97162	2	RNA-seq
GGCTGAGAGAAGGTGC-1_rna	12.957	8.61579	4	RNA-seq
CATTATGAGTGCACGC-1_rna	8.81579	6.58721	10	RNA-seq
GTATCGCCAAGTGTTT-1_rna	-1.57147	13.1777	11	RNA-seq
ATAAGTCGTAAGCTTG-1_rna	7.90981	6.24016	10	RNA-seq
TACATCAAGCGTGCAC-1_rna	-4.00568	7.69749	15	RNA-seq
CAATGCCCATTAGGTT-1_rna	-0.145833	13.377	3	RNA-seq
TGATGAACACCAGGTT-1_rna	-0.925232	11.1398	11	RNA-seq
ACCTGGATCTTGTCCA-1_rna	-3.22151	12.2943	5	RNA-seq
CCTGTATGTGGGAACA-1_rna	14.6078	14.9862	1	RNA-seq
GCCAATTAGGTTACGT-1_rna	-0.142506	13.0295	9	RNA-seq
CAGCATGTCCTCATGC-1_rna	-1.55462	13.2689	5	RNA-seq
CCTGGTAAGGGTCCAC-1_rna	14.7235	13.395	1	RNA-seq
GGAAGTATCTTGGATA-1_rna	12.1801	4.14862	7	RNA-seq
CCTATATTCACTCAAA-1_rna	13.0056	7.03278	1	RNA-seq
AATTTGGTCACATTGA-1_rna	15.1779	12.8393	1	RNA-seq
CAAACAACATAAAGCA-1_rna	5.49369	6.97671	13	RNA-seq
TTTACGCGTTATGTGG-1_rna	-0.153966	10.6155	3	RNA-seq
TTACACCGTGTAACCA-1_rna	11.406	2.69648	2	RNA-seq
CATTCCTCACCTGGTG-1_rna	11.2977	4.69797	2	RNA-seq
ACGTTGTAGTTTGCGG-1_rna	0.81719	4.67101	12	RNA-seq
GATTAAGCAATAATCC-1_rna	-1.42896	10.1632	5	RNA-seq
AAAGGTTAGGTGAAAT-1_rna	-1.31747	9.50317	9	RNA-seq
CGTATTGCAAAGCGCA-1_rna	-1.25096	11.555	9	RNA-seq
ATTAGCGGTCGTTATC-1_rna	8.89163	6.19208	10	RNA-seq
CTATGAGGTGGATTAT-1_rna	3.95837	-1.83885	16	RNA-seq
GTACTGGTCTTAAGTG-1_rna	6.49783	6.6534	13	RNA-seq
AAGCTATGTGAGGTGA-1_rna	11.0389	4.28257	7	RNA-seq
CATCATGCAATGCCCG-1_rna	-1.03914	14.7087	3	RNA-seq
CGCTTACTCCTAATTC-1_rna	8.00931	5.96372	10	RNA-seq
TGTCCTTCATTAAGTC-1_rna	12.0752	8.21935	7	RNA-seq
CTCCTGAGTCAAGTGC-1_rna	14.5859	15.0846	1	RNA-seq
GCCTTACTCCTTAGTT-1_rna	9.34445	9.13565	11	RNA-seq
AGCACAGCACGAATCC-1_rna	-3.9635	8.13346	15	RNA-seq
TAGTGGCGTGTTCCCA-1_rna	13.9716	8.47361	6	RNA-seq
CCTTAGTGTAGACAAA-1_rna	-1.50149	11.1594	9	RNA-seq
TGGCCATCACCTGGTG-1_rna	9.27857	2.05485	2	RNA-seq
GAAGTCAAGTTCCTCA-1_rna	7.80027	3.17101	10	RNA-seq
CGATATTCATGTCAAT-1_rna	13.9245	7.16396	4	RNA-seq
ATAAGTCGTTCATTTG-1_rna	14.7321	14.0282	1	RNA-seq
AGAGGATGTCATCCTG-1_rna	14.0754	7.8813	4	RNA-seq
GATGAGGGTTAAATGC-1_rna	11.3718	4.00509	2	RNA-seq
GTCAGGCTCCAGGAAA-1_rna	14.9874	8.74023	4	RNA-seq
CCTCAAACAAGTGTTT-1_rna	13.8214	14.2378	1	RNA-seq
CCAACCAAGCTATTGA-1_rna	0.148102	-0.886102	8	RNA-seq
AGCACTAGTTAAGCGC-1_rna	15.0312	8.58338	6	RNA-seq
GAGCAAGGTTACGCAA-1_rna	11.4231	6.3827	7	RNA-seq
TGTATCGCAAGCTAAA-1_rna	15.0169	12.818	1	RNA-seq
GTGGATGCATAAAGCA-1_rna	11.3566	6.3247	7	RNA-seq
TTGCAAGGTTGGCGTG-1_rna	8.79636	6.54905	10	RNA-seq
TCCATAAAGTAGGATG-1_rna	-0.918153	9.93307	9	RNA-seq
TTGGCGGGTAATCGCA-1_rna	10.8501	3.74372	7	RNA-seq
TGAAGGATCCTACCTA-1_rna	10.8586	2.29965	2	RNA-seq
GTACACCCAAACCTTG-1_rna	10.166	4.80013	2	RNA-seq
AATCCGTAGACAGGCG-1_rna	0.708707	4.06435	12	RNA-seq
GGCAGGATCAACAAGG-1_rna	11.9171	8.36089	1	RNA-seq
GCCTCGACAGGCATGA-1_rna	0.578692	4.45633	12	RNA-seq
TAGTAAGCAAGGTAAC-1_rna	6.67673	11.0887	11	RNA-seq
CTAGGCGGTCCTAAGA-1_rna	-4.26725	7.83637	15	RNA-seq
CAGGCTATCTTACTCG-1_rna	4.14802	-1.89438	16	RNA-seq
AGAGATTAGTACTGGT-1_rna	13.4995	13.0436	1	RNA-seq
TCCGGAATCACAAGCT-1_rna	-1.21894	12.1451	11	RNA-seq
CAATCCCTCCTTAAGA-1_rna	0.472592	4.49456	5	RNA-seq
TGGACTAGTTTAGCTC-1_rna	0.945364	3.18468	8	RNA-seq
ATAGATGCAGGCATGA-1_rna	13.3992	14.6473	1	RNA-seq
TCATGTTTCATGTCAA-1_rna	14.2087	13.1784	1	RNA-seq
GGTCCGTAGCAGGCCT-1_rna	13.9687	8.72182	4	RNA-seq
TTCGCAACATAAGTCT-1_rna	15.1624	13.2453	1	RNA-seq
TCCGGTAAGCAACATC-1_rna	14.7868	7.89816	4	RNA-seq
GGTATTTCAGTCTATG-1_rna	-0.737755	10.0198	9	RNA-seq
GTCCTCCCAGTTTACG-1_rna	1.2549	-1.11598	8	RNA-seq
AGGTTGCGTGCAATGC-1_rna	9.71618	2.62589	2	RNA-seq
AACCGCTCACCTCAGG-1_rna	8.10241	3.12887	10	RNA-seq
GAGTTTGGTGAGAAAC-1_rna	2.00191	-2.19182	8	RNA-seq
CCCTTAATCATTGTTC-1_rna	11.2752	3.10634	2	RNA-seq
GGTGAGGTCTCCATGC-1_rna	0.198061	-1.55468	8	RNA-seq
TCAGCAAGTAATCGTG-1_rna	-0.378395	11.1759	9	RNA-seq
TGGATTGGTTGTTGTC-1_rna	14.2726	7.7496	4	RNA-seq
CCTTCGGTCACACAGT-1_rna	3.5606	-1.6925	16	RNA-seq
TTGCGAGTCGTCAAGT-1_rna	0.316509	-1.80388	8	RNA-seq
TACCGTTGTGTCCAAA-1_rna	13.7648	10.2851	4	RNA-seq
GGAAGTATCGCTCCAT-1_rna	10.1897	4.77671	2	RNA-seq
CTTGGACCACAATTAC-1_rna	-1.91872	12.3673	3	RNA-seq
AAAGCCCGTCCTTTAA-1_rna	-0.44138	11.0979	3	RNA-seq
GCCACTAAGGCCTTAG-1_rna	8.09152	2.94095	2	RNA-seq
CGATTCCTCCGTGACA-1_rna	-1.00529	11.0421	9	RNA-seq
TCAAGCTAGAAACTGG-1_rna	5.85787	6.62503	10	RNA-seq
GTTAACCAGCTGCACA-1_rna	13.3205	12.6297	1	RNA-seq
TATGTGATCACATTGA-1_rna	1.29678	-2.10814	8	RNA-seq
CGGAGCAAGTTGTCAA-1_rna	7.52979	2.98336	10	RNA-seq
ACTAGGCGTTAGACCA-1_rna	-0.560595	13.8027	11	RNA-seq
AGAGAAGCAGTACCGT-1_rna	-1.3961	11.9702	3	RNA-seq
AAACGCGCACCTACTT-1_rna	14.958	8.76495	6	RNA-seq
AAGCCTGTCCTCAGTC-1_rna	14.4238	12.4502	1	RNA-seq
GCATGAAAGCCACATG-1_rna	10.875	5.21772	10	RNA-seq
GCATGAGCAATATACC-1_rna	11.6286	5.907	7	RNA-seq
AGTGAGTCAGCTACGT-1_rna	11.3561	2.52156	2	RNA-seq
ATGAAGCCAATTATGC-1_rna	-1.44294	14.3986	3	RNA-seq
AAGCTATGTGCTGGTG-1_rna	13.4791	8.35306	4	RNA-seq
CTATGACAGGATTGAG-1_rna	0.0776273	-1.00517	8	RNA-seq
ATCATCAAGCGAAGTA-1_rna	-1.59877	6.89771	18	RNA-seq
ACGAGTAAGTCATGCG-1_rna	-1.33418	12.389	9	RNA-seq
TTCGGTACATAAGCAA-1_rna	1.03435	-1.36603	8	RNA-seq
GGTCTTTGTCCTAGTT-1_rna	13.5563	15.1559	1	RNA-seq
TTAAGCCAGCACAGCC-1_rna	6.39524	6.61495	10	RNA-seq
GTGTCCAAGTGTGATC-1_rna	-2.70923	10.3546	5	RNA-seq
GGCTCAATCTTGGACG-1_rna	14.4737	13.224	1	RNA-seq
ATCGGCCAGTTATTCC-1_rna	10.0533	1.85846	2	RNA-seq
TCACGGATCCATTACT-1_rna	6.45834	6.53359	10	RNA-seq
GGGATTAAGGATCACT-1_rna	13.2087	12.894	1	RNA-seq
CCGCACACATGAGTTT-1_rna	0.635961	-1.73558	8	RNA-seq
TGAGCTTAGCTATGAC-1_rna	-2.78427	13.1937	5	RNA-seq
TAGCCGGGTGTTTCAC-1_rna	14.8781	8.68874	6	RNA-seq
GGTTGGTGTGGGAACA-1_rna	14.8216	8.7572	6	RNA-seq
TCCCGGACACTTCATC-1_rna	11.1183	2.50986	2	RNA-seq
CGGCTCACACCATATG-1_rna	8.08198	6.24013	10	RNA-seq
GCAGCCAGTCTTGCAT-1_rna	14.1375	8.63576	6	RNA-seq
CCAAGTTAGTTCCTGC-1_rna	14.252	8.75416	6	RNA-seq
CTCGCTCCATTGTGTG-1_rna	6.2097	12.69	14	RNA-seq
AACGACAAGCCGGTAC-1_rna	14.9674	13.4801	1	RNA-seq
GCGCTTGCAGCAATAA-1_rna	-3.57479	7.39144	15	RNA-seq
GGTCAAGCACATAGCC-1_rna	7.60414	3.05191	10	RNA-seq
GTGCATTAGGGCCACT-1_rna	13.1203	6.37302	7	RNA-seq
CATCAATCATAATCAC-1_rna	11.2166	4.65007	7	RNA-seq
GTTGGCGGTGGATGTC-1_rna	-2.54576	14.2902	3	RNA-seq
GTGCTCCGTACTTCAC-1_rna	-2.23011	14.2545	5	RNA-seq
GCGCTTAAGTGAAGTG-1_rna	9.21677	2.16575	2	RNA-seq
CGGGCTTAGATAGACG-1_rna	14.3293	12.4047	1	RNA-seq
CGATTCCTCTCCTCAA-1_rna	11.2053	5.49723	7	RNA-seq
GAGCTAGCAAGACTCC-1_rna	14.9932	8.76714	6	RNA-seq
TGCACTTGTGCTGTAA-1_rna	13.8656	14.8721	1	RNA-seq
ATTACGTCATTATGCG-1_rna	11.0505	4.54958	2	RNA-seq
TACATCAAGCTGAGGG-1_rna	-1.22023	6.94652	18	RNA-seq
GCTGCACAGGCCAATT-1_rna	-1.28216	7.15678	18	RNA-seq
GCTTTGTGTCCTTTAA-1_rna	7.16964	10.7012	10	RNA-seq
ACGTCAAGTCACCAAA-1_rna	-2.88918	9.07927	5	RNA-seq
TCCTCAATCACTCAAA-1_rna	9.72163	2.52055	2	RNA-seq
ACGGTTTAGATGGACA-1_rna	0.159727	-0.968558	8	RNA-seq
GTCAATATCATTTGTC-1_rna	14.7526	12.6142	1	RNA-seq
AGCCAGTGTGTTTGCT-1_rna	-3.19642	13.5569	3	RNA-seq
GATAAAGGTCAAACTG-1_rna	8.6183	5.75199	10	RNA-seq
GCAATGTTCAAACCGT-1_rna	14.019	15.206	1	RNA-seq
GGTTACCCAGTTATGT-1_rna	7.32825	6.33083	10	RNA-seq
GTCCTAGAGGACCTCA-1_rna	6.36046	10.8475	14	RNA-seq
AGAAACTAGTCACGAT-1_rna	8.04862	5.69934	10	RNA-seq
CCTATAGCAGTAAGTA-1_rna	6.37998	11.459	14	RNA-seq
GACCTGCAGACAACGA-1_rna	12.9541	6.47407	7	RNA-seq
CATAGACTCTCACTCA-1_rna	11.8138	5.93913	7	RNA-seq
CAATAAGCATCAGTAT-1_rna	-3.05589	8.31867	15	RNA-seq
CAAGAACCATCCTGAA-1_rna	5.46605	6.85607	13	RNA-seq
ATACCGGTCAGCCAAT-1_rna	5.92904	7.277	13	RNA-seq
CAGCCTAAGGCCTGGT-1_rna	-3.00815	13.2981	3	RNA-seq
ACTAATCCAGGAACTG-1_rna	14.5665	15.0037	1	RNA-seq
CTGGTAAGTAACCTAG-1_rna	9.62114	1.47858	2	RNA-seq
TTGCTTAGTGTGCAAC-1_rna	5.65407	6.67332	13	RNA-seq
TGGACCGGTGGAAGGC-1_rna	13.651	9.11089	6	RNA-seq
GACTTGGTCCGTCCAT-1_rna	14.6724	12.5707	6	RNA-seq
GTTTCTAGTGCCTCAC-1_rna	-3.38475	8.59108	9	RNA-seq
GCCTTGCGTTTATTCG-1_rna	-1.4292	14.3721	11	RNA-seq
GGTACCGGTATGGTGC-1_rna	13.4979	13.2891	1	RNA-seq
CTAGTGAGTGGATGTC-1_rna	6.64914	7.51531	13	RNA-seq
TCAAACCAGTAGGATG-1_rna	-1.35751	14.8713	5	RNA-seq
TAGGAACCACCTGCCT-1_rna	-2.28555	13.7714	5	RNA-seq
CGATCCTTCAATGTCA-1_rna	-3.31859	8.45664	15	RNA-seq
GCCTTTGGTGTTAAAC-1_rna	13.4492	6.43476	7	RNA-seq
AGGTCTTAGCGAGCGA-1_rna	4.15166	-1.83128	16	RNA-seq
CTTATTGGTTAATGCG-1_rna	0.7168	-1.46365	8	RNA-seq
AATGCAACAATGAATG-1_rna	-4.0843	7.64686	15	RNA-seq
TGATGATGTCGTAATG-1_rna	-1.16847	9.93282	3	RNA-seq
TAAGCTATCGCCTAAG-1_rna	5.82488	7.30642	13	RNA-seq
TTGCTCTCAGGGAGCT-1_rna	-1.41614	12.9647	11	RNA-seq
GGTGATTTCTTGCTAT-1_rna	10.6582	5.15583	2	RNA-seq
CCTTTAGTCATTGTCT-1_rna	-1.98259	14.789	3	RNA-seq
GGTCTTTGTGACCTGG-1_rna	6.97005	12.7333	14	RNA-seq
GGTCCATCATCTAGCA-1_rna	14.5193	13.2606	1	RNA-seq
AGGTCTTAGGGACGCA-1_rna	7.02169	12.7762	14	RNA-seq
GATGCTTAGGCAAGTA-1_rna	12.7072	6.4333	7	RNA-seq
AGCTTGGTCGACCTGA-1_rna	2.58583	-0.949829	8	RNA-seq
CTGTTTAGTTGAGCCG-1_rna	6.3447	12.9028	14	RNA-seq
AGTTACATCCTGGTCT-1_rna	11.1462	2.13077	2	RNA-seq
AGCGGACCAATGAAGC-1_rna	-2.88806	13.7787	5	RNA-seq
GGACAGCCACGAATCC-1_rna	9.75577	1.56912	2	RNA-seq
CACTGACCAGGACCAA-1_rna	-1.2236	9.77588	5	RNA-seq
AGACAATAGGTGCTGC-1_rna	14.2814	7.91694	6	RNA-seq
CTGTATTTCGGCCAGT-1_rna	13.7923	14.7466	1	RNA-seq
TGTTCCTCATAAGTTC-1_rna	-0.963115	14.1305	11	RNA-seq
GGAATCTTCACAGCGC-1_rna	13.3103	10.7904	6	RNA-seq
TTAGAAGCAAGTCGCT-1_rna	-1.32806	13.6272	11	RNA-seq
GAACCGCTCATGCGTG-1_rna	-2.16319	14.6409	5	RNA-seq
TAACAAGCACAGGGAC-1_rna	12.9898	6.68789	7	RNA-seq
GCAGGAAGTGCATTAG-1_rna	-0.409876	10.3697	9	RNA-seq
TCTCGCCCACTATGGC-1_rna	0.570132	-1.51969	8	RNA-seq
GGACCTCAGTCTTGAA-1_rna	12.8627	8.1877	1	RNA-seq
GATTAGTGTACCGGAT-1_rna	0.200964	-0.950831	8	RNA-seq
TACCAAATCTTACTCG-1_rna	1.27036	4.23434	12	RNA-seq
GGTCCGTAGAACCTGT-1_rna	-2.91919	8.20107	15	RNA-seq
ACAGCCGGTTGGCCGA-1_rna	8.13389	6.24043	10	RNA-seq
TCAAGTATCTCACTAT-1_rna	0.171087	4.88604	12	RNA-seq
ATGACCAGTAGTCAAT-1_rna	-1.71819	6.77584	18	RNA-seq
TGAGGGCCAGTTGCGT-1_rna	-3.5008	7.53993	15	RNA-seq
GCTCACAAGTGGCGGA-1_rna	12.1269	4.45157	7	RNA-seq
ATGCAAACATTAAAGG-1_rna	-1.4928	13.3288	5	RNA-seq
TGCTTGCTCCTGGCTT-1_rna	9.7025	1.97083	2	RNA-seq
GCGCTTGCAATTAGCT-1_rna	-1.45899	11.4706	11	RNA-seq
TCCCGTTAGCCACAAT-1_rna	-3.06492	11.4754	9	RNA-seq
ATTTAGCCATTGGGAG-1_rna	6.52813	12.9468	14	RNA-seq
AGTCTTGCATAGCTTG-1_rna	13.4326	13.6292	1	RNA-seq
GGTAAACCACAGCCAT-1_rna	5.71114	6.80801	13	RNA-seq
GGAATCTTCTACCTAT-1_rna	11.583	5.69948	7	RNA-seq
AACGCCCAGTCATTAG-1_rna	-3.42247	7.62489	15	RNA-seq
TCTCACCAGGTGAGAC-1_rna	0.244841	-1.64671	8	RNA-seq
GCATGAGCATAATGTC-1_rna	6.38874	11.2601	14	RNA-seq
GACCTGATCTTGATGA-1_rna	9.93147	1.63941	2	RNA-seq
ACACTTGCAAGCCAGA-1_rna	9.44309	9.05696	14	RNA-seq
CGGCAATGTCGTTACT-1_rna	15.1161	12.7654	17	RNA-seq
GGTGTCCAGGCCATCA-1_rna	-3.25541	11.4982	5	RNA-seq
TTTGAGTCATTGTGTG-1_rna	-1.66103	9.46214	18	RNA-seq
AGTAGCTTCGGGATTT-1_rna	0.873925	4.47455	12	RNA-seq
GCATATATCCTCCTAA-1_rna	11.1019	6.04592	2	RNA-seq
TTCATCCCAATTAGCT-1_rna	14.5068	9.22257	6	RNA-seq
GAGTAACCACTTAGGC-1_rna	10.8584	5.33583	2	RNA-seq
AGTATAGCAGGAACCA-1_rna	13.9344	7.5568	4	RNA-seq
GAAGCTAAGCTTAGCG-1_rna	12.4981	7.87639	4	RNA-seq
GATAAAGGTTACGCGG-1_rna	14.4818	13.2458	1	RNA-seq
CTGACCAAGCCTTAAA-1_rna	12.7651	6.38919	7	RNA-seq
CTTGTAAAGAGGAGTC-1_rna	2.5375	-0.90443	8	RNA-seq
CTCCGTCCAATCGCAC-1_rna	10.3661	4.61163	2	RNA-seq
CGCTAACCATGTTGGC-1_rna	-3.3571	12.9716	5	RNA-seq
CCGTTTGGTCACAGAC-1_rna	7.60331	3.00184	10	RNA-seq
GAACGAATCGCGCTAA-1_rna	-1.93695	13.4944	3	RNA-seq
GTATTGCAGCAAGGAC-1_rna	11.4433	2.89617	2	RNA-seq
CTTAATGAGCAAACCT-1_rna	13.833	14.914	1	RNA-seq
TTGTCAAAGGACCTTG-1_rna	8.37867	7.04558	10	RNA-seq
TAGCGGCTCCGGCTAA-1_rna	8.54289	6.98486	10	RNA-seq
GGATACTTCGGGATTT-1_rna	-0.560229	12.1081	3	RNA-seq
TGCTTGCTCAGCACGC-1_rna	1.94058	-1.10246	8	RNA-seq
CGGCCATAGATGGAGC-1_rna	11.8342	5.95336	2	RNA-seq
GCTAGTGTCAATCTAG-1_rna	-2.37927	14.2914	3	RNA-seq
GAAGTATAGGTTACGT-1_rna	15.0605	12.7148	17	RNA-seq
GATTACTCACAAAGAC-1_rna	-2.25977	10.9015	11	RNA-seq
ATCCTGACAAGGTCCT-1_rna	9.13512	8.91238	10	RNA-seq
ATTAGCGGTCATCAAG-1_rna	13.3967	13.4667	1	RNA-seq
TCATTGCGTGGACCTG-1_rna	-2.67176	14.2704	3	RNA-seq
TAATGCATCTCAATTC-1_rna	13.668	8.52093	4	RNA-seq
CTCAATAAGTGAGGGT-1_rna	7.87044	6.23137	10	RNA-seq
CGTGAGGAGCAGGTTT-1_rna	13.4444	8.73755	6	RNA-seq
GTGTCCAAGGCAAGTA-1_rna	6.46996	12.9433	14	RNA-seq
GCTATAGGTCAGGCCA-1_rna	9.8543	2.6274	2	RNA-seq
TCGTTATTCAAGGACA-1_rna	-1.04091	11.1363	3	RNA-seq
TCTAACTTCAAGGACA-1_rna	14.4102	8.81239	6	RNA-seq
GCATTAGGTGTTCCCA-1_rna	14.5891	15.0096	1	RNA-seq
CCGATGCAGCGATAGA-1_rna	0.237326	-1.09135	8	RNA-seq
TATAGCTCATGTCGCG-1_rna	11.6215	5.85115	7	RNA-seq
CGAAGAATCACTCGCT-1_rna	-1.16151	7.04659	18	RNA-seq
GCTTTACGTCTCAGCC-1_rna	-1.30194	11.6182	11	RNA-seq
AGGGCTACAGTTTACG-1_rna	13.452	7.1589	4	RNA-seq
GAGGGAGCAACCTGGT-1_rna	13.7902	7.76737	4	RNA-seq
GACCTCAAGTTGTCCC-1_rna	6.56739	12.9603	14	RNA-seq
TGGATTCAGAGAAGGG-1_rna	5.30558	6.5485	13	RNA-seq
TTAAAGGCATTGTCAG-1_rna	0.765826	-1.47228	8	RNA-seq
GTAGCCATCGTCCTTA-1_rna	-0.803443	12.8098	3	RNA-seq
GGTATGTTCCTAAGGT-1_rna	13.4181	12.0058	6	RNA-seq
TAGGAGTCAGCGCTTG-1_rna	0.905667	4.34106	12	RNA-seq
TTAGCAATCCGGTATG-1_rna	13.3555	13.2797	6	RNA-seq
CGTTTCTCATAGCAGG-1_rna	12.1325	7.38912	7	RNA-seq
AAGGATCCAGGCAAGC-1_rna	6.52727	12.9224	14	RNA-seq
TTTGTTGGTTGCAGTA-1_rna	13.0681	7.72041	2	RNA-seq
GCGATATTCACTCAAA-1_rna	13.4922	14.5463	1	RNA-seq
ACTAACGGTGTTGTGA-1_rna	-1.52837	12.1973	11	RNA-seq
AGTGCACGTGCGCGTA-1_rna	4.04741	-1.78993	16	RNA-seq
CAGGTGGAGCTTATGA-1_rna	13.5261	14.1516	1	RNA-seq
TTATCCGTCATGCTAA-1_rna	13.8017	15.1407	1	RNA-seq
CAGCTATAGTTGTCCC-1_rna	-4.41301	8.04297	15	RNA-seq
GTAAAGCCAGTGAACG-1_rna	4.21899	-1.88694	16	RNA-seq
CCATAGCCAAAGCTCC-1_rna	-0.893848	10.9815	11	RNA-seq
CTTGCTCAGTTTGCGG-1_rna	-0.286571	12.8462	5	RNA-seq
CTACGAAGTTCCGCAC-1_rna	6.32776	12.7865	14	RNA-seq
CACATACAGGCATGAA-1_rna	8.48588	7.02894	10	RNA-seq
GGTTGCGGTTTGCAGA-1_rna	-1.93582	9.90449	9	RNA-seq
CATGCATAGCTTCCCG-1_rna	3.14519	-1.73506	16	RNA-seq
TGTGCTGAGCGATACT-1_rna	14.4648	12.2581	17	RNA-seq
AAGGATTAGTAGCTTA-1_rna	9.65511	8.64019	2	RNA-seq
ACCAAGCGTGTAATAC-1_rna	-0.319962	5.06496	12	RNA-seq
TTCCTTGAGTAAGGGC-1_rna	14.061	12.6903	17	RNA-seq
TACAAGCTCGCTATAA-1_rna	-0.845274	9.64019	9	RNA-seq
CGTTAACAGGCTTAAC-1_rna	9.91317	1.7393	2	RNA-seq
AGGCAATCAAATTGCT-1_rna	12.2626	6.10445	4	RNA-seq
ACTCGCGCAGTTTACG-1_rna	6.65765	7.43075	13	RNA-seq
TTGGGTTAGTTGGGCC-1_rna	-1.06298	9.59843	9	RNA-seq
TCCTGGTTCCGCACAA-1_rna	6.04782	6.72035	13	RNA-seq
CATGAGGCATTGTGCA-1_rna	13.7581	6.83031	4	RNA-seq
AATCTCAAGATGGACA-1_rna	6.03845	7.33002	13	RNA-seq
TTGGATTCATTGGGAG-1_rna	11.32	4.52095	2	RNA-seq
CTTTAGTTCGCATTAA-1_rna	-1.43756	14.467	3	RNA-seq
[truncated: 21,819 more rows]

## Sheet: umap_all
	UMAP1	UMAP2	entity_anno
GAGTAACCAGTTTGGC-1_atac	14.6151	10.2184	2
TTGTCCATCCCTGATC-1_atac	9.64208	5.49353	12
TTTCGTCCATGTGGGA-1_atac	10.607	0.812382	14
GCCTTTATCGTGCTTC-1_atac	13.2548	3.68285	13
AGCACTAGTCACCTAT-1_atac	9.37494	17.8427	1
AGAGAGGAGAGCCGCT-1_atac	-1.2552	-0.565058	19
GGAGCAAGTTATAGCG-1_atac	13.1034	13.7853	6
GATAATCGTGGTTCCC-1_atac	-2.58685	12.5289	3
TTTCAGTTCGATCAGT-1_atac	5.01683	-3.57467	8
CCGTTGCGTACGTTTC-1_atac	13.8376	10.7364	7
GCTAGCGGTTGACTTC-1_atac	13.3967	12.5965	4
CTTCAGGAGGCATTGT-1_atac	-1.17173	8.14997	9
TTGGGCCAGTTGGATC-1_atac	7.82582	-2.05516	16
CCTTTAGTCCAGGTTG-1_atac	13.4094	11.9779	7
GCTCATTGTTCACCAT-1_atac	9.14527	17.9222	1
ACCAGGCTCCTTGCGT-1_atac	13.2481	3.84336	13
CTAGTAATCAAACCTA-1_atac	-2.91067	14.0201	11
CCAACCCGTAGGATTT-1_atac	-3.12416	12.2091	11
CATGCGGGTGCTGGTG-1_atac	13.4292	11.3483	7
TCAAGAACAAGCCAGA-1_atac	12.0207	14.4932	6
GTCATTAAGTCAATTG-1_atac	10.1396	18.4895	1
AGTTGTCAGGCATTAC-1_atac	13.5288	12.8912	4
CGCACAATCACCGGTA-1_atac	-3.01473	14.2964	3
TCCCTCACAGTTAAAG-1_atac	10.2658	16.7713	1
TGGTCAGTCCTTGTTG-1_atac	-5.12759	9.84927	15
GTGGTTAGTCATAGAT-1_atac	-3.68585	8.27739	19
CACCTCAGTCACAGCG-1_atac	13.4139	6.04794	10
CATGAGGCATGTTGCA-1_atac	14.116	8.24637	2
TATTTGCTCATGCTCC-1_atac	12.2813	13.7356	4
CCCTCATAGCATTAGC-1_atac	8.96748	17.5215	1
CAGAATCTCAGGAAGC-1_atac	13.578	13.447	4
CATATCGCAAACTCAT-1_atac	9.62452	16.3378	17
CTCCGGACAGGCTTCG-1_atac	4.38222	8.97504	12
GTTAAGCTCTCCTCAA-1_atac	-3.48032	11.1902	9
GCAGGACCAAGGACCA-1_atac	-2.79502	13.2967	3
GTATTCAAGCCTGGTA-1_atac	13.2831	13.6848	4
GTAGGTGCAACGTGCT-1_atac	11.78	4.18786	13
GCTCTGGCATCTTGAG-1_atac	13.883	11.8469	4
CACAATATCTTCAATC-1_atac	9.31188	15.618	10
GAACCAGCATTAGGCC-1_atac	-2.44905	14.0738	3
TTGATGTCATAAACCT-1_atac	10.4126	1.38996	14
CAAGTGAAGCACCACA-1_atac	13.5883	9.41882	2
GCATATATCACGCATG-1_atac	-1.03253	11.1007	9
TATCACGCAGGAATCG-1_atac	-5.68122	8.71657	15
GGCCTCTGTTGGATCA-1_atac	-1.40851	13.2526	5
GTACAATGTCCGCTGT-1_atac	13.2279	10.6655	7
GCTCGATCATGCTTAG-1_atac	9.57156	17.7701	1
CAACAATGTACTAAAC-1_atac	7.9726	10.7985	12
CAGGCTATCAGGAACA-1_atac	13.7841	12.8123	6
TGCGCGAGTCACAGCG-1_atac	-2.91114	11.7178	11
AACGCTAGTGTTGCTT-1_atac	-5.05502	12.4579	5
GAGGTGAGTTGTGACA-1_atac	-3.86269	8.77751	18
GGTGCTTCATCACTTC-1_atac	-3.73404	14.1144	3
CTAGGACGTTCGCTCA-1_atac	13.0972	3.87891	13
ATGACCAGTGCCGCAA-1_atac	13.434	13.8665	6
ATGTGAGAGGCGCACT-1_atac	4.21413	9.0216	12
AGCCAGTGTTAGGATT-1_atac	14.728	9.9931	2
ACTAATCCAATAGCCC-1_atac	9.54169	17.5517	1
CACAGGGAGGTAAGCA-1_atac	11.8437	12.7155	1
GCTGTGATCAATCTCT-1_atac	-4.79984	11.663	5
CGATTATCAAGGCCAA-1_atac	7.15355	-2.61714	16
TTGTCCCAGGATTTGC-1_atac	4.57376	-3.67436	8
GAGGTGAGTGGTTCTT-1_atac	9.74063	16.7199	1
CAAACAACAGTCTAAT-1_atac	10.1299	17.7499	1
GGTTATATCAAGCCTG-1_atac	13.4408	13.7339	4
CGATTATCACAATACT-1_atac	-2.94266	11.0752	3
TTCCCACAGGCATGAA-1_atac	10.5823	0.837338	14
CATTATGAGTGCACGC-1_atac	11.789	6.93162	10
GATCAGGCACAATGCC-1_atac	13.2861	13.9237	6
TTGACTAAGGCTGGCT-1_atac	-2.91105	11.421	9
ACTTGTCGTGTGCACG-1_atac	10.3064	16.9333	1
CTTTGAGCAAAGCGCA-1_atac	10.1666	15.7665	6
TGAGGCACAATTAGCT-1_atac	12.3657	13.8023	6
AATGCATGTAGGATCC-1_atac	4.20974	-3.55943	8
AGGTCATTCGCTTGCT-1_atac	13.4016	3.63535	13
ACGCTTGAGTTATCTC-1_atac	13.0845	6.07039	10
GCTCTGTTCACTAAGC-1_atac	13.8792	7.63628	2
TCGTTAAAGAGGAGGA-1_atac	13.964	8.2448	2
GACTCACCAGCTAACC-1_atac	12.6375	10.4165	7
GTTACAGGTAGGTTAT-1_atac	13.1285	11.5211	7
GAGGAGGCACAGAAAC-1_atac	12.2077	4.19805	13
GTAGCCATCGGCCATA-1_atac	11.4189	11.567	1
GCATATATCCTTCTAG-1_atac	-5.5947	8.42711	15
ACCCAGGGTATTGCAG-1_atac	10.2454	14.3796	4
GGTTCTTGTGCTTACT-1_atac	7.60951	10.8792	5
CGCTATGAGACAGGCG-1_atac	2.86864	4.2333	12
TTGTTTGGTCACAGAC-1_atac	9.99421	4.72277	10
CAGCATGTCAAGCTAC-1_atac	8.91544	14.3855	10
GCGCTTGCAACCGCCA-1_atac	6.15118	2.06032	8
CTATGAGGTTAACAGT-1_atac	-2.50407	6.94501	15
AACATCATCGCTAAGT-1_atac	13.8509	12.5635	4
TACCAAATCGTTTCTG-1_atac	-2.13039	12.4692	5
GGGAATATCATCCTCA-1_atac	12.2402	12.9964	4
GTCTATCGTTATGTGG-1_atac	10.6397	4.26356	14
TTTACGAAGCGGATTT-1_atac	13.3618	13.4475	4
ACGACAAAGTTTCCGC-1_atac	14.7982	9.79018	2
CTGGTCAAGTTATGGC-1_atac	11.8872	14.3804	6
GCCTACTTCGCTAAAC-1_atac	9.85392	18.52	1
GATGGCTGTTTGCTGT-1_atac	12.7793	14.1864	6
ACTAAAGCAGTAGCCT-1_atac	-3.77569	10.8723	9
GGTTACTAGTAACCCG-1_atac	9.43393	17.383	17
GTGCGGTTCCTCACTA-1_atac	12.1413	4.24572	13
ACACCTTGTGACATGC-1_atac	13.3782	10.2714	7
CTGAAACTCGTTTCTG-1_atac	-4.63994	13.1396	5
TGATTAGTCCAGGTTG-1_atac	-2.42906	13.3997	3
TGATCAATCAAGTGTC-1_atac	10.3791	1.61871	14
GTCGAGGAGCTCAAAC-1_atac	-5.78021	8.95928	15
GGGCATTGTAGGTTTG-1_atac	-3.7082	10.9037	9
GGAGTGAGTGACATAT-1_atac	-3.53478	12.4217	9
CTGGTCAAGTTAGACC-1_atac	-2.89593	11.5875	11
TCCTAGTGTTCTTTAG-1_atac	-3.12296	13.667	3
ACGGTTTAGCCTGAGC-1_atac	-4.30102	12.2059	5
GTAAGCAAGTAACTCA-1_atac	-3.69767	10.3557	9
GGTGAGGTCACTTTAC-1_atac	13.0089	3.56972	13
CAAATCATCCATTACT-1_atac	12.7821	3.68719	13
GGTCAGGAGCGCATTG-1_atac	9.28691	17.1445	1
CTATGACAGTTAGCCG-1_atac	-2.23107	13.4641	3
TACATCAAGGATGATG-1_atac	-3.74877	14.3304	5
CAATAGCTCCTAAATG-1_atac	13.2606	3.92209	13
CCTCAAACAAGGTCCT-1_atac	9.85541	17.2945	1
GGTATGTTCTGGTCCT-1_atac	-2.34017	12.8883	3
GCACGGTTCGCTAAAC-1_atac	10.7003	0.839376	14
TGTAATGTCCCGTTAC-1_atac	-2.55811	12.9678	3
GGCTCAATCCACAATA-1_atac	8.2523	11.3101	1
CTACAACAGTGAGGGT-1_atac	8.27638	10.9661	3
ACCAAGTTCAGGTCCA-1_atac	-3.81717	9.66878	12
ATTGAAGCAGGTTACC-1_atac	13.2391	12.9265	4
CTTTGTCCAAGTGAAC-1_atac	10.3948	16.975	1
CAAGAACCAGAAACGT-1_atac	8.93978	16.8382	1
CTGTACCTCGGGACTC-1_atac	6.79351	-2.62813	16
GTCTTTGTCTCCTCTT-1_atac	4.66071	-3.59073	8
TCCGCCATCTAATCTC-1_atac	13.0165	13.5828	6
GTCATCCTCCGCAAGC-1_atac	9.91154	17.8666	1
CCTTAACGTCAATAGT-1_atac	13.211	11.6678	4
GGGTTATTCGGTACGC-1_atac	-3.56359	8.16715	12
CTCATGACACTAAGAA-1_atac	4.33944	-2.73655	8
ATCAATCCATGAATCT-1_atac	13.5423	13.7594	4
CGCGGATTCATTACAG-1_atac	13.0629	11.4276	4
GGTAGGAGTCTAGCTT-1_atac	12.5661	4.02131	13
TTGCAAGGTGGTTATG-1_atac	7.30561	11.0058	9
CTTGCATGTAATGACT-1_atac	12.0621	11.559	7
ATGGCTAGTGATGATT-1_atac	10.0348	18.1675	1
ATTATGGTCAAGCTAC-1_atac	9.93594	18.3703	1
GCAGCAACACTAAGCC-1_atac	14.0443	8.0778	2
GCTGGTTCAGGAAGCC-1_atac	-3.81948	13.944	5
CGAATATGTTGTTGCT-1_atac	-2.8814	10.7441	9
TTGTCAAAGGACCTTG-1_atac	11.1584	5.43563	10
GACTAATGTGAGCAAG-1_atac	12.1422	5.75537	2
ACTTGCACATGAATCT-1_atac	7.74952	-2.32259	16
AAGCGCTGTAAGCACC-1_atac	-2.58967	12.1554	3
TGATGACTCAGTATTG-1_atac	14.3481	8.12828	2
TAGCGGACAAATGCCC-1_atac	-3.55156	10.9905	9
ACATAGCTCGTTAAGC-1_atac	11.573	14.537	6
TGATGACTCACTCGCT-1_atac	8.18697	11.0865	18
ACGACAAAGTCACCTC-1_atac	11.8623	11.3816	2
ATTTGCGCAATTAGGA-1_atac	13.5854	11.8488	4
ATTGTGATCTAACTGA-1_atac	10.2677	1.57258	14
GATGCAGCATAATCAC-1_atac	-3.54621	10.9126	11
ACTTGTAAGGATCACT-1_atac	-4.57078	13.2466	5
AATGCGCGTACGGGTT-1_atac	11.2979	11.3415	14
TTTCGTCCACCTACGG-1_atac	-3.96247	11.5297	9
CCCGTTGTCAATGAGG-1_atac	-3.67531	10.1689	18
CATAGACTCCGCAACA-1_atac	-3.18518	9.98146	18
ATGTAAGCACATACTG-1_atac	10.0667	17.4698	1
GCTCGATCAGGCTAAG-1_atac	13.4087	10.0925	7
AGGTCAAAGCGATAAG-1_atac	-4.09186	10.1885	18
CGAAGCGAGGGCTAAA-1_atac	-4.47487	13.0355	5
ACACTTAAGCTCCTTA-1_atac	1.51612	4.75775	18
TCTAATCTCAGCATTA-1_atac	-3.24703	12.8392	11
CTCATCATCCGGTTAG-1_atac	14.0217	8.84761	2
AGCTATATCAACCAAC-1_atac	13.1113	13.8625	4
TTGGATCAGTTCCCAC-1_atac	10.0947	17.3809	1
CTTACTAGTTCGCTCA-1_atac	14.275	8.57717	2
AATCAGGAGCTAAAGG-1_atac	10.6184	14.8075	6
CAGGAAGGTTGTAACG-1_atac	14.5156	7.34351	2
CGCCAAATCAATCTCT-1_atac	-2.38603	12.6338	3
AGAACAAGTTGCAATG-1_atac	9.69435	14.189	1
TCGTTATTCACTTTAC-1_atac	-4.39411	10.4313	9
ATCCCGCGTTGCCTCA-1_atac	14.4606	7.22424	2
GCTGTACCAATTATGC-1_atac	4.65955	8.89198	12
CGGTTTCTCCTTTACG-1_atac	4.7711	8.80459	12
TACAGGTTCTGTTGCC-1_atac	13.5355	10.7917	7
GATTGCAGTTGGATCA-1_atac	0.465892	9.87782	5
TAAGCTGGTTGTTGTC-1_atac	-4.31852	10.4273	9
GCGAGTGAGCATGAAG-1_atac	9.10185	4.54527	14
TCGGTTCTCTTGAGCG-1_atac	-3.72457	9.01233	18
AGGTCATTCTAACCAA-1_atac	-4.05725	10.4623	9
TACGTACAGGCATGTT-1_atac	7.05475	10.8873	12
TCTTGACGTTGTCATC-1_atac	5.05799	-3.4984	8
GGTGAGCCATTGTGTG-1_atac	1.94047	8.94645	12
GGGCCTAGTGTCCAGG-1_atac	12.6852	7.58332	2
TTCCTTCTCCTAGTAA-1_atac	4.6526	-3.47438	8
AATCCCTGTAATGGCC-1_atac	-4.70375	11.7525	5
TGCGCAGGTTTGTGGA-1_atac	-4.21738	13.7083	5
TTTGACTTCTCGACCT-1_atac	13.3822	12.2149	4
AATCTCAAGTTAGTTG-1_atac	12.0457	14.2517	6
GGTAACCGTTTCCTCC-1_atac	-2.43594	12.5814	3
TCCTTCAAGGCGAATA-1_atac	12.3104	14.2781	6
TCCAGCAAGCTTTGGG-1_atac	11.8155	3.59019	13
ACCAAGCGTAATCGCA-1_atac	-2.74362	13.5371	11
GACCTGATCCTCAGTC-1_atac	-4.36999	12.5325	5
AGCGTGCTCTCTAGCC-1_atac	-4.65887	9.88129	15
CGTGCTGCATTATGGT-1_atac	-4.22059	12.6464	5
GGCAAATCAGGAATCG-1_atac	9.43635	18.3639	1
CAAAGTGAGCCGGTAC-1_atac	10.3462	17.0391	1
ACTCACTGTTTGGCGG-1_atac	14.4133	10.4433	2
ATTAGCGGTAGCCTAA-1_atac	0.58605	1.50784	19
CGACCTGCATAAAGCA-1_atac	13.2222	13.2841	6
AAGGATTAGCTAAGTC-1_atac	-3.79472	10.0214	18
CTAATAGTCCCTCACG-1_atac	10.4951	1.06555	14
GTATGTTCAGGTTATT-1_atac	10.4509	17.328	1
TACTTCGTCTAATTGG-1_atac	9.75598	2.01772	14
AATTGACGTTAGGATT-1_atac	-5.88451	8.38433	15
GTTAACGGTCATAACG-1_atac	9.63162	18.3142	1
GAGCTTGTCCTCACAC-1_atac	12.7907	14.0868	6
CTTCACTCACCAAAGG-1_atac	10.0539	18.6142	1
AGTATAGCAAACTCAT-1_atac	11.809	11.447	7
CTACGAAGTTGCACGG-1_atac	14.1234	10.533	7
CTGGTTTGTTTCCACG-1_atac	-3.294	11.7822	5
GCTCTGGCACAATGCC-1_atac	14.3511	7.18945	2
TGCGCGAGTGAGGTGA-1_atac	-3.74114	13.6727	5
TGCGATTAGTTTGGTA-1_atac	14.3225	8.05191	2
GGTTTGTAGGGCTAAA-1_atac	13.1522	12.1248	4
TATGGGCGTGTGCAAC-1_atac	9.18841	17.5088	17
CATCCTCAGGAGCAAC-1_atac	7.84012	-2.12445	16
CGCCACACACTTAACG-1_atac	7.09687	-2.62713	16
ACTTGCACATTAGGCC-1_atac	9.95064	17.7631	1
TTTGCGACACAAAGCG-1_atac	-1.55784	7.27955	9
CCATAGCCAAACTGTT-1_atac	4.29121	2.46537	12
GTGATGAAGAAAGCAT-1_atac	-5.37579	9.05686	15
TAATGGACACCTGCCT-1_atac	5.64328	5.89229	19
GCCAGGAAGTTGCGTG-1_atac	14.3334	8.21066	2
CAGGTGGAGTTAGACC-1_atac	10.611	0.830531	14
TAGGAGTCAGGATTAA-1_atac	13.5951	12.6225	4
TTGGCTTGTTTAACGG-1_atac	12.2927	5.82699	2
ACCAGGGAGGATTGCT-1_atac	-5.1687	9.93114	15
CGATCCTTCAATGTCA-1_atac	-4.96317	9.75842	15
GTGATGAAGATTGAGG-1_atac	10.0409	4.65104	10
GGTTATGGTTTAAAGC-1_atac	-1.63025	13.8876	3
GCCTTAACAAGCTAAA-1_atac	9.25953	16.5118	17
TGGCTATAGGCAAGTA-1_atac	11.9782	14.3754	6
CGATGTCCACTTCATC-1_atac	-4.3287	12.7255	5
GGATACTTCGAGGAAC-1_atac	13.9317	8.77822	2
ATACCTGCAACTAGGG-1_atac	-5.24858	9.30248	15
CCTTCAGGTGTTAGCA-1_atac	6.17786	8.17054	12
GAAGGATGTCTAGCTT-1_atac	-2.65183	12.461	3
TGCAATATCAGGGCCT-1_atac	4.69004	-3.53722	8
CGCCTCATCGAGCAAA-1_atac	13.3589	13.1871	4
CTTACCGGTTGGATCA-1_atac	7.82566	-2.07363	16
GATTAGTGTACCGGAT-1_atac	4.3938	-3.62222	8
CAGGCTGGTAATGACT-1_atac	-4.11589	13.4096	5
GCGCGATTCACGCATG-1_atac	10.0277	2.33176	14
TATATCCTCAAGTGTC-1_atac	9.50936	17.7094	1
CGCTTGCGTGCATTAG-1_atac	10.283	1.36168	14
GTTGGCGGTGCTAGAC-1_atac	14.8222	10.4425	7
ATTAGTCCAGTAAAGC-1_atac	-2.57881	12.8191	3
CTGTTGGAGGACTAAG-1_atac	5.47838	1.36945	8
GCCACACAGTAACGAG-1_atac	-5.96298	8.35934	15
TACATCAAGGAGGTTA-1_atac	-2.99145	13.1435	11
AAGCTAGAGGAGGTTA-1_atac	-4.57653	13.7387	5
AGCACAGCATTGTTGG-1_atac	9.94715	18.5954	1
CAATATGTCCGCATGA-1_atac	-3.83019	9.51374	18
GCAATATGTTAAGGCC-1_atac	-3.94967	12.2259	2
TGAGAACCAAGGTCCT-1_atac	9.78665	18.468	1
CACTAGCCATTGCGGT-1_atac	-2.45256	12.2402	11
CTAATTGAGGGTGAGT-1_atac	8.94854	17.5259	1
GATTGATGTTTATGGG-1_atac	10.4041	16.0784	1
CGCAATCCAGTATGTT-1_atac	13.8012	12.7841	4
AAGCCTCCATGCTTAG-1_atac	-3.08797	11.8216	11
TTAAGTGTCTCTAGCC-1_atac	9.8813	17.9934	1
GCAAGCCTCCTGGTCT-1_atac	-3.70749	14.0598	3
AATGTCCAGGCATGAA-1_atac	12.3075	5.44664	10
GGCGATACATTGCAGC-1_atac	13.4663	13.987	6
GCTCTGGCAACCCTAA-1_atac	-3.16017	12.0461	11
CATTTGTTCCTAATGA-1_atac	4.39846	8.8101	12
AAGGATCCATACTCCT-1_atac	13.5785	10.3858	7
AATCCGTAGCACTAAC-1_atac	10.4189	16.895	1
ACCGGCTAGTGAGCAA-1_atac	-5.30313	9.99145	15
AGTAAACAGAGGAGTC-1_atac	9.9055	18.3703	1
GTTTGCTGTTTGGGCG-1_atac	11.4132	11.5828	6
TGCATGAGTGCGCATG-1_atac	5.99966	-2.74492	8
ACGCACGGTTAGCGTA-1_atac	9.59078	18.1003	1
AAACCAACATAATCCG-1_atac	4.46366	9.01004	15
GTAGTTTCATAGGCGA-1_atac	5.25819	8.51304	12
AATTGCCAGGATGATG-1_atac	-3.61631	13.4536	11
AAGCCACGTTTGGGCG-1_atac	13.22	3.71362	13
GCCTTGCGTGCTCACC-1_atac	14.3999	8.71908	2
TGTCAGTAGGCTAATC-1_atac	-5.86202	8.2006	15
GTGTGAGCAGTAGGTG-1_atac	13.316	9.68874	7
GCAAACTTCCAATTAG-1_atac	7.58387	10.9111	18
TAATTGCCATAGGCGA-1_atac	13.7479	10.4519	7
TTTAAGCCAGGACCAA-1_atac	-2.84053	11.5591	3
TTGTCAAAGTATGTGC-1_atac	11.8149	11.9727	12
TGTGATCAGTCACTAA-1_atac	14.8288	9.76234	2
AACGCTAGTACGGGTT-1_atac	9.39696	18.006	1
CTGACCAAGCCTTAAA-1_atac	14.1564	10.8575	7
CACCTCAGTGTGCAAC-1_atac	12.9263	4.53797	10
GCAGGACCAGTTGCGT-1_atac	-2.19274	13.4629	3
GCTGTAAGTTGTTGGA-1_atac	10.3669	17.5624	1
CTGGCTAAGTTTGCGG-1_atac	13.1205	11.0074	1
ATGTAACGTCGCGCAA-1_atac	10.3819	1.07387	14
ACGTTACAGCCACATG-1_atac	13.0459	14.1103	6
TTCAGTTTCGAAGCGG-1_atac	-3.3602	11.7268	5
TCGGTTTGTATTCGTC-1_atac	14.8036	9.77485	2
CGTGTGTCAGGAATCG-1_atac	-2.4734	12.7563	11
TTGGTGAGTCTTGCAT-1_atac	13.2919	10.7147	7
GGCCTCTGTCCTCCAA-1_atac	13.6703	12.117	4
ACTCACCTCATGCTCC-1_atac	10.1138	17.9488	1
GTCGAGGAGTTATTCC-1_atac	13.6813	12.7518	4
ACTGAATGTTAGCGTA-1_atac	13.9831	8.53017	2
CGGTAACGTTACTAGG-1_atac	13.4338	12.2348	4
AGGATGTCAGGAACCA-1_atac	13.2512	11.1193	7
GTAGTTATCTGCAAAC-1_atac	4.16402	8.18335	12
GTAAGCAAGGACCTGC-1_atac	13.7666	12.9432	4
ACCTTGTGTTGCCTCA-1_atac	11.2194	14.2502	6
ACCTTCCAGGAACGCG-1_atac	-3.30397	13.8476	11
GCGTGCTAGGCCTAAT-1_atac	13.6538	9.30606	2
TCCTGGTTCATCACTT-1_atac	12.2077	14.3075	6
TCTAGCCTCCTAGTCC-1_atac	12.8031	4.70397	10
ATTGCGCCACTAGCGT-1_atac	10.0906	17.5607	1
CGGCCATAGATGGAGC-1_atac	15.0135	10.09	2
TAGGCTAGTATTGTCC-1_atac	9.4828	17.7331	17
GCGAAGTAGTGACCTG-1_atac	12.3846	5.56031	10
CGATTATCACTCAACA-1_atac	-2.21265	12.0953	3
CGGTAACGTGAACAAA-1_atac	-5.7425	8.59265	15
AAGCGAGGTAAGCTTG-1_atac	14.0263	10.0295	7
AAGAACAGTGTTTGCT-1_atac	4.36102	-3.5614	8
CAGGGCTTCAATGACC-1_atac	8.96638	16.6809	17
TGGTCAGTCCGTGACA-1_atac	13.8723	9.70264	2
TTAGGCGTCCTAAGAC-1_atac	11.6334	7.29885	10
GCAGCAACATAAGTCT-1_atac	-2.0586	13.0402	11
ACACTTGCATAATCCG-1_atac	13.2734	3.65592	13
TACCAAATCTAAGTGC-1_atac	13.6103	11.9563	7
AGGGCTACAGTTTACG-1_atac	13.6466	13.2843	4
ATTCAACCACACAATT-1_atac	9.81539	18.338	1
GATTGTTCACAGACTC-1_atac	10.8313	15.2331	1
GCCTTTGGTGTGCACG-1_atac	10.2344	17.3327	1
GCTTTCATCGGTTCCT-1_atac	10.4191	1.3477	14
CACCGGTAGCCAGTAT-1_atac	-3.74176	9.66252	18
CGAACCGGTAGCCATA-1_atac	13.8976	12.0204	7
TGCGATTAGGACTTAC-1_atac	13.2501	13.9248	6
ATCACAATCCGCCTCA-1_atac	-0.280571	12.1847	11
CCCAAACCAGTCTAAT-1_atac	14.3182	9.24352	2
CCACATTGTTCGGGAT-1_atac	14.4995	9.76827	2
GTTGGCCAGCTGCACA-1_atac	-3.8818	8.53427	18
CGGATAAAGCATGAAG-1_atac	13.6026	5.97049	10
ATTGCGCCAATGCCCG-1_atac	15.1679	10.1033	2
CGATTTGCAAATACCT-1_atac	13.8361	8.29596	2
GGTATTTCACAAAGCG-1_atac	4.87537	-3.62061	8
CCTTTAGTCCCTCATA-1_atac	-4.13999	12.6974	5
ACTTACAAGCAAGATG-1_atac	11.8656	3.39955	13
TAGTGGCGTTTAACGG-1_atac	-2.43174	13.8175	3
CTATTCAGTAATCGTG-1_atac	9.46283	17.1881	1
GATTATGTCATTAGGC-1_atac	4.90505	-3.56628	8
GTAGGAGGTGGAAGGC-1_atac	-3.71452	11.2934	11
GGTAACTTCCTTAAGA-1_atac	9.61577	18.2376	1
CGCAATCCACGTTACA-1_atac	13.2228	10.6542	7
CATTGTGCATTAGCCA-1_atac	-3.63991	9.39125	18
AGCGGATAGGAGTCGG-1_atac	-3.32939	13.8386	3
TGAGAACCAGCAGGTA-1_atac	14.8372	10.7007	7
CAAACCGTCCCTGATC-1_atac	11.8294	12.035	1
AGCTTAATCGTCATTT-1_atac	12.4158	11.5261	7
GTCATCCTCTTGAGCG-1_atac	9.43674	17.2645	1
CGAAATGAGACCATAC-1_atac	13.6195	8.54536	7
TCTCACCAGTTATGTG-1_atac	-3.49239	12.4393	11
ACCTACCTCTAGCTTT-1_atac	13.6304	12.3114	4
GCACGAACAGCAAATA-1_atac	-3.70927	11.9632	5
CCCGCAACAGCTAACC-1_atac	10.4311	17.4196	1
CCTATAGCAGTAAGTA-1_atac	10.4516	1.2456	14
CTCTAAGCACAGCCTG-1_atac	-4.38763	12.8354	5
CTATGGCCAAGGTATA-1_atac	12.1622	13.7077	6
GAAACCCGTAACAGGG-1_atac	-4.08355	14.2202	3
TTACACCGTGTAACCA-1_atac	14.1734	8.52134	2
AGGAGCTAGCCTGAGC-1_atac	14.29	8.77124	2
CTCTAGCTCCAGGTCA-1_atac	-5.36272	9.52987	15
TGACTTAAGCAAGACA-1_atac	-2.15677	13.3187	3
ATTCGTTTCTAATCCT-1_atac	-5.62999	8.87557	15
TTTGTGTTCCTCCTAA-1_atac	-5.61028	8.66215	15
GGTTCTTGTGTCCTGC-1_atac	9.64319	18.1341	1
AGACCCGGTTAATGCG-1_atac	4.18836	-3.52183	8
CGTTAGTAGGTGTTAC-1_atac	13.6814	8.78722	2
AGATGAAGTGGATTCA-1_atac	-4.34471	12.9917	5
GAACCGCTCATGCGTG-1_atac	-4.2322	13.4216	5
AAGCGAATCCCTCAAC-1_atac	-2.25852	13.21	3
GTGCAAGCACCTGGTG-1_atac	-3.738	10.2211	3
GCCTATTGTTTGAGGC-1_atac	7.75799	10.8497	18
GAGTTACTCAAAGGCA-1_atac	9.43179	16.3128	17
CTCATCATCCAGGAAA-1_atac	13.37	13.6983	6
GAAACTGAGTCTATGA-1_atac	11.7668	12.4374	1
GTGTGCGGTACCGAAC-1_atac	-4.60231	11.9076	5
CTCTATGTCCAAATCA-1_atac	4.63914	-3.44379	8
CAGTATGGTCTTTATG-1_atac	7.35829	11.0919	9
GCATTAGGTGTTCCCA-1_atac	10.0855	17.2949	1
AGCTTAATCGGTTTGG-1_atac	5.87812	6.26996	18
GGTAAACCAAGCTACC-1_atac	14.2237	10.14	2
GAGTAATAGGCTACTG-1_atac	10.7915	15.4733	17
ATTTGCAAGCCGCAAC-1_atac	4.52294	8.90051	12
CAGGAAGGTTCTTTAG-1_atac	12.4382	7.54611	10
CCTTTAGTCTTGACCC-1_atac	12.5081	5.94455	10
CCGATGCAGGCCATCA-1_atac	12.7367	14.142	6
CTAACCTGTCTTGCTG-1_atac	4.31666	8.25607	12
AAGACCAAGTTCCCAC-1_atac	10.4199	2.30856	13
TGCATGAGTAATAACC-1_atac	13.8307	10.5971	7
CGTTTCTCACGAATTT-1_atac	13.3673	13.6347	6
ATTGGTTCACCTGCTC-1_atac	10.3047	16.8238	1
GATTGGTTCTAGCTTT-1_atac	10.4353	15.4616	6
AAGAACAGTGGACCTG-1_atac	12.0567	13.8743	6
ACTTGCACACGAATTT-1_atac	13.2619	13.3034	4
TTGCAGCCAATGCCCG-1_atac	10.2556	1.61046	14
GATTACGGTTGTTGGA-1_atac	12.5167	4.05049	13
TGCTGGATCCACAATA-1_atac	9.43079	5.05008	12
ATTCATGAGGATCACT-1_atac	-4.24056	10.1986	9
CGTAGCGGTTTACGTC-1_atac	5.97608	1.5495	7
TACAAGCTCTTGGATA-1_atac	8.83685	17.41	17
TGTATCGCAAGTAAGC-1_atac	-4.94383	13.6573	5
AGAGGATGTTGCACAA-1_atac	13.8721	12.1479	4
GCCTTAACACATAACT-1_atac	10.6892	0.954228	14
AATAGCTGTGGAAGGC-1_atac	4.25835	-1.62999	8
TTCCACGGTGTGTGGT-1_atac	12.8742	13.8469	6
TGTGTGAGTAGCTAAT-1_atac	5.26683	-3.24339	8
GTAATAGCATGATTGT-1_atac	-5.15701	12.1097	5
TAAGGCTTCTGGCTTC-1_atac	13.4171	11.8725	4
AATTGGACAACCTGGT-1_atac	9.99257	13.9309	7
TTGAGGCGTCGTTATC-1_atac	-5.87915	8.62739	15
GATGAGGGTGTGTGGT-1_atac	5.05083	-3.42463	8
GTTACGCCAAGTAAGC-1_atac	4.66416	8.82119	12
TCTCACCAGTAGGATG-1_atac	14.8442	10.2731	2
GTTTCAGCAGGTATTT-1_atac	13.3041	3.89249	13
GATTCAGGTTCCGGCT-1_atac	12.3776	12.4502	6
CGCCTCATCTTGCAGG-1_atac	13.4399	10.1414	2
ATCTTTGGTAGTCAAT-1_atac	11.7945	12.0598	1
AGCTCATAGACAGGCG-1_atac	13.34	3.55813	13
GCAATATGTGTGTGGT-1_atac	-3.45943	13.9963	11
CCGCTAGCAGTTATCG-1_atac	13.4051	6.21676	10
TTCTTAGGTTCCTGTG-1_atac	13.2269	14.0678	6
AGGTTACTCGAAGTAG-1_atac	13.4713	13.9839	4
TCAAGAACAGGACCAA-1_atac	13.1069	3.50676	13
AGGTGAGGTCGCATAA-1_atac	13.0192	14.182	6
ATTGAAGCAAGACTCC-1_atac	-3.00104	12.9306	3
TATAGGTGTCTAACAG-1_atac	7.7903	-2.28212	16
GGAAACTCAGCTAATT-1_atac	-2.49624	12.1004	18
GCTTTACGTCACCTAT-1_atac	-5.35436	11.0952	5
AGCTAAACACTAAGCC-1_atac	13.0757	12.7685	4
AACAAGCCATCAGTAT-1_atac	-3.45929	13.6267	11
TGTTCATTCAATCTCT-1_atac	10.2542	1.16792	14
CCTTGCGTCGTTTCTG-1_atac	-3.64409	10.7603	9
GCAATATGTTCGCGCT-1_atac	7.462	10.9123	18
TCAGCAAGTAATCGTG-1_atac	-3.76717	10.9854	9
GGGATTAAGCCTCTGT-1_atac	10.6614	15.1118	6
CAGGGCTTCACGCGGT-1_atac	4.40832	-3.57847	8
CGTTTGGAGTCAGGCC-1_atac	-1.2189	-0.524829	19
CGAACAAAGCTAATCA-1_atac	-3.29795	13.8928	3
CCAATATCAGGCGAGT-1_atac	-2.26197	6.84927	15
TGTGGCGGTACTTCAC-1_atac	10.5983	0.976412	14
CGCTAACCAACACCTA-1_atac	-3.59118	8.20968	18
TACTGAGGTTACTAGG-1_atac	-2.11884	12.7132	3
ACGTCAAGTTCCTGAT-1_atac	12.1986	11.7114	7
AGTTACTCAAATTCGT-1_atac	8.91164	17.124	17
AGCTCATAGACTCGCA-1_atac	4.57287	-3.7172	8
TTAACTGAGTTAGACC-1_atac	10.8426	6.09572	10
GCCAATAGTCAAGTAT-1_atac	9.57948	16.2966	1
TGCTTCCAGCAGCTAT-1_atac	13.1452	7.41544	2
ACAGTATGTAATCGTG-1_atac	10.1799	17.9234	1
CGTGTGTCATGATTGT-1_atac	14.9954	10.441	2
AAGTTACGTAAGCACC-1_atac	-2.80377	13.1	3
TGAGTGAAGCTCGCTT-1_atac	11.5184	11.4123	4
TAACCTAAGAGGAGTC-1_atac	6.81434	-1.46956	8
TAGCTTAAGGGCCACT-1_atac	-5.70695	8.69418	15
CGCTTCTAGCCGCAAC-1_atac	-5.41113	9.97771	15
GATCACTAGGATGATG-1_atac	8.90613	16.8117	17
GGCGGTTTCAAACCGT-1_atac	13.5706	13.6857	4
GATCAGTTCAGCTAAC-1_atac	-3.66323	11.3781	9
GAAGCTAAGGTATTGC-1_atac	11.7997	12.5564	1
GACCTGCAGGATCACT-1_atac	4.32254	9.01602	12
TGGTTGAGTACGCGCA-1_atac	13.2228	3.42268	13
ACTTTGTTCATGACCG-1_atac	12.1795	6.76871	10
CTAGTTGCAGGACACA-1_atac	11.5645	11.5896	7
AAGCATGAGAGAGCCG-1_atac	13.0178	9.71034	7
CCTGGATCAGGTTATT-1_atac	10.193	18.2032	1
TTCCCACAGTGGCGGA-1_atac	13.6837	13.8826	6
ATTGGTTCACCTCACC-1_atac	4.08227	2.16597	8
TTTAAGCCACAGCCAT-1_atac	13.8793	8.81421	2
TCCATCATCCTAATAG-1_atac	10.3703	0.911291	14
CTCGCTAGTAGTTAAC-1_atac	13.0712	3.55568	13
AGAGGATGTCATCCTG-1_atac	13.2573	12.6042	4
GTTAACGGTTAGCCAA-1_atac	9.80986	18.3183	1
CTAGTCGAGACTCGCA-1_atac	14.4615	7.47151	2
ACAGGATCACTGGCCA-1_atac	10.3849	0.733101	14
CAGGTGGAGGCGCACT-1_atac	-5.47704	9.12028	15
CTCTGTTCATAATCCG-1_atac	13.1204	6.24879	10
ACTTGAATCTTTGAGA-1_atac	13.2418	13.8963	6
TTGGATTCAATCTCTC-1_atac	14.1009	8.9312	2
TGGTCAAGTTGCTTCG-1_atac	-3.43959	14.1959	3
GGTCAAGCAGCTTACA-1_atac	4.64697	-3.64987	8
ACTAATCCAAGGAATC-1_atac	-2.38748	11.7402	3
CATAATGTCAGGTTTA-1_atac	-3.97729	10.6603	9
TCCATGCTCAGGTTTA-1_atac	4.49086	9.18581	12
ATCCATAAGTGAACGA-1_atac	12.2218	13.9186	6
CAAACGCGTCAAGACC-1_atac	10.6751	15.7809	17
TAATCCGCAAACGGGC-1_atac	-2.31485	12.9497	3
GCAGGTGAGGTCGATT-1_atac	-2.36367	13.0958	3
AATTAGCGTATTCGCT-1_atac	13.2314	10.1359	7
CTTGTTTAGTTAGACC-1_atac	5.85602	2.59235	8
CAAGTAACAGGAACAT-1_atac	-2.63445	12.91	11
GTAATAGCACCTGGTG-1_atac	-2.38007	12.8814	3
GTTACGTAGCTTTGTT-1_atac	5.18702	-3.38109	8
TATATCCTCAGCTAAC-1_atac	12.8499	14.1023	6
ACTCACTGTTACTAGG-1_atac	10.4409	1.07802	14
AGGTCATTCTGCAAGT-1_atac	12.3194	13.664	6
CGCAATGTCGGTCAAT-1_atac	-3.00789	14.3701	3
ACTTAGTCACGTAAGG-1_atac	-4.18765	10.3209	3
CACCTCAGTATTGTGG-1_atac	13.1243	13.814	4
GAGCTTAGTTTAACGG-1_atac	9.43469	18.4469	1
TCGCATTGTCAGTAAT-1_atac	12.861	10.7847	7
GGTGAGTAGCAAGATG-1_atac	4.61301	8.7877	12
CTAATGTCAACAGCCT-1_atac	13.7891	10.1038	7
GGCATGGAGCAAGGTA-1_atac	12.9466	14.0643	6
CCTGCTCCAGGCCTTG-1_atac	-5.83068	8.21372	15
TCGCGCACACCCACAG-1_atac	13.0306	7.2247	10
TCCAGGTCAATCGCAC-1_atac	13.4517	9.39673	2
GATAAGCCACCTAAGC-1_atac	4.503	-3.62532	8
AAACAGCCAAGGAATC-1_atac	11.6189	14.557	6
AGCGTGCTCTTCAATC-1_atac	4.34939	8.82484	12
GGTGAGCCACATAGCC-1_atac	13.3954	4.14158	10
TCATAACCACAATGCC-1_atac	-4.25016	10.1401	11
GGCGTTATCGCTATAA-1_atac	-4.87942	12.1984	11
CCTATTTAGGCTAGAA-1_atac	-4.32417	13.0864	5
ATGGTGCGTTTCCACG-1_atac	5.85148	2.56251	8
CCACAGGGTATTGTCC-1_atac	10.2294	16.7484	1
CCATAAGGTTAGTACG-1_atac	10.3094	16.5354	1
GCTGTAAGTATTCGCT-1_atac	12.2764	14.0636	6
GCTTATCGTGTTCCCA-1_atac	4.83109	8.72825	12
GTGAGCGAGCTAGAAG-1_atac	7.984	10.9227	9
CCTTTAGTCCCGCCTA-1_atac	10.3646	1.0655	14
TCGTTAAAGTCATTGA-1_atac	12.5951	12.4153	4
GAAGGAACAGCACGAA-1_atac	-3.9872	11.5514	9
CAAGAACCATCATGTG-1_atac	10.1164	18.1852	1
TTTACGCGTTTGCTGT-1_atac	-1.9835	13.7896	3
AATGAAGGTACTTCAC-1_atac	7.12639	10.9595	18
ATATGGTGTCAGGAAG-1_atac	12.1597	12.4315	1
TATCGAGGTTTACGTC-1_atac	13.6644	12.9156	4
GCGAAGTAGGAGGTTA-1_atac	14.2626	8.28598	2
TTGCATTTCATGGCTG-1_atac	11.9767	8.10501	2
TATGGATGTAGCTAAT-1_atac	13.2227	4.02298	13
CGATCCTTCTCTAGCC-1_atac	13.7159	14.0436	6
AGCTAAACAGTCTATG-1_atac	13.1343	3.98728	13
CGACTAAGTTACTTCA-1_atac	-4.43522	12.778	5
TCCATAAAGAGCCGGA-1_atac	13.7756	11.0241	7
CTTTATGGTAAGCTCA-1_atac	-3.45349	10.2926	9
GATAGACCATGAAGTA-1_atac	10.9528	11.4383	16
ATGTCAATCGATAACC-1_atac	-5.03552	9.74395	15
GTGGATGCATAAAGCA-1_atac	13.8037	10.392	7
GACCTGATCTTAGTGA-1_atac	-3.96384	11.5536	5
GTAGTTTCAATTAGCT-1_atac	9.05265	17.618	1
GGTGAGTAGTTTCCTG-1_atac	10.2832	16.4024	1
TAACCTAAGCAACATC-1_atac	10.3518	17.1421	1
TCCCGTTAGCACAGCC-1_atac	9.43974	17.5232	17
GCTTCGCGTCATCATC-1_atac	-4.54871	10.1656	9
AAGGATCCATCAGTAT-1_atac	9.987	17.4813	1
AGAACCGCAAGTCGCT-1_atac	13.9229	8.83305	2
TTACACCGTACTAAAC-1_atac	11.8325	11.9353	1
TTTATGGAGCGGATAA-1_atac	-2.50995	12.4091	9
TTTCACCCATTAGCCA-1_atac	12.7112	14.1354	6
CGCTATGAGACTTATG-1_atac	5.03907	-3.45703	8
AAAGCCGCAGGAACTG-1_atac	-4.6442	10.0814	15
CCTTGTTCATCTAGCA-1_atac	-6.04325	8.34301	15
CTCCTAATCACGCGGT-1_atac	12.9973	9.89919	7
TGAGCTTAGTCACGAT-1_atac	9.10796	17.8186	1
GTTACTCGTACGGGTT-1_atac	12.2464	12.0332	4
TGTTCCTCAAACCTAT-1_atac	5.23685	7.42685	12
CGGATTAGTAGCCTCC-1_atac	-3.19809	14.0294	3
CAGTACCCACTCAACA-1_atac	-3.52754	11.367	9
CTTAACAAGGTTACAC-1_atac	-2.68439	13.5725	3
GGTTGGTGTTGTAACG-1_atac	6.72144	-1.00854	8
CCTGTATGTCCTTTAA-1_atac	9.66281	17.9631	1
GTTGTGAGTTTGCGCC-1_atac	-5.73142	8.70466	15
TCACCGGCAGGCCAAA-1_atac	-5.43178	10.6072	12
CAGCTATAGTACTGGT-1_atac	-4.7673	10.2668	15
TGCTTAAAGCTATTAG-1_atac	9.90167	18.1707	1
TACTGCACAATATAGG-1_atac	9.52286	17.0007	17
ACCCTGTTCATGCTCC-1_atac	4.55217	9.07311	12
AGTAACACAGCTAACC-1_atac	13.384	10.8571	7
TTACACCGTTACAACG-1_atac	11.6584	8.12485	10
TCTTGACGTTGTGATG-1_atac	13.0936	3.54904	13
GCATTAGGTCATGCAA-1_atac	-5.48018	9.45722	15
GATTATGTCGGCCAGT-1_atac	-3.03228	11.2106	9
TTCGGTACATTGCAGC-1_atac	12.5273	3.7989	13
GTTTACCGTTGAGGTC-1_atac	-2.41679	13.0099	3
ATCCATAAGCAGCTCA-1_atac	4.58059	9.24231	12
CTGTTGGAGGCATGAA-1_atac	12.7747	4.23276	10
AATAGAGGTAGGATCC-1_atac	13.2005	11.7583	7
CTAAAGCTCGTCAAGT-1_atac	4.75356	-3.51968	8
TGATGAACAAAGCTAA-1_atac	9.53744	18.2557	1
GATTAGCTCCCTTGCG-1_atac	-3.01781	13.3365	3
ATGCAGGCATTGCGTA-1_atac	9.98293	18.1385	1
TCTAAGGGTCCTTTAA-1_atac	-2.25515	11.5133	9
TTAAGTGTCCCGTTGT-1_atac	-4.0306	10.2531	9
GAGCATGCAGGACCAA-1_atac	13.7729	11.2659	4
GCGTTTCTCCTAAGGT-1_atac	13.9173	11.8351	4
GTACCTTGTTTGAGCA-1_atac	13.2183	3.90911	13
TGCTTGCTCATGAGCT-1_atac	6.86562	-2.59795	16
AGTGCGGAGCTAATTG-1_atac	-5.96798	8.38181	15
GGACGAAGTACGGGTT-1_atac	5.73378	-0.766074	8
CAACCCTTCTCAATTC-1_atac	10.6389	0.995501	14
ACATCAATCATGCTCC-1_atac	-2.69032	13.1289	11
CATTGCGAGTGGCGGA-1_atac	9.44089	17.9878	1
GACCTTTGTTAACACG-1_atac	13.3821	3.69356	13
AGGGTTGCACCTCACC-1_atac	-4.23891	14.1405	5
ACCCTCCCAAGCTACC-1_atac	-3.38357	11.6819	5
GCTGCAATCGTTTCCA-1_atac	-2.62906	12.6674	11
CTAATTGAGGATGATG-1_atac	7.74761	-2.30575	16
AGCTTTAAGGCCTAAT-1_atac	5.81945	2.30362	16
ATTTGCAAGGACTAAG-1_atac	7.01844	10.9374	5
CGTGAGGAGCTAAGTC-1_atac	10.1181	17.2934	1
CCTTGCGTCGCTTCTA-1_atac	13.577	10.7203	7
CTAACCCTCAAACTCA-1_atac	11.9701	11.9167	4
AGTTACATCGCACAAT-1_atac	7.06381	10.9806	3
CATAGACTCAGCACCA-1_atac	11.7234	6.14778	13
CTCAATAAGTAACCCG-1_atac	10.3789	16.9797	1
GTAAGCGCAAGTGTTT-1_atac	-2.14041	13.8781	3
TCACCTGGTCATAAGT-1_atac	6.65699	-2.61638	16
CCTTGTTCAAACCTTG-1_atac	14.0014	8.01106	2
CGTGAGGAGCTCAAAC-1_atac	12.7864	3.78547	13
TCACCTCAGGAGGTTA-1_atac	5.31154	-2.81067	8
GGACAGCCAAGGTGGC-1_atac	8.98217	16.8862	17
CTCATGCTCACAGCCA-1_atac	-3.45897	10.9191	9
TGGCCTTTCAGCACCA-1_atac	12.6725	9.27587	7
AGCTACGTCCCGAAGC-1_atac	13.5722	9.51928	7
TAGTACGGTTCGCTTG-1_atac	-3.9279	10.5367	9
ACTAATCCAATAAGCA-1_atac	5.08692	-3.4453	8
TTAGGCCCAATCTCTC-1_atac	10.2992	1.31013	14
GATGGCTGTATTGTGG-1_atac	7.08295	-2.6353	16
CTCCTAATCCCTGATC-1_atac	-2.27636	13.0041	3
GAGCCTTCATTGTCCT-1_atac	4.0175	2.54554	8
ACTTCGCTCCGGTTGA-1_atac	-2.35367	13.0001	11
GGTTCCCGTTCACCAT-1_atac	-3.23592	11.822	11
CCTAAGTAGGGACGCA-1_atac	-4.98892	12.4663	5
CTCACAACATCATGTG-1_atac	12.3988	13.7613	4
CGACTAAGTTTGGGCG-1_atac	12.6019	13.9385	4
CTTCTAAGTCCAAGAC-1_atac	13.8285	8.48151	2
AATCCCTGTGCGCAAT-1_atac	13.5383	5.88342	10
TCTAGCGAGCTGAGGG-1_atac	-3.06069	11.7568	11
AACGACAAGCCGGTAC-1_atac	10.108	17.4614	1
TCCATTGTCAGCAAAG-1_atac	14.5341	8.9614	2
TTTGTGTTCAAACCTA-1_atac	15.0602	10.0359	2
TGTTGCACAACGTGCT-1_atac	10.3959	0.868305	14
GTAATAGCAGCTTAGC-1_atac	-4.30169	10.4798	5
TGTTCCTCAATATGGA-1_atac	-4.7805	12.2341	5
TCGCGAGGTCAATAGT-1_atac	5.34304	-1.07116	8
GGACATAAGGAGGGTT-1_atac	10.2298	1.00513	14
CGCTTCTAGTTAGTTG-1_atac	12.332	3.4862	13
CTTGACGAGTCAGTAC-1_atac	14.181	8.08936	2
TTCATCCCACGTAATT-1_atac	13.9086	7.64947	2
GTTAAGCTCGGGATTT-1_atac	10.3585	17.5299	1
ATGACAACAATAGTCT-1_atac	14.9017	9.81065	2
GGCTAGACACAAAGCG-1_atac	-5.67563	8.70725	15
CTACTAAAGTTATGGC-1_atac	9.50567	15.7073	1
TCCAGCAAGACAAACG-1_atac	13.8131	9.45019	7
CCATAAATCTGCAAAC-1_atac	-3.59012	14.2801	11
GGTAACTTCAAACCGT-1_atac	13.6904	12.1526	4
GTGTGAGCAAATTCGT-1_atac	-2.55782	12.6878	11
GAGAGGCGTTCTTTAG-1_atac	12.0972	7.09457	10
GTACCGGGTACCTTAC-1_atac	-3.83451	8.57619	18
TTCGTTAGTCTCAGCC-1_atac	-3.3096	13.5804	3
CCTAAGTAGAGAAGGG-1_atac	12.5508	3.42763	13
GCGCTTGCACATGCTA-1_atac	-4.49335	11.8475	3
CGCAATCCATTATGAC-1_atac	10.2868	2.52171	14
CCATATTTCTCCATGC-1_atac	11.9038	11.8909	6
GCCATTACACTGGCTG-1_atac	12.3208	5.26069	10
TGCTTCCAGTAACCCG-1_atac	-3.45215	12.2118	11
GGTACAAAGGCTGGCT-1_atac	13.908	13.279	6
GGCCTTCGTCACCAAA-1_atac	11.9045	4.69101	10
GATCGAGCAGCCAGTT-1_atac	13.577	13.562	6
AAGACATAGGGCCATC-1_atac	4.5487	9.06672	12
AGCGGATAGGAACCAA-1_atac	-4.39918	12.7923	5
TAGCCTTGTAGCTGGT-1_atac	13.6394	12.1719	4
GCAGGCAAGCTAAAGG-1_atac	13.2501	4.23802	10
CGATGTCCAGTAGGTG-1_atac	10.2187	17.3013	1
CGTTAGTAGTGGCGGA-1_atac	-2.98746	13.9481	3
ACCGGCTAGGAATAAC-1_atac	12.2317	13.442	4
GGACAGCCAGCGCTTG-1_atac	10.2814	1.33141	14
CTAGCTTGTGTGTCCC-1_atac	6.85794	-2.65339	16
GACAATACAACCTAAT-1_atac	11.9088	11.3462	2
AACTAGTGTTGTTGTC-1_atac	12.223	5.19701	10
ACAGTATGTCACACCC-1_atac	12.7582	4.84152	10
TTGTAAGTCTCACACC-1_atac	9.65518	17.3443	1
GTGTGCGGTACCGGAT-1_atac	5.88131	-2.77107	8
GTAAGCTTCACCATTT-1_atac	-1.41666	7.7413	9
CTCCCTGAGTCACGAT-1_atac	13.2268	12.7712	4
GGGTTTCCAGTAGGTG-1_atac	5.48459	-2.81295	8
CCTATATTCAAGTGTC-1_atac	-2.39165	13.6985	3
CTGATCACAGGACCTT-1_atac	10.3235	17.6298	1
AATCGCCCATATTGAC-1_atac	10.3261	16.4371	1
CAAACGCGTATTACCC-1_atac	11.9925	14.2706	6
GGCAGGATCGTGCCTT-1_atac	-2.41752	13.0329	3
GAGAACCAGCTTAACA-1_atac	9.80657	18.21	1
TGATCAATCCTCCCTC-1_atac	5.27018	-2.77145	16
TAGTAGGAGCTTTGGG-1_atac	9.47961	18.4098	1
GGTTCTTGTTTAACCC-1_atac	13.8413	12.7141	4
AAGCGGGTCGAGGAGT-1_atac	-1.80509	13.106	11
AGCCTAGTCATGCTTT-1_atac	4.70248	8.68345	12
GACTAATGTGGAAACG-1_atac	4.21074	2.64118	8
GTGTTACAGGCTTAAC-1_atac	13.302	3.576	13
GAAGTCAAGATAGACG-1_atac	10.3045	17.6598	1
TACTTCGTCCTCAGTC-1_atac	12.1227	6.89552	10
GGCCTAATCTAGCTTT-1_atac	12.6389	4.01178	13
CACAAGCGTCGACTCC-1_atac	-3.63367	12.6007	3
CGGACCTAGGAGGACT-1_atac	9.65293	17.6979	1
AGTTGCGTCCTGGTCT-1_atac	-4.73688	11.5951	9
CCAGGATGTTAACACG-1_atac	13.5437	12.5477	4
GTTGCCCGTGATTACG-1_atac	12.7965	4.3437	10
CTTCAAGCACTTGTTC-1_atac	7.12015	6.68859	12
CCTCAAACACTAAGTT-1_atac	-4.04271	14.1892	5
CCAAACTAGCTCAATA-1_atac	-4.1728	11.4919	9
ATCGAGGCAATTTAGC-1_atac	14.553	7.23655	2
TTTGACCGTATTACCC-1_atac	4.42386	8.83973	12
CATTATCTCCTGCGAA-1_atac	-3.34599	14.2769	3
GACACTAGTGCTAGAC-1_atac	5.17546	9.53544	12
CTTCAATTCGGTTAGT-1_atac	9.47377	17.7552	1
GCAGGACCAATATACC-1_atac	10.5984	0.956319	14
TCCTTGCAGGCCCAGT-1_atac	-3.97304	11.1217	9
TTCTTAGGTATACTGG-1_atac	14.3865	11.0819	7
CTCGCTCCAATGAAGC-1_atac	-4.11923	10.5531	9
TTGCACACATTTAAGC-1_atac	6.0163	1.7068	8
CTCCTAATCGATCAGT-1_atac	-2.92833	13.3796	11
TGATGAACAATTGAAG-1_atac	-3.32416	11.088	3
ATGTCCACAGCAGGTA-1_atac	4.15936	-3.49361	8
CTTTGGGAGGAACGGT-1_atac	-1.65574	13.2032	3
TTGTTGTTCATTTGTC-1_atac	7.46785	-2.55344	16
CAAGTAACAGTATGTT-1_atac	-4.52156	13.1168	5
TCCTCAATCTAATCTC-1_atac	-3.86266	8.24767	18
TTGCTCTCACAAGCCT-1_atac	9.47223	17.1644	1
GCCTGAGGTGGATTGC-1_atac	10.7365	13.0982	10
CTGTATTTCGGTAACT-1_atac	14.1107	10.9487	7
TTTAAGCCAAGTTATC-1_atac	-3.30336	12.5202	11
TGTTGCACAACTGGGA-1_atac	10.6481	0.794157	14
TCATCCATCCCGAACA-1_atac	8.97635	17.3251	1
ATGGCCGGTACCCACC-1_atac	-3.77434	8.78856	18
CTTCACTCAACCCTCC-1_atac	7.21018	-1.96842	16
CCCAAACCAGCTACGT-1_atac	14.4185	7.43881	2
GCTATTGCACTAAGCC-1_atac	8.99101	17.5299	17
CCTGTTGGTTGTTCAC-1_atac	9.50533	18.4231	1
GAGGTGAGTTGTAACG-1_atac	13.3087	13.8616	6
CTAGTAGGTAGCAGCT-1_atac	-0.325299	12.0606	11
GAGCGGTCACCCACCT-1_atac	4.77018	-3.47993	8
AACCTTAAGAGGAAGG-1_atac	13.1035	3.72893	13
TTGTCCGGTACGATTG-1_atac	10.6381	15.896	17
CACCTCAGTTCGGGAT-1_atac	14.0492	11.5184	4
TCCACAACAGCATGAG-1_atac	-2.0396	13.1411	3
GCAACAGCAGGCCTTG-1_atac	-4.98495	9.31087	15
ACCTCACTCGTGCTTC-1_atac	-2.86083	11.0407	3
TGTTATGAGCGATACT-1_atac	13.4278	14.087	6
GTCTAATCAATAACCT-1_atac	10.5609	16.0169	1
CTATGGCCAAACGCGA-1_atac	-2.79606	13.4054	3
GCCTTTGGTCAAGTGC-1_atac	14.232	8.12446	2
CGGCTCACACCATATG-1_atac	12.3413	7.32625	10
TTAATCGAGCGATAAG-1_atac	10.2404	1.28529	14
GCAGGACCATTAAACC-1_atac	12.1448	14.0789	6
GGACAGCCACGAATCC-1_atac	14.4697	7.8163	2
AAAGGTTAGTTAGCCG-1_atac	-5.1201	9.26178	9
ATGTCAATCTCAATTC-1_atac	12.829	3.70255	13
AAGCCTGTCCGCAACA-1_atac	13.6914	12.3201	4
TTAGGATGTTGGCCGA-1_atac	10.8669	15.5538	1
GTGCTCAAGCTATATG-1_atac	13.5248	14.1121	6
GCCACACAGGACCTGC-1_atac	4.16087	-2.70441	8
CCAACCCGTTAGGCGT-1_atac	5.61409	5.86119	19
AATTGGACATGCTTAG-1_atac	13.234	10.6009	7
GATTACGGTCTTACTA-1_atac	8.2404	11.3313	1
ACGAACAAGTCACTCC-1_atac	-3.3078	13.6385	11
ACTATCCGTACAAAGA-1_atac	13.8705	13.3437	4
AGGTATTGTTGCAGTA-1_atac	-3.95485	11.8614	9
TTTGACCGTATTGTCC-1_atac	13.8164	7.73176	2
TCAGTAGGTGACATGC-1_atac	10.3303	16.7063	1
GACCTGCAGGGATTAG-1_atac	13.1873	13.8852	4
CCGTTTGGTGTTAAAC-1_atac	9.77755	18.2351	1
CACGCAATCAAAGGCA-1_atac	13.4078	3.82602	10
AGGACTAAGTAGGATG-1_atac	13.0899	10.0395	7
GATTACGGTCGTAATG-1_atac	9.14237	15.2937	1
GGCTATGTCCCTGGTT-1_atac	5.37431	8.44772	12
GGTGTTGTCCTTAAGA-1_atac	9.6719	16.1113	17
GATCGATTCTCGACCT-1_atac	10.1596	17.7451	1
CACAAGCGTCTAACAG-1_atac	5.29683	-0.148925	8
CTATTGAAGGGTTATC-1_atac	-1.36535	10.4156	12
CATTGCGAGTAAGAAC-1_atac	-4.06477	14.0273	11
TCATAACCAGCGCTTG-1_atac	8.98708	16.9262	17
GATCGCTCATAAGTTC-1_atac	4.59017	8.70458	12
TTTGTCCCAGCTACGT-1_atac	13.1299	7.43346	2
TAAGCTATCGCTCCAT-1_atac	-3.66308	12.7646	3
AGCCTAGTCCTAAATG-1_atac	-4.89364	10.9571	9
CTCGTTATCACCGGTA-1_atac	7.49195	10.8831	11
AACAAAGGTTATAGCG-1_atac	-3.01595	10.8459	3
GGTGCTTCATGTTGGC-1_atac	13.563	9.3822	7
CTACAACAGTTAACCA-1_atac	13.144	13.0947	4
TTTACGCGTGTTGCTT-1_atac	13.077	3.82965	10
GAGCCACTCGGTTACG-1_atac	10.0228	16.5824	1
AATTCGTCATTGCAGC-1_atac	-4.27789	10.3154	9
TTCGTGCTCCTTAATC-1_atac	5.71966	5.98065	2
AAAGGTTAGGACGTAA-1_atac	12.3651	5.78617	10
ATTTGCAAGGCAATAG-1_atac	-3.56426	11.5007	5
ATTCAACCATGGCCTG-1_atac	9.48001	17.0864	1
CGATATTCATGTCGCG-1_atac	13.403	9.16938	2
ACCTTCCAGGACCTCA-1_atac	15.2479	10.1667	2
CCTGACTTCCTTAGGG-1_atac	10.3627	16.8071	1
GTTAGGCGTAAGCTTG-1_atac	12.8314	4.49254	10
TTATGCGCACAACAGG-1_atac	5.66226	8.29457	12
TCGTTACGTCATGAGC-1_atac	5.11485	9.50172	3
AGAGATTAGGCTTAAC-1_atac	-2.63132	12.3064	11
GCTATCCTCGCTAAGT-1_atac	-2.09601	7.01836	9
GCCTCAAAGGAACGCG-1_atac	14.3731	9.57311	2
CCTATAGCATTAAGTC-1_atac	-2.31413	11.5733	9
CAGGGCTTCCCGAACA-1_atac	-2.42282	11.9549	9
CCGCAAATCATTTGTC-1_atac	-2.47104	12.568	3
CATGAGGCAAGCTTAT-1_atac	12.2761	10.9808	2
TTTGGCTGTAGTAAGA-1_atac	-3.28206	14.1796	3
CAAACGCGTCCCGGAA-1_atac	-3.95567	10.399	5
GTCATGAGTTGAATCG-1_atac	7.06565	-1.3788	8
GAACGAATCATGCAAC-1_atac	10.3459	17.0464	1
TGCACTTGTTGCAATG-1_atac	12.7119	4.16621	13
GCGCCTTGTTTGGCGG-1_atac	12.2161	9.21023	7
GATGAGGGTTAATGCG-1_atac	4.39178	-3.63583	8
TTGAGCTAGCCGCTTT-1_atac	12.7987	4.57572	10
CTCCTAATCTCGCCTG-1_atac	9.91777	17.7697	1
TCGTTATTCACGCCAA-1_atac	-3.86724	8.27072	18
GCTTAGTAGCGAAGTA-1_atac	12.3432	8.41264	7
CCCGTAAAGGACCGCT-1_atac	-2.838	12.8659	9
CTAGGCGGTCATAGAT-1_atac	11.8734	11.4337	2
TAGTGTGGTAATAACC-1_atac	11.9472	8.53581	7
TAACAAGCAATAGTCT-1_atac	13.8399	7.93369	2
GCTGGTTCACTCAACA-1_atac	13.5634	8.23683	2
ATTAGCTCACCTAAGC-1_atac	10.3619	1.33342	14
TTGCTTTAGTTACTTC-1_atac	8.14521	11.1558	11
ATATGTCCATGAGCAG-1_atac	-3.2763	11.0563	9
CGCCAAATCCTTGTTG-1_atac	5.22108	-3.29867	8
GTCAATATCGCACACA-1_atac	13.1064	3.81449	13
CGTATTGCAGAGGGAG-1_atac	13.3677	10.8954	7
TCTTTGTAGGTAGCTT-1_atac	14.2349	7.48308	2
CTGGCTAAGTAAGAAC-1_atac	10.1118	16.4985	1
TCAGCAAGTACCGGAT-1_atac	-4.56828	12.0564	5
CAAGACAAGGATAAAC-1_atac	13.9262	11.7326	4
GGTGTCCAGGAACCGG-1_atac	6.35352	-2.68751	16
AGTAACCTCACCGGTA-1_atac	9.58333	16.9404	1
ATCATCAAGCAGGTTT-1_atac	-4.29247	12.3112	5
AATTAGCGTCACAGCG-1_atac	12.2424	14.0194	6
GTCCGTAAGGTCTTGG-1_atac	-5.69704	8.47633	15
CAAGTGAAGGTGCTGC-1_atac	13.7182	13.7616	4
ACCTGGATCCTCAGTC-1_atac	-4.19629	14.1647	3
GAGTGATCAAGCTTAT-1_atac	4.60127	9.27113	12
GGTCAATTCAGGCCTA-1_atac	-3.27041	11.7042	11
GTGCATTAGTTAGCCG-1_atac	12.4426	13.5811	6
TGATCCTGTAGACAAA-1_atac	9.6421	16.4236	17
CCTTAGTGTGATTACG-1_atac	4.67401	1.23642	8
CTAGCTTGTGCTAGAC-1_atac	4.57154	-3.67078	8
TGGGCATGTTGGATAT-1_atac	-3.35507	14.1669	3
ACACTTGCAAGCCAGA-1_atac	10.5616	1.26769	14
TGAGCTTAGGTAGCTT-1_atac	-5.83497	8.07567	15
ATCTTTGGTACTTCAC-1_atac	-4.15609	13.7314	5
CGCGGATTCCAACTGG-1_atac	12.9237	14.2213	6
ATAATGGCACAACCTA-1_atac	-3.57277	12.156	3
GCACGGTTCATGGCTG-1_atac	14.3205	9.40433	7
CATAGCTAGGTCTTGG-1_atac	4.28056	8.94867	12
GCTTATCGTTGTAAAC-1_atac	-4.3817	11.6583	5
TTGGCTACAAGCTTTG-1_atac	-4.45863	12.6828	5
CCGTGCTGTCGTTACT-1_atac	11.6959	6.6723	10
TTCAGTTTCACAGGAA-1_atac	-4.3341	13.1419	5
GTTTATCTCCGCTAGA-1_atac	9.85043	2.65501	10
CCTTCAGGTATACTGG-1_atac	10.2783	16.9257	1
AATGTCCAGCTTAGTA-1_atac	8.00028	11.0115	9
TCCGGAATCTTAGGAC-1_atac	9.01212	17.1074	17
GGGTGAAGTTAGGCTA-1_atac	13.4011	10.8555	7
CTAATGTCAAACGGGC-1_atac	7.1949	-2.54664	16
ACTAATCCAGGAACTG-1_atac	9.46973	17.9981	1
TGGTCAAGTTGCACGG-1_atac	4.57596	8.81727	12
AGACACGCAGACAAAC-1_atac	-3.52898	13.994	3
CGTAGTTAGGACGTAA-1_atac	9.86994	18.2666	1
ATTACGTCATTATGCG-1_atac	14.2693	8.64635	2
AGTGAACCACCTCAGG-1_atac	9.54049	18.4467	1
TTGGCTGAGCAGCTAT-1_atac	11.4108	6.25002	10
ATGAATGCAATCCTGA-1_atac	13.0551	13.781	6
GCTGATCCATCCCTCA-1_atac	9.68332	16.0539	1
GATTAGCTCACAGCCA-1_atac	11.8824	7.20722	7
ACACGGACAGTACCGT-1_atac	12.4514	14.0001	6
TGTGGAGCACAGAAAC-1_atac	9.22583	17.3583	17
TTTAACCTCTCACATT-1_atac	10.1573	18.4211	1
TCAATCGCAATAGTCT-1_atac	13.4934	13.3731	4
TGTCAGTAGGAGGTTA-1_atac	10.0736	16.9758	1
AGCTAAACATTAAGTC-1_atac	12.4792	13.9139	6
AGGACGTAGATAACCC-1_atac	13.0991	9.74373	7
ACGTCCTTCTTAGTCT-1_atac	-5.03875	11.7725	5
CGCTTGCGTCCGCTGT-1_atac	-2.65453	12.9617	11
TGGTCATAGTCGCAAT-1_atac	7.32254	10.9804	5
CTCTGTTCAGCTTACA-1_atac	-4.41331	11.4287	5
AAGCGGGTCATGCTTT-1_atac	-3.85098	10.822	9
TTCCCGCCAAACCTAT-1_atac	10.1271	18.0961	1
ACCTGGATCGCGCTAA-1_atac	13.8893	10.6059	7
CCGCTAAAGTGGCGGA-1_atac	13.3444	8.88482	2
ACGGTTTAGCAAGGTA-1_atac	10.5053	0.845745	14
CTGTGTGAGGCTTAGT-1_atac	13.0543	13.9297	4
CAGGAAGGTTAATCGG-1_atac	-3.35813	11.7429	5
CTGGTCAAGTGAGCGG-1_atac	12.542	14.1683	6
GAGTATCTCGGCTATG-1_atac	4.91534	-3.58343	8
CCCAGTTTCTTGGACG-1_atac	12.2584	4.8636	13
CGACAAGCACCTAATG-1_atac	13.7425	10.5501	7
GAGTGATCATAATCCG-1_atac	9.53316	18.1867	1
ACTTGCACAGGCTTGT-1_atac	6.51733	-2.65737	16
GCTCTGGCATGGCCTG-1_atac	10.3983	1.83708	14
CTAGTCGAGGCTACTG-1_atac	10.2966	0.868538	14
AGTTGCGTCATGGCCA-1_atac	5.19006	-3.36947	8
GCCTGCTGTCTTTATG-1_atac	7.40705	10.9286	3
AGTCAGGCATAGCGGA-1_atac	6.2141	-2.68003	16
GTTCATTTCAATCATG-1_atac	11.9184	8.52995	7
AGTAATGCATAAGTTC-1_atac	13.3519	13.2416	4
CCGTTTGGTCCGTAGG-1_atac	4.34342	-0.798835	8
ATGGTCTAGGAGGACT-1_atac	12.8975	11.1706	7
GCACATTAGCATCCAG-1_atac	-2.23781	11.8753	3
CTTGAATCAGTATGTT-1_atac	12.6656	8.13319	2
CATTGCGAGGAACACA-1_atac	9.55634	5.15376	12
GAGTAACCATCAGTAT-1_atac	-3.56693	12.685	5
CCACAGGGTAACGAGG-1_atac	13.9172	8.68711	2
TAAGCTATCTCGCCCA-1_atac	10.8835	15.491	1
CTTTGGTGTCATTAGG-1_atac	13.3921	9.14288	2
CCTATAGCAGTTTACG-1_atac	13.368	10.7916	7
AACTAGCTCAGGCCTA-1_atac	9.91657	18.2707	1
CATCGCTTCGCAAACT-1_atac	13.5013	3.61512	13
CTACCGGCACTTAGGC-1_atac	7.08943	10.9919	9
CTACTAAAGTTAGCCG-1_atac	13.2854	3.48803	13
TTCGTGCTCGAAGCGG-1_atac	10.195	3.68944	10
TTGCGAGTCATGCGTG-1_atac	-5.24519	9.27812	15
GTTGGAGCAAGGTCCT-1_atac	-3.86853	11.1044	9
TCGTTAAAGATGCCTG-1_atac	-2.96187	12.9186	3
TGCTTAAAGAGGATAT-1_atac	13.278	10.2602	7
GAGTCAAAGGCATTGT-1_atac	11.7105	12.558	1
CTCCTGAGTTATCCTA-1_atac	12.6837	4.25198	13
TTTGAGTCATTGTGTG-1_atac	-3.26143	10.2083	18
CCTCAAACAGTTTACG-1_atac	10.9698	14.843	6
CATAGGCGTTAGGATT-1_atac	-5.53	9.74149	15
CGAGGTGAGGCATTAC-1_atac	-2.94548	11.2577	11
TCGTTAGCAGCTTAGC-1_atac	12.6619	8.70473	2
ATTCCGGAGCTATTAG-1_atac	8.9779	17.671	1
GCGTGCTAGGTTTACA-1_atac	9.55029	17.617	1
GGGTATTTCCTTAGTT-1_atac	11.6221	11.6158	4
ATCACCCTCGATTTGA-1_atac	7.79018	-2.27788	16
TGGCCAATCCTGGTGA-1_atac	10.7229	11.3849	18
GGTGTGACAATTAACC-1_atac	12.8848	13.8537	6
CTGGATGTCGGGACCT-1_atac	14.2301	9.46237	2
GTGAACAAGTTATCCT-1_atac	10.7744	5.99542	10
TGCCATTGTATTGTCC-1_atac	10.4281	1.40469	14
CCGCTAGCACCGGTAT-1_atac	12.6938	14.2039	6
AAGCGAGGTAAGCTCA-1_atac	12.8769	4.52531	10
AATCCTAAGCGAGTAA-1_atac	-5.40082	9.14092	15
TTGTCAAAGTTTGAGC-1_atac	9.84033	18.0378	1
TGCTCAACACCTCACC-1_atac	2.05425	4.86899	18
CGAAGCGAGGCAATAG-1_atac	13.7377	10.2913	2
ACCAAACTCACTCGCT-1_atac	13.553	13.716	4
CCGTGCTGTCTTGCTG-1_atac	5.23655	-3.29616	8
TATCGCGAGCGGATTT-1_atac	10.3096	0.687652	14
GGTCGGTTCGGGATTT-1_atac	7.80887	-2.19451	16
TAGCGCGGTGATTACG-1_atac	10.5459	1.1625	14
CCTCCTCTCGATTTGA-1_atac	4.81609	-3.57327	8
AGGCTAGCAGGTTATT-1_atac	-2.72464	12.5563	11
TCAGGTCCAACCGCCA-1_atac	5.63887	5.88728	19
GCTGATCCAACCTAAT-1_atac	11.0986	6.57463	10
GTCTATCGTAGCCTAA-1_atac	7.66157	-2.30221	16
AGGTTACTCCTTAAGA-1_atac	-3.00212	13.6634	3
CGCACACAGAGGAAGG-1_atac	13.254	13.238	4
CATCCTTCAAATTCGT-1_atac	10.9451	11.4246	8
GCAATATGTTCCATTA-1_atac	7.09861	10.9771	9
CCACAGGGTTCGCTTG-1_atac	11.6676	6.9498	10
ATAACGACACACCAAC-1_atac	13.702	11.6737	4
ATCATCAAGGCCTAAT-1_atac	-4.55096	10.8375	15
ATGTCAATCGAGGAAC-1_atac	14.3145	7.5758	2
TCTATGTTCCTTGCGT-1_atac	-1.2838	-0.579992	19
CGTGCACAGACAACGA-1_atac	-3.32728	10.4107	9
CAAGGTTTCCCGCCTA-1_atac	-3.62637	10.977	9
TGTGCGGGTCCAAATG-1_atac	12.1451	4.84513	10
TGAGTGAAGTTCCTCA-1_atac	9.50444	18.3876	1
TAATGGTGTTCAAGCA-1_atac	9.73478	17.9657	1
TCGTCAACAGGAATCG-1_atac	8.99115	16.8823	17
TGGCGGTTCCTTGCAC-1_atac	-3.38315	13.7816	3
CTGGATGTCCATAATG-1_atac	12.4789	13.2401	4
AACATTGTCCCTGACT-1_atac	-3.88872	12.9218	11
TCAGTAGGTGTTTGTC-1_atac	4.25556	-3.52344	8
AGCTAAACACTATGGC-1_atac	13.8291	11.9218	4
TGAAGTGAGGAAGTAT-1_atac	9.88248	17.9031	1
ATGCTTAAGCTGTAAC-1_atac	13.6959	5.92498	10
GGAGCAAGTGTGAGAG-1_atac	7.69225	10.858	3
AGGCAATCATGAATCT-1_atac	14.7517	9.65498	2
TCAAGACTCGCTATGG-1_atac	-3.51969	10.752	11
GGCATGGAGGCTTAGT-1_atac	13.372	10.0742	7
ACCTTCCAGGCCAATT-1_atac	-5.29746	9.19798	15
GCTAGCTCATTAAACC-1_atac	-3.72283	9.93866	5
CTAAAGCTCACCATTT-1_atac	-4.78927	10.2345	15
CACCTGTTCAATACGC-1_atac	-3.48864	10.9286	9
CTCCTAATCCTCACTA-1_atac	10.3091	0.828538	14
CAAGGTAAGGCGCACT-1_atac	12.721	13.471	4
TGGCCATCAAATATCC-1_atac	-2.49672	12.7787	3
GGGTGAAGTAGGATCC-1_atac	10.3573	0.821354	14
AGCAATACAACTGGCT-1_atac	13.3011	7.0707	10
TTGCGTCTCGCCTAAG-1_atac	4.22472	9.0217	11
AAGGAAGCACTGGCTG-1_atac	-3.6476	12.8949	9
TATCGCGAGTTACTTC-1_atac	-3.95601	12.0204	9
GAACCAGCAAGATTCT-1_atac	-2.59863	13.4096	3
TCGTTATTCGTTAAGC-1_atac	9.18582	16.5467	17
AATCTCAAGGCCTAAT-1_atac	13.1469	10.5734	7
AGCGATTTCGGTTTCC-1_atac	10.1235	17.7309	1
TGATTAGTCCTTAATC-1_atac	13.7552	7.94828	2
GCTGACCAGCATTATG-1_atac	-2.35608	14.0307	3
CAGGACACATTGACAT-1_atac	-2.58293	13.6212	3
GGATGTAAGGGTGAAC-1_atac	9.00192	17.1744	17
TCCTTAGTCGTTAGCG-1_atac	13.294	3.58562	13
GCAAGTCGTCAATAGT-1_atac	12.959	9.44383	7
GCAGCAACAAGCGATG-1_atac	0.561917	1.8521	19
AGTGTTTCAGGACCTT-1_atac	12.0488	5.2134	10
CTTACTAGTTGGATCA-1_atac	-5.17726	11.9106	9
GCAACAGCAGTAGCCT-1_atac	11.255	7.42641	12
GAGGTTAAGTAGCGGG-1_atac	-2.42205	6.94741	9
AGTAAACAGCTGTCAG-1_atac	-3.81625	14.0464	11
GATAATCGTCAAGTGC-1_atac	4.11564	9.06493	12
GCTCGATCAAGATTCT-1_atac	13.272	13.6353	6
GTGCACGGTGGTTATG-1_atac	13.6095	13.5189	6
ATTACCCGTTGCTGGG-1_atac	12.1528	5.34358	10
GAGGACTAGTGAGCAA-1_atac	-3.84265	11.6441	5
TCCATCATCTTGTCCA-1_atac	13.3935	13.9519	4
CCTGTATGTTGCTGGG-1_atac	-3.51729	13.5217	11
AGAGAAGCAGTACCGT-1_atac	-3.93216	10.9711	3
CACATTAAGTTAGCTA-1_atac	-2.61883	14.1846	3
GCCGTGAGTGGTTAGC-1_atac	4.24385	8.99206	12
GTACTTCGTCGTAAAT-1_atac	14.835	10.4396	2
TTGTTTGGTCAAGACC-1_atac	9.7645	17.4065	1
GAGATAAGTCCGTAGG-1_atac	-4.50155	12.5722	5
TTCAGTTTCATCACTT-1_atac	13.2533	3.73254	13
GCAAACTTCGAAGTAG-1_atac	14.5054	9.79232	2
TTTGACTTCCGTCCAT-1_atac	12.7663	4.58584	10
AGCAAGGGTTATGTGG-1_atac	9.39834	18.3959	1
GGGTATTTCTCACTAT-1_atac	-4.68631	11.5603	5
TTTAGCAAGGCGGGTA-1_atac	4.30438	9.15639	12
TGATGACTCAGCATTA-1_atac	14.4948	7.43924	2
CAAACAACATGACTAT-1_atac	14.2004	7.59474	2
TATGACTCAGTTAGCC-1_atac	13.8381	9.68987	2
CAAACACTCCATCAGG-1_atac	7.86325	10.8666	18
TTAGTCAAGGCATTGT-1_atac	4.54471	-3.63782	8
AATTGTGTCCCTCACG-1_atac	13.7753	9.47036	2
TCATTGTTCTGGCAAT-1_atac	-4.59512	9.68483	5
GCATTGCCATTCCTGT-1_atac	-3.18965	10.9051	9
GCAATGTTCAGCACCA-1_atac	5.33198	-3.00715	8
GGATTCAGTGCTCCAC-1_atac	12.4238	12.4458	7
AAGACATAGGATTTGC-1_atac	13.043	3.73757	13
CTTACCGGTTGGTTCT-1_atac	14.6803	10.752	7
TTCACTGTCTGGCTTC-1_atac	11.7974	6.10224	13
ACCAAACTCTCCTCAA-1_atac	-4.57694	13.4578	5
GTTGCCCGTCCTTTAA-1_atac	12.5111	3.51308	13
CAGGTCCAGTTTGGGT-1_atac	12.4086	3.58839	13
TATAGGTGTCAGGCCA-1_atac	-4.24972	12.6082	5
CCAAACCCAGGCGATA-1_atac	10.6709	0.845894	14
AGTTATGTCCCGCAAA-1_atac	-4.67445	10.7324	12
GGTAATTGTTTGTCTA-1_atac	12.4022	4.45668	10
CGCATTACATTGTTGG-1_atac	10.0982	18.0319	1
GCTTATCGTGAGAAAC-1_atac	13.1904	11.1876	7
TACAAGCTCTGTGAGT-1_atac	5.70932	8.19475	12
GATTCCTGTGTTTGTC-1_atac	13.6212	9.55346	2
ACGAGTAAGTGGCGGA-1_atac	9.84271	18.5328	1
GCTGCATCACTTCACT-1_atac	7.1238	-2.61279	16
AGTAGGATCAATCATG-1_atac	13.8806	13.202	6
GATTAAGCATTGTGGC-1_atac	-4.61247	10.075	9
TGGCTATAGGCTATGT-1_atac	10.8354	15.3168	17
CTGGCTAAGACAACAG-1_atac	-2.51657	13.5385	3
ATGGCTTAGCTGAGGG-1_atac	-3.827	8.28766	18
GTTGCCCGTTACAAAC-1_atac	7.80096	-2.24572	16
GTGTCCAAGTGTGATC-1_atac	-5.20728	11.6502	5
AAGCCACGTTTCAGGA-1_atac	4.80694	-3.58797	8
TTGGCGGGTTGTTGTC-1_atac	13.2976	6.02703	10
TTAGAAGCAAGATTCT-1_atac	10.5753	0.994131	14
AAGTGCAAGCCAAATC-1_atac	12.5271	14.1795	6
ACCCGCTGTTAGGATT-1_atac	-3.82426	11.2426	9
GTGCTTACAATTGACT-1_atac	-3.32984	13.4119	11
GCCTGCTGTTAGCCAA-1_atac	-3.98083	11.4813	9
CTGGCTAAGGTTAGAG-1_atac	7.44269	-2.537	16
ATCATGTCATAAGTCT-1_atac	13.3034	10.2723	7
GACGTAAAGGGCCACT-1_atac	15.2436	10.1985	2
ACCCAACCATAATGAG-1_atac	9.90477	5.30593	10
ACAGGATCAATATAGG-1_atac	-4.521	11.5227	5
GGGATTAAGTCACTAA-1_atac	9.19125	17.2863	17
ACGTTGTAGGCAGGTG-1_atac	13.2455	13.226	4
TCACCTCAGGCTAGAA-1_atac	-3.05174	14.0264	11
AATCTCAAGCAGCTCA-1_atac	13.3228	12.8765	4
TAACAAGCAACAGCCT-1_atac	3.98184	3.62418	8
ACGCCTAAGCTAGAAG-1_atac	11.6904	11.7277	1
AAGCGTTTCACAGGAA-1_atac	12.1813	13.9463	6
AGTAGGATCATTGCAA-1_atac	10.177	16.0111	6
CTTCAGGAGTTGCGTG-1_atac	-3.28825	14.3278	3
ACGAACAAGAATGACG-1_atac	11.0645	7.81073	12
TACAATGTCACCTGCT-1_atac	-3.9046	10.5291	5
ACTAACGGTTTAAAGC-1_atac	13.9562	8.61569	2
GCAATGTTCCCATAGG-1_atac	9.94618	17.8266	1
ACTAACTCAGGAACAT-1_atac	13.7476	12.054	4
GCTGGATGTTAGTACG-1_atac	-4.39492	12.7343	5
CTGCAATAGGATTGAG-1_atac	-5.01788	12.2293	11
ATATGGTGTTATTGCC-1_atac	12.6743	14.1198	6
AATTGGGAGGACCGCT-1_atac	13.2937	10.1326	7
TGAAGGATCCTTTACG-1_atac	10.4888	0.92858	14
TATCACGCAATTAACC-1_atac	11.5599	3.11932	13
TGGCTATAGTCACCAG-1_atac	-3.17157	10.7691	9
TCCTTAGTCCTGAGTG-1_atac	11.8054	10.8605	7
CCTTAACGTGACCTGG-1_atac	9.23954	16.888	17
CAGAATCTCAGAAACG-1_atac	10.0676	18.0664	1
AGTGTGGCATTGTGCA-1_atac	-2.87119	13.1309	11
CTTTATGGTGGTGAGA-1_atac	9.75979	17.6879	1
GCTCATTGTCATCAAG-1_atac	-5.61259	8.10787	15
CGTCATTGTTGCATCT-1_atac	-4.13471	13.986	5
CGTGCTTTCCATCAGG-1_atac	-3.86362	8.56774	18
CCAGCCTGTGATGATT-1_atac	-5.47824	8.9812	15
GTACTGGTCTAGCTAA-1_atac	12.0396	5.10982	13
GCGATTTAGTTGTCAA-1_atac	12.0864	5.29152	10
CGCGGATTCAATACGC-1_atac	6.92268	-1.12117	8
ATCTATGAGACAAGTG-1_atac	13.8973	6.84972	2
TCGTTAGCAAGTTATC-1_atac	9.33384	5.2925	12
CAGGACACAACCCTAA-1_atac	10.0398	17.5649	1
ATGACTCAGGCATTAC-1_atac	13.4381	10.0552	7
AAGGATTAGGCTTAGT-1_atac	-1.26411	-0.575335	19
GCTCATTGTTTGTTGC-1_atac	-3.54704	12.6769	3
TCATGCCTCCATCAGG-1_atac	7.54314	10.8527	9
ATTATGGTCATGCTAA-1_atac	14.1389	9.20313	2
CTGACATAGCAAGGGT-1_atac	-2.63913	13.8338	11
CGTTTGGAGAGGAAGG-1_atac	4.55106	-3.45977	8
CAAGTATGTGCTGTAA-1_atac	13.4813	6.06639	10
AATCCGTAGTAGGATG-1_atac	-4.22165	12.6	5
GATTACGGTCTTTATG-1_atac	-3.70189	11.3167	5
TCGCTAACAATAGCAA-1_atac	-2.55744	12.1114	3
TCGTTAGCAAACTCAT-1_atac	-5.80633	8.98163	15
TCGGTTACATTAAACC-1_atac	-2.32449	12.8106	3
TCGTTAAAGCCGCAAC-1_atac	-2.04648	13.4285	3
GTCTATCGTGAGGTAG-1_atac	7.11744	11.0011	9
CAGGTTAGTACCCACC-1_atac	-2.73381	12.6213	11
GACCTAAGTTAAGCTG-1_atac	-4.09098	12.0487	5
CGAACAAAGGAGTAAT-1_atac	-3.58166	9.37593	18
CTCACAACATGGCCTG-1_atac	4.53938	9.33239	12
ATGTTTGAGCGATACT-1_atac	7.52565	10.8398	9
AAGCTAGAGGCACAGG-1_atac	14.4666	7.44621	2
AAGGTGCAGCTAGAAG-1_atac	11.7611	6.0729	13
GCTGTGATCCCTGGAA-1_atac	-0.714888	14.1337	12
TTTGGTAAGAGGAGTC-1_atac	10.8366	15.4409	1
AATAGAGGTATCTGGA-1_atac	9.81972	14.2349	10
TAGTCAATCGCTAAGT-1_atac	-3.22013	13.5646	3
GGTGAGCCAGATAGAC-1_atac	-3.86721	8.83706	18
ATTGTCCGTAGCTGGT-1_atac	13.35	3.69593	13
AAAGCGGGTTAACACG-1_atac	13.3092	9.27029	2
GATTCGCCACCTGCTC-1_atac	13.2919	10.0663	7
AAGCGTTTCGTTTCTG-1_atac	14.2695	9.29015	2
ATCCTTAGTGCAATGC-1_atac	12.3703	13.6725	4
AGCTATATCCTCCTAA-1_atac	9.50328	16.9729	1
TAGGTTATCGATTCTT-1_atac	9.60637	17.8475	1
AATCCCTGTCGTAATG-1_atac	12.4942	6.20863	10
AAGTGTTGTTTGTGGA-1_atac	-4.81707	13.5288	5
CGGCTCACACAAAGGT-1_atac	10.1306	16.858	1
GACACTAGTGAATCGC-1_atac	11.3084	11.5051	17
AGCGCTCAGGACTTAC-1_atac	-4.43255	10.1793	9
CTTGAACAGGCTGTCA-1_atac	-2.44104	12.5612	11
TCCTGGTTCCGCACAA-1_atac	13.2786	3.68943	13
GCTGGTTCAAGTGAAC-1_atac	12.5994	4.20753	10
GCCTCGACATGCTCCC-1_atac	-3.58335	14.1583	11
CAATCGCCACAGCCAT-1_atac	8.84083	17.356	17
CCGCTAGCAAACGCGA-1_atac	-3.74563	10.4675	9
CTCATTTAGCATGTTA-1_atac	13.5296	12.1221	7
TGTTGTTTCATCACTT-1_atac	12.7616	4.81906	10
TCGTAATCAATATGGA-1_atac	12.1083	13.9915	6
TATCGCGAGAGAGGCT-1_atac	-3.72477	8.9797	18
TAAGTAGCACGTGCTG-1_atac	5.41876	0.823538	8
CCTTACTCACTAGGTC-1_atac	10.271	1.58239	14
CATAGGCGTATTGTGG-1_atac	13.7783	13.8803	4
TGAACAACAGGTTATT-1_atac	4.9197	-3.57053	8
GTCTATCGTTGTTGCT-1_atac	11.6432	11.4396	2
CGAAGAATCCGGTTAG-1_atac	7.72791	-2.33888	16
GTTCGCGCATCACTTC-1_atac	14.2585	10.6136	7
ACGGTACGTTGCAGTA-1_atac	7.81672	10.9034	15
CTTCATCCAACTGGCT-1_atac	13.4789	13.3313	4
GACGCCTAGCGCCTAA-1_atac	15.1528	10.0586	2
GCATGAAAGCCACATG-1_atac	12.9122	4.5221	10
TGACTCCTCGGCCAGT-1_atac	-3.06169	10.9627	9
GTGCTGATCCTTCGTA-1_atac	-4.00269	14.3109	3
ACATCATCAATAGCCC-1_atac	4.37635	-3.63656	8
AGATGCTTCTCCATAT-1_atac	13.8187	7.06011	2
TAGCTTAAGTGAGGGT-1_atac	13.6916	13.1498	6
CACTTTGTCCTTCTAG-1_atac	9.89026	15.0227	1
ACTCGCTTCAGCAAGA-1_atac	-3.32246	12.0082	11
AAAGGCTCACTTCACT-1_atac	8.93378	17.0158	17
GTGCAAGCATGAATAG-1_atac	-2.20438	12.3701	9
CCGTTTGGTTCACCAT-1_atac	7.29496	-2.57913	16
AAGTTAGCAACAGCCT-1_atac	13.5037	11.447	7
GCGCTAGGTCCTAAGA-1_atac	13.7968	6.81035	2
CGTAGCGGTACGATTG-1_atac	12.4912	10.9059	7
TGTGTGAGTTCCTGAT-1_atac	10.2906	17.4883	1
CATAGCTAGCAAGACA-1_atac	12.9755	8.82054	2
TGCATGAGTGCCGCAA-1_atac	8.11556	11.0008	5
TCTATGTTCGGTTAGT-1_atac	-2.81214	11.2634	9
CAGGTCCAGCTAATTG-1_atac	7.32707	-2.58887	16
CGTGACATCCATAAGC-1_atac	10.3694	17.3267	1
GCTGCAATCCTGGTGA-1_atac	9.70193	18.1424	1
TACAGGTTCGCAATCG-1_atac	10.7224	11.3819	3
TTGGGTTAGGCTTAGT-1_atac	13.741	13.9398	6
GGCCGTTAGCATGGTT-1_atac	12.9842	4.40618	10
ATCCTGACAAATACCT-1_atac	9.42238	17.6005	1
TCATACTTCGGTTAGT-1_atac	-4.24728	10.2284	15
CGTGAGGAGGAGCAAC-1_atac	13.2801	11.605	4
CTTCACTCACGGTTTA-1_atac	-4.54483	11.6647	9
GTCAATATCCCATAAA-1_atac	5.74919	-2.87566	8
CAATGAACATAATTGC-1_atac	-2.81584	13.8043	3
GAGCATGCATGGCCTG-1_atac	-2.27928	14.0745	3
ACCAATATCGAAGTGA-1_atac	9.08113	17.6835	1
CTCACACTCTTGGATA-1_atac	7.00285	-2.63455	16
CCACAGGGTCACACCC-1_atac	13.1831	3.74617	13
GGGTGAAGTGCATCGG-1_atac	-3.23811	11.2958	11
AGTTATGTCTAACCTT-1_atac	13.7444	13.013	6
ACTGAATGTGAGCAAG-1_atac	-2.50767	11.6652	3
CCAACATAGTTATCTC-1_atac	-0.28048	0.511786	19
AACCGCTCAGGTATTT-1_atac	-3.49384	11.1	9
CACTGACCAACTAGGG-1_atac	9.31253	17.9939	1
GGAGCGATCTACTAAG-1_atac	14.4533	7.33394	2
CAGCAAGCACTGACCG-1_atac	4.5829	9.052	12
ACCAAACTCAAGCCTG-1_atac	-4.80539	12.1907	5
TGGTCAGTCTTGCAGG-1_atac	13.6466	6.25846	10
TCTAGCCTCTTTGAGA-1_atac	8.18012	11.1703	13
CGGTTGGGTTGTTGTC-1_atac	-4.28877	12.1845	5
GTGGACACACAAAGAC-1_atac	14.8707	10.4061	7
TGGCGGTTCCTACCTA-1_atac	10.4374	1.20356	14
TAGTAACGTGAGACTC-1_atac	-2.83298	11.9504	9
CAACCGGGTCAAGTGC-1_atac	12.064	11.4038	2
TTAAGGACATGATTGT-1_atac	8.87202	16.8835	17
TTGGCGGGTAATCGCA-1_atac	13.4872	9.29532	7
CTTGGACCACAATGCC-1_atac	10.2485	1.04414	14
CCAACCCGTTGTAAAC-1_atac	12.1824	13.8709	6
GCCTTAACATTGTGTG-1_atac	-2.13331	13.6188	5
GGACGGATCAGGCTAT-1_atac	5.85731	2.59234	8
GTTACTCGTGATTTGG-1_atac	12.8013	14.0179	6
GCCACACAGTCATGCG-1_atac	-4.00983	14.04	5
CCCGTAAAGTTAGAGG-1_atac	9.77514	18.0168	1
TGTAATGTCCTGGTGA-1_atac	12.2407	5.62155	10
CGGCTAATCCAGGAAA-1_atac	9.36609	17.6831	1
CTTACCTCAAACTAAG-1_atac	9.64926	17.7591	1
TGATGATGTTAGAGGG-1_atac	-4.87113	9.79856	15
AAAGCACCATGGCCCA-1_atac	13.3248	12.3063	4
ATGTAACGTAGGTTTG-1_atac	-3.38334	12.494	3
TCGTTACGTTGCGGAT-1_atac	13.2716	9.8352	7
TAAGGACCAACTAGAA-1_atac	5.8161	-2.8164	16
GAGGCCTTCGTTAGTA-1_atac	-3.43703	10.6513	9
CATTGCGAGGCGAAAC-1_atac	13.4633	14.1303	6
TTTCCTGAGGCGGGTA-1_atac	13.4807	13.7885	6
TCTGTGACACAAACTT-1_atac	14.3128	7.61537	2
GCGCCTTGTTCGCTCA-1_atac	10.2779	16.6939	1
CGGTGAGAGGTTTACA-1_atac	13.2084	13.7638	4
CACAAGCGTGAATCGC-1_atac	9.45351	17.5421	1
ATTATCCTCAGCTAAC-1_atac	-5.71037	8.10912	15
TACCGCAAGGTAAGCA-1_atac	12.4474	3.53429	13
GTTCCTTCAAATTGCT-1_atac	-3.42091	10.7543	9
GCAGGTGAGGACCTCA-1_atac	7.84928	10.9083	3
GCTAAGCGTTAGTTGG-1_atac	10.1388	17.73	1
GTTAATGTCCTAGTTT-1_atac	5.77735	0.890209	8
AGAGATTAGGGATGCG-1_atac	-3.11323	12.6929	3
GCTGGATGTTTACGTC-1_atac	13.6053	13.7688	6
CCGGTAGGTGCAATGC-1_atac	-3.22211	10.6899	9
GCTAAGCGTCAGGAAG-1_atac	12.2416	13.7973	6
CATCAGCCACTCAACA-1_atac	-4.57132	13.1762	5
TCCTCAATCATTTGTC-1_atac	9.77886	17.7458	1
AGTCCTTGTCAAGTGC-1_atac	10.2046	17.0926	1
CACATAATCGTCCTTA-1_atac	13.4152	10.7047	2
CTATGATCACTAAATC-1_atac	13.5505	12.5072	7
AGCGCTCAGGTGCTGC-1_atac	-3.02541	13.9343	3
TTTACGCGTTATGTGG-1_atac	-2.1477	12.2933	3
GTCAAACTCACTTCAT-1_atac	9.45702	18.3567	1
GGTTGGTGTAATAACC-1_atac	9.09217	17.7879	17
GTTGCCCGTTACTTGC-1_atac	10.2111	17.5859	1
ATCCACCTCAGGTTTA-1_atac	13.1462	13.1087	4
AGGATGTCACAAAGAC-1_atac	0.801409	7.31332	18
TGATCGAGTATTCGTC-1_atac	5.589	-2.90866	8
TGGTCCTTCCTCAGCT-1_atac	11.0418	14.2516	4
TGACCAAGTTGTTGTC-1_atac	9.51999	16.7871	1
AGTCAAGAGGAAACTG-1_atac	13.2914	12.0018	4
CCCTAATGTTGGTTAG-1_atac	-3.80722	12.9971	3
TCTCACCAGGAGCAAC-1_atac	5.68423	5.94569	12
ACGCCTAAGCTATTAG-1_atac	-3.81081	8.43914	18
GATAATCGTTACTTCA-1_atac	7.33716	-2.53674	16
CCTGCTCCACAAAGCG-1_atac	-0.887615	10.6325	9
GGTTACTAGCCACAAT-1_atac	13.3446	11.0795	7
TGAGGGCCATCATGGC-1_atac	12.8181	9.59123	4
AAACCGGCACATTAAC-1_atac	9.81757	2.40033	14
CATTGCGAGCACAGCC-1_atac	4.87547	-3.5684	8
TGGTCAAGTCTAACCT-1_atac	10.3268	16.9012	4
CATTCATTCCGCAAAT-1_atac	-3.06386	11.8112	11
GATTGGCGTTTATGGG-1_atac	-4.08787	13.1412	5
CGAATATGTGGTGAGA-1_atac	-1.83345	11.6735	3
TTGTAAGTCCGGTTGA-1_atac	10.3003	16.9983	1
CGGGCTTAGACTCGCA-1_atac	13.106	13.9049	4
GAGTCAAAGGCTAAGA-1_atac	10.157	17.7169	1
GAGTGTTTCGAAGTGA-1_atac	14.5804	8.40249	2
CGATTCCTCTCCTCAA-1_atac	14.2737	10.9777	7
GGTTGCTCAAGCCACT-1_atac	-3.1047	14.3334	11
TGCGATTAGCTAAAGG-1_atac	9.92744	5.06372	10
CATCATGCACTTGTTC-1_atac	-3.33351	11.7297	3
AGCAATACATAGACCC-1_atac	14.3814	7.83963	2
GGTACCGGTAGGTTGC-1_atac	4.87116	-3.27441	8
TACAGCTAGGCAAGTA-1_atac	13.4915	10.5226	7
GGCTGTCAGTCCTTCA-1_atac	-4.03704	13.7125	5
CGCTAACCATTAGCCA-1_atac	10.1876	3.73731	10
CAGCTCAAGAACCTAC-1_atac	-3.9853	13.3836	11
GTTTGTTTCCTGGTGA-1_atac	13.5912	12.6418	4
CTTAACAAGCTAATTG-1_atac	11.1491	14.7489	6
ACATCAATCCAAATCA-1_atac	9.58347	17.6039	1
ATTTAGCCAGCTTACA-1_atac	-1.11868	10.064	11
CTTTATGGTGTGAGGA-1_atac	11.0949	6.5184	10
TACTGAGGTTCCTGAT-1_atac	-3.1068	11.5345	9
GATTACTCATGTCAGC-1_atac	13.5194	11.87	4
AGAATCGAGACAAGTG-1_atac	-5.8244	8.74252	15
CCATCATGTAACCAGC-1_atac	10.8352	15.5633	1
ACTCGCTTCGATTTGA-1_atac	4.75733	-3.61132	8
CGTAACTAGTGTGATC-1_atac	12.3211	12.5674	6
TAGTTGTCACGAATCC-1_atac	10.3811	16.8926	1
AAATGGCCATCACTTC-1_atac	-5.46089	10.1042	15
CAGGCTGGTAACCAGC-1_atac	-3.29405	11.3894	3
AGCCAGTGTTCCTCCT-1_atac	12.0154	14.1599	6
CCATAGCCATTAGGTT-1_atac	-3.78236	13.9539	5
TTCACTGTCGTTTCGC-1_atac	9.58002	15.9547	1
TAGTTGTCATAAGCAA-1_atac	12.2589	13.5438	6
AGCAATTGTTTGCAGA-1_atac	-4.90202	13.3079	5
TGACTCCTCCTTAAGA-1_atac	13.1038	13.1517	4
TTACAGCAGGTTAGCT-1_atac	13.4418	8.08804	7
TGCAATATCGGTTACG-1_atac	13.282	13.2648	4
AGGGTTGCACGTAAGG-1_atac	12.6379	13.9935	4
CTAGCTGAGGCGAATA-1_atac	14.4541	9.26458	2
ATGTTTGAGCAAGGGT-1_atac	-5.37758	9.18071	15
TCCTTTACATGCTCCC-1_atac	4.99475	8.33629	12
TGTAAAGCATCCTGAA-1_atac	12.9737	13.8901	6
AGAACAAGTTTATGGG-1_atac	8.06057	10.9277	18
GCCTGACAGCCAAATC-1_atac	13.0706	13.8411	6
GATGGCTGTGTTTGAG-1_atac	12.9151	9.29948	7
GACTCACCAGTAATAG-1_atac	-4.44338	10.7331	9
ATTATGGTCCAGGTTG-1_atac	13.0414	4.00236	13
CAACAGGCAAAGGCCA-1_atac	-2.57838	13.1028	3
GGGTTATTCGGTCATG-1_atac	13.7334	10.3801	2
CTAGATTCAAATTGCT-1_atac	-2.5315	11.7122	3
ATTGACTCACGTAAGG-1_atac	7.13859	-2.61622	16
AAGCTCCCATGCTTAG-1_atac	-5.28316	9.28705	15
TAGCAGGCAATCCTAG-1_atac	14.2743	10.4637	7
AACCCGCAGGTAGCTT-1_atac	12.6812	3.80143	13
GGAAACTCAAAGCCTC-1_atac	7.96049	10.9623	15
TCAAGGTTCACCTGCT-1_atac	-3.66376	10.7744	18
GGCAATCGTTTGACCT-1_atac	-4.02952	10.3998	9
AGGGTTGCAATATGGA-1_atac	12.8808	3.44697	13
ATTCCGGAGCTAAGTC-1_atac	13.4966	13.9567	4
CAATGAACATAAGGAC-1_atac	14.4501	7.60807	2
AAGCTATGTTTACTTG-1_atac	13.4017	14.186	6
CAATGCCCATTAGGTT-1_atac	-2.15566	12.6484	3
GTATGTTCAGAGGGAG-1_atac	12.3931	6.10093	10
TTTGCGGAGTTAGAGG-1_atac	-5.34669	10.3902	15
TCAAGCTAGTGACCTG-1_atac	13.2114	10.5807	7
TGAGGCACAACAGGTG-1_atac	-3.10259	11.4816	11
CGCTCAGCAACTGGGA-1_atac	7.1656	10.9669	9
ACAACAGAGTAACCAC-1_atac	-5.7511	10.0327	15
TTCATCCCAAGGGTTG-1_atac	11.6309	11.5363	2
TATTTGCTCTGGCAAT-1_atac	12.061	14.2582	6
AGCCAGTGTTTACGTC-1_atac	4.25133	2.23359	8
AATTTGCCAGGGAGGA-1_atac	-2.12997	12.6625	5
ATCATGTCACTAAGCC-1_atac	12.9866	9.67136	2
TACGCTTGTACGCGCA-1_atac	13.4557	6.16148	10
CTATAACCAGACAAAC-1_atac	-3.97174	12.1859	5
TATCCGGAGGAACCGG-1_atac	-4.38678	10.2931	9
AGTAGGATCAATTGGC-1_atac	13.9675	9.70466	2
CGGCCATAGGGACTAA-1_atac	5.68972	-2.75355	8
CTGGATGTCGTCAAGT-1_atac	13.5018	3.88053	10
CGCTTCTAGGTCGATT-1_atac	8.80804	16.8205	17
GAGGTACAGTAACAGG-1_atac	12.5047	13.9611	6
GTTACTCGTTTGAGGC-1_atac	-1.51785	12.6663	3
CCTGATGAGCTAATTG-1_atac	9.34276	17.301	17
CCCTCACCAACTAGCC-1_atac	9.90591	18.4992	1
CCTATTGTCAAGCTTA-1_atac	4.77074	-3.60928	8
CTTGTTCCAGCAAATA-1_atac	12.9481	8.64335	7
CTAATTGAGTCGCAAT-1_atac	12.2813	12.0912	4
CTAAATGTCACAAGCT-1_atac	12.3876	3.46205	13
TGGGCATGTTTACTTG-1_atac	10.4612	0.82464	14
TGGCGGTTCATTTGTC-1_atac	-5.77019	8.02469	15
GATTTGCAGCGGGCAA-1_atac	13.7002	9.26098	2
TAGTTTGAGCTTAACA-1_atac	-4.3096	10.5147	9
GATGAGGGTTAAGGTT-1_atac	-3.54229	11.4771	12
TATTTGGAGGGTGAAC-1_atac	9.67756	17.9413	1
TGGATTCAGGGCTTTG-1_atac	-2.76234	13.9769	11
GCTATTGCAACTGGCT-1_atac	14.2673	9.84097	2
TATGGGCGTAATAACC-1_atac	10.4913	15.98	17
CCTCAAACACCTAATG-1_atac	5.2062	9.61516	5
ACGTACCCACTCGCTC-1_atac	9.23893	16.6141	1
TTGCAATCAGTTTACG-1_atac	13.0763	11.8049	4
TGCTCCGTCTGTAAGC-1_atac	-3.86573	8.8247	18
CCTTAACGTCAAGACC-1_atac	10.3019	17.4499	1
CGAACAAAGGACTTAC-1_atac	-4.09112	13.6982	5
AAGTTAGCAGGCGAGT-1_atac	9.11449	17.0702	17
GATCGAGCAGGTCCTG-1_atac	12.6297	14.2287	6
CTGCTACTCATTAGTG-1_atac	9.87278	18.0881	1
AAATGCCTCGATTTAG-1_atac	-3.24219	11.9374	3
CGAACAAAGTCATGCG-1_atac	6.01875	1.7098	8
GGTACTTAGTCATTAG-1_atac	10.2036	16.3227	1
TCCGGTAAGTCAGTAC-1_atac	8.01472	10.8919	3
AGTTACATCTAGCGTG-1_atac	13.0529	12.6687	4
GATTCATCATAATGTC-1_atac	13.8669	12.0159	4
CGGTTATAGATAGACG-1_atac	13.6421	13.3688	6
TTTGCGGAGGTATTGC-1_atac	7.04695	-2.62807	16
GGGCATTGTTTCAGGA-1_atac	7.5186	10.9175	3
ATTAGGTGTTTGGCGG-1_atac	-0.945883	12.2892	11
TGGGCATGTCAAGTGC-1_atac	15.083	10.0702	2
AGTCTTGCATTGTCCT-1_atac	-3.02682	11.2099	3
ACGAATCTCCTCGATC-1_atac	9.44738	16.0558	17
AGGTACGCAAGCTTTG-1_atac	13.0002	3.41732	13
AGAAACCCAACTGGGA-1_atac	10.518	1.20831	14
CCTCCTGAGGATTGAG-1_atac	-3.82323	12.039	5
GGACAGCCAATCGCAC-1_atac	-4.84111	10.1991	15
AGGTTAACAACCGCCA-1_atac	-3.22915	10.745	9
AGACCCGGTATTGTCC-1_atac	5.19047	-3.35433	8
GTGGTTAGTTGCATCT-1_atac	9.56437	17.696	1
ATGGCTGTCTTGAGCG-1_atac	7.77813	-2.31298	16
ACCAATATCACATTGA-1_atac	-3.83637	11.3821	5
ACGGTTTAGTTATCTC-1_atac	11.917	6.35945	13
CAAGGCTGTGTTTGCT-1_atac	12.4281	6.63047	10
ACACAATGTCCAAGAC-1_atac	-3.47245	14.2645	3
CCAAACTAGATAAAGC-1_atac	14.5635	9.87033	2
GTGTTACAGGACCGCT-1_atac	-3.09404	14.3907	3
CGCAATAGTTGCGCGA-1_atac	14.3654	7.54555	2
CAGGCTATCGAAGTAG-1_atac	14.8549	10.1778	7
GCTTACCTCCTGAGTG-1_atac	10.3185	16.9317	1
CAGCTATAGCTCCCTG-1_atac	10.3796	17.012	1
CGGTTTCTCTTAGTGA-1_atac	10.3468	17.5237	1
GCTTGTTGTAATCGCA-1_atac	12.3812	5.75563	10
AGCGCTCAGAGGCTAA-1_atac	9.6991	18.021	1
CGGCAATGTAGTTAAC-1_atac	12.1237	3.98531	13
GGTTAATGTGCTTTAC-1_atac	-5.29133	10.7067	15
GTTTCAGCAAAGCCTC-1_atac	7.06761	10.8454	9
CATTCCTCAATAACCT-1_atac	-5.37683	9.96026	15
GCACTAAGTGTTCCCA-1_atac	10.4265	16.0478	1
GGCAAATCACCCACAG-1_atac	-3.85527	14.2462	3
TTACCGTGTTAATGCG-1_atac	5.20166	-3.29139	8
GCAAGCCTCCTCACTA-1_atac	13.8943	12.1074	4
CTTGCTCAGTTTGCGG-1_atac	-2.99407	11.8958	5
TAGTACGGTACCAGGT-1_atac	5.90813	-2.79259	16
TTCCTCAAGCTATTAG-1_atac	13.3591	10.8302	7
CGTGTGTCAATTGAAG-1_atac	12.8222	13.1891	4
GTAAGCGCAGGACACA-1_atac	12.3848	3.56201	13
ACATCAATCCTTAATC-1_atac	7.2911	10.9393	3
TCGTAATCAGCCTTGG-1_atac	-4.04827	11.0719	9
CAAGACAAGGGCTTTG-1_atac	5.69535	0.688831	8
CTCCGTCCATATAACC-1_atac	13.8619	9.7892	7
GATGCTTAGCGGATTT-1_atac	-2.51083	12.0872	3
AACTAGTGTGTTAGCA-1_atac	-3.81538	12.1951	9
CTGGTTTGTTCCGGGA-1_atac	4.63485	9.2669	12
CGTGAGGAGACTTACA-1_atac	9.63213	18.3653	1
CAAACACTCCCTCATA-1_atac	-2.62528	12.4504	11
GTTTCTAGTGAATCGC-1_atac	14.0536	9.74952	2
ACATCAATCCTCAGTC-1_atac	11.1402	11.3958	7
TATAACCCAAGGAATC-1_atac	7.51763	10.8657	3
AGAGGATGTGAAACAA-1_atac	13.1661	13.3505	4
GTGCGGTTCCGCAAGC-1_atac	-4.2244	13.5717	5
AAGCTAGAGGCCTGGT-1_atac	-2.68723	12.1585	11
CGCCTCATCTTGGATA-1_atac	-3.49281	10.2852	3
TTAGGAACATAATCCG-1_atac	-5.04049	9.5254	15
GTGTCCAAGGGATGAC-1_atac	-4.32197	13.0488	5
GTGCGCAGTACCCACC-1_atac	-3.74248	9.02587	18
TGAACAACAAACCTTG-1_atac	10.2219	16.7673	1
ATGGCTAGTGATTTGG-1_atac	15.2193	10.2154	2
GCGGGTTTCGAGGAGT-1_atac	9.48921	18.0677	1
CTACAACAGTCTATGA-1_atac	12.1628	11.2699	2
TCCGGTTTCTTAGGAC-1_atac	-4.10604	12.1355	5
TCAGTGAGTGTTGTGA-1_atac	-2.70347	13.1896	3
ACCCGTAAGGATTGAG-1_atac	13.2826	10.152	7
GTCCAAGTCTAGCGTG-1_atac	-4.30294	13.0432	3
GGCAAATCATGATTGT-1_atac	9.51187	16.2672	17
TAAGGACCATGCTATG-1_atac	-3.73331	11.0273	9
AAGCTATGTATTACCC-1_atac	13.404	10.6928	7
TCCTCTAAGCTCCTTA-1_atac	-2.37806	12.1062	5
AAACAGCCAATCCCTT-1_atac	13.4347	8.23521	15
TCCTAGTGTGCAATGC-1_atac	11.5451	11.5437	1
TGAGCTTAGCTATGAC-1_atac	-4.0316	13.5294	5
GCCAATTAGGTTACGT-1_atac	-3.01019	11.98	9
TCAGCAAGTAGGTTAT-1_atac	-2.97683	11.8546	11
GTCTTTAGTCAAAGAA-1_atac	-2.80792	12.783	3
CCGCCAACAATCCTGA-1_atac	-2.93314	14.1649	3
AATTGCCAGTATTGCA-1_atac	12.6456	8.82376	2
CTACGAAGTACCTTAC-1_atac	-5.40103	9.16039	15
CAACAATGTCACAAAT-1_atac	4.70799	-3.57046	8
CTTACCGGTTAGTACG-1_atac	12.4016	14.1158	6
CTGACATAGGATTGCT-1_atac	10.3996	1.19519	14
GATTAGCTCGGTCATG-1_atac	7.83144	-2.01062	16
GGCTTCAAGCTTTGTT-1_atac	12.4926	13.998	6
GACCGTTCAGTTTACG-1_atac	13.7664	6.95341	2
AGCATCCCAATAACCT-1_atac	-1.27013	-0.579069	19
CATAAGCTCTCGCCTG-1_atac	13.7756	11.3552	7
ATTAACCCAGAAATGC-1_atac	13.1914	3.59156	13
GCCTAATAGCTTGCTC-1_atac	13.8322	13.6547	4
ATGACGAAGTAACAGG-1_atac	13.6982	8.19885	2
GTAAGCTTCCTAGTTT-1_atac	10.2268	15.5917	1
ACCAAGCGTCATAAGT-1_atac	-4.32334	10.4153	9
CAAGTGAAGATGGACA-1_atac	10.3929	1.84973	14
GAAGCTAAGGACCTCA-1_atac	13.2141	14.0242	6
ATTTAGGTCGGCTATG-1_atac	12.2965	12.2602	4
CTACAACAGGCCTAAT-1_atac	13.7242	10.4352	7
CAACAATGTGGACCTG-1_atac	13.6392	12.6499	4
GGCATTGTCAGGTTTA-1_atac	9.87844	18.0431	1
ACTTGAATCCTCCTAA-1_atac	13.3921	9.56754	2
CGGAGTCTCTTAATGG-1_atac	9.25635	16.9939	17
GGGTATTTCGATTTAG-1_atac	7.48847	10.9238	5
CAAGGTTTCTACTAAG-1_atac	13.7796	11.7224	7
TTGGCTGAGTCAGGCC-1_atac	13.1443	3.51898	13
TTGTTTGGTTTATCGC-1_atac	13.4024	13.8607	4
CTAATGTCACATTGCA-1_atac	9.95492	17.9397	1
CAACTAGGTCAAAGAA-1_atac	-4.50459	10.3631	9
CCGCTAAAGCGATAAG-1_atac	14.1563	7.37221	2
TGTTAGCAGCATGAAG-1_atac	14.2688	8.49017	2
GTTTGTAAGATGGAGC-1_atac	-4.37874	10.0813	9
AATTGCTCATTAAAGG-1_atac	11.4652	11.4235	4
TAGGCTTAGAAGGTGC-1_atac	13.3245	9.80582	7
GCCCGTTGTCTTGCAT-1_atac	13.5321	9.93078	7
CCGCACACAGGCCATT-1_atac	14.7159	10.1833	2
AACTGTTCAGCAACCT-1_atac	-2.71587	13.5205	3
AGCACTTAGCTTAGTA-1_atac	9.4768	18.0688	1
CACTAAGGTCCGCTGT-1_atac	13.4237	12.1451	4
GTGTAACTCAATGTCA-1_atac	13.0531	14.0978	6
AGCCGCTAGGATGATG-1_atac	-3.75051	11.1582	9
ACAGTATGTGGAAGGC-1_atac	12.7385	12.7496	6
CTAGTCGAGGCTATGT-1_atac	13.6679	11.3423	7
CACGCTAAGACAACAG-1_atac	9.4418	16.4476	17
TGCATCCTCACCGGTA-1_atac	12.4305	14.368	6
AGCAATTGTGCAATGC-1_atac	13.3823	4.023	13
AAACCGCGTATGGTGC-1_atac	13.8138	13.5291	4
GCGTGCTAGTCATCCC-1_atac	-4.68385	13.0338	5
GATGCAGCAGTTAGCC-1_atac	14.0113	9.8342	2
GCTGACCAGGCGCACT-1_atac	12.4735	13.5017	6
TGGTGATTCTAAGTCA-1_atac	-3.92534	12.6764	5
AGCTTAATCGATATTG-1_atac	13.766	12.9737	4
GGTCAATTCATTTAGG-1_atac	11.9	12.3363	1
CTTCAGGAGAGCCGCT-1_atac	14.2158	10.8083	7
GTAGGCGAGAGGAAGG-1_atac	12.987	13.7086	6
GAGTGAGGTATTGTGG-1_atac	13.6149	13.084	4
ATGTAAGCAGTAGGAT-1_atac	-3.71032	13.4027	3
TCAAGGAAGGCTCATG-1_atac	13.8183	7.71653	2
CGCTTACTCTGCAAAC-1_atac	-1.27286	-0.581215	19
TGTATCCGTTAGTTGG-1_atac	4.81161	8.77476	12
CAAACATGTGTTTGTC-1_atac	10.3259	1.00394	14
CGTCATTGTTGAGCCG-1_atac	9.10733	17.2654	17
CCTACTTCATGTGGGA-1_atac	7.03921	-2.01304	16
GCTCGATCAGCAATAA-1_atac	9.82836	3.91913	10
GAAGTATAGCCTGTGA-1_atac	13.9349	8.98788	2
GTCTTTAGTTTGGGCG-1_atac	-2.58264	12.8362	11
TCCATATTCTAGCGAT-1_atac	-4.89996	10.7027	15
CGCCTGTGTTGTCCAT-1_atac	-4.16621	12.3171	5
GTGAACAAGTAGCGCC-1_atac	12.3739	6.30248	10
ACTTAGGGTATACTGG-1_atac	-6.15066	8.51171	15
CTAGCTGAGCAGCTAT-1_atac	13.2396	12.898	4
GCGAAGTAGTAGCCAT-1_atac	-3.86747	8.40759	18
AGCTAGTTCGCTTCTA-1_atac	4.62777	9.12659	12
ATGAATGCAACATAAG-1_atac	12.999	12.9785	4
GCCACACAGCTCGCTT-1_atac	-3.42231	10.8579	3
GTTAGACTCCGCAAGC-1_atac	-3.98912	10.8083	11
ACTTGTCGTGCTTAGA-1_atac	-5.20875	8.916	15
GATTGATGTCAGGCCA-1_atac	10.4014	0.99552	14
ACGATTCAGTATGTGC-1_atac	7.08443	11.0028	3
ATCCTTAGTACAAAGA-1_atac	10.3057	1.40474	14
CTTACCGGTTAAGCGC-1_atac	-2.36624	13.0386	3
GTCTATGCACGAATCC-1_atac	-3.55345	12.8624	3
CGCACCACATAATTGC-1_atac	-4.20772	13.4816	5
GTGCTTACAATAGTCT-1_atac	10.2924	17.008	1
TTATGACCACTATGGC-1_atac	14.6735	10.7837	7
AGTGAGTCAGCAAGAT-1_atac	13.5934	14.1077	6
ACGAACAAGTAACAGG-1_atac	11.4145	3.15019	14
TAGCTTAAGAACAAGT-1_atac	5.82467	-2.7981	16
GTCTCACTCTAATCAG-1_atac	9.7617	18.5155	1
GAGGACTAGAGCAAGC-1_atac	3.15065	8.5862	12
GAGGCTACATTGTGTG-1_atac	13.7515	7.66978	2
CGAGGAAGTAAGCTCA-1_atac	7.42053	-2.57518	16
TGCACACCATTGTGGC-1_atac	-3.99009	12.3563	5
TGTTAGCAGGGCCACT-1_atac	-5.04349	10.2256	15
TTAGACTCATTGGGAG-1_atac	13.3458	13.6487	4
GTCCATTGTGTCCAGG-1_atac	12.9222	13.342	6
AACCGCTCATCTAGCA-1_atac	13.3537	12.3836	4
GTAGCTGTCACGTTAA-1_atac	13.5359	11.4011	7
AAAGCCGCATAGACTT-1_atac	13.0578	13.9077	4
TGGCTTTGTAGTTACG-1_atac	7.19268	10.9714	18
GCCTATTGTCATGAGC-1_atac	4.51463	8.97919	12
AGCCGCTAGGAGGACT-1_atac	-5.80952	8.92123	15
GATAACGAGTGGACAA-1_atac	-4.11737	10.2895	9
TTAACTGAGGATGATG-1_atac	14.1712	8.5104	2
GGTCGGTTCATGCAAC-1_atac	-4.00922	13.4539	5
CCATAATCATAATTGC-1_atac	9.10287	16.7945	17
TCATAACCAATTGAGA-1_atac	9.69358	18.379	1
TGGCCATCATGTTGGC-1_atac	13.2958	13.8524	4
GAGTAATAGTTTGAGC-1_atac	13.8635	7.13537	2
AACCCGCAGCGGATTT-1_atac	-3.3435	14.151	3
GGGTGAAGTTGTAAAC-1_atac	-1.13673	7.94998	9
ACGCTTGAGTATCGCG-1_atac	-4.38651	10.3943	18
CAGGCTGGTACGCGCA-1_atac	7.65218	-2.43195	16
TCCGGAATCACAAGCT-1_atac	-2.61715	12.7856	11
TGTGCACCAGGAACAT-1_atac	-3.43343	13.0357	3
GAGCTTGTCATGCCTC-1_atac	10.9562	15.2301	6
TGTATCCGTTCCAGGG-1_atac	10.2206	0.674514	14
GCATGAGCACACCAAC-1_atac	13.2482	11.0541	7
GTTTCTAGTAGCCTAA-1_atac	-4.13505	11.5859	15
CGAGGTGAGGAGGCAT-1_atac	10.434	0.964707	14
CATTGTAAGCGCATTG-1_atac	9.83236	17.7907	1
CAGAACCGTTAGCCAA-1_atac	14.4062	10.536	7
GACTTACAGGCACAGG-1_atac	-2.49551	13.0044	3
CCAGCTAAGAGGAGGA-1_atac	9.38811	16.7424	1
AGGTATTGTTGCTTCG-1_atac	-1.28373	7.92351	15
ATCCTTAGTATTCGCT-1_atac	13.4283	12.3237	4
CTCTCACAGCGATAAG-1_atac	5.11859	-1.42358	8
GAGTGAGGTTCAAGAT-1_atac	4.61826	8.58974	12
CTCCGGACACAAGCCT-1_atac	10.6098	0.728349	14
AGTTGTCAGCAAGGAC-1_atac	-4.60413	13.2849	5
AGGAGCTAGCAAGATG-1_atac	-3.73644	9.12951	18
GCTCTGTTCAAACCTA-1_atac	13.731	13.6757	6
TTAGCCTGTCTTTATG-1_atac	3.99578	8.24295	12
GCAAACTTCATTGACA-1_atac	4.55971	8.93478	12
CAATGAACAAAGCTCC-1_atac	5.9172	-2.78384	16
CGCATATAGCTGGACC-1_atac	5.01925	-3.44876	8
GGAACGGTCTGGCTTC-1_atac	8.74198	7.60093	10
GTGCTGATCCTCACAC-1_atac	9.93116	18.6373	1
AGCAATTGTTCCATTA-1_atac	13.4914	10.8649	4
TGCTGGATCCTGGTGA-1_atac	9.19898	17.3807	17
ACACTTAAGATAACCC-1_atac	15.09	10.2654	7
TTATCCGTCAGGTTTA-1_atac	13.5018	3.6728	13
CAAGTATGTTCATTTG-1_atac	-3.34358	14.3001	11
CGGTAACGTAATCGCA-1_atac	-3.31488	10.2849	18
CCCAGCACACCTAAGC-1_atac	14.0164	9.66273	2
CGGTAACGTTGAGGTC-1_atac	7.04375	10.9767	3
CATTGTAAGCCAGTAT-1_atac	12.3939	14.1085	6
CCACTTGGTTGCCTCA-1_atac	14.3625	10.366	7
TCATTTGGTCAGGCAT-1_atac	4.32741	9.24927	12
CATGCATAGCTTCCCG-1_atac	7.02843	-2.61193	16
AAAGCCGCACATAACT-1_atac	4.12105	2.15217	8
TACCTTAGTGTCCAGG-1_atac	10.3786	1.02557	14
CTCATTAGTTACGCGG-1_atac	7.02213	-1.3522	16
AATGTCATCCTCATGC-1_atac	10.5824	15.9579	1
GGTTGAGCATTGCAGC-1_atac	14.2158	8.22226	2
ACTTGCACAGGTTAAA-1_atac	7.13854	-2.6156	16
AAAGCGGGTAGCCTCC-1_atac	9.3262	17.0452	17
TAGCCTCTCATCCTCA-1_atac	11.423	3.89649	13
CCCGCTTCAAACCCTA-1_atac	7.82712	-2.01376	16
CCGTTGCGTACTGAAT-1_atac	-2.74733	12.1431	11
TGGACCGGTGTAATAC-1_atac	-4.23292	13.3821	5
GACCTGATCACGTTAA-1_atac	10.872	14.8226	1
AATCCTAAGCTAATTG-1_atac	-4.64021	12.4471	5
GTTCCCAGTTACATCC-1_atac	-3.54109	13.9709	11
GATGGCTGTATTACCC-1_atac	4.69077	-3.6681	8
GATCGAGCACTAAGTT-1_atac	4.57897	9.30991	12
TAAGCTATCAAGCCTG-1_atac	10.2141	17.0614	17
GATTGATGTTGACTTC-1_atac	-3.67671	12.9477	5
GACACTAGTACAAAGA-1_atac	8.04	10.9912	12
AAGTTACGTTAGTGAT-1_atac	13.7359	11.0614	7
ACGTTACAGTAAACCC-1_atac	14.5349	7.25446	2
CGCTTAACAGCCGCTA-1_atac	7.87688	-2.11649	16
AACCTCCTCCGCCAAA-1_atac	14.1402	9.92199	2
ACCAGGGAGACTAAGG-1_atac	-2.67302	13.3176	3
CGCATTACAATAGCAA-1_atac	-3.45897	13.0572	11
TGCTCACTCCCTCACG-1_atac	-3.84566	8.28698	18
GATTCAGGTTGGTTAG-1_atac	10.6684	14.8606	1
AGCCTGGGTGGTGAGA-1_atac	10.5689	1.21347	14
AGTTACTCAGCTTACA-1_atac	-3.74466	14.3714	3
ATTGGCTAGTTGCCTC-1_atac	-5.33254	10.2177	15
TTTCGTCCATTGACAT-1_atac	-5.75264	8.77006	15
TCCTTAGTCCCTGATC-1_atac	14.2354	10.8912	7
CTTTATCAGTTCCCGT-1_atac	-2.57799	12.5541	3
GTTAATGTCGCATCCT-1_atac	-4.06862	11.2896	15
AGAAACCCAGTATGTT-1_atac	11.4392	11.4668	4
TATGGCCCATGGTTAT-1_atac	4.40704	9.02216	12
GCTGCAATCATAACCA-1_atac	4.55214	8.79815	12
GAGGGAGCACAGAACG-1_atac	-3.20734	13.5741	3
GAGGACTAGCTGTCAG-1_atac	-4.33134	12.2936	5
CGCACCACATTGCGTA-1_atac	9.57536	17.0942	1
AACGCCCAGAGGAAGG-1_atac	8.96683	17.1532	17
GTCTATGCAAGCTAAA-1_atac	10.3755	17.2996	1
CCCAATTGTTCACTGT-1_atac	13.3099	13.5029	6
ACCTGTTGTGCAATGC-1_atac	13.1964	12.8871	4
GCAAGTGCACACAATT-1_atac	-3.78546	8.63046	18
ATTGAAGCATTATGAC-1_atac	-1.2668	-0.576332	19
TCCATAAAGTAGGATG-1_atac	-4.27941	10.5944	9
TGATCAATCATAACGC-1_atac	12.7757	10.7047	7
ATAAGTCGTTGGATAT-1_atac	9.17537	17.6684	17
TCATTACTCGTAATCA-1_atac	10.2167	1.25197	14
TTAAAGGCATTGTTGG-1_atac	-2.5231	13.0591	3
TACCAGGTCCCGCCTA-1_atac	13.9307	13.2824	4
GTGTTCCTCAGTGAAG-1_atac	-1.16076	-0.467407	19
GTTAAGCTCCTGTTCA-1_atac	10.9542	15.0065	6
AGGCTAAAGCATCCAG-1_atac	-2.35228	12.1737	3
GTATCGCCATAAAGCA-1_atac	-4.92411	11.2034	5
CTTTGAGCAACTGGCT-1_atac	12.6799	3.67279	13
CAAGACAAGATTGAGG-1_atac	-3.1971	10.6682	9
CACCTCAGTAGGATTT-1_atac	-5.78491	9.95891	15
GGAAACTCATAGCTTG-1_atac	13.074	11.113	4
TAAGCCAGTGATTACG-1_atac	13.4518	8.15503	7
GATAGACCAGGCCTTG-1_atac	5.31774	-3.09145	8
ACGCCTAAGTAAAGGT-1_atac	13.5673	12.9764	4
AGTAAGTAGTTGTCTT-1_atac	-3.41191	12.3645	3
CATATCGCAATAGTCT-1_atac	-2.26148	13.329	3
AGTTACATCCTGGTCT-1_atac	13.9955	8.31184	2
TCAAACCAGAACCTAC-1_atac	6.67575	-2.60412	8
AGCTGCTCATGAATAG-1_atac	-4.67277	13.2494	5
GACAATACAGCTTAAT-1_atac	-3.84772	13.5542	11
TAGACCAGTTAACACG-1_atac	-3.24028	14.2726	3
AATTTCCTCATGGCTG-1_atac	10.5033	0.794624	14
GAGTGATCAAAGCGGC-1_atac	13.3018	13.6283	4
GTCCTAGAGCCTGTGA-1_atac	13.6228	10.4868	7
TTGCACACAGCCTTGG-1_atac	-4.15463	11.5992	9
ACGTTGTAGTTATGTG-1_atac	-4.08559	10.6379	9
CCGTGCTGTATTGCAG-1_atac	9.78741	2.92777	10
AGCGGATAGCAAGGAC-1_atac	12.4217	7.1446	2
CCTTACTCAGCACGTT-1_atac	-3.58516	10.451	9
TTAGGCCCACCATATG-1_atac	-5.10408	9.18465	15
TGGTTCTGTACGATTG-1_atac	11.8393	12.4705	1
GCTATCCTCCAGGTTG-1_atac	5.87706	0.582969	8
CTCCTCACAATTAAGG-1_atac	12.7908	12.8866	6
TAGCAGGCAACTCGCG-1_atac	-4.36917	12.2684	5
CCTGGATCAGTTTGGC-1_atac	13.7927	11.3302	4
TCCATAAAGCTACTGG-1_atac	12.5029	3.82303	13
GGTTGCTCACTTCATC-1_atac	10.5577	0.77114	14
CCTTCAGGTAGACAAA-1_atac	-3.25682	10.7718	9
CATCATGCAAGCTTTG-1_atac	13.6049	14.068	6
AGCTTCCTCATTACGA-1_atac	-2.76403	12.1515	11
CTTACCGGTAAACAAG-1_atac	13.6341	14.023	6
GTCTCACTCCATTACT-1_atac	-3.63769	9.45669	12
ATTTAGCCATGACTAT-1_atac	14.0007	8.74164	2
GACCTAGTCTTGCTAT-1_atac	10.6315	0.973515	14
TATCCAGCAACCTAAT-1_atac	-2.71722	13.7239	3
TATTGACCATGTTGGC-1_atac	12.2788	12.5353	4
TCTCAATTCAGCCAAT-1_atac	-3.47291	14.3179	3
GCATATATCCTCCTAA-1_atac	14.2402	10.2354	2
TTTCGTCCATAATGAG-1_atac	12.4124	14.195	6
AAACCAACAGGATGGC-1_atac	13.1466	9.69972	7
AGGTAACCAGAAATGC-1_atac	-4.603	11.149	5
AGGAACGGTGGAAACG-1_atac	12.436	14.3061	6
AACCCGCAGCCAAATC-1_atac	14.0635	9.94182	2
TTGCAAGGTTTATCGC-1_atac	12.6896	13.5569	4
CTTGTTCCAACAGGAT-1_atac	-3.72462	10.8167	3
TTAAAGGCACGTAATT-1_atac	6.98221	-2.63779	16
AGTTTGCAGGTATTGC-1_atac	11.6718	6.84257	10
GAACCTTAGCTTAGCG-1_atac	0.557038	10.7376	9
GCTGGTTCATGAATCT-1_atac	5.50813	-1.94579	8
CCGTTAACAAATGCCC-1_atac	-5.0605	7.71513	12
CGCCACACAGGCGATA-1_atac	8.94379	16.5266	1
AGGTTGCGTGCAATGC-1_atac	13.3478	8.86928	2
CAATGTGGTTTAACGG-1_atac	13.1553	3.98335	13
GGTGTCCAGCGTGCGT-1_atac	5.1236	-3.28796	8
GAGCTTGTCCCTTGCG-1_atac	-1.35352	13.9654	3
ACCAAGCGTCAGGCAT-1_atac	-3.7742	13.1988	5
GTAAAGCCAGTGAACG-1_atac	7.87954	-2.09635	16
GTCATGCCAGGTTAAA-1_atac	12.4718	5.74412	10
GCGGTTATCGATTTAG-1_atac	10.6304	15.9261	1
GGATTATGTGGCTTCC-1_atac	10.0039	17.5988	1
CTGGATGTCTCCTCTT-1_atac	4.42125	-3.62881	8
GCCTGACAGGTGTCCA-1_atac	14.1874	8.61311	2
CGACTAAGTTGTGATG-1_atac	13.9303	7.18974	2
TAATGCATCGGTTCCT-1_atac	-4.17496	10.3248	9
CCCTGTTAGCTTCCCG-1_atac	13.8813	8.90162	2
GCGATATTCCGCCTCA-1_atac	12.5596	6.18917	10
CACAGGGAGTAAGTCC-1_atac	9.29852	14.7904	1
AACCGGCTCTCCATGC-1_atac	13.5511	11.3351	7
TGTTGTTTCACGTTAA-1_atac	13.3304	13.4656	4
CAAACATGTTTAACCC-1_atac	13.8749	10.4656	7
GTAAAGCCAAAGCGCA-1_atac	13.8589	7.72492	2
CGCTTACTCCTAATTC-1_atac	12.4437	6.01523	10
GACTTACAGTCATCCC-1_atac	12.2082	12.2003	4
AAGAACAGTTAAGCTG-1_atac	9.13007	16.2879	1
CGGTGAACAGGCATCT-1_atac	12.4572	7.88579	10
CTGCTATGTCCCGGAA-1_atac	13.7385	9.06173	2
TTCGTTAGTTCCAGGG-1_atac	-2.40226	12.0866	3
GTACTAATCTAATTGG-1_atac	13.6268	13.3553	4
AGCACAGCACTGGCTG-1_atac	-3.44476	14.2033	11
CGCTTCTAGGCGAAAC-1_atac	13.5462	8.56822	2
CCCGTTGTCCCTGACT-1_atac	-4.14204	12.5532	5
AGGTGAGGTGCATCGG-1_atac	4.23098	8.96139	12
TATCACGCACCAAAGG-1_atac	11.4275	14.512	6
AGGTTACTCGAAGCGG-1_atac	12.9053	13.4751	17
CACTAAGGTGAAACAA-1_atac	5.60303	0.0349087	8
TTGCATTTCTCACAAA-1_atac	-5.55371	8.27028	15
TAGGTTGGTCACCTAT-1_atac	-2.9469	14.1843	11
TGGACGGAGAATGACG-1_atac	-2.17345	11.9576	3
AGTTGCGTCCCATAAA-1_atac	13.4955	13.9163	6
AGGCTAGCACAATGCC-1_atac	10.4469	17.3698	1
CATCGCTTCCTTAAGA-1_atac	-5.50925	9.42643	15
GTAGCCATCTTTAAGG-1_atac	-4.32789	10.6011	9
TACCGTTGTTGTTGGA-1_atac	13.6478	9.37119	2
CCGCTAAAGGGCCACT-1_atac	14.0385	8.46243	2
GCTTAAATCGGCTAGC-1_atac	9.8685	17.9221	1
GTTGGCCAGCTTAGTA-1_atac	14.4695	7.40995	2
TCATTACTCCCGTTAC-1_atac	5.68643	5.9421	19
AGGTCCGGTATCTGGA-1_atac	13.5484	8.0811	2
GGCGGTTTCGGGACTC-1_atac	13.2864	3.79186	13
CTATGGCCATTGTGCA-1_atac	-3.07561	11.9826	5
CAGGTTAGTCCCGAAG-1_atac	15.1084	10.0313	2
TCTGTGACAGGAAGCC-1_atac	-3.62709	9.12031	18
TTGTGCGAGTATTGGC-1_atac	13.62	10.7975	7
CTTGCATGTAGTCAAT-1_atac	11.8547	6.17751	6
TCAGGTTAGTTAGCCG-1_atac	14.1364	11.1335	7
TGCGCAGGTTAGGCTA-1_atac	9.40866	17.6328	1
TGTCCTGGTGTTAAAC-1_atac	14.0548	9.069	2
TGTGCGGGTACGTTTC-1_atac	-3.63231	8.29353	18
CTTGTTCCATTAAACC-1_atac	-3.76099	13.4011	5
GCAGGACCAGCATGAG-1_atac	10.2729	0.801783	14
ATGATGACATAAGGAC-1_atac	14.2584	7.29084	2
CATTCATTCAGGCTAT-1_atac	-3.36817	11.4009	3
CGCGATTCATGTTGTG-1_atac	9.9278	17.8707	1
ACTTAGTCAGCATTAT-1_atac	13.226	9.34388	7
ACACTTAAGACAGGCG-1_atac	-5.70466	9.48742	15
GCGCGATTCCTGGCTT-1_atac	-4.02298	13.423	5
CTAAGTCAGCTTACTT-1_atac	9.33184	17.9675	1
GCGGATACACCTCAGG-1_atac	9.16719	15.2931	10
AAGCTTGGTGTTAAAC-1_atac	-1.86695	12.4743	11
ATATGGTGTAAGCTCA-1_atac	14.0007	10.1152	7
GGATTATGTTTCCTCC-1_atac	-3.7113	12.1554	5
CCTTCAGGTAGTTACG-1_atac	12.1438	4.14614	13
ATTCCTAGTGCGCATG-1_atac	9.95403	2.08657	14
GGGCGAATCCAGGGAG-1_atac	10.0792	17.9081	1
CCCGTAAAGTTGTCCC-1_atac	12.1733	11.9989	4
ATGTAACGTGGACCTG-1_atac	-0.466235	10.3932	5
CTTTGAGCACATAACT-1_atac	10.6527	15.1078	6
GGCGGTAAGGCTATGT-1_atac	10.1135	17.6357	1
TGTGTTAAGGCTGTGC-1_atac	5.9468	-2.78623	16
GCCAGGAAGGTGCGGA-1_atac	-3.18215	13.8546	3
AGGTGAGGTACGTTTC-1_atac	13.6314	14.1396	6
CCCTCAGTCCATAAGC-1_atac	13.2346	9.69	7
AGAACCGCAGGCGATA-1_atac	4.49534	-3.71166	8
CAAGTAACAGAGGCTA-1_atac	-3.78988	11.1424	11
TTAGGCGTCGCTATAA-1_atac	13.7277	5.9175	10
TTGGCTACACCAAAGG-1_atac	12.9384	3.43101	13
GCATATATCATGCTCC-1_atac	-3.26071	11.2184	9
GGTTTCTGTGCAACTA-1_atac	7.65641	10.8701	3
GGTCCTGCAACAACAA-1_atac	13.3282	10.824	7
GTCATCACACTGGCCA-1_atac	-3.60095	10.5883	9
TTTGGTGCAGAAATGC-1_atac	-3.07048	12.1886	11
TTTGGTAAGCGCCTTT-1_atac	8.50538	8.93289	12
AGAACAAGTTAGTGAT-1_atac	12.8696	4.61133	10
GGTTACTAGAAAGGAA-1_atac	11.9097	11.3855	2
AGGTCATTCCGCAAGC-1_atac	14.5644	9.32785	2
TGAGGAGGTTAACGAT-1_atac	10.5282	16.2077	1
TGTGCGCAGTCACCTC-1_atac	13.2694	4.00826	13
TAGCGGCTCAATTACG-1_atac	4.72544	-3.6365	8
GGTTATATCGCAACAT-1_atac	-3.46411	10.4532	9
CATTTGTTCATGCTAA-1_atac	4.38969	8.79413	12
ACAGGAATCGGGATTT-1_atac	12.9951	4.45009	13
CCGCTTAGTTACAACG-1_atac	13.1874	13.1838	4
TACCGAAGTTTGTCTA-1_atac	15.0123	10.461	7
GGTTTCTGTTCCATTA-1_atac	-5.25096	9.55764	15
CCTAATCGTCAGTAAT-1_atac	15.1553	10.0674	2
TCCTTAGTCATTATGG-1_atac	-2.913	11.1158	11
TCTAGCGAGTAATCCA-1_atac	-5.29647	8.99791	15
TAATCACCAGCAATAA-1_atac	10.2763	1.44405	14
GGTGAGGTCCCTCATA-1_atac	12.4322	6.15928	10
TATTAGGTCATCACTT-1_atac	-5.39649	10.4844	15
CTCTAAGCAAGGTCGA-1_atac	11.5291	6.12597	14
GGTTTAATCACTAATG-1_atac	9.72516	17.873	1
CGTTAGGTCCTGGTGA-1_atac	10.325	17.6206	1
TGCACCTTCCTAAGGT-1_atac	-5.96435	8.36954	15
CACCTCAGTTTGCGAA-1_atac	5.83964	-0.251653	8
GCTGCAATCCGGAACC-1_atac	13.0247	10.0827	7
GTCTTTAGTGATGAAA-1_atac	14.4141	8.66716	2
GCGTAACGTCCTTCAG-1_atac	-2.68638	14.2291	3
ACTCGCGCAGGTTTGC-1_atac	12.3997	13.3116	6
GTTGCGGGTAGGTTTG-1_atac	10.4064	2.09252	14
CCGCAAATCCTAATGA-1_atac	13.2627	13.8169	4
ACCAAGCGTTGTTGGA-1_atac	9.76115	18.0266	1
CCGTTACTCATGCCTC-1_atac	10.1249	18.0878	1
GGATGTAAGGCGAATA-1_atac	5.72943	7.96293	11
TCCATAAAGACTAAGG-1_atac	-2.81227	12.5956	3
AACCTCACAACACCTA-1_atac	10.4081	16.9821	1
ATTCGTTTCTTGCAAA-1_atac	10.0995	18.0403	1
GAGCTTAGTACCTTAC-1_atac	9.93111	18.4659	1
ACTCGCGCAGGCCAAA-1_atac	14.2902	9.40969	2
AGCAGGTAGGCATGTT-1_atac	13.9513	13.2511	4
CTCCATCAGCCTAACG-1_atac	-2.39737	11.8325	9
TCATAACCAAGTGTCC-1_atac	-3.66724	11.775	11
CCGGTAGGTGGCTTCC-1_atac	9.51618	18.1908	1
CCAGGAACACACAATT-1_atac	10.1891	15.6238	1
CGAACAAAGCACTTGG-1_atac	-5.41964	9.21205	15
ATGACAACAAGGCCAA-1_atac	14.5222	7.31166	2
CCATAAATCGGGACTC-1_atac	13.8123	10.4306	7
CAACTAATCCCTGGAA-1_atac	12.2044	13.8661	4
TTATGACCAGCAAATA-1_atac	10.2842	0.706094	14
TTCAGCACATCCATCT-1_atac	10.123	16.3592	1
GCCTAATAGCTTCCCG-1_atac	9.36114	18.0028	1
CTAGCGGGTGCTGTAA-1_atac	-2.66699	11.4088	9
CTAATCGCAATAATCC-1_atac	12.8031	13.9666	4
TATTAGCCACCACAAC-1_atac	-2.50043	13.7163	3
CTAATCTTCCTCAGCT-1_atac	-5.28155	8.97615	15
GCCACTAAGGTTTGCG-1_atac	-4.14228	10.377	9
ATCGGCCAGTCTATGA-1_atac	-4.03895	13.3338	5
AGCCTCCGTCGCAAAC-1_atac	5.85712	-2.82295	8
CAAGTGAAGGCTACTG-1_atac	12.6109	4.03021	13
CTAGTTGCATTAGCCA-1_atac	7.2724	-2.49156	16
CTTGCTCAGCACGATT-1_atac	10.4284	17.5843	1
GGATGGCCACCTCAGG-1_atac	13.1617	11.3963	4
TTAAAGGCAATAAGCA-1_atac	10.0516	18.0658	1
TACTGAGGTGTGCAAC-1_atac	-5.26659	11.513	5
GTGAGGAGTGTGAGAG-1_atac	12.3828	5.43845	10
TCCTCAATCTCACACC-1_atac	14.0728	8.54346	2
CCCTGTTAGCACTTGG-1_atac	-0.654908	9.57772	9
TTCCTTGAGTCTTGAA-1_atac	14.5488	7.26198	2
CATAGGTTCATTACAG-1_atac	10.3679	17.0583	1
CTAATCCGTAATCACG-1_atac	-5.19696	9.62894	12
GGGCATGAGTAAGTGG-1_atac	9.33456	16.6703	17
CGGTAACGTGATGGCT-1_atac	-4.93625	11.0523	15
TAGCTTAAGTACCGCA-1_atac	-0.885563	6.92524	12
AGGCCCAGTCTCAGCC-1_atac	11.0786	14.6067	6
CATAGGCGTTCGGTAA-1_atac	12.7792	4.95988	10
GCGAGTGAGCTGGACC-1_atac	10.5596	15.9764	1
ACCCGCTGTGTTTCAC-1_atac	-4.3152	13.182	5
AAACGTACACAAGCCT-1_atac	13.0667	14.034	6
GTAGCCATCTTACTCG-1_atac	-3.61525	13.4219	3
TCGATTAAGCCGCTTT-1_atac	-2.53208	11.7891	3
CCTTTAGTCATTGTCT-1_atac	-3.17005	14.3705	3
GAGGTGAGTAAGCTTG-1_atac	5.64363	5.89086	19
GGGTTACGTGCATTTC-1_atac	13.6351	8.19142	7
GAGGCAAGTCGCATAA-1_atac	10.137	18.3705	1
AAAGCGGGTGATCAGC-1_atac	10.2056	17.9101	1
GCTAGTGTCCGCATGA-1_atac	14.3897	7.99957	2
GTTCGCTTCCAGGAAA-1_atac	-2.85359	11.1566	9
CCGCACACATGAGTTT-1_atac	4.85319	-3.36838	8
TACTCAAAGTGCACGC-1_atac	10.5937	1.08966	14
TGCACACCAAGCCAGA-1_atac	10.9929	11.4519	16
TCAAGTATCTCGCCTG-1_atac	8.96377	17.5321	17
ATTCGTTTCATGCCTC-1_atac	8.43083	11.0915	10
TTCATTCAGCTATTAG-1_atac	-5.45189	10.9761	15
TTGAGGCGTTAGCGTA-1_atac	12.9802	14.1507	4
GTATTGTCATACCCGG-1_atac	13.9393	9.12679	2
CGTAGTTAGGGTGAAC-1_atac	13.5227	13.8708	4
TAATCACCATACTCCT-1_atac	-5.21726	9.60702	15
GACTCACCATAATCGT-1_atac	13.3663	9.93145	7
GAGGTACAGGAACGCG-1_atac	12.9285	7.66824	2
CCTATTTAGTTATCTC-1_atac	-3.5279	11.1575	3
TCGATTAAGTTAGTTG-1_atac	-4.872	10.7422	5
GAGCTTAGTGGGTACT-1_atac	3.92296	3.02715	8
AAGCCTCCAGTATGTT-1_atac	13.4105	9.57222	7
TATGACTCACTAAGAA-1_atac	13.1332	14.0287	6
GGCTAGTGTCACGGAT-1_atac	10.3609	1.33688	14
GCACCTAAGCCTGATG-1_atac	-2.937	13.8537	3
GTACTAATCAGGATGA-1_atac	4.46275	-3.60412	8
AAATGGCCACATAGCC-1_atac	12.2486	13.9381	6
TCTTGACGTGACCTGG-1_atac	13.6489	13.913	4
CACTGACCACTTAGGC-1_atac	5.2798	8.47219	12
AGCGGATAGACTAAGG-1_atac	10.5253	0.705887	14
CAGGACACACTTAGGC-1_atac	-3.30709	11.3953	3
TCAGTAGGTCATCCTG-1_atac	-4.16134	12.0093	5
TAATGCATCACCAATA-1_atac	-2.19255	12.9513	3
GAGGCCTTCGTGCCTT-1_atac	-3.38801	10.6774	9
TTTCTCACAGGACCAA-1_atac	-2.98682	13.9973	11
AATTCGTCAGCTCATA-1_atac	-1.1213	12.6966	3
CGGCTAATCTAATCCT-1_atac	10.3569	0.795645	14
ACACTAATCCAACTGG-1_atac	10.1941	15.4425	1
GGTGTCCAGTGTTGTA-1_atac	-4.51102	12.6357	5
TGTTACTTCCTTTACG-1_atac	10.3092	16.935	1
GTTTCAGCACAGGGAC-1_atac	-2.78443	14.2159	3
GTAAGCTTCACGCCAA-1_atac	13.9334	13.352	4
CGGATAAAGCACTAAC-1_atac	13.7217	8.83327	2
CCTGATGAGCTTTGTT-1_atac	5.85449	1.49425	10
CTTTGGTGTCAAAGAA-1_atac	4.42862	8.9556	12
CTCATGACATTAAAGG-1_atac	-5.07427	9.31567	15
GGTGCTGGTGGATTAT-1_atac	4.86188	8.75946	12
AGAGGAACAGGCATCT-1_atac	-3.43893	10.5621	9
GCCAATTAGGACCAGG-1_atac	9.11666	14.1545	10
CCACATTGTGCTAGAC-1_atac	13.5128	8.61442	2
AGTCTTGCACCTGGTG-1_atac	-3.47959	9.72086	18
CAATCCTGTCACCTAT-1_atac	13.2415	3.89317	13
CATAGACTCGTGCTTC-1_atac	-2.50425	13.172	3
AATCCGTAGCTGGAAA-1_atac	13.2405	13.9557	6
AACATAGCAGTCTAAT-1_atac	13.131	9.83444	7
AAGACCAAGTGTTGCG-1_atac	13.3436	9.77084	7
GTGCGGTTCGCTAAGT-1_atac	-5.01755	9.79041	15
TGGTCAAGTGCATTTC-1_atac	-2.88133	10.7333	11
AGCCTGGGTGCTCCAC-1_atac	12.7667	14.0512	6
AAGGTATAGTTGGCCA-1_atac	-2.26598	12.9982	3
GGTTGCGGTGCGCAAT-1_atac	-3.60262	9.33636	18
AACTAGTGTCAATAGT-1_atac	12.8011	4.90856	10
CCTGGTAAGCGAGGTG-1_atac	13.3363	4.04976	10
TGTTGTGCAAGTGTTT-1_atac	12.6687	14.1462	6
AATTGGACATCTTGAG-1_atac	13.943	9.22361	2
GCAGGCTTCAGCACGC-1_atac	12.4454	14.2987	6
CCGCTAAAGCTAAGTC-1_atac	-4.3654	12.6515	5
AGGCTAGCATGGCCTG-1_atac	7.20946	-2.6082	16
GGATGGCCATCGCTCC-1_atac	13.1242	3.84848	13
CTACTAAAGAACAAGT-1_atac	-2.47937	12.2497	3
GTCAAACTCATCCTCA-1_atac	-4.06825	13.7164	5
GAAGTATAGACTATTG-1_atac	7.40504	-2.56207	16
TGATCAGGTACGGGTT-1_atac	11.8436	11.8998	14
ATTGGCTAGGGCCACT-1_atac	-2.82958	13.7352	3
GTGATCAGTGTTTGCT-1_atac	-5.15109	11.5538	5
GAAGTGATCCCATAGG-1_atac	-4.50005	12.7537	3
GGTTTGTAGTTATGGC-1_atac	4.5284	8.898	12
ATCAAGCTCACACAGT-1_atac	13.4108	8.99525	2
TGACCTTGTTTGTCTA-1_atac	9.99809	18.197	1
CTTAAGATCTTGAGGT-1_atac	-4.2868	10.7645	9
AGGTTGCGTTCTTTAG-1_atac	12.1838	14.3091	6
CACAATATCTCAATAG-1_atac	12.2903	13.9221	6
ACCTACCTCGCTCACT-1_atac	9.50437	18.2054	1
GATCAGGCATTAGGTT-1_atac	-3.33798	12.4247	11
CTAGCGGGTATGGTGC-1_atac	13.0543	11.7078	7
CTTTAGGCAAACTAAG-1_atac	13.8681	10.913	7
CATATCGCATTGCAGC-1_atac	-3.893	8.35565	18
AACAGGATCGTTAGCG-1_atac	-4.00216	11.3726	9
TAAAGCCTCGAGCTAT-1_atac	-5.26619	9.61805	15
GGCTTAAGTCATGCAA-1_atac	13.6356	6.46053	10
CAATCCTGTATTGCAG-1_atac	10.4398	17.3344	1
[truncated: 45,416 more rows]

## Sheet: colors
{'1': '#4c72b0', '2': '#dd8452', '3': '#55a868', '4': '#c44e52', '5': '#8172b3', '6': '#937860', '7': '#da8bc3', '8': '#8c8c8c', '9': '#ccb974', '10': '#64b5cd', '11': '#a1c9f4', '12': '#ffb482', '13': '#8de5a1', '14': '#ff9f9b', '15': '#d0bbff', '16': '#debb9b', '17': '#fab0e4', '18': '#cfcfcf', '19': '#fffea3', 'gene': '#607e95', 'peak': '#e5c2c8'}
